# Supplementary material for: GLYATL1 is associated with metabolic and epigenetic changes and with endocrine resistance in luminal breast cancer
Source: Clin Epigenetics. 2026 Apr 29;18:76. doi: 10.1186/s13148-026-02133-w (PMC13126711; doi:10.1186/s13148-026-02133-w)
Supplement: Supplementary file 9 — Supplementary Material 9. Supplementary Table 1: Analysis of differentially expressed genes in RNA-sequencing data of MCF7 parental and long time estrogen deprived (LTED) cells. Gene expression levels (raw read counts from RNA-sequencing of MCF7 parental and LTED cells were used to identify differential gene expression employing DESeq2 v1.28.1 [29]. Indicated are log2 foldchanges and non-adjusted as well as FDR-adjusted p-values for all identified ENSEMBL/HGNC genes. Rawdata are available at GHGA (dataset ID: GHGAD23940263267179). [file 13148_2026_2133_MOESM9_ESM.xlsx]

## Sheet: Tabelle1
ensembl_gene_id	hgnc_symbol	baseMean_LTED_vs_parental	log2FoldChange_LTED_vs_parental	lfcSE_LTED_vs_parental	stat_LTED_vs_parental	pvalue_LTED_vs_parental	padj_LTED_vs_parental
ENSG00000072694	FCGR2B	484.876	13.5528	2.76847	10.3981	2.53e-25	3.28e-23
ENSG00000234444	ZNF736	626.799	13.45	2.45243	10.725	7.77e-27	1.16e-24
ENSG00000146469	VIP	221.352	12.6036	4.67125	4.11292	3.91e-05	0.000332702
ENSG00000171724	VAT1L	2346.3	12.3801	1.54149	8.7572	NA	NA
ENSG00000173093	CCDC63	367.182	12.282	2.44537	9.58892	8.9e-22	8.16e-20
ENSG00000145721	LIX1	211.664	11.8746	2.5104	9.34323	9.34e-21	7.52e-19
ENSG00000166840	GLYATL1	271.545	11.7888	2.43499	9.13442	6.58e-20	4.79e-18
ENSG00000070882	OSBPL3	565.996	11.5253	1.34266	9.39142	5.92e-21	4.87e-19
ENSG00000268964	ERVV-2	91.9553	11.5162	2.82934	7.16864	7.57e-13	2.5e-11
ENSG00000182111	ZNF716	78.4877	11.4218	2.7497	8.43058	3.44e-17	1.92e-15
ENSG00000186448	ZNF197	492.148	11.1808	1.28161	9.5845	9.29e-22	8.48e-20
ENSG00000147883	CDKN2B	911.694	11.0951	1.17818	9.32236	1.14e-20	9.02e-19
ENSG00000197020	ZNF100	95.72	11.0589	2.60731	8.39835	4.53e-17	2.49e-15
ENSG00000224244		53.9621	10.8869	2.63515	8.05581	7.9e-16	3.79e-14
ENSG00000196268	ZNF493	93.0876	10.6642	2.48649	8.30086	1.03e-16	5.45e-15
ENSG00000196172	ZNF681	140.187	10.6222	2.36268	8.32872	8.17e-17	4.36e-15
ENSG00000249568		24.8413	10.5987	2.91958	7.43858	1.02e-13	3.77e-12
ENSG00000235491	LINC01889	51.6632	10.5242	2.46537	8.00108	1.23e-15	5.71e-14
ENSG00000151790	TDO2	91.0216	10.4617	2.44453	8.07347	6.83e-16	3.29e-14
ENSG00000196705	ZNF431	339.797	10.3013	1.25902	8.87268	7.14e-19	4.74e-17
ENSG00000123342	MMP19	370.23	10.242	1.26168	8.80148	1.35e-18	8.67e-17
ENSG00000278318	ZNF229	258.922	10.2394	1.2739	8.78293	1.59e-18	1.01e-16
ENSG00000278921	EPB41L4A-DT	105.669	10.2346	2.33097	8.07821	6.57e-16	3.17e-14
ENSG00000167916	KRT24	41.8354	10.1947	2.60378	7.20358	5.87e-13	1.97e-11
ENSG00000105750	ZNF85	94.853	10.1492	2.38641	7.85011	4.16e-15	1.79e-13
ENSG00000167232	ZNF91	1357.23	10.1019	0.841656	11.6381	2.64e-31	5.7e-29
ENSG00000121413	ZSCAN18	255.404	10.013	1.24726	8.68359	3.83e-18	2.35e-16
ENSG00000160229	ZNF66	76.526	9.96621	2.41111	7.64081	2.16e-14	8.6e-13
ENSG00000211689	TRGC1	1226.52	9.88414	0.96555	10.619	2.43e-26	3.47e-24
ENSG00000267508	ZNF285	39.7875	9.67946	2.47677	7.18445	6.75e-13	2.25e-11
ENSG00000171476	HOPX	225.195	9.53784	1.52762	6.57465	4.88e-11	1.26e-09
ENSG00000166509	CLEC3A	6339.73	9.51707	0.864318	11.3365	8.66e-30	1.67e-27
ENSG00000215146		316.871	9.46954	1.26064	8.10157	5.43e-16	2.64e-14
ENSG00000125910	S1PR4	271.347	9.42304	0.972406	9.2815	1.67e-20	1.31e-18
ENSG00000242779	ZNF702P	215.54	9.39684	2.41793	6.93324	4.11e-12	1.24e-10
ENSG00000215196	BASP1-AS1	288.262	9.29356	0.880905	10.4277	1.85e-25	2.43e-23
ENSG00000213967	ZNF726	103.844	9.29152	2.27261	7.34779	2.02e-13	7.2e-12
ENSG00000269994		31.8642	9.23494	2.77415	6.66803	2.59e-11	7e-10
ENSG00000162670	BRINP3	61.9823	9.17863	1.34949	7.51076	5.88e-14	2.25e-12
ENSG00000124479	NDP	31.1028	9.17274	3.05552	4.87316	1.1e-06	1.36e-05
ENSG00000188785	ZNF548	286.414	9.1487	0.741043	12.1149	8.81e-34	2.11e-31
ENSG00000278266		32.7097	9.13199	2.67548	6.67838	2.42e-11	6.55e-10
ENSG00000165092	ALDH1A1	77.933	9.12616	2.57321	6.42716	1.3e-10	3.2e-09
ENSG00000237440	ZNF737	265.297	9.09199	1.2371	7.90871	2.6e-15	1.16e-13
ENSG00000165029	ABCA1	1217.48	9.03609	0.705508	12.7782	2.17e-37	6.48e-35
ENSG00000131845	ZNF304	375.576	8.94781	0.813471	10.6517	1.71e-26	2.5e-24
ENSG00000147889	CDKN2A	80.9225	8.83009	1.32232	7.43738	1.03e-13	3.8e-12
ENSG00000258203		34.9715	8.81327	2.44693	6.6267	3.43e-11	9.08e-10
ENSG00000105668	UPK1A	975.666	8.78657	1.08335	8.44345	3.08e-17	1.73e-15
ENSG00000237174		21.4302	8.75489	2.40101	6.64344	3.06e-11	8.18e-10
ENSG00000204792	LINC01291	517.708	8.72091	0.669751	13.1186	2.58e-39	8.15e-37
ENSG00000242516	LINC00960	242.141	8.71697	0.955725	8.66125	4.67e-18	2.84e-16
ENSG00000165810	BTNL9	167.856	8.65217	0.967317	8.52263	1.56e-17	8.99e-16
ENSG00000164451	CALHM4	14.2479	8.64431	2.60774	6.03058	1.63e-09	3.39e-08
ENSG00000275011	ALOXE3P1	80.3273	8.60075	1.75066	5.56642	2.6e-08	4.39e-07
ENSG00000115594	IL1R1	4175.73	8.49471	0.442965	19.1902	4.47e-82	1.7e-78
ENSG00000266602		209.256	8.48838	0.975363	8.34285	7.25e-17	3.88e-15
ENSG00000197128	ZNF772	285.479	8.485	0.7243	11.4444	2.51e-30	4.97e-28
ENSG00000138653	NDST4	27.2541	8.42023	1.38431	6.80733	9.94e-12	2.86e-10
ENSG00000274840		19.7969	8.37415	2.55027	6.21735	5.06e-10	1.14e-08
ENSG00000230836	LINC01293	1200.83	8.31459	0.520415	16.103	2.43e-58	2.69e-55
ENSG00000211695	TRGV9	292.511	8.30519	1.0827	7.45796	8.79e-14	3.28e-12
ENSG00000204889	KRT40	14.8073	8.25844	2.50841	5.71681	1.09e-08	1.98e-07
ENSG00000223523		376.577	8.23072	0.614631	13.2731	3.31e-40	1.09e-37
ENSG00000261776		119.158	8.22873	1.7028	5.49273	3.96e-08	6.48e-07
ENSG00000269586	CT45A10	41.6823	8.11247	2.49716	6.09074	1.12e-09	2.39e-08
ENSG00000180257	ZNF816	584.952	8.01005	0.538333	14.7462	3.26e-49	1.92e-46
ENSG00000141639	MAPK4	238.489	7.9542	1.08832	7.74181	9.8e-15	4.06e-13
ENSG00000185296		42.8862	7.94444	1.36928	6.41593	1.4e-10	3.43e-09
ENSG00000105388	CEACAM5	1133.64	7.93348	0.951107	8.68772	3.7e-18	2.28e-16
ENSG00000225722	RPL24P9	12.7138	7.92196	2.54458	5.79548	6.81e-09	1.28e-07
ENSG00000183888	SRARP	8.01956	7.89535	2.64277	5.15739	2.5e-07	3.51e-06
ENSG00000287602		77.3795	7.86928	1.0513	7.5813	3.42e-14	1.34e-12
ENSG00000265296	FEM1AP2	43.3022	7.8592	1.02191	7.54136	4.65e-14	1.79e-12
ENSG00000179023	KLHDC7A	54.8387	7.82663	2.3263	5.80589	6.4e-09	1.21e-07
ENSG00000224017	LINC01449	20.6754	7.7812	2.44027	5.82866	5.59e-09	1.07e-07
ENSG00000253369		22.4856	7.75345	2.54037	5.27454	1.33e-07	1.97e-06
ENSG00000188321	ZNF559	168.342	7.745	0.818654	9.14629	5.89e-20	4.35e-18
ENSG00000287985		41.937	7.74297	1.28259	6.63561	3.23e-11	8.59e-10
ENSG00000253802	SIRLNT	81.8103	7.68793	2.52591	5.5556	2.77e-08	4.64e-07
ENSG00000286206		15.5255	7.66737	2.33202	5.88267	4.04e-09	7.92e-08
ENSG00000111249	CUX2	131.567	7.6476	0.813181	9.64143	5.34e-22	5.03e-20
ENSG00000221880	KRTAP1-3	9.15621	7.61351	2.45876	5.38442	7.27e-08	1.13e-06
ENSG00000249199		89.6802	7.54793	1.00868	7.63198	2.31e-14	9.18e-13
ENSG00000257268		15.3178	7.52304	2.3842	5.67784	1.36e-08	2.43e-07
ENSG00000139219	COL2A1	207.951	7.50035	0.724047	10.4833	1.03e-25	1.38e-23
ENSG00000227121	LINC02672	129.645	7.49809	1.11015	7.1752	7.22e-13	2.39e-11
ENSG00000285205		11.0338	7.4955	2.52906	5.14204	2.72e-07	3.78e-06
ENSG00000227124	ZNF717	18.1998	7.42573	1.41183	5.86872	4.39e-09	8.55e-08
ENSG00000187122	SLIT1	5705.07	7.40832	0.532775	14.0879	4.5e-45	2.14e-42
ENSG00000242615		7.6104	7.38179	2.56031	5.22578	1.73e-07	2.51e-06
ENSG00000212901	KRTAP3-1	82.0661	7.37949	1.06509	6.83733	8.07e-12	2.34e-10
ENSG00000157617	C2CD2	1053.09	7.36809	0.335921	21.9012	2.53e-106	3.36e-102
ENSG00000250488	LINC02233	44.4031	7.3607	1.40406	5.88657	3.94e-09	7.74e-08
ENSG00000168542	COL3A1	276.123	7.33569	0.981067	7.74158	9.82e-15	4.06e-13
ENSG00000125245	GPR18	13.7318	7.27416	1.43983	5.66769	1.45e-08	2.57e-07
ENSG00000181433	SAGE1	13.8349	7.20584	2.43644	5.24688	1.55e-07	2.26e-06
ENSG00000088992	TESC	305.769	7.20179	0.595869	12.4058	2.43e-35	6.33e-33
ENSG00000187068	C3orf70	63.3358	7.18818	0.995623	6.99299	2.69e-12	8.36e-11
ENSG00000232638		17.3355	7.17418	2.34324	5.44097	5.3e-08	8.49e-07
ENSG00000135074	ADAM19	38.9188	7.17129	2.24412	5.53405	3.13e-08	5.2e-07
ENSG00000262118	MTCO1P28	12.4716	7.16339	2.59093	4.64314	3.43e-06	3.8e-05
ENSG00000176597	B3GNT5	121.707	7.15564	0.90456	7.94878	1.88e-15	8.5e-14
ENSG00000134569	LRP4	722.977	6.98677	0.465309	15.2642	1.32e-52	8.6e-50
ENSG00000123407	HOXC12	107.691	6.96646	0.991629	6.78891	1.13e-11	3.22e-10
ENSG00000261540		16.825	6.92185	2.5307	4.52104	6.15e-06	6.42e-05
ENSG00000168032	ENTPD3	321.729	6.90719	0.905663	7.87825	3.32e-15	1.46e-13
ENSG00000267058		7.66832	6.9067	2.49797	4.99348	5.93e-07	7.75e-06
ENSG00000096006	CRISP3	639.564	6.90586	0.485245	14.4436	2.75e-47	1.43e-44
ENSG00000278862		7.87902	6.82211	2.60222	4.34716	1.38e-05	0.000131193
ENSG00000179477	ALOX12B	62.0979	6.82116	1.37729	5.40312	6.55e-08	1.04e-06
ENSG00000273769		38.8079	6.81769	2.2994	4.96286	6.95e-07	8.97e-06
ENSG00000279660		11.8455	6.80601	2.38844	4.87001	1.12e-06	1.38e-05
ENSG00000281091		12.7282	6.77493	2.29812	5.11855	3.08e-07	4.23e-06
ENSG00000272328		9.24559	6.7287	2.29358	5.09762	3.44e-07	4.69e-06
ENSG00000156925	ZIC3	297.587	6.71	0.669776	10.3708	3.37e-25	4.26e-23
ENSG00000198054	DSCR8	3.96889	6.7021	2.88952	3.91906	8.89e-05	0.000688973
ENSG00000079841	RIMS1	75.8782	6.67244	0.612985	11.0394	2.47e-28	4.17e-26
ENSG00000214999		24.7672	6.65319	1.54165	4.95374	7.28e-07	9.34e-06
ENSG00000079102	RUNX1T1	133.197	6.65035	0.743501	9.06597	1.24e-19	8.8e-18
ENSG00000257657		10.9851	6.61596	1.4746	5.10933	3.23e-07	4.43e-06
ENSG00000185483	ROR1	117.558	6.56368	1.07229	6.10783	1.01e-09	2.17e-08
ENSG00000286683		5.22598	6.56058	2.49666	4.55862	5.15e-06	5.48e-05
ENSG00000240522	RPL7AP10	11.5623	6.53847	2.35097	4.88302	1.04e-06	1.29e-05
ENSG00000146674	IGFBP3	6711.88	6.53032	0.459018	14.3808	6.83e-47	3.42e-44
ENSG00000256001		7.5758	6.50669	2.65059	4.40171	1.07e-05	0.000105143
ENSG00000188263	IL17REL	154.158	6.47678	0.867745	7.85019	4.15e-15	1.79e-13
ENSG00000086548	CEACAM6	8285.31	6.47071	0.932791	7.39804	NA	NA
ENSG00000183117	CSMD1	110.528	6.44642	0.631194	10.3199	5.73e-25	7.14e-23
ENSG00000263427		17.9665	6.41645	1.51055	4.9583	7.11e-07	9.17e-06
ENSG00000064989	CALCRL	8.67879	6.39542	1.44791	5.03496	4.78e-07	6.36e-06
ENSG00000269397		17.969	6.39127	2.17857	5.11253	3.18e-07	4.36e-06
ENSG00000169347	GP2	17.6345	6.37266	0.970426	6.65789	2.78e-11	7.45e-10
ENSG00000282048		42.418	6.36905	1.42143	5.14194	2.72e-07	3.78e-06
ENSG00000060558	GNA15	5.90841	6.34411	2.4045	4.56599	4.97e-06	5.31e-05
ENSG00000129595	EPB41L4A	526.925	6.3431	0.415216	15.4207	1.19e-53	8.77e-51
ENSG00000236209		8.96177	6.30889	2.4685	4.43908	9.03e-06	9.01e-05
ENSG00000106031	HOXA13	24.3461	6.29811	2.39328	4.49418	6.98e-06	7.17e-05
ENSG00000109099	PMP22	4938.77	6.28161	0.521965	12.2823	1.13e-34	2.75e-32
ENSG00000237187	NR2F1-AS1	127.102	6.26933	0.913833	6.99864	2.58e-12	8.05e-11
ENSG00000133116	KL	15.5071	6.19204	1.42269	5.01437	5.32e-07	7.03e-06
ENSG00000131378	RFTN1	1938.51	6.15291	0.402823	15.4847	4.4e-54	3.44e-51
ENSG00000153071	DAB2	862.575	6.14476	0.564078	11.1553	6.74e-29	1.23e-26
ENSG00000178568	ERBB4	202.067	6.13902	0.892736	7.26131	3.83e-13	1.32e-11
ENSG00000171777	RASGRP4	56.0401	6.134	0.638292	9.56564	1.12e-21	9.98e-20
ENSG00000267886		33.0405	6.12195	1.30027	5.26512	1.4e-07	2.06e-06
ENSG00000176788	BASP1	12702.6	6.11615	0.366381	16.881	6.21e-64	9.7e-61
ENSG00000115252	PDE1A	110.506	6.10866	0.586701	10.5582	4.66e-26	6.44e-24
ENSG00000081189	MEF2C	445.827	6.10089	0.713927	8.78018	1.63e-18	1.03e-16
ENSG00000281103	TRG-AS1	33.9946	6.10044	1.26058	5.12074	3.04e-07	4.19e-06
ENSG00000253293	HOXA10	70.5308	6.07623	0.622175	9.73781	2.08e-22	2.06e-20
ENSG00000158352	SHROOM4	81.6322	6.05803	1.02992	6.07933	1.21e-09	2.56e-08
ENSG00000238005		16.5273	6.0579	2.21706	4.72045	2.35e-06	2.72e-05
ENSG00000140873	ADAMTS18	66.7483	6.02051	1.22562	5.36338	8.17e-08	1.26e-06
ENSG00000257966	OLA1P3	30.0945	6.01203	1.29461	5.18781	2.13e-07	3.03e-06
ENSG00000132185	FCRLA	9.23443	6.00036	2.39443	4.38422	1.16e-05	0.00011287
ENSG00000267934		18.1909	5.99803	2.26002	4.51894	6.22e-06	6.48e-05
ENSG00000272405		14.8224	5.95195	1.38021	4.93519	8.01e-07	1.02e-05
ENSG00000226320	LINC01811	27.566	5.94735	1.06044	5.59995	2.14e-08	3.67e-07
ENSG00000135374	ELF5	1486.21	5.94333	0.592087	10.299	7.12e-25	8.68e-23
ENSG00000254101	LINC02055	151.791	5.93786	0.429919	14.0489	7.83e-45	3.59e-42
ENSG00000204128	C2orf72	348.478	5.90404	0.66777	9.20571	3.39e-20	2.59e-18
ENSG00000215262	KCNU1	3.42047	5.89833	2.812	3.63746	0.000275345	0.00187341
ENSG00000198538	ZNF28	767.85	5.89563	0.326775	18.2914	9.69e-75	1.98e-71
ENSG00000173267	SNCG	779.469	5.8784	0.455641	12.9643	1.95e-38	6.09e-36
ENSG00000137142	IGFBPL1	51.3705	5.8731	0.739841	8.09702	5.63e-16	2.74e-14
ENSG00000261083	LINC02516	5.62313	5.86202	2.33211	4.32396	1.53e-05	0.000144288
ENSG00000257591	ZNF625	4.68007	5.86087	2.50265	4.13603	3.53e-05	0.000304236
ENSG00000187689	AMTN	74.1541	5.85743	1.08008	5.45566	4.88e-08	7.88e-07
ENSG00000264080		6.55631	5.85095	2.26098	4.47404	7.68e-06	7.81e-05
ENSG00000258969	LINC02307	51.8347	5.82629	1.15567	5.54924	2.87e-08	4.79e-07
ENSG00000180801	ARSJ	104.592	5.81926	0.573888	10.1863	2.28e-24	2.68e-22
ENSG00000235786	ZNRF3-IT1	2.43968	5.8134	2.97652	3.46109	0.000537993	0.00334674
ENSG00000231228	ARPP19P1	5.04967	5.80124	2.52003	3.92448	8.69e-05	0.000676435
ENSG00000263177	MTND1P8	7.07363	5.79866	2.59776	3.83392	0.000126115	0.000941717
ENSG00000178229	ZNF543	130.773	5.77147	0.471448	12.3377	5.68e-35	1.42e-32
ENSG00000175745	NR2F1	294.276	5.771	0.655749	9.0609	1.29e-19	9.19e-18
ENSG00000121361	KCNJ8	421.749	5.7646	0.856786	7.14818	8.79e-13	2.88e-11
ENSG00000165617	DACT1	128.602	5.71579	0.519062	11.0843	1.49e-28	2.58e-26
ENSG00000137872	SEMA6D	153.061	5.71488	0.599999	9.58176	9.54e-22	8.65e-20
ENSG00000132639	SNAP25	37.1055	5.70868	0.735897	7.86698	3.63e-15	1.58e-13
ENSG00000068366	ACSL4	775.544	5.6906	0.419359	13.7445	5.5e-43	2.32e-40
ENSG00000223804		64.8894	5.67817	0.719452	7.8815	3.23e-15	1.43e-13
ENSG00000262406	MMP12	9.32591	5.66023	1.61648	4.28367	1.84e-05	0.000169362
ENSG00000183571	PGPEP1L	30.3523	5.64108	0.883594	6.68057	2.38e-11	6.47e-10
ENSG00000101276	SLC52A3	831.227	5.63283	0.429093	13.3973	6.27e-41	2.14e-38
ENSG00000198681	MAGEA1	52.4541	5.61246	1.28329	4.94814	7.49e-07	9.57e-06
ENSG00000100368	CSF2RB	6.98265	5.60604	2.45736	3.92175	8.79e-05	0.000683536
ENSG00000287358		7.24364	5.60146	2.2765	4.24392	2.2e-05	0.000198903
ENSG00000168621	GDNF	16.52	5.60116	1.23345	4.88563	1.03e-06	1.28e-05
ENSG00000198342	ZNF442	65.9111	5.59324	0.591875	9.47472	2.67e-21	2.33e-19
ENSG00000078053	AMPH	93.6286	5.58743	0.73882	7.8649	3.69e-15	1.61e-13
ENSG00000189064	GAGE2A	14.249	5.57153	2.38139	4.22715	2.37e-05	0.000213088
ENSG00000229970		61.9083	5.5691	0.649752	8.65284	5.02e-18	3.04e-16
ENSG00000140015	KCNH5	21.0057	5.55704	2.18866	4.38442	1.16e-05	0.00011281
ENSG00000167653	PSCA	690.802	5.55636	0.533836	10.6435	1.87e-26	2.7e-24
ENSG00000286791		4.08771	5.55305	2.6422	3.76813	0.000164473	0.00119396
ENSG00000212719	LINC02693	19.1425	5.53242	2.23026	4.27287	1.93e-05	0.000177227
ENSG00000253541	SEPTIN10P1	14.1742	5.52835	1.30021	4.80653	1.54e-06	1.85e-05
ENSG00000105810	CDK6	904.423	5.51052	0.40129	13.8771	8.72e-44	3.83e-41
ENSG00000185038	MROH2A	22.105	5.50578	1.60786	4.24698	2.17e-05	0.000196411
ENSG00000148735	PLEKHS1	4919.19	5.50188	0.513989	11.0252	2.89e-28	4.86e-26
ENSG00000110375	UPK2	3332.16	5.49998	0.700059	8.2402	1.72e-16	8.9e-15
ENSG00000288552		9.31481	5.48858	2.26267	4.18607	2.84e-05	0.0002502
ENSG00000231916		33.1576	5.46347	1.23356	4.9472	7.53e-07	9.61e-06
ENSG00000106541	AGR2	6750.71	5.4366	0.360606	15.264	1.33e-52	8.6e-50
ENSG00000139329	LUM	135.223	5.41947	1.36675	4.59013	4.43e-06	4.79e-05
ENSG00000131831	RAI2	413.59	5.41242	0.372332	14.609	2.46e-48	1.36e-45
ENSG00000231324		5.57839	5.38382	2.55246	3.6947	0.000220144	0.00154327
ENSG00000274265		497.341	5.38303	0.441499	12.3558	4.53e-35	1.15e-32
ENSG00000260880	HCCAT5	3.40623	5.36517	2.75865	3.46269	0.000534812	0.00333085
ENSG00000239572		48.3539	5.35403	0.923898	5.99045	2.09e-09	4.27e-08
ENSG00000248485	PCP4L1	37.7026	5.35305	1.10054	4.97916	6.39e-07	8.29e-06
ENSG00000145113	MUC4	28.9579	5.35271	0.70677	7.80004	6.19e-15	2.62e-13
ENSG00000091428	RAPGEF4	398.68	5.32252	0.405417	13.3931	6.63e-41	2.23e-38
ENSG00000288262		2.63503	5.29794	3.23427	3.12506	0.0017777	0.0093788
ENSG00000144063	MALL	30.0537	5.29629	2.25524	4.02828	5.62e-05	0.0004589
ENSG00000100362	PVALB	39.9297	5.28473	1.2854	4.68745	2.77e-06	3.15e-05
ENSG00000249978	TRGV7	7.31939	5.2801	2.59664	3.58566	0.000336221	0.00223482
ENSG00000255367		13.1553	5.2776	1.4015	4.41858	9.93e-06	9.79e-05
ENSG00000261409	NA	88.3625	5.2714	0.574346	9.41124	4.9e-21	4.11e-19
ENSG00000186417	GLDN	870.385	5.27106	0.309615	17.2522	1.08e-66	1.79e-63
ENSG00000087085	ACHE	1632.64	5.24688	0.491286	10.9307	8.22e-28	1.35e-25
ENSG00000189420	ZFP92	12.3519	5.23817	1.30971	4.59108	4.41e-06	4.77e-05
ENSG00000157502	PWWP3B	116.469	5.22925	0.624327	8.65983	4.72e-18	2.87e-16
ENSG00000251248		6.62668	5.21388	2.52182	3.62909	0.000284426	0.00192975
ENSG00000234373	SNX18P7	10.0626	5.2117	1.37143	4.4351	9.2e-06	9.15e-05
ENSG00000121966	CXCR4	1342.41	5.19789	0.526608	10.1675	2.77e-24	3.23e-22
ENSG00000115590	IL1R2	6.9397	5.19043	2.48645	3.64604	0.00026631	0.00182267
ENSG00000122787	AKR1D1	64.8696	5.18798	0.905505	6.00708	1.89e-09	3.88e-08
ENSG00000260701		7.16173	5.18193	2.6266	3.52895	0.000417217	0.00268533
ENSG00000128918	ALDH1A2	66.5348	5.17801	0.848701	6.25086	4.08e-10	9.36e-09
ENSG00000147606	SLC26A7	76.6135	5.17485	0.630335	8.42518	3.6e-17	2e-15
ENSG00000248238	LINC02438	2.71953	5.17412	2.95284	3.24637	0.00116886	0.00654374
ENSG00000183566	BPIFA4P	256.707	5.17311	0.919871	5.89142	3.83e-09	7.52e-08
ENSG00000248373		65.8752	5.17243	0.548478	9.58884	8.91e-22	8.16e-20
ENSG00000275793	RIMBP3	24.7594	5.17183	0.816203	6.43289	1.25e-10	3.09e-09
ENSG00000234477		16.2979	5.16471	1.04147	5.31057	1.09e-07	1.64e-06
ENSG00000215179	MAPK6P4	7.10913	5.16234	1.37501	4.39257	1.12e-05	0.000109137
ENSG00000102243	VGLL1	1612.74	5.16115	1.05955	5.40691	6.41e-08	1.01e-06
ENSG00000273674		42.7589	5.16009	0.609465	8.53203	1.44e-17	8.4e-16
ENSG00000232196	MTRNR2L4	11.5679	5.15778	1.58944	3.98115	6.86e-05	0.000547391
ENSG00000237457	LINC01351	9.80129	5.15462	1.45509	4.26421	2.01e-05	0.000183102
ENSG00000268678		4.32552	5.1482	2.30679	3.89168	9.96e-05	0.000762239
ENSG00000168675	LDLRAD4	2678.98	5.13544	0.311059	16.6516	2.95e-62	3.92e-59
ENSG00000172971	UNC93B3	8.59372	5.13341	2.34269	3.8091	0.000139474	0.00102764
ENSG00000263745		13.5748	5.13262	1.39162	4.34216	1.41e-05	0.00013402
ENSG00000221332		2.477	5.12864	2.57077	3.56198	0.000368073	0.00241346
ENSG00000269891	ARHGAP19-SLIT1	22.2425	5.07668	0.920986	5.86599	4.46e-09	8.68e-08
ENSG00000287824		2.47451	5.06653	2.58846	3.50857	0.00045052	0.00286566
ENSG00000184454	NCMAP	30.9017	5.05702	0.85624	6.25157	4.06e-10	9.32e-09
ENSG00000133124	IRS4	63.7389	5.05612	0.670949	7.79555	6.41e-15	2.71e-13
ENSG00000250753		16.2985	5.04089	1.05505	4.85998	1.17e-06	1.44e-05
ENSG00000164334	FAM170A	3.86207	5.03759	2.61407	3.46138	0.000537408	0.00334388
ENSG00000249937	LINC02223	6.05231	5.02936	1.48597	4.06748	4.75e-05	0.000396256
ENSG00000165061	ZMAT4	137.161	5.02677	0.494515	10.3327	5.01e-25	6.31e-23
ENSG00000144278	GALNT13	33.4455	5.02193	1.12992	4.66569	3.08e-06	3.46e-05
ENSG00000134240	HMGCS2	62.0275	5.01841	1.72585	3.84593	0.000120096	0.000901327
ENSG00000137875	BCL2L10	5.6804	5.00707	1.58512	3.94257	8.06e-05	0.00063235
ENSG00000134612	FOLH1B	46.2298	5.00662	1.41217	4.1812	2.9e-05	0.000255195
ENSG00000141469	SLC14A1	77.451	5.00095	0.59853	8.57961	9.52e-18	5.65e-16
ENSG00000245750	DRAIC	133.831	4.9997	0.591535	8.71529	2.9e-18	1.81e-16
ENSG00000168874	ATOH8	343.916	4.97832	0.961238	5.74924	8.96e-09	1.66e-07
ENSG00000233539		2.34457	4.95674	2.74843	3.31295	0.000923181	0.0053287
ENSG00000249345	LINC02405	4.66923	4.92783	2.77393	3.29285	0.000991758	0.00568124
ENSG00000251577		2.41531	4.91117	2.56849	3.45329	0.000553793	0.00343137
ENSG00000265787	CYP4F35P	73.8098	4.90571	0.590639	8.65989	4.72e-18	2.87e-16
ENSG00000183783	KCTD8	25.3496	4.9003	0.861705	5.69913	1.2e-08	2.17e-07
ENSG00000237916	RPL37P12	3.19844	4.8888	2.49865	3.49953	0.000466075	0.00295536
ENSG00000187242	KRT12	4.08421	4.8768	2.45738	3.53743	0.000404047	0.00261302
ENSG00000274253		10.6229	4.87556	1.13262	4.57409	4.78e-06	5.12e-05
ENSG00000170509	HSD17B13	23.4957	4.8596	1.05862	4.98128	6.32e-07	8.21e-06
ENSG00000145864	GABRB2	144.978	4.85723	0.756309	6.84579	7.61e-12	2.21e-10
ENSG00000187474	FPR3	4.18662	4.84888	2.72092	3.29492	0.000984514	0.0056447
ENSG00000215018	COL28A1	665.833	4.84656	0.557586	9.00625	2.13e-19	1.5e-17
ENSG00000147408	CSGALNACT1	431.781	4.84321	0.484408	10.3154	6e-25	7.45e-23
ENSG00000261154	LINC02131	3.18125	4.83683	2.60027	3.38644	0.000708066	0.00424568
ENSG00000171408	PDE7B	45.5146	4.82339	0.854706	6.05705	1.39e-09	2.91e-08
ENSG00000274528		65.5897	4.81328	0.537777	9.13985	6.25e-20	4.59e-18
ENSG00000259345		42.7633	4.80993	0.767535	6.7427	1.55e-11	4.34e-10
ENSG00000007306	CEACAM7	22.0474	4.80908	1.6852	3.73483	0.000187841	0.0013416
ENSG00000100373	UPK3A	794.581	4.80084	0.938847	5.6579	1.53e-08	2.71e-07
ENSG00000237807		632.555	4.79912	0.486635	10.1412	3.63e-24	4.15e-22
ENSG00000215861		52.9671	4.79674	0.696452	7.18947	6.5e-13	2.17e-11
ENSG00000073792	IGF2BP2	414.927	4.79169	0.705216	6.83953	7.95e-12	2.31e-10
ENSG00000127329	PTPRB	79.9217	4.7746	0.918572	5.60713	2.06e-08	3.53e-07
ENSG00000269845	CCNYL6	3.59675	4.77249	2.42934	3.52018	0.000431258	0.00276232
ENSG00000079257	LXN	3891.92	4.77238	0.496286	9.91627	3.54e-23	3.66e-21
ENSG00000180875	GREM2	10.6456	4.7578	2.36426	3.59262	0.000327369	0.00218429
ENSG00000047936	ROS1	10.6667	4.73086	2.22308	3.81805	0.000134511	0.000995494
ENSG00000136928	GABBR2	1026.63	4.73084	0.779751	6.54731	5.86e-11	1.5e-09
ENSG00000101871	MID1	1600.46	4.71995	0.467042	10.3942	2.63e-25	3.4e-23
ENSG00000135346	CGA	25.4929	4.70485	1.11172	4.6093	4.04e-06	4.4e-05
ENSG00000236452		5.43464	4.68623	2.55406	3.36137	0.000775583	0.00459556
ENSG00000230408	BZW1-AS1	2.0086	4.67689	2.74937	3.20845	0.00133454	0.00735782
ENSG00000188828	GLRA4	7.2145	4.66634	1.38648	4.06016	4.9e-05	0.00040741
ENSG00000285269		2.47348	4.65497	2.9513	3.0949	0.00196878	0.0102145
ENSG00000280225		5.37307	4.65439	2.33067	3.57046	0.000356355	0.00234938
ENSG00000286593		67.4247	4.63894	0.509408	9.39043	5.98e-21	4.9e-19
ENSG00000150051	MKX	7.11507	4.62847	1.7876	3.48196	0.000497768	0.00312652
ENSG00000254087	LYN	181.493	4.62544	0.647768	7.25752	3.94e-13	1.36e-11
ENSG00000168077	SCARA3	1717.83	4.62416	0.48639	9.83266	8.14e-23	8.29e-21
ENSG00000183690	EFHC2	3.51512	4.60985	2.91278	3.11641	0.00183066	0.00961432
ENSG00000183230	CTNNA3	136.016	4.60233	0.581951	8.26787	1.36e-16	7.15e-15
ENSG00000119508	NR4A3	53.8241	4.58914	0.667398	7.16258	7.92e-13	2.61e-11
ENSG00000224574	COL18A1-AS2	4.08429	4.58355	2.32621	3.53857	0.0004023	0.00260426
ENSG00000186522	SEPTIN10	850.954	4.57383	0.294447	15.7362	8.55e-56	8.41e-53
ENSG00000248771	SMIM31	14.8712	4.55743	2.49012	3.35765	0.000786068	0.00465042
ENSG00000140798	ABCC12	3.48675	4.54044	1.86312	3.3575	0.000786498	0.00465193
ENSG00000183578	TNFAIP8L3	75.48	4.53295	0.697053	6.85252	7.26e-12	2.12e-10
ENSG00000226067	LINC00623	175.591	4.52348	0.407573	11.3295	9.37e-30	1.79e-27
ENSG00000259188		8.18821	4.5158	1.55796	3.73448	0.000188106	0.00134241
ENSG00000253596		4.89635	4.51546	1.39186	3.78069	0.000156393	0.0011406
ENSG00000268119		2.58577	4.51051	2.66907	3.19902	0.00137896	0.00755018
ENSG00000274002		25.0471	4.50879	2.0756	3.83098	0.000127636	0.000950972
ENSG00000255189	GLYATL1P1	3.43013	4.50252	2.32973	3.49562	0.000472968	0.00299126
ENSG00000225968	ELFN1	261.852	4.50159	0.628625	7.60672	2.81e-14	1.11e-12
ENSG00000086717	PPEF1	18.9085	4.48635	0.873628	5.38462	7.26e-08	1.13e-06
ENSG00000152766	ANKRD22	125.825	4.47805	0.716682	6.62024	3.59e-11	9.46e-10
ENSG00000257588		6.78351	4.47742	2.756	3.16251	0.00156415	0.00840401
ENSG00000022355	GABRA1	12.4394	4.47063	0.982418	4.90773	9.21e-07	1.16e-05
ENSG00000178773	CPNE7	1335.49	4.46798	0.332504	13.6222	2.95e-42	1.19e-39
ENSG00000153292	ADGRF1	283.76	4.45785	1.69868	3.515	0.000439761	0.00280933
ENSG00000168843	FSTL5	66.7854	4.45135	0.488428	9.37067	7.21e-21	5.84e-19
ENSG00000263618		6.52716	4.43742	1.18465	4.09751	4.18e-05	0.000353706
ENSG00000086205	FOLH1	926.914	4.43229	0.89026	5.54707	2.9e-08	4.84e-07
ENSG00000165995	CACNB2	142.653	4.43177	0.434059	10.4168	2.08e-25	2.71e-23
ENSG00000277301		17.0325	4.43148	1.13438	4.55168	5.32e-06	5.64e-05
ENSG00000198729	PPP1R14C	31.9749	4.40795	1.34214	3.94367	8.02e-05	0.000630202
ENSG00000257194		24.91	4.38594	1.08382	4.47003	7.82e-06	7.94e-05
ENSG00000228714		5.4654	4.37936	2.43061	3.35023	0.000807455	0.00475577
ENSG00000267284		15.9073	4.37567	2.18311	3.63046	0.000282921	0.00192052
ENSG00000160352	ZNF714	288.779	4.37013	0.295523	14.9853	9.17e-51	5.66e-48
ENSG00000226562	CYP4F26P	18.3421	4.36914	0.789614	5.87761	4.16e-09	8.15e-08
ENSG00000268416		7.51042	4.369	1.76562	3.36694	0.000760084	0.0045158
ENSG00000163060	TEKT4	12.5269	4.36742	1.01637	4.43177	9.35e-06	9.28e-05
ENSG00000165078	CPA6	11.2167	4.3624	0.953466	4.80294	1.56e-06	1.88e-05
ENSG00000211690	TRGJ1	3.42391	4.36227	3.00672	2.99805	0.00271717	0.0134162
ENSG00000163993	S100P	4298.28	4.35779	0.477099	9.43627	3.86e-21	3.33e-19
ENSG00000186369	LINC00643	45.2653	4.35161	2.24529	3.4857	0.000490854	0.00309114
ENSG00000103522	IL21R	17.4196	4.34143	1.18756	4.29383	1.76e-05	0.000162872
ENSG00000176049	JAKMIP2	64.317	4.33538	0.906379	5.29569	1.19e-07	1.77e-06
ENSG00000229953		2.21604	4.33029	2.94569	2.9887	0.00280166	0.0137949
ENSG00000130294	KIF1A	1458.16	4.3078	0.356761	12.3009	8.96e-35	2.2e-32
ENSG00000230506		3.61715	4.30678	2.47028	3.26262	0.00110387	0.00623086
ENSG00000254238		4.0943	4.30469	1.60842	3.48953	0.00048387	0.00305294
ENSG00000258751		9.36639	4.30144	1.42241	3.75347	0.000174401	0.00125574
ENSG00000044459	CNTLN	35.0205	4.29734	0.590655	7.44865	9.43e-14	3.51e-12
ENSG00000283162		17.6741	4.29617	1.00971	4.38603	1.15e-05	0.000112059
ENSG00000286191		3.4663	4.29125	2.46896	3.25849	0.00112006	0.00631019
ENSG00000286159		121.698	4.28479	0.457387	9.5919	8.65e-22	7.98e-20
ENSG00000113448	PDE4D	400.201	4.28215	0.98267	5.03226	4.85e-07	6.44e-06
ENSG00000185477	GPRIN3	219.72	4.27774	0.488401	9.03355	1.66e-19	1.17e-17
ENSG00000232006		3.16311	4.27744	2.46792	3.25576	0.00113088	0.00636172
ENSG00000178033	CALHM5	7.78204	4.26946	2.68774	3.09944	0.0019389	0.010087
ENSG00000248309	MEF2C-AS1	11.6882	4.2694	2.31428	3.38197	0.000719685	0.0043057
ENSG00000099954	CECR2	366.518	4.26802	0.238885	17.969	3.41e-72	6.47e-69
ENSG00000121898	CPXM2	36.1576	4.26192	0.754595	6.09266	1.11e-09	2.37e-08
ENSG00000272746	NA	12.343	4.25959	0.981513	4.61783	3.88e-06	4.24e-05
ENSG00000099260	PALMD	36.375	4.25076	0.744465	5.99033	2.09e-09	4.27e-08
ENSG00000111404	RERGL	13.1889	4.25005	1.23838	4.1827	2.88e-05	0.000253686
ENSG00000196074	SYCP2	2716.25	4.24403	0.276025	15.5553	1.46e-54	1.25e-51
ENSG00000068078	FGFR3	3792.57	4.24295	0.757764	6.09458	1.1e-09	2.34e-08
ENSG00000129521	EGLN3	5274.79	4.23873	0.487462	8.9881	2.52e-19	1.75e-17
ENSG00000277186		14.7153	4.23031	1.29503	3.87866	0.000105031	0.000799133
ENSG00000231131	LNCAROD	581.963	4.21438	0.453599	9.56963	1.07e-21	9.63e-20
ENSG00000159640	ACE	50.2465	4.19623	0.552591	7.96206	1.69e-15	7.7e-14
ENSG00000287401		26.7021	4.19219	0.744836	5.86316	4.54e-09	8.83e-08
ENSG00000135063	FAM189A2	589.551	4.1901	0.377935	11.3116	1.15e-29	2.18e-27
ENSG00000164683	HEY1	46.7809	4.18631	0.949443	5.00076	5.71e-07	7.5e-06
ENSG00000259438	MAPK6-DT	35.7623	4.18278	0.531195	8.02821	9.89e-16	4.65e-14
ENSG00000170891	CYTL1	1.72125	4.18218	2.925	2.96203	0.00305616	0.0147634
ENSG00000231110		2.22066	4.18157	3.15669	2.8831	0.00393783	0.0182089
ENSG00000108551	RASD1	2836.81	4.17911	0.80072	5.74459	9.21e-09	1.71e-07
ENSG00000168546	GFRA2	77.2994	4.16553	1.1345	4.42618	9.59e-06	9.5e-05
ENSG00000266605	LONRF2P1	4.50992	4.15984	1.33213	3.65399	0.000258195	0.00177444
ENSG00000008086	CDKL5	1289.45	4.15054	0.531623	8.14619	3.76e-16	1.86e-14
ENSG00000274214		65.551	4.143	0.507322	8.41485	3.93e-17	2.18e-15
ENSG00000251473		2.95639	4.14037	2.69745	3.04397	0.00233481	0.0117961
ENSG00000227191	TRGC2	8.97757	4.12997	1.50549	3.42227	0.000621005	0.00378776
ENSG00000264301	LINC01444	3.08996	4.1271	1.93261	3.23505	0.00121622	0.00677723
ENSG00000272068		10.2374	4.11778	1.09462	4.31733	1.58e-05	0.000148212
ENSG00000181449	SOX2	798.609	4.11704	0.512484	8.36327	6.1e-17	3.28e-15
ENSG00000279414	CDRT15P9	13.4161	4.10998	1.20188	3.82673	0.000129857	0.000964815
ENSG00000170927	PKHD1	9.82832	4.1095	1.13261	3.91942	8.88e-05	0.000688235
ENSG00000008311	AASS	4306.69	4.09814	0.506205	8.43259	3.38e-17	1.89e-15
ENSG00000134258	VTCN1	1246.09	4.09614	0.775782	5.79625	6.78e-09	1.28e-07
ENSG00000101842	VSIG1	20.2133	4.09512	0.864239	5.13951	2.75e-07	3.82e-06
ENSG00000186777	ZNF732	35.6995	4.09333	0.502583	8.36823	5.85e-17	3.16e-15
ENSG00000259377		7.48998	4.09258	0.983306	4.48187	7.4e-06	7.56e-05
ENSG00000149289	ZC3H12C	106.73	4.08672	0.544915	7.71161	1.24e-14	5.07e-13
ENSG00000285329		3.96558	4.08602	2.48755	3.15821	0.00158744	0.00850335
ENSG00000233441	CYP2AB1P	1.8477	4.07719	3.13444	2.87852	0.00399548	0.0184267
ENSG00000138696	BMPR1B	156.945	4.07286	0.506534	8.36516	6e-17	3.24e-15
ENSG00000229453	SPINK8	5.5813	4.05703	2.47774	3.15782	0.00158953	0.0085111
ENSG00000271850	LINC02343	24.0252	4.05541	0.666441	6.31043	2.78e-10	6.53e-09
ENSG00000283413		20.485	4.03802	1.34172	3.70612	0.000210463	0.00148402
ENSG00000224565	LINC01754	27.4786	4.0323	0.695839	6.05878	1.37e-09	2.89e-08
ENSG00000259306		73.4692	4.03005	0.406153	10.0587	8.41e-24	9.19e-22
ENSG00000147065	MSN	10.377	4.02855	2.20751	3.36526	0.000764707	0.00454017
ENSG00000180044	C3orf80	28.9894	4.0253	0.595319	7.08785	1.36e-12	4.37e-11
ENSG00000253666		5.38427	4.01973	2.46386	3.15496	0.00160517	0.00858277
ENSG00000239801	DENND6A-AS1	9.88224	4.00542	1.22573	3.70752	0.000209298	0.00147698
ENSG00000150667	FSIP1	91.046	3.99528	0.589706	7.1585	8.16e-13	2.68e-11
ENSG00000277883	NLRP3P1	4.24001	3.99484	1.86188	3.1358	0.00171383	0.0090797
ENSG00000172995	ARPP21	3.64872	3.99418	1.60975	3.4145	0.000639004	0.00388328
ENSG00000008513	ST3GAL1	3822.61	3.99342	0.264121	15.2936	8.44e-53	5.75e-50
ENSG00000235012	JCADP1	303.718	3.99336	0.267107	15.0164	5.74e-51	3.63e-48
ENSG00000237863		29.1428	3.99195	0.829635	5.31653	1.06e-07	1.59e-06
ENSG00000117009	KMO	33.7797	3.98742	0.877222	4.81008	1.51e-06	1.82e-05
ENSG00000281741		6.67536	3.98391	1.4587	3.54503	0.000392572	0.00255268
ENSG00000121101	TEX14	633.992	3.9807	0.507247	8.18513	2.72e-16	1.37e-14
ENSG00000259786	LINC02109	3.03334	3.97583	2.41217	3.16781	0.00153592	0.00827745
ENSG00000178201	VN1R1	16.745	3.96939	0.798023	5.31216	1.08e-07	1.63e-06
ENSG00000183831	ANKRD45	13.482	3.9607	1.4207	3.44087	0.000579856	0.00357038
ENSG00000285041		2.03454	3.95387	2.79342	2.967	0.00300718	0.0145871
ENSG00000213075	RPL31P11	6.26033	3.94429	1.63366	3.32848	0.000873222	0.00508786
ENSG00000163898	LIPH	423.518	3.93614	0.3357	12.0032	3.42e-33	7.83e-31
ENSG00000087495	PHACTR3	15.3595	3.92848	1.17028	3.926	8.64e-05	0.000672373
ENSG00000138134	STAMBPL1	93.1309	3.90525	0.481547	8.38793	4.95e-17	2.7e-15
ENSG00000254872	LINC02688	14.2266	3.89682	1.0547	3.94523	7.97e-05	0.000626503
ENSG00000267702	NA	22.8855	3.88788	0.63899	6.37703	1.81e-10	4.37e-09
ENSG00000259240	MIR4713HG	108.456	3.87758	0.290405	13.4392	3.56e-41	1.3e-38
ENSG00000271830		11.1413	3.86403	1.0776	4.18623	2.84e-05	0.000250108
ENSG00000287699		2.23858	3.85826	2.7923	2.92568	0.00343706	0.016275
ENSG00000139352	ASCL1	57.4178	3.85816	1.23772	3.90509	9.42e-05	0.000726004
ENSG00000156011	PSD3	2035.28	3.85784	0.353665	11.1702	5.7e-29	1.04e-26
ENSG00000240138	EEF1GP4	25.4027	3.83634	0.661626	6.06876	1.29e-09	2.73e-08
ENSG00000164684	ZNF704	3113.79	3.83329	0.276429	14.0644	6.29e-45	2.93e-42
ENSG00000151320	AKAP6	332.74	3.82621	0.52379	7.65747	1.9e-14	7.62e-13
ENSG00000244564	PRICKLE2-DT	7.40613	3.82035	1.35799	3.38002	0.000724811	0.00433045
ENSG00000226017	PRICKLE2-AS3	18.3775	3.81755	0.939996	4.62868	3.68e-06	4.05e-05
ENSG00000230453	ANKRD18B	56.132	3.81548	0.593819	6.90992	4.85e-12	1.45e-10
ENSG00000248515		24.1002	3.807	0.547716	7.18364	6.79e-13	2.26e-11
ENSG00000261553		5.6316	3.80192	2.27645	3.1915	0.00141534	0.00771684
ENSG00000185737	NRG3	150.722	3.79921	0.435628	8.99704	2.32e-19	1.63e-17
ENSG00000185869	ZNF829	54.8585	3.79859	0.481573	8.1279	4.37e-16	2.16e-14
ENSG00000104047	DTWD1	4739.17	3.7932	0.204817	18.6521	1.21e-77	3.23e-74
ENSG00000130433	CACNG6	20.7468	3.78597	1.2719	3.58356	0.000338943	0.00225022
ENSG00000198142	SOWAHC	914.359	3.78591	0.378081	10.3021	6.9e-25	8.48e-23
ENSG00000287394		18.9133	3.78434	1.12725	3.89307	9.9e-05	0.000758538
ENSG00000258376		90.6751	3.78349	0.500253	7.87057	3.53e-15	1.54e-13
ENSG00000268089	GABRQ	28.5061	3.78264	0.578852	6.93905	3.95e-12	1.2e-10
ENSG00000236803	SDAD1P4	7.39259	3.77818	1.05426	4.17949	2.92e-05	0.000256608
ENSG00000175985	PLEKHD1	242.052	3.77652	0.48667	8.09506	5.72e-16	2.78e-14
ENSG00000204334	ERICH2	92.4449	3.7752	0.479105	8.2001	2.4e-16	1.22e-14
ENSG00000148677	ANKRD1	1772.85	3.76937	0.523133	7.57171	3.68e-14	1.43e-12
ENSG00000218416		154.268	3.76863	0.434374	8.91873	4.72e-19	3.19e-17
ENSG00000269376		23.0074	3.752	1.0145	4.18916	2.8e-05	0.00024731
ENSG00000268628		59.7148	3.75154	0.812419	5.13767	2.78e-07	3.86e-06
ENSG00000116774	OLFML3	2618.4	3.74881	0.528972	7.44507	9.69e-14	3.61e-12
ENSG00000170396	ZNF804A	54.5081	3.74812	0.702916	5.6857	1.3e-08	2.33e-07
ENSG00000101188	NTSR1	75.6111	3.74098	0.650229	6.04186	1.52e-09	3.17e-08
ENSG00000103888	CEMIP	454.939	3.73821	0.412646	9.33712	9.9e-21	7.92e-19
ENSG00000175302	ANKRD30BP1	7.80859	3.73499	1.02468	4.06599	4.78e-05	0.000398364
ENSG00000128872	TMOD2	4885.62	3.73212	0.304072	12.4801	9.58e-36	2.6e-33
ENSG00000117472	TSPAN1	1155.72	3.73211	0.420478	9.18058	4.29e-20	3.23e-18
ENSG00000273693	CDRT15P10	12.0951	3.73127	1.1348	3.66549	0.000246867	0.00170586
ENSG00000184838	PRR16	51.8546	3.73055	0.71606	5.65447	1.56e-08	2.75e-07
ENSG00000064787	BCAS1	19937.3	3.7286	0.401316	9.58247	9.48e-22	8.62e-20
ENSG00000285102		21.4544	3.72011	1.4663	3.33817	0.000843334	0.00493645
ENSG00000187848	P2RX2	522.593	3.7161	0.48707	7.91166	2.54e-15	1.14e-13
ENSG00000173175	ADCY5	488.224	3.70887	0.896046	4.78384	1.72e-06	2.05e-05
ENSG00000187527	ATP13A5	6.22357	3.69442	2.91322	2.86939	0.00411267	0.0188917
ENSG00000186910	SERPINA11	75.3431	3.69279	1.06415	4.20078	2.66e-05	0.00023613
ENSG00000100078	PLA2G3	535.58	3.6868	1.16015	3.98976	6.61e-05	0.000529622
ENSG00000242686	PDE6B-AS1	33.0851	3.67983	0.486097	7.8392	4.53e-15	1.94e-13
ENSG00000128849	CGNL1	193.05	3.67674	0.47027	8.12674	4.41e-16	2.17e-14
ENSG00000243838	PSMC1P7	39.0322	3.66944	0.526342	7.2478	4.24e-13	1.45e-11
ENSG00000131050	BPIFA2	15.4228	3.66653	2.52397	3.00784	0.0026311	0.0130616
ENSG00000176406	RIMS2	814.647	3.66277	0.35971	10.4288	1.83e-25	2.41e-23
ENSG00000259194		4.154	3.66189	1.56096	3.19805	0.00138359	0.00757327
ENSG00000121743	GJA3	19.1467	3.66182	0.790227	5.09736	3.44e-07	4.69e-06
ENSG00000048540	LMO3	19.9293	3.65856	0.866107	4.77405	1.81e-06	2.14e-05
ENSG00000211691	TRGJP	2.33249	3.65386	3.40716	2.76373	0.00571452	0.024744
ENSG00000213657	RPL31P44	2.95469	3.64871	2.76775	2.85276	0.00433418	0.0197111
ENSG00000137393	RNF144B	2465.48	3.63769	0.368497	10.139	3.71e-24	4.23e-22
ENSG00000140287	HDC	4.15371	3.63541	1.62449	3.09368	0.00197693	0.0102548
ENSG00000267868		206.107	3.63513	0.351091	10.5744	3.91e-26	5.47e-24
ENSG00000240990	HOXA11-AS	52.2094	3.62818	0.401658	9.15987	5.2e-20	3.87e-18
ENSG00000259577	CERNA1	119.437	3.62534	0.370515	10.0803	6.75e-24	7.45e-22
ENSG00000180777	ANKRD30B	135.396	3.61827	0.671043	5.87808	4.15e-09	8.13e-08
ENSG00000171094	ALK	4.12106	3.61788	2.39205	3.03387	0.00241436	0.0121407
ENSG00000138356	AOX1	207.665	3.61659	0.891665	4.68623	2.78e-06	3.16e-05
ENSG00000187672	ERC2	61.8561	3.61199	0.410983	9.01262	2.01e-19	1.42e-17
ENSG00000053524	MCF2L2	124.319	3.6085	0.543198	7.0087	2.41e-12	7.51e-11
ENSG00000158055	GRHL3	3673.97	3.60632	0.73515	5.44938	5.05e-08	8.12e-07
ENSG00000104490	NCALD	84.2022	3.60274	0.597745	6.41802	1.38e-10	3.39e-09
ENSG00000126217	MCF2L	3989.87	3.60263	0.229483	15.8616	1.17e-56	1.19e-53
ENSG00000246985	SOCS2-AS1	163.856	3.59898	0.580023	6.60693	3.92e-11	1.03e-09
ENSG00000196549	MME	440.5	3.59698	0.552524	6.88966	5.59e-12	1.66e-10
ENSG00000138378	STAT4	55.1499	3.59063	0.710345	5.50348	3.72e-08	6.12e-07
ENSG00000160326	SLC2A6	3626.74	3.58946	0.435623	8.56169	1.11e-17	6.57e-16
ENSG00000184564	SLITRK6	860.753	3.58027	0.427868	8.6718	4.25e-18	2.6e-16
ENSG00000108417	KRT37	1.98403	3.57485	2.90553	2.81196	0.00492401	0.0218773
ENSG00000215057	PKMP5	2.9767	3.57413	2.42983	2.99542	0.00274064	0.013522
ENSG00000137869	CYP19A1	98.2515	3.56983	0.448192	8.25766	1.49e-16	7.75e-15
ENSG00000185352	HS6ST3	647.923	3.56928	0.304192	11.9374	7.55e-33	1.7e-30
ENSG00000265359		3.31734	3.56921	1.76781	3.10606	0.00189596	0.00988883
ENSG00000111961	SASH1	1715.07	3.56498	0.495871	7.54536	4.51e-14	1.74e-12
ENSG00000280322	NA	6.65968	3.56302	1.47328	3.18363	0.00145442	0.0078991
ENSG00000124721	DNAH8	21.385	3.5628	0.939108	4.29496	1.75e-05	0.000162315
ENSG00000198910	L1CAM	16266.9	3.56275	0.518639	7.2558	3.99e-13	1.38e-11
ENSG00000146013	GFRA3	50.4022	3.54499	0.843105	4.75751	1.96e-06	2.31e-05
ENSG00000259678		2.1426	3.53453	2.95084	2.79601	0.00517381	0.0227837
ENSG00000124490	CRISP2	6.17965	3.5304	1.21395	3.54812	0.000387995	0.00252911
ENSG00000166415	WDR72	1743.48	3.5219	0.220187	16.1437	1.26e-58	1.45e-55
ENSG00000248455	LINC02217	3.6138	3.52014	1.53145	3.19632	0.00139192	0.0076126
ENSG00000169836	TACR3	26.1529	3.51792	0.628371	6.05085	1.44e-09	3.02e-08
ENSG00000239911	PRKAG2-AS1	29.8871	3.5167	0.70452	5.34758	8.91e-08	1.36e-06
ENSG00000144218	AFF3	240.291	3.51068	0.503435	7.32439	2.4e-13	8.51e-12
ENSG00000100276	RASL10A	80.6532	3.49813	0.3957	9.13252	6.69e-20	4.86e-18
ENSG00000280339		81.6387	3.49474	0.477042	7.65417	1.95e-14	7.8e-13
ENSG00000276524		10.9975	3.49082	0.905557	4.30372	1.68e-05	0.000156737
ENSG00000189377	CXCL17	380.761	3.48886	1.25351	3.63866	0.000274061	0.00186706
ENSG00000154646	TMPRSS15	41.9216	3.48394	0.512453	7.10113	1.24e-12	3.99e-11
ENSG00000260618		172.785	3.47947	0.405276	8.84241	9.37e-19	6.12e-17
ENSG00000130720	FIBCD1	842.768	3.47639	0.269835	13.1272	2.3e-39	7.37e-37
ENSG00000277840		8.91312	3.47367	1.02165	4.04844	5.16e-05	0.000425964
ENSG00000204186	ZDBF2	294.86	3.46844	0.46894	7.73682	1.02e-14	4.2e-13
ENSG00000126895	AVPR2	27.1619	3.45601	0.682764	5.44975	5.04e-08	8.11e-07
ENSG00000227726		14.1298	3.45407	0.945274	4.01595	5.92e-05	0.000481066
ENSG00000233237	LINC00472	287.496	3.44836	0.499186	7.26602	3.7e-13	1.28e-11
ENSG00000162949	CAPN13	458.89	3.44728	0.367583	9.64297	5.26e-22	4.98e-20
ENSG00000168925	CTRB1	18.4904	3.44633	1.0514	3.80752	0.000140368	0.00103337
ENSG00000280132		14.0206	3.44587	0.766085	4.90381	9.4e-07	1.18e-05
ENSG00000057593	F7	74.7101	3.44009	0.70765	5.36794	7.96e-08	1.23e-06
ENSG00000253477		22.2841	3.43379	0.838534	4.66355	3.11e-06	3.49e-05
ENSG00000222033	LINC01124	7.64272	3.4296	2.27807	3.01845	0.00254069	0.0126767
ENSG00000146938	NLGN4X	64.9891	3.42318	0.71797	5.00695	5.53e-07	7.28e-06
ENSG00000125999	BPIFB1	316.749	3.41919	0.77157	5.01897	5.19e-07	6.88e-06
ENSG00000164100	NDST3	108.382	3.41798	0.524475	6.80865	9.85e-12	2.83e-10
ENSG00000271819	RNU6-94P	4.51459	3.41506	1.21075	3.359	0.000782264	0.00462895
ENSG00000172349	IL16	47.144	3.41482	0.434226	8.11754	4.76e-16	2.34e-14
ENSG00000232721		3.27461	3.41324	1.601	3.02289	0.00250378	0.0125208
ENSG00000187398	LUZP2	398.709	3.40932	0.536351	6.74435	1.54e-11	4.3e-10
ENSG00000265630		2.38008	3.40373	2.97341	2.79018	0.00526794	0.0231269
ENSG00000138379	MSTN	26.1915	3.399	0.865949	4.44615	8.74e-06	8.75e-05
ENSG00000003137	CYP26B1	288.406	3.39532	0.82651	4.73398	2.2e-06	2.57e-05
ENSG00000136531	SCN2A	18.2613	3.38612	1.05347	3.66841	0.000244061	0.00169042
ENSG00000166510	CCDC68	410.379	3.38179	0.478654	7.43236	1.07e-13	3.93e-12
ENSG00000114812	VIPR1	599.684	3.36171	0.435448	8.07314	6.85e-16	3.29e-14
ENSG00000106038	EVX1	3.7848	3.35512	2.4117	2.92676	0.00342514	0.0162273
ENSG00000261713	SSTR5-AS1	4.53901	3.349	2.51824	2.88384	0.00392862	0.0181751
ENSG00000103647	CORO2B	56.9515	3.34725	0.775031	4.89941	9.61e-07	1.2e-05
ENSG00000248015		23.2314	3.34685	0.775309	4.91031	9.09e-07	1.14e-05
ENSG00000274600	RIMBP3B	3.44261	3.34663	2.55488	2.86729	0.00414007	0.0189978
ENSG00000152092	ASTN1	4.31744	3.34171	1.18873	3.53732	0.000404212	0.00261302
ENSG00000156194	PPEF2	2.56424	3.33658	1.64602	2.97352	0.00294401	0.014368
ENSG00000154269	ENPP3	24.2471	3.33579	1.17983	3.58079	0.000342562	0.00227084
ENSG00000146054	TRIM7	296.171	3.33504	0.375457	9.15045	5.67e-20	4.2e-18
ENSG00000260239	LINC02533	21.6947	3.33352	0.660931	5.45786	4.82e-08	7.78e-07
ENSG00000124126	PREX1	105254	3.32877	0.314486	10.8173	2.85e-27	4.43e-25
ENSG00000211698	TRGV4	2.68047	3.32683	3.99801	2.69182	0.00710644	0.0295202
ENSG00000165091	TMC1	70.0739	3.3261	0.924798	3.95674	7.6e-05	0.000600805
ENSG00000140285	FGF7	8.84333	3.32388	0.729908	4.95661	7.17e-07	9.23e-06
ENSG00000249803		5.01243	3.32179	2.69803	2.77896	0.0054534	0.0237722
ENSG00000270504		50.109	3.31902	1.00991	3.55631	0.000376098	0.00246243
ENSG00000283692		3.97787	3.31634	1.68995	2.9102	0.00361198	0.0169523
ENSG00000155897	ADCY8	2.27818	3.31542	2.16884	2.83167	0.00463064	0.0208348
ENSG00000203952	CCDC160	17.4417	3.31529	1.04815	3.84611	0.000120007	0.000900948
ENSG00000064655	EYA2	1235.13	3.3128	0.522458	6.75285	1.45e-11	4.07e-10
ENSG00000169031	COL4A3	157.398	3.3124	0.429537	8.00036	1.24e-15	5.73e-14
ENSG00000286033		33.3449	3.31198	0.641845	5.54743	2.9e-08	4.84e-07
ENSG00000120833	SOCS2	791.628	3.3004	0.471309	7.3574	1.88e-13	6.71e-12
ENSG00000102683	SGCG	2795.34	3.30023	0.384218	8.86655	7.54e-19	5e-17
ENSG00000268896		4.72309	3.29726	1.23063	3.26433	0.00109723	0.00619995
ENSG00000153956	CACNA2D1	117.37	3.29629	0.442875	7.76065	8.45e-15	3.54e-13
ENSG00000078018	MAP2	1400.92	3.29522	0.456071	7.57078	3.71e-14	1.44e-12
ENSG00000122641	INHBA	39.8285	3.29113	0.815936	4.6435	3.43e-06	3.8e-05
ENSG00000276644	DACH1	12.7358	3.29095	0.973813	4.04183	5.3e-05	0.000436265
ENSG00000177875	CCDC184	76.5369	3.29089	0.492939	6.9366	4.02e-12	1.22e-10
ENSG00000054277	OPN3	306.591	3.27546	0.356546	9.40082	5.41e-21	4.52e-19
ENSG00000233154	LINC01762	11.9818	3.27478	0.836257	4.48851	7.17e-06	7.35e-05
ENSG00000143147	GPR161	292.68	3.27247	0.405606	8.36659	5.93e-17	3.2e-15
ENSG00000163053	SLC16A14	734.468	3.26713	0.330451	10.1491	3.34e-24	3.85e-22
ENSG00000154198	CYP4Z2P	125.956	3.2597	0.744733	4.93239	8.12e-07	1.03e-05
ENSG00000225793	TMEM30A-DT	96.1596	3.25783	0.543648	6.37474	1.83e-10	4.43e-09
ENSG00000198478	SH3BGRL2	1357.02	3.25233	0.245895	13.4019	5.89e-41	2.03e-38
ENSG00000172602	RND1	1258.49	3.25056	0.765841	4.84446	1.27e-06	1.55e-05
ENSG00000276116	FUT8-AS1	122.123	3.24923	0.33238	9.9906	1.68e-23	1.79e-21
ENSG00000173080	RXFP4	28.2682	3.24587	1.24313	3.42269	0.000620049	0.00378392
ENSG00000116032	GRIN3B	378.57	3.24483	0.388017	8.70176	3.27e-18	2.03e-16
ENSG00000165028	NIPSNAP3B	249.964	3.24357	0.383518	8.62767	6.26e-18	3.75e-16
ENSG00000268041	ERFL	33.8655	3.2425	0.638682	5.42797	5.7e-08	9.09e-07
ENSG00000176907	TCIM	275.315	3.24068	0.864082	4.43053	9.4e-06	9.32e-05
ENSG00000147251	DOCK11	722.845	3.23707	0.861542	4.39972	1.08e-05	0.000106073
ENSG00000169856	ONECUT1	179.83	3.23626	0.315239	10.5205	6.95e-26	9.47e-24
ENSG00000178248	FAM230I	5.68342	3.23418	1.57846	3.05667	0.00223811	0.0113829
ENSG00000251364		103.66	3.23326	0.415867	8.03278	9.53e-16	4.5e-14
ENSG00000177706	FAM20C	4309.8	3.22894	0.201859	16.1641	9.04e-59	1.09e-55
ENSG00000261033		7.97449	3.22539	0.815113	4.3655	1.27e-05	0.000121652
ENSG00000188211	NCR3LG1	979.588	3.22513	0.770581	4.76644	1.88e-06	2.22e-05
ENSG00000139269	INHBE	74.4168	3.21805	1.17948	3.58989	0.000330823	0.00220568
ENSG00000135596	MICAL1	2744.91	3.21769	0.29997	10.9519	6.51e-28	1.08e-25
ENSG00000069966	GNB5	2350.86	3.20858	0.209877	15.4442	8.25e-54	6.26e-51
ENSG00000233052		172.379	3.20648	1.04709	3.87446	0.000106862	0.000810512
ENSG00000135362	PRR5L	130.566	3.20564	0.44042	7.53683	4.82e-14	1.85e-12
ENSG00000105880	DLX5	17.3891	3.20241	0.906176	4.1729	3.01e-05	0.000263458
ENSG00000136250	AOAH	2.20239	3.19721	1.84072	2.8741	0.00405181	0.018653
ENSG00000242575	TUBAP13	13.084	3.19204	2.36509	2.86287	0.00419826	0.0192094
ENSG00000229558	SACS-AS1	2.95314	3.19077	3.24609	2.67793	0.00740792	0.0305499
ENSG00000275552		14.5254	3.18106	1.14293	3.2745	0.0010585	0.00600925
ENSG00000156049	GNA14	273.849	3.1789	0.347031	9.41995	4.51e-21	3.82e-19
ENSG00000198832	SELENOM	1495.95	3.17874	0.236782	13.6009	3.96e-42	1.55e-39
ENSG00000206888	RNU6-48P	1.47442	3.17261	2.73538	2.75677	0.00583755	NA
ENSG00000101144	BMP7	13372.5	3.17232	0.566642	6.04041	1.54e-09	3.2e-08
ENSG00000280172		10.168	3.17221	0.937158	3.97449	7.05e-05	0.000560894
ENSG00000158786	PLA2G2F	48.7546	3.16836	1.31348	3.17469	0.00149996	0.00811165
ENSG00000148926	ADM	1242.09	3.16804	0.427015	7.74099	9.86e-15	4.07e-13
ENSG00000197619	ZNF615	18.9952	3.16616	1.09927	3.3428	0.000829362	0.00486753
ENSG00000132669	RIN2	679.772	3.15975	0.399245	8.2175	2.08e-16	1.07e-14
ENSG00000250174	MYLK-AS2	2.91435	3.158	2.68829	2.75054	0.00594966	0.0255627
ENSG00000170160	CCDC144A	7.74805	3.15293	1.12179	3.45437	0.000551579	0.00342004
ENSG00000150995	ITPR1	1630.05	3.15274	0.498673	6.70693	1.99e-11	5.44e-10
ENSG00000253207		2.64878	3.15227	3.24375	2.71198	0.0066883	0.0280552
ENSG00000177398	UMODL1	17.2231	3.15119	0.72023	4.89023	1.01e-06	1.25e-05
ENSG00000074803	SLC12A1	24.8981	3.14723	0.724526	4.85701	1.19e-06	1.46e-05
ENSG00000254531		727.076	3.13562	0.312499	10.2837	8.34e-25	1e-22
ENSG00000226510	UPK1A-AS1	11.8149	3.13525	2.33369	2.88453	0.00392001	0.0181464
ENSG00000266094	RASSF5	210.472	3.13412	0.327827	9.83662	7.83e-23	8.03e-21
ENSG00000214894	LINC00243	87.2263	3.13223	0.433437	7.55111	4.32e-14	1.67e-12
ENSG00000154188	ANGPT1	45.6104	3.12573	0.460841	7.1157	1.11e-12	3.61e-11
ENSG00000204335	SP5	10.0293	3.12491	1.08936	3.31868	0.000904452	0.00523538
ENSG00000162614	NEXN	22.2902	3.12324	0.710925	4.81489	1.47e-06	1.78e-05
ENSG00000009765	IYD	3.8679	3.12314	2.37832	2.84149	0.00449031	0.0202862
ENSG00000124343	XG	108.008	3.11882	0.39378	8.20782	2.25e-16	1.15e-14
ENSG00000251539	SNX18P24	2.78857	3.11727	1.71192	2.85265	0.00433557	0.0197111
ENSG00000136205	TNS3	10376.3	3.11284	0.336362	9.5211	1.71e-21	1.52e-19
ENSG00000169894	MUC3A	720.258	3.10348	0.793898	4.56159	5.08e-06	5.4e-05
ENSG00000248599		54.8423	3.10275	0.622198	5.37296	7.75e-08	1.2e-06
ENSG00000255178	LINC02720	7.98423	3.09296	1.71786	2.931	0.00337874	0.0160504
ENSG00000212766	EWSAT1	49.0333	3.09193	0.514621	6.3689	1.9e-10	4.6e-09
ENSG00000151967	SCHIP1	21.1273	3.0858	1.06659	3.33711	0.000846529	0.00495079
ENSG00000183780	SLC35F3	7.35247	3.08267	1.45205	2.99477	0.00274648	0.0135458
ENSG00000182379	NXPH4	406.843	3.08102	0.362252	8.7886	1.51e-18	9.67e-17
ENSG00000104381	GDAP1	2435.11	3.07862	0.295591	10.6786	1.28e-26	1.89e-24
ENSG00000117020	AKT3	161.085	3.0772	0.75245	4.46534	7.99e-06	8.09e-05
ENSG00000151632	AKR1C2	8854.23	3.07017	0.764148	4.62798	3.69e-06	4.06e-05
ENSG00000259556		43.2186	3.07008	0.483357	6.7074	1.98e-11	5.43e-10
ENSG00000254966		24.9964	3.06175	0.711377	4.80989	1.51e-06	1.82e-05
ENSG00000172061	LRRC15	6.76756	3.05578	1.27473	3.20784	0.00133735	0.00737029
ENSG00000128917	DLL4	46.9137	3.05565	0.6041	5.52202	3.35e-08	5.55e-07
ENSG00000267366		4.4052	3.05489	1.26686	3.05794	0.00222863	0.0113412
ENSG00000183844	FAM3B	19.2929	3.05329	0.952166	3.89912	9.65e-05	0.000741984
ENSG00000166262	FAM227B	541.781	3.05261	0.270077	11.5042	1.26e-30	2.55e-28
ENSG00000170579	DLGAP1	22.7756	3.04529	0.820256	4.27083	1.95e-05	0.000178546
ENSG00000250508	LINC02701	1.79098	3.04514	2.99739	2.67473	0.00747905	0.0307983
ENSG00000279289		2.96137	3.04447	1.49325	2.86545	0.0041642	0.0190921
ENSG00000185532	PRKG1	1023.95	3.03809	0.387153	8.15412	3.52e-16	1.75e-14
ENSG00000002587	HS3ST1	58.7831	3.03562	0.686625	4.78758	1.69e-06	2.01e-05
ENSG00000134594	RAB33A	18.1436	3.03457	0.632327	5.14371	2.69e-07	3.75e-06
ENSG00000213816	CNN2P4	4.21553	3.03346	1.76362	2.86398	0.00418349	0.0191673
ENSG00000259709		13.3712	3.03337	0.729991	4.6478	3.35e-06	3.73e-05
ENSG00000105339	DENND3	895.27	3.02817	0.280842	11.0095	3.44e-28	5.75e-26
ENSG00000169122	FAM110B	272.289	3.0279	0.37775	8.30919	9.64e-17	5.11e-15
ENSG00000186481	ANKRD20A5P	554.602	3.02228	0.34218	9.09722	9.27e-20	6.69e-18
ENSG00000126353	CCR7	37.4414	3.01949	0.468326	6.80607	1e-11	2.88e-10
ENSG00000283526	PRRT1B	442.45	3.01851	0.335326	9.27707	1.74e-20	1.36e-18
ENSG00000198108	CHSY3	137.262	3.01789	0.358181	8.691	3.59e-18	2.22e-16
ENSG00000112964	GHR	1807.88	3.01644	0.289626	10.6441	1.86e-26	2.7e-24
ENSG00000142319	SLC6A3	36.0676	3.01388	0.729966	4.6069	4.09e-06	4.45e-05
ENSG00000172746	RPL12P13	2.25087	3.01001	2.54506	2.75993	0.00578132	0.0250006
ENSG00000260196		247.109	3.00453	0.485363	6.56578	5.18e-11	1.34e-09
ENSG00000132204	LINC00470	9.04946	3.0034	1.23681	3.24293	0.00118308	0.00660362
ENSG00000179057	IGSF22	55.6375	3.00094	0.58362	5.56458	2.63e-08	4.42e-07
ENSG00000184845	DRD1	388.268	2.99649	0.421081	7.42954	1.09e-13	4.01e-12
ENSG00000163823	CCR1	26.588	2.99181	0.579574	5.64184	1.68e-08	2.94e-07
ENSG00000104369	JPH1	1237.12	2.98509	0.287054	10.6373	2e-26	2.87e-24
ENSG00000047346	FAM214A	7300.76	2.97451	0.272398	11.1466	7.44e-29	1.34e-26
ENSG00000149260	CAPN5	1318.41	2.96978	0.503325	6.31415	2.72e-10	6.38e-09
ENSG00000245680	ZNF585B	308.096	2.96905	0.258805	11.6801	1.61e-31	3.51e-29
ENSG00000100290	BIK	556.809	2.96671	0.324456	9.41439	4.76e-21	4e-19
ENSG00000116016	EPAS1	13619.3	2.96525	0.43497	7.17707	7.12e-13	2.37e-11
ENSG00000273328		53.3251	2.95615	0.719316	4.51005	6.48e-06	6.73e-05
ENSG00000128045	RASL11B	7.39792	2.94539	1.59178	2.87602	0.00402721	0.0185569
ENSG00000259701		6.52338	2.94504	1.17875	3.06141	0.00220294	0.0112337
ENSG00000177707	NECTIN3	575.179	2.94364	0.347109	8.75883	1.97e-18	1.25e-16
ENSG00000261330	PPIAP50	5.37226	2.94273	1.84375	2.84124	0.00449382	0.0202956
ENSG00000169783	LINGO1	380.984	2.94089	0.449397	6.94188	3.87e-12	1.19e-10
ENSG00000179097	HTR1F	33.9698	2.93994	0.962061	3.7733	0.000161102	0.00117204
ENSG00000139626	ITGB7	55.4087	2.93864	0.445173	6.80453	1.01e-11	2.91e-10
ENSG00000286734		4.21097	2.93737	2.54656	2.74851	0.00598665	0.0256837
ENSG00000102287	GABRE	510.676	2.92964	0.88378	3.67153	0.0002411	0.0016734
ENSG00000118160	SLC8A2	20.7654	2.9281	0.877211	3.81371	0.000136896	0.00101174
ENSG00000268833		3.07104	2.92791	2.77239	2.70328	0.00686595	0.0286826
ENSG00000285410	GABPB1-IT1	3646.32	2.92219	0.220716	13.4144	4.98e-41	1.79e-38
ENSG00000232354	VIPR1-AS1	29.6903	2.91972	0.646215	5.05547	4.29e-07	5.77e-06
ENSG00000169059	VCX3A	24.9255	2.91598	2.29969	2.7916	0.00524479	0.0230396
ENSG00000226549	SCDP1	664.26	2.91567	0.510377	6.13835	8.34e-10	1.81e-08
ENSG00000064195	DLX3	867.227	2.91277	0.318223	9.42869	4.15e-21	3.56e-19
ENSG00000256340	ABCC6P1	5.03856	2.91206	1.00577	3.49372	0.000476345	0.00300832
ENSG00000177181	RIMKLA	360.109	2.90858	0.295087	10.0924	5.97e-24	6.66e-22
ENSG00000176532	PRR15	1426.41	2.90849	0.298576	9.98663	1.74e-23	1.85e-21
ENSG00000153064	BANK1	328.56	2.90747	0.45356	6.77001	1.29e-11	3.64e-10
ENSG00000286472		82.8375	2.90731	0.554984	5.64571	1.65e-08	2.88e-07
ENSG00000126562	WNK4	60.2745	2.90723	0.45605	6.69449	2.16e-11	5.89e-10
ENSG00000257398		12.2219	2.90648	0.756232	4.2993	1.71e-05	0.000159451
ENSG00000183423	LRIT3	5.93365	2.90418	1.40558	2.91048	0.00360879	0.0169403
ENSG00000236491		7.74297	2.90321	1.186	3.16096	0.00157249	0.0084403
ENSG00000227953	LINC01341	247.879	2.90307	0.430854	7.06436	1.61e-12	5.13e-11
ENSG00000119938	PPP1R3C	897.47	2.90219	0.503233	6.16988	6.83e-10	1.51e-08
ENSG00000005073	HOXA11	43.0927	2.8964	0.554425	5.56541	2.62e-08	4.41e-07
ENSG00000239467		257.806	2.8957	0.372654	8.03045	9.71e-16	4.58e-14
ENSG00000253552	HOXA-AS2	16.8399	2.89493	1.07086	3.13997	0.00168964	0.00896227
ENSG00000113205	PCDHB3	287.227	2.89217	0.293245	10.082	6.64e-24	7.35e-22
ENSG00000169026	SLC49A3	40.5511	2.88955	0.602439	5.30136	1.15e-07	1.72e-06
ENSG00000258387		2.7175	2.88572	1.76556	2.70012	0.00693141	0.0288925
ENSG00000121753	ADGRB2	756.377	2.88318	0.357821	8.35437	6.58e-17	3.53e-15
ENSG00000251369	ZNF550	418.298	2.88114	0.304662	9.69785	3.08e-22	3e-20
ENSG00000264569	DCXR-DT	11.7725	2.88082	0.83654	4.04562	5.22e-05	0.000430189
ENSG00000147509	RGS20	76.0494	2.87804	0.495837	6.16857	6.89e-10	1.52e-08
ENSG00000152784	PRDM8	25.914	2.87448	0.869194	3.79547	0.000147366	0.0010795
ENSG00000142910	TINAGL1	17.7171	2.87386	1.34862	3.07613	0.00209705	0.0107866
ENSG00000255240		25.5663	2.86362	0.707162	4.60561	4.11e-06	4.47e-05
ENSG00000212195		17.2442	2.86222	1.02361	3.64916	0.000263103	0.00180584
ENSG00000127831	VIL1	50.1537	2.85581	0.776064	4.28759	1.81e-05	0.000166807
ENSG00000283154	IQCJ-SCHIP1	92.0965	2.8536	0.473884	6.40587	1.5e-10	3.64e-09
ENSG00000137801	THBS1	7263.36	2.85105	0.371774	7.97335	1.54e-15	7.06e-14
ENSG00000269825		289.463	2.84892	0.440266	6.83047	8.46e-12	2.45e-10
ENSG00000165495	PKNOX2	4.14662	2.8489	1.22002	2.94958	0.0031821	0.0152581
ENSG00000281692	PACRG-AS1	11.0765	2.84816	1.12553	3.05875	0.0022226	0.0113175
ENSG00000164344	KLKB1	11.1804	2.84572	0.881553	3.78264	0.000155173	0.00113263
ENSG00000116574	RHOU	1549.15	2.84223	0.232187	12.4339	1.71e-35	4.5e-33
ENSG00000260228		172.369	2.84175	0.542341	5.70234	1.18e-08	2.14e-07
ENSG00000235021		14.7736	2.84081	1.47566	2.85237	0.00433941	0.0197184
ENSG00000228252	COL6A4P2	14.899	2.83914	0.907861	3.82735	0.000129533	0.000962674
ENSG00000227972	THAP12P3	16.4777	2.83674	0.768863	4.25915	2.05e-05	0.000186905
ENSG00000278231		139.038	2.83487	0.581374	5.37502	7.66e-08	1.18e-06
ENSG00000263874	LINC00672	153.544	2.83442	0.349842	8.38279	5.17e-17	2.82e-15
ENSG00000172201	ID4	152.748	2.83376	0.626923	5.05244	4.36e-07	5.84e-06
ENSG00000077935	SMC1B	33.9571	2.83056	0.629309	4.89971	9.6e-07	1.2e-05
ENSG00000286705		81.0023	2.82784	0.345769	8.4454	3.03e-17	1.7e-15
ENSG00000260118		19.6243	2.82193	1.01745	3.52072	0.000430378	0.00275735
ENSG00000109072	VTN	43.7652	2.81505	0.466146	6.40149	1.54e-10	3.74e-09
ENSG00000253553		75.8097	2.81407	0.479194	6.25739	3.91e-10	9.01e-09
ENSG00000279659		7.94183	2.81257	1.36106	2.9544	0.0031328	0.0150541
ENSG00000144668	ITGA9	10.5735	2.81195	0.951665	3.63207	0.000281151	0.00191095
ENSG00000238365	RNU7-57P	3.60362	2.80946	1.38777	2.80418	0.0050444	0.0223188
ENSG00000189001	SBSN	25.4486	2.80695	0.848178	3.98793	6.67e-05	0.000533232
ENSG00000259868		25.6462	2.80623	0.665034	4.73444	2.2e-06	2.56e-05
ENSG00000231119		73.7954	2.80488	0.632257	4.95023	7.41e-07	9.5e-06
ENSG00000128989	ARPP19	24377.5	2.80097	0.151373	18.6286	1.88e-77	4.55e-74
ENSG00000102048	ASB9	146.084	2.80002	0.508568	5.94037	2.84e-09	5.7e-08
ENSG00000272755		8.71956	2.79778	1.4932	2.86021	0.00423363	0.0193337
ENSG00000044524	EPHA3	193.312	2.79735	0.564712	5.41993	5.96e-08	9.47e-07
ENSG00000129467	ADCY4	11.6571	2.79381	0.855992	3.91751	8.95e-05	0.000692625
ENSG00000236699	ARHGEF38	286.423	2.79181	0.466221	6.36507	1.95e-10	4.71e-09
ENSG00000235280	MCF2L-AS1	227.947	2.78735	0.306839	9.29767	1.44e-20	1.13e-18
ENSG00000115361	ACADL	97.0037	2.78617	0.350981	8.18352	2.76e-16	1.39e-14
ENSG00000119919	NKX2-3	8.48974	2.78489	1.1661	2.98851	0.00280339	0.0138009
ENSG00000126262	FFAR2	79.4333	2.77923	0.686731	4.64539	3.39e-06	3.77e-05
ENSG00000167105	TMEM92	13.2882	2.77883	0.862512	3.80958	0.000139203	0.00102679
ENSG00000282511	CLUHP10	2.96501	2.77822	1.67046	2.74389	0.00607168	0.0259688
ENSG00000267751		130.318	2.77562	0.310427	9.18107	4.27e-20	3.22e-18
ENSG00000287751		2.46629	2.77435	2.8639	2.65542	0.00792099	0.0322929
ENSG00000139973	SYT16	728.289	2.77414	1.37981	3.12038	0.00180619	0.00951211
ENSG00000138592	USP8	9371.89	2.774	0.180385	15.536	1.98e-54	1.64e-51
ENSG00000164418	GRIK2	65.9609	2.77371	0.509905	5.81596	6.03e-09	1.14e-07
ENSG00000122756	CNTFR	31.2242	2.77345	0.541046	5.58327	2.36e-08	4.02e-07
ENSG00000280220		2.78273	2.77277	2.53441	2.69776	0.00698074	0.029048
ENSG00000124140	SLC12A5	745.1	2.77065	0.203802	13.7596	4.46e-43	1.91e-40
ENSG00000278955		2.58447	2.76801	1.77872	2.77611	0.00550136	0.0239498
ENSG00000250334	LINC00989	5.87288	2.76533	2.31315	2.74329	0.00608264	0.0260031
ENSG00000182103	FAM181B	55.449	2.76497	0.675808	4.57247	4.82e-06	5.15e-05
ENSG00000135929	CYP27A1	13.8439	2.76217	0.96531	3.43344	0.000595967	0.00365349
ENSG00000068615	REEP1	371.137	2.75692	0.283728	9.95011	2.52e-23	2.63e-21
ENSG00000251600		21.9922	2.75555	0.716022	4.37496	1.21e-05	0.000117217
ENSG00000235205	TATDN2P3	697.982	2.75442	0.733668	4.3397	1.43e-05	0.000135383
ENSG00000280194		32.5788	2.74858	0.532058	5.57758	2.44e-08	4.14e-07
ENSG00000088899	LZTS3	188.738	2.74852	0.346703	8.18657	2.69e-16	1.36e-14
ENSG00000107018	RLN1	10.8525	2.73936	0.903028	3.71275	0.000205018	0.00144947
ENSG00000279042		15.1162	2.73863	0.786908	4.10099	4.11e-05	0.000348766
ENSG00000259583		98.0134	2.73602	0.968244	3.36307	0.000770805	0.0045703
ENSG00000198739	LRRTM3	21.6502	2.73528	1.47972	2.79498	0.00519023	0.0228424
ENSG00000070182	SPTB	117.374	2.73425	0.594812	5.08978	3.58e-07	4.86e-06
ENSG00000140682	TGFB1I1	347.339	2.73401	0.27833	10.0646	7.92e-24	8.7e-22
ENSG00000251689		2.93636	2.7335	1.46957	2.75186	0.00592581	0.0254844
ENSG00000281655		3.91131	2.73115	2.10074	2.61029	0.00904645	0.0359007
ENSG00000156453	PCDH1	2226.5	2.7296	0.34939	8.10415	5.31e-16	2.59e-14
ENSG00000101282	RSPO4	4.44269	2.7291	1.2363	2.87071	0.00409556	0.0188359
ENSG00000144648	ACKR2	68.5464	2.72559	0.61042	4.85024	1.23e-06	1.51e-05
ENSG00000189108	IL1RAPL2	112.785	2.72547	0.464303	6.27795	3.43e-10	7.95e-09
ENSG00000155254	MARVELD1	2808.56	2.72455	0.385469	7.39904	1.37e-13	4.99e-12
ENSG00000153823	PID1	216.756	2.72192	0.464371	6.26326	3.77e-10	8.7e-09
ENSG00000279024		3.44567	2.72178	1.57976	2.80287	0.00506501	0.0223914
ENSG00000286836		104.89	2.72039	0.528262	5.58031	2.4e-08	4.08e-07
ENSG00000175264	CHST1	159.961	2.72022	0.650476	4.69896	2.61e-06	2.99e-05
ENSG00000250133	HOXC-AS2	6.88207	2.71755	1.03981	3.35153	0.00080366	0.00473867
ENSG00000287275		46.196	2.71477	0.46105	6.22096	4.94e-10	1.12e-08
ENSG00000229544	NKX1-2	36.5284	2.71335	0.99744	3.26721	0.00108613	0.00614643
ENSG00000254024		427.439	2.70985	0.342615	8.18688	2.68e-16	1.36e-14
ENSG00000143365	RORC	339.68	2.70854	0.525433	5.58411	2.35e-08	4e-07
ENSG00000228412	LNC-LBCS	155.725	2.70697	1.04297	3.48325	0.000495364	0.00311363
ENSG00000259668		174.616	2.70546	0.294827	9.42182	4.43e-21	3.76e-19
ENSG00000170915	PAQR8	172.244	2.70533	0.422758	6.79003	1.12e-11	3.2e-10
ENSG00000118407	FILIP1	18.479	2.70507	0.75964	4.08304	4.45e-05	0.000373618
ENSG00000176754	LINC00303	3.65769	2.6967	2.63157	2.66159	0.00777732	0.0317852
ENSG00000255471		73.935	2.69629	0.454093	6.34549	2.22e-10	5.29e-09
ENSG00000232624	LINC01517	17.018	2.69585	0.609805	4.91113	9.06e-07	1.14e-05
ENSG00000156206	CFAP161	12.0214	2.69583	1.0903	3.35359	0.000797716	0.00470808
ENSG00000197535	MYO5A	6542.97	2.69143	0.200689	13.5776	5.44e-42	2.07e-39
ENSG00000259286		4.09174	2.69082	1.94897	2.73884	0.00616561	0.0263113
ENSG00000258616	LINC02303	68.6688	2.69008	0.65192	4.66084	3.15e-06	3.53e-05
ENSG00000133937	GSC	96.8067	2.68924	0.510869	5.69339	1.25e-08	2.24e-07
ENSG00000215478	CES5AP1	5.47149	2.68727	1.51325	2.77962	0.00544232	0.0237356
ENSG00000123870	ZNF137P	95.3145	2.68361	0.532228	5.46214	4.7e-08	7.63e-07
ENSG00000108821	COL1A1	2320.09	2.6832	0.407085	6.9379	3.98e-12	1.21e-10
ENSG00000100033	PRODH	318.856	2.68224	0.427246	6.65854	2.77e-11	7.42e-10
ENSG00000185133	INPP5J	1848.2	2.68084	0.342266	8.12673	4.41e-16	2.17e-14
ENSG00000162946	DISC1	238.331	2.67933	0.261499	10.436	1.7e-25	2.25e-23
ENSG00000204131	NHSL2	51.0657	2.67779	0.558138	5.23551	1.65e-07	2.39e-06
ENSG00000071282	LMCD1	1827.58	2.67697	0.378623	7.39246	1.44e-13	5.22e-12
ENSG00000162458	FBLIM1	739.766	2.67348	0.28204	9.69286	3.23e-22	3.14e-20
ENSG00000170935	NCBP2L	32.8407	2.6721	0.542137	5.38392	7.29e-08	1.14e-06
ENSG00000118432	CNR1	44.4415	2.67103	0.724867	4.24732	2.16e-05	0.000196182
ENSG00000198788	MUC2	23.0575	2.66926	1.51105	2.90531	NA	NA
ENSG00000141576	RNF157	409.948	2.66778	0.322325	8.59583	8.27e-18	4.91e-16
ENSG00000171522	PTGER4	1247.44	2.66207	0.308021	8.91156	5.03e-19	3.39e-17
ENSG00000167562	ZNF701	280.598	2.65848	0.25477	10.6141	2.56e-26	3.64e-24
ENSG00000005379	TSPOAP1	13.5827	2.65412	1.30482	2.78136	0.0054132	0.0236318
ENSG00000283294		69.985	2.65253	0.626295	4.76943	1.85e-06	2.19e-05
ENSG00000272668		116.924	2.6495	0.528376	5.44811	5.09e-08	8.17e-07
ENSG00000135338	LCA5	128.93	2.64448	0.441665	6.34461	2.23e-10	5.31e-09
ENSG00000247809	NR2F2-AS1	125.473	2.64294	0.368959	7.43827	1.02e-13	3.77e-12
ENSG00000248473	LINC01962	16.2969	2.64143	0.729606	4.18202	2.89e-05	0.000254356
ENSG00000126264	HCST	3.41056	2.63732	1.54755	2.70863	0.00675623	0.0282954
ENSG00000286424		14.3646	2.63688	0.80099	3.9479	7.88e-05	0.000620273
ENSG00000105707	HPN	5.03552	2.63595	1.4264	2.72843	0.00636361	0.0269356
ENSG00000127990	SGCE	650.035	2.63545	0.457359	6.02808	1.66e-09	3.43e-08
ENSG00000154262	ABCA6	20.4689	2.63353	0.675919	4.37729	1.2e-05	0.000116182
ENSG00000219665	ZNF433-AS1	57.1177	2.62518	0.411765	6.71956	1.82e-11	5.02e-10
ENSG00000288093		11.6878	2.62507	0.726802	4.15475	3.26e-05	0.000282835
ENSG00000274499		6.64227	2.62272	1.44349	2.74999	0.00595966	0.0255886
ENSG00000115525	ST3GAL5	2778.1	2.62188	0.410766	6.74219	1.56e-11	4.35e-10
ENSG00000115380	EFEMP1	1176.86	2.62168	0.39224	7.03047	2.06e-12	6.46e-11
ENSG00000266903		111.56	2.6206	0.652413	4.57586	4.74e-06	5.08e-05
ENSG00000162981	LRATD1	3504.53	2.61777	0.380318	7.20821	5.67e-13	1.91e-11
ENSG00000224805	LINC00853	51.2784	2.61712	0.503276	5.60302	2.11e-08	3.61e-07
ENSG00000267259	ERVE-1	86.8824	2.61084	0.553254	5.19901	2e-07	2.87e-06
ENSG00000139970	RTN1	109.012	2.61071	0.535921	5.29997	1.16e-07	1.73e-06
ENSG00000234814	SVIL2P	21.4951	2.60321	0.770899	3.91613	9e-05	0.0006958
ENSG00000235597	LINC01102	3.62507	2.59953	1.70008	2.63796	0.00834058	0.033632
ENSG00000112182	BACH2	23.5215	2.59798	0.731418	4.17046	3.04e-05	0.000265611
ENSG00000157514	TSC22D3	15361.4	2.59783	0.301591	8.87484	7e-19	4.66e-17
ENSG00000118276	B4GALT6	335.06	2.59679	0.352519	7.65653	1.91e-14	7.67e-13
ENSG00000273123		3.81707	2.59624	1.70592	2.63297	0.00846428	0.0340274
ENSG00000162545	CAMK2N1	2075.25	2.59143	0.375483	7.23273	4.73e-13	1.61e-11
ENSG00000164266	SPINK1	22.2172	2.59136	0.966278	3.43146	0.000600349	0.00367649
ENSG00000182795	C1orf116	376.826	2.58964	1.26368	3.12877	0.00175539	0.0092777
ENSG00000081479	LRP2	1512.71	2.5884	0.753955	4.10451	4.05e-05	0.000343823
ENSG00000260337		44.1779	2.58783	0.742826	4.04489	5.23e-05	0.00043139
ENSG00000138594	TMOD3	7724.57	2.57999	0.155398	16.7249	8.63e-63	1.27e-59
ENSG00000149948	HMGA2	24.8598	2.57848	2.24898	2.70882	0.00675221	0.0282831
ENSG00000133135	RNF128	120.344	2.57833	0.861088	3.64985	0.000262397	0.00180192
ENSG00000213937	CLDN9	2858.1	2.57599	0.304495	8.73102	2.52e-18	1.59e-16
ENSG00000171431	KRT20	108.189	2.57423	1.00318	3.41351	0.000641316	0.00389466
ENSG00000259985		35.5874	2.57327	0.420274	6.4543	1.09e-10	2.7e-09
ENSG00000270116		13.5138	2.57279	0.871856	3.65169	0.000260517	0.00178993
ENSG00000287490		2.45006	2.57151	1.63441	2.64525	0.00816312	0.0330468
ENSG00000174469	CNTNAP2	949.865	2.57138	0.553671	5.12291	3.01e-07	4.15e-06
ENSG00000169083	AR	5787.37	2.56804	0.294589	8.98046	2.7e-19	1.87e-17
ENSG00000107984	DKK1	8517.89	2.56618	0.338608	7.87054	3.53e-15	1.54e-13
ENSG00000152818	UTRN	1624.74	2.565	0.406471	6.66458	2.65e-11	7.15e-10
ENSG00000144481	TRPM8	32.5995	2.56438	2.09695	2.72937	0.00634548	0.0268906
ENSG00000177432	NAP1L5	73.7485	2.55924	0.40038	6.65695	2.8e-11	7.49e-10
ENSG00000256894		7.39983	2.55814	1.23396	2.78771	0.00530827	0.023254
ENSG00000129596	CDO1	7.54843	2.55737	1.05547	3.15438	0.00160838	0.00859645
ENSG00000253829		11.2474	2.55609	0.992746	3.32884	0.000872095	0.00508352
ENSG00000196924	FLNA	85439.3	2.55601	0.225803	11.5154	1.1e-30	2.27e-28
ENSG00000100336	APOL4	191.924	2.55601	0.657325	4.44645	8.73e-06	8.74e-05
ENSG00000237927		2.91687	2.55447	1.91405	2.58603	0.00970879	0.037951
ENSG00000234928	LINC01659	20.3105	2.55328	1.03122	3.3064	0.000945035	0.00543964
ENSG00000107014	RLN2	127.8	2.55326	0.59459	4.82164	1.42e-06	1.73e-05
ENSG00000165194	PCDH19	269.665	2.55036	0.512899	5.41352	6.18e-08	9.8e-07
ENSG00000284395	PERCC1	24.257	2.54651	0.507833	5.3752	7.65e-08	1.18e-06
ENSG00000107249	GLIS3	41.0066	2.54423	0.609185	4.65994	3.16e-06	3.55e-05
ENSG00000176399	DMRTA1	691.307	2.54157	0.301038	8.7035	3.22e-18	2e-16
ENSG00000011201	ANOS1	254.361	2.53889	0.357733	7.41958	1.17e-13	4.3e-12
ENSG00000092439	TRPM7	17717	2.5367	0.239168	10.8423	2.17e-27	3.41e-25
ENSG00000019549	SNAI2	70.286	2.53655	1.1532	3.17932	0.0014762	0.00799454
ENSG00000165795	NDRG2	1144.18	2.52908	0.48192	5.68755	1.29e-08	2.31e-07
ENSG00000213793	ZNF888	587.19	2.52895	0.328596	8.01632	1.09e-15	5.1e-14
ENSG00000197847	SLC22A20P	91.5412	2.52756	0.407925	6.55419	5.59e-11	1.44e-09
ENSG00000069956	MAPK6	9103.02	2.52512	0.226068	11.3776	5.41e-30	1.06e-27
ENSG00000214892	USP8P1	256.648	2.52496	0.362353	7.27292	3.52e-13	1.23e-11
ENSG00000188681	TEKT4P2	1170.24	2.52403	0.255211	10.1069	5.15e-24	5.79e-22
ENSG00000107282	APBA1	162.404	2.52382	0.463308	5.83127	5.5e-09	1.05e-07
ENSG00000172478	MAB21L4	946.025	2.52348	0.976501	3.4357	NA	NA
ENSG00000287500		15.7109	2.51989	0.805275	3.71389	0.000204098	0.00144412
ENSG00000258216		20.6315	2.51892	0.688344	4.16092	3.17e-05	0.000276023
ENSG00000105137	SYDE1	203.97	2.51796	0.37265	7.07752	1.47e-12	4.68e-11
ENSG00000188517	COL25A1	2.75264	2.51794	1.56199	2.63349	0.00845118	0.0339882
ENSG00000235830	SRGAP3-AS4	2.23588	2.51772	3.47269	2.53851	0.0111326	0.0424181
ENSG00000198353	HOXC4	128.627	2.51712	0.315604	8.23365	1.82e-16	9.39e-15
ENSG00000249464	LINC01091	23.6487	2.51659	0.867919	3.52802	0.000418678	0.00269017
ENSG00000237460	LINC01661	125.676	2.51288	0.386126	6.82411	8.85e-12	2.55e-10
ENSG00000261396		6.77919	2.51058	1.07359	3.09301	0.00198138	0.0102719
ENSG00000233452	STXBP5-AS1	73.2455	2.50684	0.502505	5.42272	5.87e-08	9.35e-07
ENSG00000258647	LINC00930	55.6948	2.50659	0.676825	4.26128	2.03e-05	0.000185263
ENSG00000176928	GCNT4	145.816	2.50598	0.3814	6.89061	5.56e-12	1.65e-10
ENSG00000236658		4.94113	2.50536	1.24439	2.77859	0.00545962	0.0237876
ENSG00000156463	SH3RF2	67.5251	2.50447	0.506323	5.36847	7.94e-08	1.22e-06
ENSG00000187479	C11orf96	4.98502	2.50421	1.5627	2.64346	0.00820645	0.0331616
ENSG00000140465	CYP1A1	2073.88	2.50318	1.60365	2.87175	0.00408211	0.0187773
ENSG00000249852		14.4321	2.503	0.712959	3.94215	8.08e-05	0.000633098
ENSG00000223715	LINC01208	14.1957	2.50262	0.743554	3.95587	7.63e-05	0.000602559
ENSG00000168992	OR7E102P	19.9731	2.5022	0.720548	3.97041	7.17e-05	0.000569724
ENSG00000232926		28.7139	2.50084	0.56937	4.86829	1.13e-06	1.39e-05
ENSG00000157680	DGKI	12.4105	2.50039	0.964665	3.40943	0.000650984	0.00394525
ENSG00000232504	ST3GAL5-AS1	17.172	2.49954	1.24542	2.75008	0.00595802	0.0255857
ENSG00000249684		268.743	2.49854	0.412982	6.41909	1.37e-10	3.37e-09
ENSG00000255002	LINC02324	1.89991	2.4978	2.286	2.57403	0.0100521	0.0390344
ENSG00000169429	CXCL8	31.8411	2.49767	1.21799	3.04331	0.00233989	0.0118169
ENSG00000130528	HRC	15.6114	2.49724	0.737752	3.90999	9.23e-05	0.000712275
ENSG00000257842	LINC02588	113.356	2.48878	0.232655	10.8633	1.72e-27	2.74e-25
ENSG00000277022		53.2833	2.48442	0.772469	3.86284	0.000112078	0.000847892
ENSG00000123364	HOXC13	2376.65	2.48392	0.24452	10.3758	3.19e-25	4.06e-23
ENSG00000203392		131.864	2.48071	0.331319	7.75472	8.85e-15	3.69e-13
ENSG00000166575	TMEM135	3575.26	2.48071	0.199771	12.5966	2.21e-36	6.23e-34
ENSG00000225411		21.3238	2.48028	0.581775	4.72104	2.35e-06	2.72e-05
ENSG00000182782	HCAR2	306.036	2.48	0.398193	6.58115	4.67e-11	1.21e-09
ENSG00000129682	FGF13	385.876	2.47835	0.399604	6.54576	5.92e-11	1.52e-09
ENSG00000138600	SPPL2A	9476.99	2.47791	0.17662	14.1408	2.13e-45	1.03e-42
ENSG00000156113	KCNMA1	93.8384	2.47692	0.436343	6.06049	1.36e-09	2.86e-08
ENSG00000140481	CCDC33	20.4385	2.47566	0.859548	3.49462	0.000474734	0.003001
ENSG00000128641	MYO1B	13514.3	2.47497	0.280314	9.07761	1.11e-19	7.95e-18
ENSG00000053108	FSTL4	108.731	2.47454	0.62273	4.50693	6.58e-06	6.8e-05
ENSG00000276747	PADI6	9.26456	2.4739	0.848272	3.61186	0.000304011	0.00204643
ENSG00000121270	ABCC11	51.2901	2.47063	0.551333	4.93703	7.93e-07	1.01e-05
ENSG00000261829		4.09733	2.46508	1.53384	2.57357	0.0100655	0.039075
ENSG00000166477	LEO1	5405.88	2.46291	0.216693	11.5681	5.98e-31	1.28e-28
ENSG00000234311		18.2372	2.46128	0.949888	3.40156	0.000670025	0.0040468
ENSG00000145040	UCN2	10.0567	2.45764	0.889602	3.43795	0.000586139	0.00360405
ENSG00000215644	GCGR	11.6668	2.45714	0.993796	3.26845	0.00108139	0.00612219
ENSG00000104043	ATP8B4	15.0308	2.45496	0.676821	4.17021	3.04e-05	0.000265709
ENSG00000128271	ADORA2A	20.5626	2.45313	0.877647	3.53191	0.000412575	0.00265993
ENSG00000232936		23.3376	2.45218	0.690031	4.17499	2.98e-05	0.000261215
ENSG00000264215		11.3338	2.45049	1.00781	3.20861	0.0013338	0.0073553
ENSG00000181036	FCRL6	1.63462	2.44887	3.66496	2.55335	0.0106692	0.0410316
ENSG00000109472	CPE	4859.55	2.44782	0.352247	7.26209	3.81e-13	1.32e-11
ENSG00000188868	ZNF563	97.4693	2.44725	0.284107	8.88815	6.21e-19	4.17e-17
ENSG00000198183	BPIFA1	51.5754	2.44316	2.0379	2.56088	0.0104409	0.0402851
ENSG00000231504	NMD3P2	10.0771	2.44253	0.695782	4.01309	5.99e-05	0.00048634
ENSG00000127249	ATP13A4	36.6551	2.44056	0.851556	3.54257	0.000396244	0.00257152
ENSG00000175497	DPP10	3.83479	2.43308	3.82608	2.55296	0.0106813	0.0410517
ENSG00000250474	WBP1LP2	9.36348	2.42401	0.875389	3.38948	0.000700254	0.00420453
ENSG00000175906	ARL4D	677.358	2.41914	0.366342	6.9443	3.8e-12	1.17e-10
ENSG00000213997	PGAM1P7	74.1244	2.41382	0.349741	7.20725	5.71e-13	1.92e-11
ENSG00000148123	PLPPR1	77.1109	2.41048	0.402619	6.34152	2.28e-10	5.41e-09
ENSG00000259146		277.785	2.40577	0.318547	7.83563	4.66e-15	1.99e-13
ENSG00000257660	ADCY6-DT	10.6213	2.40502	0.803483	3.58121	0.00034201	0.00226888
ENSG00000227755		11.3655	2.40461	1.26715	2.85734	0.00427212	0.0194693
ENSG00000287906		108.659	2.40225	0.409766	6.21822	5.03e-10	1.13e-08
ENSG00000226900		12.833	2.40165	0.919476	3.33735	0.000845817	0.00494772
ENSG00000177519	RPRM	120.57	2.39933	0.556303	4.82477	1.4e-06	1.7e-05
ENSG00000124493	GRM4	617.093	2.39875	0.408254	6.23814	4.43e-10	1.01e-08
ENSG00000141527	CARD14	647.886	2.39793	0.361866	6.941	3.89e-12	1.19e-10
ENSG00000184349	EFNA5	536.872	2.39108	0.255879	9.57454	1.02e-21	9.21e-20
ENSG00000133962	CATSPERB	113.173	2.38886	0.415583	6.08824	1.14e-09	2.43e-08
ENSG00000081237	PTPRC	5.4337	2.38883	1.5899	2.54445	0.0109451	0.0418539
ENSG00000189045	ANKDD1B	15.1145	2.38827	0.583392	4.56575	4.98e-06	5.31e-05
ENSG00000137502	RAB30	1281.18	2.38559	0.435039	5.87314	4.28e-09	8.35e-08
ENSG00000272088		7.31841	2.38275	1.15611	2.93581	0.00332676	0.0158403
ENSG00000258101		43.3043	2.38267	0.529678	4.95443	7.25e-07	9.32e-06
ENSG00000179111	HES7	17.8289	2.38068	1.11824	3.05601	0.00224301	0.0113991
ENSG00000161642	ZNF385A	1948.17	2.37992	0.284627	8.62802	6.24e-18	3.74e-16
ENSG00000120885	CLU	11707.8	2.37857	0.371406	6.73893	1.6e-11	4.44e-10
ENSG00000115616	SLC9A2	2595.53	2.37846	0.321749	7.69056	1.46e-14	5.96e-13
ENSG00000243004		13.9377	2.37695	0.91575	3.37415	0.000740448	0.00440999
ENSG00000270604	HCG17	10.484	2.37362	0.916536	3.30956	0.000934429	0.0053866
ENSG00000137877	SPTBN5	175.513	2.37248	0.402236	6.24443	4.25e-10	9.73e-09
ENSG00000260011		7.66425	2.3699	1.06365	3.05153	0.00227681	0.0115453
ENSG00000042832	TG	12.8316	2.36958	0.716376	3.87062	0.000108558	0.000822436
ENSG00000228933		20.8545	2.36829	0.751161	3.70346	0.000212675	0.00149723
ENSG00000259712		10.3066	2.36827	0.610236	4.33185	1.48e-05	0.000139808
ENSG00000170054	SERPINA9	30.9191	2.36537	0.820324	3.58363	0.00033885	0.00225016
ENSG00000224566	FAM96AP2	11.422	2.36474	0.710937	3.83514	0.000125493	0.000937372
ENSG00000229483	LINC00362	3.89629	2.36302	1.45518	2.70644	0.00680083	0.0284639
ENSG00000166979	EVA1C	54.2867	2.36031	0.329893	7.42583	1.12e-13	4.12e-12
ENSG00000020577	SAMD4A	4050.77	2.36003	0.345393	7.14484	9.01e-13	2.95e-11
ENSG00000149090	PAMR1	16.3163	2.35878	0.865358	3.45101	0.000558502	0.0034525
ENSG00000168646	AXIN2	274.57	2.35813	0.565393	4.69416	2.68e-06	3.06e-05
ENSG00000163393	SLC22A15	310.4	2.35727	0.423664	5.93953	2.86e-09	5.73e-08
ENSG00000081014	AP4E1	5318.86	2.35387	0.188977	12.6318	1.41e-36	4.12e-34
ENSG00000162461	SLC25A34	37.7311	2.35232	0.502333	5.10754	3.26e-07	4.47e-06
ENSG00000137261	KIAA0319	109.897	2.35152	0.527482	4.94672	7.55e-07	9.63e-06
ENSG00000234614	C2CD4D-AS1	85.1848	2.35097	0.373259	6.61022	3.84e-11	1.01e-09
ENSG00000151117	TMEM86A	520.928	2.34687	0.365545	6.74392	1.54e-11	4.31e-10
ENSG00000125823	CSTL1	6.78395	2.3459	1.27984	2.63528	0.00840677	0.0338454
ENSG00000204637	ARPP19P2	8.86228	2.34215	0.857274	3.41662	0.000634037	0.00385839
ENSG00000101883	RHOXF1	3.3648	2.34163	2.53886	2.5693	0.0101904	0.0394908
ENSG00000276075		22.9814	2.33854	0.658725	4.11514	3.87e-05	0.000330361
ENSG00000224251		43.8641	2.33848	1.04293	3.0028	0.00267505	0.0132353
ENSG00000285018		71.296	2.33834	0.307582	7.8456	4.31e-15	1.86e-13
ENSG00000006468	ETV1	10.4923	2.33809	0.82951	3.51401	0.000441392	0.00281704
ENSG00000118729	CASQ2	5.103	2.33764	1.66244	2.6136	0.00895937	0.0356243
ENSG00000135111	TBX3	1716.29	2.33754	0.456494	5.53446	3.12e-08	5.19e-07
ENSG00000104953	TLE6	238.359	2.33735	0.575967	4.62058	3.83e-06	4.19e-05
ENSG00000203326	ZNF525	568.747	2.33663	0.239595	9.97915	1.88e-23	1.98e-21
ENSG00000100979	PLTP	33.5326	2.33513	0.548796	4.77065	1.84e-06	2.18e-05
ENSG00000287377		2.57112	2.33486	1.71946	2.56741	0.0102461	0.0396604
ENSG00000185303	SFTPA2	6.1203	2.33485	0.935672	3.24553	0.00117233	0.00655737
ENSG00000241622	RARRES2P1	14.3451	2.33484	0.59517	4.36501	1.27e-05	0.000121884
ENSG00000131711	MAP1B	751.13	2.33293	0.82954	3.5548	0.000378273	0.00247484
ENSG00000188897		323.497	2.32767	0.350875	6.9395	3.93e-12	1.2e-10
ENSG00000179841	AKAP5	346.99	2.32672	0.429889	5.80473	6.45e-09	1.22e-07
ENSG00000281392		12.8193	2.32424	0.865741	3.40756	0.000655476	0.00396885
ENSG00000134955	SLC37A2	18.2613	2.32396	0.66457	4.04653	5.2e-05	0.000428792
ENSG00000102935	ZNF423	129.073	2.32333	0.58597	4.35521	1.33e-05	0.000127056
ENSG00000243094	RPL32P2	8.23974	2.3202	0.8174	3.49654	0.000471334	0.00298519
ENSG00000121552	CSTA	134.906	2.31993	0.579688	4.52553	6.02e-06	6.31e-05
ENSG00000148702	HABP2	29.2353	2.31771	0.648663	4.12773	3.66e-05	0.000314001
ENSG00000207839	MIR33B	14.4673	2.31613	0.780028	3.60096	0.000317044	0.00212447
ENSG00000267239		4.69902	2.31298	2.71709	2.53284	0.0113143	0.0429812
ENSG00000233695	GAS6-AS1	80.4302	2.31095	0.490271	5.15391	2.55e-07	3.57e-06
ENSG00000104093	DMXL2	7174.13	2.30902	0.265779	8.92354	4.52e-19	3.07e-17
ENSG00000117425	PTCH2	54.4524	2.30775	0.482874	5.19754	2.02e-07	2.89e-06
ENSG00000187678	SPRY4	222.456	2.30723	0.575373	4.54638	5.46e-06	5.76e-05
ENSG00000164023	SGMS2	830.6	2.30634	0.337576	7.13305	9.82e-13	3.19e-11
ENSG00000260633		60.4908	2.30419	0.496024	5.0462	4.51e-07	6.03e-06
ENSG00000184588	PDE4B	137.091	2.3016	0.612575	4.30699	1.65e-05	0.000154766
ENSG00000250835	LSM3P4	1.30525	2.3013	3.25827	2.52118	0.0116963	NA
ENSG00000103316	CRYM	34.2391	2.30009	0.713453	3.86808	0.000109694	0.000830569
ENSG00000226102	SEPTIN7P3	4.97344	2.29878	1.13631	2.78455	0.00536015	0.0234465
ENSG00000173727		335.719	2.29791	0.589679	4.42663	9.57e-06	9.48e-05
ENSG00000176136	MC5R	3.1488	2.29692	2.13885	2.4805	0.0131198	0.0484205
ENSG00000139144	PIK3C2G	23.8806	2.29667	0.739548	3.73945	0.000184427	0.00131898
ENSG00000157613	CREB3L1	260.63	2.29573	0.838227	3.48098	0.000499583	0.0031357
ENSG00000175093	SPSB4	63.0806	2.293	0.593966	4.42407	9.69e-06	9.57e-05
ENSG00000287051		150.719	2.28803	0.49322	5.08984	3.58e-07	4.86e-06
ENSG00000092758	COL9A3	1292.3	2.28716	0.47489	5.24639	1.55e-07	2.27e-06
ENSG00000224008	LINC01441	49.6375	2.28292	0.701568	3.84549	0.000120313	0.000902226
ENSG00000256982		12.1066	2.2829	0.66252	3.94666	7.92e-05	0.000623125
ENSG00000182118	FAM89A	297.23	2.28289	0.263736	8.89055	6.08e-19	4.09e-17
ENSG00000079482	OPHN1	1490.68	2.28217	0.312474	7.59166	3.16e-14	1.24e-12
ENSG00000121005	CRISPLD1	296.612	2.27297	0.343724	6.92442	4.38e-12	1.32e-10
ENSG00000205683	DPF3	75.7928	2.27131	0.3787	6.29756	3.02e-10	7.05e-09
ENSG00000249326		6.36653	2.27096	1.39269	2.55038	0.0107604	0.0412722
ENSG00000141756	FKBP10	5460.87	2.27071	0.299222	7.86341	3.74e-15	1.62e-13
ENSG00000251188		8.70244	2.26868	0.790853	3.45597	0.000548319	0.0034038
ENSG00000245025		40.0496	2.26801	0.615571	4.20919	2.56e-05	0.000228503
ENSG00000173253	DMRT2	17.307	2.26723	0.623072	4.17254	3.01e-05	0.000263697
ENSG00000248587	GDNF-AS1	15.1501	2.26567	0.97427	3.15379	0.00161164	0.00860702
ENSG00000184672	RALYL	6.22236	2.26363	1.208	2.84472	0.00444505	0.0200988
ENSG00000170236	USP50	130.797	2.26209	0.398131	6.06117	1.35e-09	2.85e-08
ENSG00000170577	SIX2	646.066	2.26188	0.442445	5.52711	3.26e-08	5.4e-07
ENSG00000234965	SHISA8	20.1204	2.25904	0.932646	3.20616	0.00134519	0.00740119
ENSG00000155966	AFF2	54.3807	2.25471	0.611498	4.24008	2.23e-05	0.000201996
ENSG00000189423	USP32P3	256.809	2.25454	0.445461	5.46391	4.66e-08	7.55e-07
ENSG00000169330	MINAR1	471.534	2.25176	0.454011	5.38324	7.32e-08	1.14e-06
ENSG00000242732	RTL5	394.317	2.25149	0.318391	7.35651	1.89e-13	6.75e-12
ENSG00000254042	SLIT3-AS2	5.28606	2.25108	1.20513	2.72972	0.00633876	0.0268775
ENSG00000136048	DRAM1	6475.66	2.25016	0.328459	7.15188	8.56e-13	2.81e-11
ENSG00000259275		157.964	2.24906	0.451044	5.38547	7.23e-08	1.13e-06
ENSG00000065609	SNAP91	108.998	2.2484	0.450691	5.37718	7.57e-08	1.17e-06
ENSG00000251141	MRPS30-DT	19.2761	2.24829	0.739016	3.68266	0.00023081	0.00160848
ENSG00000185203	WASIR1	9.78277	2.24701	0.959075	3.12025	0.00180697	0.00951269
ENSG00000223901		168.485	2.24484	0.400735	5.96886	2.39e-09	4.85e-08
ENSG00000206538	VGLL3	1227.38	2.24106	0.983586	3.17802	0.00148282	0.00802737
ENSG00000233084	RPL23AP25	3.48169	2.24062	2.75215	2.53491	0.0112476	0.0427988
ENSG00000134256	CD101	61.8771	2.23914	0.427606	5.6289	1.81e-08	3.15e-07
ENSG00000061455	PRDM6	440.025	2.23892	0.263375	8.72486	2.66e-18	1.67e-16
ENSG00000033170	FUT8	4751.37	2.2389	0.180164	12.5819	2.66e-36	7.43e-34
ENSG00000261707		12.3837	2.23649	0.728348	3.59688	0.000322053	0.00215315
ENSG00000171016	PYGO1	85.6064	2.23373	0.689075	3.79604	0.000147025	0.0010773
ENSG00000268100	ZNF725P	5.19789	2.23273	2.93384	2.5007	0.0123949	0.0461983
ENSG00000263639	MSMB	164.712	2.23003	0.980671	3.14401	0.00166651	0.00885194
ENSG00000128610	FEZF1	12.3264	2.22894	0.765792	3.5428	0.000395899	0.00256991
ENSG00000155760	FZD7	386.013	2.22817	0.331824	7.04213	1.89e-12	5.96e-11
ENSG00000187134	AKR1C1	1521.47	2.22423	0.457873	5.28165	1.28e-07	1.9e-06
ENSG00000225062	CATIP-AS1	3.27753	2.22291	2.7531	2.52393	0.011605	0.0438533
ENSG00000173166	RAPH1	829.746	2.22103	0.433733	5.5143	3.5e-08	5.79e-07
ENSG00000233215	LINC01687	6.06627	2.21894	1.67284	2.46237	0.0138022	0.0503863
ENSG00000196793	ZNF239	1633.89	2.21865	0.211303	10.7069	9.44e-27	1.4e-24
ENSG00000253250	C8orf88	4.84713	2.21843	1.78805	2.4862	0.0129115	0.0478112
ENSG00000197308	GATA3-AS1	1733.41	2.21789	0.312505	7.39061	1.46e-13	5.29e-12
ENSG00000248019	FAM13A-AS1	139.595	2.21766	0.444343	5.39615	6.81e-08	1.07e-06
ENSG00000128739	SNRPN	16.8187	2.216	1.46415	2.52035	0.0117238	0.0441893
ENSG00000135919	SERPINE2	390.501	2.21589	0.277761	8.24702	1.62e-16	8.44e-15
ENSG00000254427	LINC02696	8.855	2.21531	0.86866	3.16195	0.00156716	0.00841847
ENSG00000233232	NPIPB7	1.64633	2.21254	3.41293	2.49182	0.012709	0.0471994
ENSG00000230118		2.75491	2.21253	2.47463	2.52991	0.0114092	0.0432484
ENSG00000258926		24.1297	2.21083	0.632447	4.05343	5.05e-05	0.000417891
ENSG00000284883		88.6043	2.21074	0.545348	4.53471	5.77e-06	6.06e-05
ENSG00000157654	PALM2AKAP2	301.421	2.20837	0.354519	6.54212	6.07e-11	1.55e-09
ENSG00000167483	NIBAN3	15.4643	2.20672	0.751393	3.55196	0.000382368	0.00249794
ENSG00000258527	ASB9P1	3.40729	2.20566	1.13303	2.79815	0.00513964	0.0226507
ENSG00000198569	SLC34A3	219.328	2.20537	0.369224	6.29933	2.99e-10	6.99e-09
ENSG00000167037	SGSM1	147.471	2.20328	0.245629	9.1777	4.4e-20	3.31e-18
ENSG00000268970		29.8964	2.20162	0.67118	3.88664	0.00010164	0.000775776
ENSG00000168928	CTRB2	16.6617	2.19815	0.86019	3.21272	0.00131487	0.00726293
ENSG00000196542	SPTSSB	37055	2.19481	0.316353	7.23112	4.79e-13	1.63e-11
ENSG00000166289	PLEKHF1	655.336	2.19455	0.354263	6.53155	6.51e-11	1.66e-09
ENSG00000251151	HOXC-AS3	140.889	2.19438	0.281982	8.0082	1.16e-15	5.43e-14
ENSG00000167767	KRT80	33260.8	2.19409	0.364423	6.36093	2.01e-10	4.82e-09
ENSG00000198732	SMOC1	9.25359	2.19352	1.46589	2.46375	0.0137491	0.050213
ENSG00000168993	CPLX1	380.323	2.19323	0.282493	8.02895	9.83e-16	4.63e-14
ENSG00000164430	CGAS	339.183	2.19129	0.379725	6.12046	9.33e-10	2.01e-08
ENSG00000154639	CXADR	1102.57	2.19094	0.264533	8.52775	1.49e-17	8.66e-16
ENSG00000147027	TMEM47	551.862	2.19032	0.408072	5.74481	9.2e-09	1.71e-07
ENSG00000196407	THEM5	79.0966	2.18777	0.279137	8.09147	5.89e-16	2.86e-14
ENSG00000143036	SLC44A3	180.798	2.18764	0.436308	5.40793	6.38e-08	1.01e-06
ENSG00000171004	HS6ST2	1246.52	2.18735	0.323681	7.06314	1.63e-12	5.17e-11
ENSG00000154118	JPH3	1172.55	2.18601	0.292293	7.74465	9.58e-15	3.97e-13
ENSG00000130270	ATP8B3	59.2308	2.18513	0.497937	4.84663	1.26e-06	1.53e-05
ENSG00000128833	MYO5C	12471.4	2.18454	0.16171	13.6584	1.8e-42	7.35e-40
ENSG00000287242		11.7633	2.18422	0.866909	3.20414	0.00135466	0.00744097
ENSG00000144355	DLX1	1110.95	2.18369	0.369022	6.2643	3.75e-10	8.65e-09
ENSG00000228510		8.09848	2.18318	0.819104	3.3501	0.000807834	0.00475695
ENSG00000142149	HUNK	451.279	2.18277	0.369432	6.27506	3.49e-10	8.09e-09
ENSG00000109819	PPARGC1A	135.753	2.18002	0.593383	4.19823	2.69e-05	0.000238318
ENSG00000243566	UPK3B	2101.14	2.17828	0.528242	4.62383	3.77e-06	4.13e-05
ENSG00000286536		54.0408	2.17779	0.479871	4.95935	7.07e-07	9.12e-06
ENSG00000253302	STAU2-AS1	2.87471	2.17741	1.52202	2.44826	0.0143548	0.0520958
ENSG00000269356		24.7199	2.17139	0.896358	3.21431	0.0013076	0.00723031
ENSG00000138821	SLC39A8	2505.83	2.17049	0.23817	9.34138	9.51e-21	7.63e-19
ENSG00000111799	COL12A1	5662	2.17036	0.459925	5.14474	2.68e-07	3.74e-06
ENSG00000079337	RAPGEF3	154.93	2.16832	0.397134	5.82387	5.75e-09	1.1e-07
ENSG00000124406	ATP8A1	1551.91	2.16712	0.408207	5.68772	1.29e-08	2.31e-07
ENSG00000188130	MAPK12	1591.04	2.16689	0.205742	10.7776	4.39e-27	6.74e-25
ENSG00000099194	SCD	177455	2.16633	0.470509	5.03708	4.73e-07	6.3e-06
ENSG00000100156	SLC16A8	119.387	2.16603	0.364738	6.25463	3.98e-10	9.15e-09
ENSG00000183484	GPR132	48.4946	2.16591	0.608892	4.09759	4.17e-05	0.000353697
ENSG00000113430	IRX4	407.177	2.16337	0.305388	7.37979	1.59e-13	5.72e-12
ENSG00000287407		40.0868	2.16229	0.811604	3.40063	0.000672317	0.00405788
ENSG00000100300	TSPO	3483.69	2.15949	0.252139	8.81694	1.18e-18	7.59e-17
ENSG00000081052	COL4A4	49.4704	2.15732	0.510133	4.67309	2.97e-06	3.35e-05
ENSG00000233198	RNF224	241.652	2.15465	0.252841	8.75633	2.02e-18	1.27e-16
ENSG00000134323	MYCN	25.9343	2.15438	0.998079	3.07029	0.00213852	0.0109709
ENSG00000250101		16.4771	2.15411	0.645673	3.91994	8.86e-05	0.000687079
ENSG00000106789	CORO2A	1673.31	2.15316	0.207686	10.557	4.72e-26	6.49e-24
ENSG00000114770	ABCC5	20526.2	2.1479	0.341351	6.60781	3.9e-11	1.02e-09
ENSG00000136379	ABHD17C	2809.57	2.14699	0.173421	12.5611	3.45e-36	9.46e-34
ENSG00000188818	ZDHHC11	374.648	2.14648	0.308733	7.23735	4.58e-13	1.56e-11
ENSG00000131379	C3orf20	16.1633	2.1442	0.546085	4.3909	1.13e-05	0.00010982
ENSG00000273451		32.2695	2.14356	0.533788	4.41992	9.87e-06	9.74e-05
ENSG00000274928	KRT89P	77.6952	2.14287	0.593342	4.14893	3.34e-05	0.000289371
ENSG00000102057	KCND1	211.93	2.14119	0.535692	4.48679	7.23e-06	7.41e-05
ENSG00000143061	IGSF3	14525.1	2.14068	0.263067	8.3903	4.85e-17	2.66e-15
ENSG00000128655	PDE11A	5.58479	2.14031	1.06581	2.91518	0.00355486	0.0167374
ENSG00000073605	GSDMB	529.769	2.13992	0.357612	6.31776	2.65e-10	6.25e-09
ENSG00000010810	FYN	612.106	2.13764	0.455211	5.12059	3.05e-07	4.19e-06
ENSG00000243137	PSG4	52.8941	2.1366	0.882224	3.20763	0.00133831	0.00737352
ENSG00000082293	COL19A1	2.8294	2.13646	1.59828	2.47976	0.013147	0.0484747
ENSG00000252376	RNA5SP395	2.56578	2.1343	1.91329	2.47892	0.013178	0.0485614
ENSG00000133519	ZDHHC8P1	259.426	2.13286	0.366212	6.16079	7.24e-10	1.59e-08
ENSG00000205978	NYNRIN	1229.95	2.13218	0.36218	6.22265	4.89e-10	1.11e-08
ENSG00000232063		8.80399	2.13159	0.869239	3.17339	0.00150669	0.00813972
ENSG00000120658	ENOX1	249.964	2.1313	0.315955	7.03771	1.95e-12	6.14e-11
ENSG00000087076	HSD17B14	44.0046	2.12939	0.57986	4.19885	2.68e-05	0.000237755
ENSG00000273274	ZBTB8B	12.0469	2.12937	1.02071	2.91479	0.00355924	0.0167462
ENSG00000244300	GATA2-AS1	32.8823	2.12865	0.517437	4.52411	6.06e-06	6.35e-05
ENSG00000149591	TAGLN	724.582	2.12853	0.278451	7.8931	2.95e-15	1.31e-13
ENSG00000286004		100.424	2.12751	0.356616	6.28663	3.24e-10	7.55e-09
ENSG00000122550	KLHL7	1834.87	2.12721	0.174355	12.3595	4.33e-35	1.11e-32
ENSG00000225506	CYP4A22-AS1	35.6003	2.12583	0.444551	5.15754	2.5e-07	3.51e-06
ENSG00000172399	MYOZ2	8.07819	2.12547	0.940962	2.89505	0.00379096	0.0176396
ENSG00000253768		19.0245	2.12523	0.826387	3.29501	0.000984186	0.0056447
ENSG00000286061	RCAN3AS	3.88746	2.1251	1.69483	2.51974	0.011744	0.0442404
ENSG00000116254	CHD5	1341.83	2.12052	0.423285	5.4164	6.08e-08	9.65e-07
ENSG00000213777		14.5625	2.11839	0.769369	3.47442	0.000511958	0.00320052
ENSG00000259531		153.902	2.1181	0.230046	9.42603	4.26e-21	3.64e-19
ENSG00000168994	PXDC1	512.586	2.11742	0.405275	5.61191	2e-08	3.44e-07
ENSG00000117318	ID3	3611.27	2.11729	0.580789	4.19032	2.79e-05	0.000246287
ENSG00000041353	RAB27B	3558.9	2.11694	0.353306	6.32145	2.59e-10	6.1e-09
ENSG00000174099	MSRB3	111.027	2.11679	0.547229	4.372	1.23e-05	0.000118471
ENSG00000039139	DNAH5	530.722	2.11598	0.339056	6.55732	5.48e-11	1.41e-09
ENSG00000286086		27.7535	2.11307	0.718621	3.54015	0.000399902	0.00258957
ENSG00000074370	ATP2A3	6888.28	2.11299	0.396331	5.70425	1.17e-08	2.11e-07
ENSG00000241527	CA15P1	17.5418	2.11244	0.581934	4.10873	3.98e-05	0.000338047
ENSG00000260788		3.77836	2.10953	2.51646	2.48568	0.0129303	0.0478608
ENSG00000114279	FGF12	473.103	2.10884	0.222997	9.66081	4.42e-22	4.2e-20
ENSG00000164125	GASK1B	359.369	2.10833	0.397691	5.67147	1.42e-08	2.52e-07
ENSG00000286817		3.87232	2.10677	1.46107	2.49218	0.0126961	0.0471795
ENSG00000288545		7.81592	2.10542	0.960778	2.97286	0.00295043	0.0143941
ENSG00000204248	COL11A2	1000.07	2.1053	0.302412	7.24028	4.48e-13	1.54e-11
ENSG00000223547	ZNF844	1.69144	2.10481	3.42741	2.44785	0.014371	0.0521403
ENSG00000232656	IDI2-AS1	572.833	2.10401	0.750151	3.50411	0.00045814	0.00290925
ENSG00000139899	CBLN3	187.912	2.10021	0.380386	5.87041	4.35e-09	8.47e-08
ENSG00000230133	LINC01721	15.1728	2.09943	1.1341	2.55047	0.0107577	0.0412677
ENSG00000153250	RBMS1	2794.43	2.09734	0.240124	8.96559	3.09e-19	2.14e-17
ENSG00000223813		114.56	2.09634	0.423874	5.33989	9.3e-08	1.42e-06
ENSG00000205838	TTC23L	70.2281	2.09124	0.496612	4.64184	3.45e-06	3.82e-05
ENSG00000204044	SLC12A5-AS1	95.9817	2.09097	0.428069	5.31564	1.06e-07	1.6e-06
ENSG00000105419	MEIS3	1350.09	2.09053	0.190114	11.1791	5.16e-29	9.58e-27
ENSG00000226887	ERVMER34-1	133.934	2.09035	0.490548	4.74282	2.11e-06	2.47e-05
ENSG00000287895		12.5039	2.08867	0.865444	3.12285	0.00179107	0.00944182
ENSG00000089820	ARHGAP4	1671.34	2.08624	0.248196	8.63522	5.86e-18	3.53e-16
ENSG00000164199	ADGRV1	2279.72	2.08473	0.31467	6.93202	4.15e-12	1.25e-10
ENSG00000231441	DST-AS1	10.0135	2.08223	0.659007	3.69664	0.000218469	0.00153396
ENSG00000236283		38.9597	2.08046	0.524093	4.42554	9.62e-06	9.52e-05
ENSG00000164938	TP53INP1	8696.88	2.08001	0.443	5.11229	3.18e-07	4.36e-06
ENSG00000204385	SLC44A4	8.39638	2.07962	1.22598	2.58429	0.00975808	0.03811
ENSG00000187185		20.0337	2.07941	1.15925	2.52307	0.0116335	0.043926
ENSG00000184343	SRPK3	213.964	2.07872	0.371542	5.9488	2.7e-09	5.45e-08
ENSG00000266145	RHOT1P1	96.6458	2.07843	0.36251	6.07109	1.27e-09	2.69e-08
ENSG00000133433	GSTT2B	42.0485	2.07763	0.417287	5.35634	8.49e-08	1.3e-06
ENSG00000234040	RPL10P12	1.76617	2.07618	2.87197	2.48118	0.0130947	0.0483625
ENSG00000169860	P2RY1	133.722	2.07563	0.430712	5.24528	1.56e-07	2.28e-06
ENSG00000267121		39.0217	2.07411	0.514394	4.44515	8.78e-06	8.78e-05
ENSG00000260081		226.564	2.07398	0.312242	6.92543	4.35e-12	1.31e-10
ENSG00000138814	PPP3CA	5993.98	2.07319	0.254211	8.40142	4.41e-17	2.43e-15
ENSG00000198483	ANKRD35	112.945	2.07274	0.953861	3.04677	0.00231316	0.0116997
ENSG00000286367		5.64567	2.07091	1.29287	2.44996	0.0142872	0.0518739
ENSG00000232471		1.76106	2.07074	3.19991	2.48409	0.0129881	0.0480283
ENSG00000223861		11.6169	2.07005	0.710465	3.49577	0.000472697	0.00299067
ENSG00000169213	RAB3B	104.2	2.06762	0.572901	4.13101	3.61e-05	0.000310335
ENSG00000251273	LINC02228	7.2181	2.06682	1.27127	2.453	0.0141671	0.0515098
ENSG00000232774		20.1703	2.06619	0.718369	3.46995	0.000520552	0.00324966
ENSG00000126583	PRKCG	39.3863	2.06613	0.622381	3.82404	0.000131282	0.000974579
ENSG00000205078	SYCE1L	220.192	2.06384	0.392694	5.62744	1.83e-08	3.17e-07
ENSG00000171116	HSFX1	9.77554	2.06336	0.865277	3.10354	0.00191219	0.00996761
ENSG00000260855		270.568	2.06099	0.465716	4.84744	1.25e-06	1.53e-05
ENSG00000180353	HCLS1	10.9063	2.05839	0.632246	3.77043	0.000162964	0.00118462
ENSG00000257830		35.4522	2.05436	0.812611	3.24653	0.00116822	0.00654374
ENSG00000005243	COPZ2	285.652	2.0524	0.277367	7.64747	2.05e-14	8.18e-13
ENSG00000163704	PRRT3	2032.46	2.05191	0.292786	7.28902	3.12e-13	1.09e-11
ENSG00000279579	LINC01666	8.69736	2.04981	0.778996	3.24507	0.0011742	0.00656322
ENSG00000127954	STEAP4	200.869	2.04801	0.582388	4.08922	4.33e-05	0.000364955
ENSG00000140280	LYSMD2	1593.23	2.04647	0.196672	10.6008	2.96e-26	4.15e-24
ENSG00000267767	LINC01801	48.8005	2.04482	0.742108	3.43438	0.000593917	0.00364261
ENSG00000230037	UBBP1	2.69536	2.04482	1.87578	2.48416	0.0129858	0.0480283
ENSG00000287914		181.179	2.04373	0.460377	4.8646	1.15e-06	1.41e-05
ENSG00000228022	HCG20	6.48088	2.04064	1.09215	2.77744	0.00547895	0.0238679
ENSG00000123095	BHLHE41	122.044	2.04043	0.437352	5.03832	4.7e-07	6.26e-06
ENSG00000183111	ARHGEF37	659.727	2.03977	0.407982	5.38111	7.4e-08	1.15e-06
ENSG00000155962	CLIC2	106.414	2.03929	0.456562	4.87617	1.08e-06	1.34e-05
ENSG00000088053	GP6	10.754	2.03574	1.02924	2.68936	0.00715895	0.0297012
ENSG00000267882		53.4079	2.03507	0.476022	4.64826	3.35e-06	3.73e-05
ENSG00000261754		80.1825	2.03242	0.465979	4.78269	1.73e-06	2.06e-05
ENSG00000287629		5.18494	2.03239	0.996423	2.83748	0.00454715	0.0205081
ENSG00000109758	HGFAC	63.9565	2.03114	0.521481	4.37459	1.22e-05	0.000117327
ENSG00000230882		17.3453	2.03094	0.634893	3.76041	0.000169635	0.00122673
ENSG00000286311		17.0976	2.0289	0.70226	3.51109	0.000446274	0.00284273
ENSG00000274414		23.2496	2.02824	0.697833	3.47946	0.000502418	0.00315051
ENSG00000007062	PROM1	53.4909	2.02644	0.877668	3.11316	0.00185095	0.00970534
ENSG00000145451	GLRA3	54.1059	2.02292	0.324016	6.52104	6.98e-11	1.77e-09
ENSG00000248409		47.0658	2.02173	0.603314	3.90688	9.35e-05	0.000720863
ENSG00000267920	SNX6P1	9.11816	2.0207	0.779836	3.19476	0.00139946	0.00764655
ENSG00000249116	IRX4-AS1	54.7747	2.01859	0.415623	5.24464	1.57e-07	2.28e-06
ENSG00000170412	GPRC5C	1800.12	2.0164	0.292061	7.18049	6.95e-13	2.31e-11
ENSG00000204965	PCDHA5	20.9111	2.01547	0.704969	3.4776	0.000505926	0.00316803
ENSG00000025708	TYMP	110.47	2.01522	0.40006	5.38597	7.21e-08	1.13e-06
ENSG00000118922	KLF12	434.59	2.01482	0.216084	9.52406	1.67e-21	1.48e-19
ENSG00000036530	CYP46A1	97.1742	2.01336	0.434397	5.03189	4.86e-07	6.45e-06
ENSG00000158560	DYNC1I1	20.4531	2.01323	0.677856	3.55694	0.000375194	0.00245772
ENSG00000165953	SERPINA12	46.6551	2.01149	1.49523	2.6031	0.0092385	0.0365005
ENSG00000250412	KLHL2P1	30.2212	2.011	0.431025	4.98853	6.08e-07	7.93e-06
ENSG00000069431	ABCC9	7.15298	2.00902	1.54503	2.58821	0.0096475	0.0377392
ENSG00000148488	ST8SIA6	496.76	2.00791	0.571377	4.03653	5.42e-05	0.000445028
ENSG00000101210	EEF1A2	36596.2	2.00786	0.20414	10.0298	1.13e-23	1.22e-21
ENSG00000287117		1.97239	2.00636	3.63755	2.49134	0.0127263	0.0472242
ENSG00000250822	LINC02111	3.63487	2.00179	1.93805	2.45956	0.0139108	0.050713
ENSG00000186197	EDARADD	191.507	2.00128	0.868006	3.12043	0.00180587	0.00951211
ENSG00000156103	MMP16	1452.82	2.00079	0.471556	4.68667	2.78e-06	3.16e-05
ENSG00000163017	ACTG2	16.4192	2.00051	1.13061	2.76641	0.00566775	0.0245655
ENSG00000250331	LINC01340	11.1729	1.99868	0.72835	3.33576	0.000850679	0.00497178
ENSG00000244879	GABPB1-AS1	8886.84	1.99728	0.35691	5.93612	2.92e-09	5.83e-08
ENSG00000227110	LMCD1-AS1	49.6753	1.9962	0.45386	4.82027	1.43e-06	1.74e-05
ENSG00000160285	LSS	29748.7	1.99463	0.260725	7.8965	2.87e-15	1.28e-13
ENSG00000078401	EDN1	1399.71	1.99439	0.47791	4.62847	3.68e-06	4.05e-05
ENSG00000112139	MDGA1	120.925	1.99421	1.00483	2.89236	0.00382354	0.0177648
ENSG00000270035		14.523	1.99373	0.700446	3.41339	0.000641609	0.00389555
ENSG00000186212	SOWAHB	2501.89	1.99205	0.381746	5.57436	2.48e-08	4.2e-07
ENSG00000233029		15.0554	1.99184	0.829215	3.14982	0.00163373	0.00869873
ENSG00000240567	LINC02067	61.5795	1.99106	0.44524	4.89248	9.96e-07	1.24e-05
ENSG00000275880		41.4802	1.99088	0.610454	3.84511	0.000120498	0.000903107
ENSG00000140470	ADAMTS17	249.717	1.98988	0.315443	6.60908	3.87e-11	1.02e-09
ENSG00000063587	ZNF275	1150.15	1.98947	0.196907	10.2994	7.09e-25	8.68e-23
ENSG00000123999	INHA	202.075	1.98779	0.332295	6.28977	3.18e-10	7.41e-09
ENSG00000256385	UBE2NP1	4.21323	1.98715	1.44221	2.39005	0.0168461	0.0591885
ENSG00000003436	TFPI	1391.74	1.98696	0.361109	5.8383	5.27e-09	1.01e-07
ENSG00000031081	ARHGAP31	203.038	1.98573	0.409229	5.23282	1.67e-07	2.42e-06
ENSG00000140937	CDH11	80.2819	1.98316	0.598189	3.88435	0.000102604	0.000781558
ENSG00000003147	ICA1	4697.22	1.98263	0.174569	11.5218	1.03e-30	2.13e-28
ENSG00000286017		19.7456	1.9818	0.589053	3.8757	0.000106318	0.000807538
ENSG00000212993	POU5F1B	58.8706	1.98099	0.370122	5.70154	1.19e-08	2.14e-07
ENSG00000273464		37.3702	1.97915	0.649129	3.63089	0.000282448	0.0019178
ENSG00000169851	PCDH7	328.693	1.97825	0.26074	7.83675	4.62e-15	1.98e-13
ENSG00000112530	PACRG	58.2096	1.97754	0.43758	4.92206	8.56e-07	1.08e-05
ENSG00000007516	BAIAP3	1250.33	1.97644	0.21286	9.48663	2.39e-21	2.09e-19
ENSG00000284630		35.7733	1.9751	0.49752	4.41298	1.02e-05	0.00010022
ENSG00000276107		21.9438	1.97509	0.950006	2.97036	0.00297453	0.0144723
ENSG00000137819	PAQR5	167.333	1.97457	0.286234	7.16938	7.53e-13	2.49e-11
ENSG00000232551	MTCO1P14	12.7447	1.97357	0.816676	3.08838	0.00201252	0.010413
ENSG00000231703		22.8857	1.97347	0.615058	3.71902	0.000200001	0.00141815
ENSG00000112379	ARFGEF3	6425.06	1.97275	0.326973	6.34458	2.23e-10	5.31e-09
ENSG00000152583	SPARCL1	25.3639	1.97068	0.527699	4.1502	3.32e-05	0.000288047
ENSG00000072182	ASIC4	14.1543	1.96809	0.693591	3.40173	0.0006696	0.00404516
ENSG00000117643	MAN1C1	236.828	1.96692	0.352788	5.89663	3.71e-09	7.31e-08
ENSG00000102032	RENBP	136.75	1.9669	0.867039	3.06142	0.00220287	0.0112337
ENSG00000267136		7.77797	1.96677	0.774177	3.1517	0.00162325	0.00865329
ENSG00000171747	LGALS4	10.3231	1.9639	0.847582	2.97141	0.00296438	0.0144435
ENSG00000140859	KIFC3	1525	1.96377	0.389269	5.41811	6.02e-08	9.56e-07
ENSG00000287271		149.631	1.96208	0.286032	7.13486	9.69e-13	3.15e-11
ENSG00000188766	SPRED3	174.838	1.95882	0.341387	6.04263	1.52e-09	3.16e-08
ENSG00000262094		9.61165	1.95868	1.2129	2.63318	0.00845895	0.0340112
ENSG00000282935	DUX4L34	2.87362	1.9586	1.31559	2.37292	0.0176482	0.0614298
ENSG00000283433	RNA5SP532	3.90908	1.9581	1.19226	2.59415	0.00948248	0.0372197
ENSG00000180066	LINC02870	32.1849	1.95523	0.775462	3.24642	0.00116868	0.00654374
ENSG00000100987	VSX1	9.13212	1.95511	1.26364	2.60937	0.0090709	0.0359708
ENSG00000119535	CSF3R	5.04913	1.95205	1.29426	2.53922	0.0111101	0.042375
ENSG00000152518	ZFP36L2	8491.33	1.95205	0.306415	6.67161	2.53e-11	6.84e-10
ENSG00000261652	C15orf65	56.1299	1.95148	0.478781	4.52072	6.16e-06	6.43e-05
ENSG00000114854	TNNC1	58.8298	1.95144	0.562539	3.98607	6.72e-05	0.000537101
ENSG00000205038	PKHD1L1	5.99538	1.95049	0.868814	2.95092	0.00316833	0.0152018
ENSG00000130950	NUTM2F	7.22725	1.94743	1.07597	2.58156	0.00983548	0.038339
ENSG00000260711		143.45	1.94341	0.46118	4.64689	3.37e-06	3.75e-05
ENSG00000271614	ATP2B1-AS1	242.29	1.94232	0.345245	5.9562	2.58e-09	5.22e-08
ENSG00000161405	IKZF3	9.1489	1.93886	1.1008	2.58042	0.00986789	0.0384541
ENSG00000177459	ERICH5	37.5622	1.93758	0.689266	3.42127	0.000623301	0.00380002
ENSG00000287185		29.2941	1.93657	0.696389	3.3176	0.000907927	0.00525092
ENSG00000141505	ASGR1	22.4236	1.93532	0.620987	3.59741	0.000321397	0.00214985
ENSG00000174498	IGDCC3	1027.47	1.93506	0.290425	6.94408	3.81e-12	1.17e-10
ENSG00000073146	MOV10L1	13.2181	1.93377	1.18362	2.66423	0.00771648	0.0316095
ENSG00000104549	SQLE	24694.6	1.93331	0.265398	7.54821	4.41e-14	1.7e-12
ENSG00000197892	KIF13B	1380.91	1.93325	0.186718	10.5585	4.64e-26	6.44e-24
ENSG00000162711	NLRP3	4.57758	1.93223	1.18527	2.40493	0.0161757	0.0572191
ENSG00000275322		70.3536	1.93104	0.514866	4.24967	2.14e-05	0.000194268
ENSG00000120875	DUSP4	4897.46	1.92988	0.798424	3.17085	0.00151993	0.00820626
ENSG00000187210	GCNT1	974.452	1.92799	0.367216	5.60454	2.09e-08	3.58e-07
ENSG00000095321	CRAT	260.487	1.92717	0.583628	3.8708	0.000108477	0.000822059
ENSG00000167772	ANGPTL4	566.053	1.92665	0.423144	4.97719	6.45e-07	8.37e-06
ENSG00000169710	FASN	137612	1.92458	0.35468	5.76311	8.26e-09	1.54e-07
ENSG00000267472	ARHGAP27P2	28.1531	1.92204	0.847617	3.0655	0.00217306	0.0111086
ENSG00000120278	PLEKHG1	115.51	1.92066	0.488519	4.29588	1.74e-05	0.000161761
ENSG00000115474	KCNJ13	12.0545	1.91883	0.654422	3.50098	0.000463547	0.00294007
ENSG00000114251	WNT5A	300.838	1.91799	0.586901	3.82165	0.000132562	0.000982438
ENSG00000163508	EOMES	380.882	1.91648	0.199696	9.79035	1.24e-22	1.25e-20
ENSG00000140284	SLC27A2	1930.15	1.9153	0.247766	7.96443	1.66e-15	7.56e-14
ENSG00000139832	RAB20	1662.34	1.9141	0.318134	6.32808	2.48e-10	5.87e-09
ENSG00000241829	RPL21P54	4.13389	1.91206	1.83126	2.37216	0.0176845	0.0615211
ENSG00000156959	LHFPL4	7.03885	1.91031	0.971302	2.79285	0.00522455	0.0229706
ENSG00000135643	KCNMB4	822.875	1.90994	0.415726	4.99824	5.79e-07	7.59e-06
ENSG00000227740	LINC02803	17.4125	1.90987	0.611704	3.66219	0.00025007	0.0017235
ENSG00000160179	ABCG1	6165.55	1.90917	0.25829	7.6522	1.98e-14	7.89e-13
ENSG00000128298	BAIAP2L2	72.4082	1.90641	0.396527	5.16489	2.41e-07	3.39e-06
ENSG00000236830	CBR3-AS1	479.426	1.90478	0.253015	7.77983	7.26e-15	3.06e-13
ENSG00000196993	NPIPB9	16.0217	1.90341	0.816445	3.00835	0.00262673	0.0130448
ENSG00000257261		271.403	1.90134	0.193078	10.0871	6.3e-24	7e-22
ENSG00000275897		20.4738	1.89966	0.511483	4.16237	3.15e-05	0.000274452
ENSG00000111886	GABRR2	93.9674	1.89855	0.685511	3.41227	0.00064424	0.00390974
ENSG00000176153	GPX2	533.317	1.89795	0.55274	3.98123	6.86e-05	0.000547391
ENSG00000170442	KRT86	1506.51	1.89685	0.471156	4.48928	7.15e-06	7.33e-05
ENSG00000109814	UGDH	5584.3	1.89613	0.168808	11.4003	4.17e-30	8.2e-28
ENSG00000184524	CEND1	15.5443	1.89612	0.848011	2.98882	0.00280052	0.0137919
ENSG00000110934	BIN2	9.00622	1.89339	1.1168	2.59681	0.00940947	0.0370096
ENSG00000224577	LINC01117	26.8295	1.88797	0.438031	4.71406	2.43e-06	2.8e-05
ENSG00000258676		46.8206	1.88628	0.561371	3.88408	0.00010272	0.000782223
ENSG00000188306	LRRIQ4	3.04937	1.88214	1.44492	2.43254	0.0149934	0.0538978
ENSG00000118156	ZNF541	57.7366	1.88204	0.525789	4.08295	4.45e-05	0.000373636
ENSG00000163132	MSX1	116.768	1.88172	0.398597	5.11283	3.17e-07	4.36e-06
ENSG00000280032		13.21	1.88054	1.60646	2.42557	0.0152845	0.0547224
ENSG00000224081	SLC44A3-AS1	66.5647	1.88017	0.385429	5.24551	1.56e-07	2.28e-06
ENSG00000091128	LAMB4	2.90735	1.87794	1.40716	2.39084	0.0168099	0.0590927
ENSG00000213901	SLC23A3	39.3618	1.87777	0.554572	3.88712	0.00010144	0.000774664
ENSG00000169116	PARM1	262.658	1.87181	0.465209	4.46264	8.1e-06	8.18e-05
ENSG00000263089		24.7393	1.87035	0.639752	3.51624	0.000437707	0.00279688
ENSG00000236671	PRKG1-AS1	113.472	1.86757	0.348444	5.68463	1.31e-08	2.34e-07
ENSG00000172497	ACOT12	3.32369	1.86622	1.85144	2.3033	0.0212619	0.071417
ENSG00000287089		4.78317	1.86535	0.959401	2.73434	0.00625046	0.0265922
ENSG00000234996	ACTG1P25	195.967	1.86487	0.313248	6.26488	3.73e-10	8.63e-09
ENSG00000004939	SLC4A1	14.5646	1.86283	0.865538	2.91937	0.00350743	0.0165463
ENSG00000273216		7.31265	1.86198	0.90727	2.83263	0.0046167	0.0207872
ENSG00000100100	PIK3IP1	1302.8	1.86087	0.45735	4.50771	6.55e-06	6.78e-05
ENSG00000166068	SPRED1	579.919	1.86082	0.289247	6.72284	1.78e-11	4.93e-10
ENSG00000154479	CCDC173	9.78772	1.86066	0.958127	2.79469	0.00519496	0.0228594
ENSG00000196220	SRGAP3	493.474	1.85843	0.364614	5.43634	5.44e-08	8.7e-07
ENSG00000172379	ARNT2	1982.94	1.85835	0.254516	7.5503	4.34e-14	1.68e-12
ENSG00000235269	LINC02331	37.0171	1.85808	1.06035	2.6814	0.00733149	0.030294
ENSG00000159263	SIM2	479.537	1.85779	0.203482	9.33429	1.02e-20	8.09e-19
ENSG00000275029	HMGB1P24	2.00644	1.85602	2.67049	2.42619	0.0152582	0.0546468
ENSG00000165996	HACD1	926.744	1.85504	0.192324	9.83433	8.01e-23	8.18e-21
ENSG00000172247	C1QTNF4	5.33099	1.8549	1.81494	2.39817	0.0164772	0.0581229
ENSG00000257279		10.4461	1.8536	0.952406	2.84324	0.0044657	0.0201853
ENSG00000184530	C6orf58	9.03906	1.85302	0.809132	2.96409	0.00303577	0.014689
ENSG00000143416	SELENBP1	6737	1.85062	0.386953	5.16133	2.45e-07	3.45e-06
ENSG00000259083		14.0163	1.85006	0.585506	3.68263	0.000230837	0.00160848
ENSG00000099840	IZUMO4	215.53	1.84988	0.340902	5.75487	8.67e-09	1.61e-07
ENSG00000267254	ZNF790-AS1	284.461	1.84933	0.305765	6.33627	2.35e-10	5.58e-09
ENSG00000174640	SLCO2A1	183.531	1.84915	0.526037	4.02275	5.75e-05	0.000468804
ENSG00000140279	DUOX2	8.80272	1.84861	0.966559	2.75617	0.00584827	0.0252163
ENSG00000255129		12.8051	1.84855	1.0675	2.53384	0.011282	0.0429074
ENSG00000137941	TTLL7	318.133	1.84544	0.328997	5.93334	2.97e-09	5.93e-08
ENSG00000217026	RPL10P1	7.35647	1.84253	0.873752	2.79891	0.00512758	0.0226087
ENSG00000120211	INSL4	13.5671	1.84236	1.00068	2.7225	0.00647902	0.0273483
ENSG00000279118		15.8311	1.84219	1.00212	2.67578	0.00745554	0.0307206
ENSG00000237505	PKN2-AS1	33.2876	1.84207	0.531096	3.99972	6.34e-05	0.000511514
ENSG00000143515	ATP8B2	4791.91	1.84076	0.328941	5.9124	3.37e-09	6.7e-08
ENSG00000156886	ITGAD	7.60692	1.83577	0.769362	3.04712	0.00231042	0.011688
ENSG00000144485	HES6	1448.23	1.83499	0.381839	5.1759	2.27e-07	3.22e-06
ENSG00000165272	AQP3	2641.48	1.83462	0.521796	4.01857	5.86e-05	0.000476185
ENSG00000154309	DISP1	243.191	1.83284	0.376298	5.22223	1.77e-07	2.55e-06
ENSG00000248858		34.5386	1.83213	0.469648	4.34173	1.41e-05	0.000134236
ENSG00000166813	KIF7	456.387	1.83207	0.245958	7.68626	1.52e-14	6.14e-13
ENSG00000279127		8.1066	1.83031	1.06495	2.57607	0.00999315	0.0388397
ENSG00000272273	IER3-AS1	7.39556	1.82988	1.03222	2.50956	0.012088	0.0452719
ENSG00000244405	ETV5	188.679	1.82955	0.550633	3.87606	0.000106163	0.000806589
ENSG00000111424	VDR	1208.23	1.82381	0.253495	7.4432	9.83e-14	3.65e-12
ENSG00000080493	SLC4A4	28.4204	1.82352	1.22396	2.50814	0.0121369	0.045405
ENSG00000230074		75.2102	1.82311	0.395872	4.94771	7.51e-07	9.59e-06
ENSG00000114270	COL7A1	1228.68	1.82167	0.399807	4.93991	7.82e-07	9.95e-06
ENSG00000260731	KRT8P22	13.0876	1.82148	1.15427	2.6207	0.00877503	0.0350489
ENSG00000267475		181.992	1.82091	0.376829	5.19931	2e-07	2.87e-06
ENSG00000073417	PDE8A	3768.21	1.81789	0.23031	8.12121	4.62e-16	2.27e-14
ENSG00000167508	MVD	15028.7	1.81756	0.328811	5.85495	4.77e-09	9.22e-08
ENSG00000246777		4.96048	1.81753	1.07347	2.58767	0.00966277	0.0377878
ENSG00000187244	BCAM	8442.72	1.81473	0.254243	7.38816	1.49e-13	5.38e-12
ENSG00000137834	SMAD6	1859.02	1.81441	0.452164	4.45717	8.3e-06	8.37e-05
ENSG00000267938	EIF1P6	4.54432	1.81235	0.963895	2.64798	0.00809753	0.0328513
ENSG00000113580	NR3C1	3587.77	1.8113	0.250532	7.48818	6.98e-14	2.64e-12
ENSG00000137868	STRA6	122.396	1.8079	0.837942	2.88011	0.00397539	0.0183627
ENSG00000105642	KCNN1	8.01185	1.80557	0.789337	2.98902	0.0027987	0.0137855
ENSG00000166033	HTRA1	677.938	1.80518	0.39701	4.93951	7.83e-07	9.95e-06
ENSG00000067064	IDI1	14399.8	1.80423	0.380662	5.09623	3.46e-07	4.71e-06
ENSG00000160282	FTCD	74.1569	1.8042	0.365098	5.26935	1.37e-07	2.02e-06
ENSG00000133687	TMTC1	328.174	1.80295	0.530895	3.90933	9.26e-05	0.000714011
ENSG00000198753	PLXNB3	1107.69	1.80281	0.219517	8.42317	3.66e-17	2.03e-15
ENSG00000078804	TP53INP2	368.539	1.80211	0.361493	5.33741	9.43e-08	1.43e-06
ENSG00000230423		26.3343	1.80151	0.813843	2.97369	0.00294238	0.0143627
ENSG00000110169	HPX	112.258	1.80122	0.43844	4.51837	6.23e-06	6.49e-05
ENSG00000134207	SYT6	6.37369	1.79744	1.53694	2.31449	0.0206411	0.0696929
ENSG00000270976		6.63769	1.79685	1.02642	2.5393	0.0111074	0.0423709
ENSG00000169064	ZBBX	9.36457	1.79679	0.996452	2.52233	0.0116579	0.0439863
ENSG00000166448	TMEM130	7.60541	1.79487	1.02391	2.55269	0.0106894	0.0410771
ENSG00000274817		21.4295	1.794	0.605738	3.49242	0.000478666	0.00302226
ENSG00000132623	ANKEF1	942.854	1.79226	0.162698	11.1802	5.1e-29	9.54e-27
ENSG00000232022	FAAHP1	45.359	1.79213	0.567476	3.6929	0.000221709	0.00155261
ENSG00000133943	DGLUCY	283.143	1.79158	0.312029	6.03425	1.6e-09	3.31e-08
ENSG00000168071	CCDC88B	135.587	1.78902	0.342264	5.54892	2.87e-08	4.8e-07
ENSG00000198189	HSD17B11	387.979	1.78837	0.415371	4.70768	2.51e-06	2.88e-05
ENSG00000109181	UGT2B10	1.72299	1.78766	3.08782	2.35985	0.0182825	0.0632301
ENSG00000205869	KRTAP5-1	84.3038	1.78628	0.418298	4.66635	3.07e-06	3.45e-05
ENSG00000109452	INPP4B	9291.1	1.78463	0.197465	9.22889	2.73e-20	2.1e-18
ENSG00000148082	SHC3	69.4206	1.78407	0.413025	4.71688	2.39e-06	2.77e-05
ENSG00000225422	RBMS1P1	324.324	1.78336	0.289042	6.44902	1.13e-10	2.79e-09
ENSG00000231995		8.32013	1.7829	0.749917	3.0336	0.00241656	0.0121464
ENSG00000131746	TNS4	66.639	1.78112	0.923593	2.80327	0.00505874	0.0223674
ENSG00000133256	PDE6B	247.522	1.78101	0.237347	7.72145	1.15e-14	4.71e-13
ENSG00000273077		5.50659	1.78	1.92154	2.37023	0.0177773	0.0617903
ENSG00000176716	OR10AB1P	2.55907	1.77931	3.12587	2.4268	0.0152325	0.0545876
ENSG00000109705	NKX3-2	116.987	1.77923	0.440515	4.44842	8.65e-06	8.67e-05
ENSG00000178803	ADORA2A-AS1	31.3091	1.77899	0.918625	2.7824	0.00539584	0.0235754
ENSG00000104899	AMH	746.841	1.77881	0.307101	6.1016	1.05e-09	2.24e-08
ENSG00000138798	EGF	19.5135	1.77679	0.694019	3.20074	0.00137074	0.00751376
ENSG00000223652		126.962	1.77616	0.268298	6.88949	5.6e-12	1.66e-10
ENSG00000234405		10.6721	1.77565	0.803857	2.87841	0.0039968	0.0184295
ENSG00000149269	PAK1	1157.49	1.77244	0.304508	6.12761	8.92e-10	1.93e-08
ENSG00000149485	FADS1	7196.97	1.77234	0.314001	5.94799	2.71e-09	5.47e-08
ENSG00000196267	ZNF836	283.708	1.77088	0.297388	6.24254	4.31e-10	9.84e-09
ENSG00000110693	SOX6	160.259	1.77044	0.453237	4.33789	1.44e-05	0.000136457
ENSG00000247570	SDCBPP2	4.45467	1.7702	1.2392	2.32371	0.020141	0.0683604
ENSG00000267128	RNF157-AS1	11.1291	1.76736	0.765018	2.97079	0.00297031	0.0144637
ENSG00000233073	GRM3-AS1	7.33977	1.7662	0.803804	2.92274	0.00346963	0.0163918
ENSG00000285872		65.1242	1.76545	0.280598	6.56352	5.26e-11	1.36e-09
ENSG00000073150	PANX2	797.333	1.7642	0.333303	5.62529	1.85e-08	3.2e-07
ENSG00000277443	MARCKS	8278.57	1.76393	0.33824	5.54378	2.96e-08	4.92e-07
ENSG00000264201	MIR4701	10.8959	1.76365	0.711517	3.11238	0.00185585	0.00972354
ENSG00000286379		18.1409	1.76361	0.671381	3.25669	0.0011272	0.00634637
ENSG00000115457	IGFBP2	2916.55	1.76291	0.362911	5.21469	1.84e-07	2.65e-06
ENSG00000231528	FAM225A	80.2557	1.76245	0.439704	4.46031	8.18e-06	8.26e-05
ENSG00000286337		70.1572	1.76069	0.425554	4.54544	5.48e-06	5.78e-05
ENSG00000161835	TAMALIN	26.0324	1.76049	0.693084	3.14986	0.0016335	0.00869873
ENSG00000267778		17.8291	1.76034	0.538259	3.78052	0.000156502	0.00114108
ENSG00000258689	LINC01269	12.6034	1.75995	0.932028	2.63866	0.00832345	0.0335833
ENSG00000172382	PRSS27	264.543	1.7599	0.320823	5.79908	6.67e-09	1.26e-07
ENSG00000230798	FOXD3-AS1	183.108	1.75945	0.252493	7.19626	6.19e-13	2.07e-11
ENSG00000121075	TBX4	117.565	1.75864	0.419722	4.58797	4.48e-06	4.84e-05
ENSG00000266714	MYO15B	4247.56	1.75863	0.32077	5.79349	6.89e-09	1.3e-07
ENSG00000185269	NOTUM	52.5017	1.75824	0.805831	2.90407	0.00368349	0.0172103
ENSG00000161243	FBXO27	650.555	1.75751	0.299535	6.15855	7.34e-10	1.61e-08
ENSG00000004776	HSPB6	4.18794	1.75702	1.15108	2.51977	0.0117431	0.0442404
ENSG00000242021		4.95079	1.75621	1.41301	2.39819	0.0164763	0.0581229
ENSG00000165474	GJB2	93.9277	1.7539	1.17195	2.58515	0.00973366	0.0380314
ENSG00000141449	GREB1L	817.694	1.75283	0.351237	5.33655	9.47e-08	1.44e-06
ENSG00000271576		30.1355	1.75235	0.44274	4.38372	1.17e-05	0.00011301
ENSG00000132470	ITGB4	11331.5	1.75164	0.269703	6.75745	1.4e-11	3.95e-10
ENSG00000166173	LARP6	543.796	1.75034	0.323604	5.71942	1.07e-08	1.96e-07
ENSG00000066468	FGFR2	1539.82	1.74893	0.543508	3.74389	0.000181194	0.00129936
ENSG00000257337		2081.66	1.74523	0.274454	6.62385	3.5e-11	9.24e-10
ENSG00000164951	PDP1	1595.9	1.74506	0.22424	8.00461	1.2e-15	5.57e-14
ENSG00000110975	SYT10	313.67	1.74202	0.383651	4.90264	9.46e-07	1.18e-05
ENSG00000151067	CACNA1C	19.179	1.74172	0.935184	2.69516	0.0070355	0.0292575
ENSG00000164056	SPRY1	1500.42	1.7416	0.272145	6.67524	2.47e-11	6.68e-10
ENSG00000230212		15.8599	1.74092	0.697009	3.11435	0.00184352	0.00967422
ENSG00000076641	PAG1	92.0943	1.7406	0.58228	3.55391	0.000379548	0.00248257
ENSG00000287637		8.21977	1.73911	0.637112	3.27676	0.00105007	0.00597286
ENSG00000111077	TNS2	1191.48	1.73846	0.294565	6.182	6.33e-10	1.41e-08
ENSG00000225339		65.1625	1.73722	0.576298	3.55551	0.000377248	0.00246928
ENSG00000166268	MYRFL	68.1522	1.73655	1.31586	2.51287	0.0119754	0.0449654
ENSG00000267909	CCDC177	4.01803	1.73578	1.37287	2.44238	0.0145907	0.0527642
ENSG00000145920	CPLX2	4.72204	1.73514	1.03078	2.57004	0.0101686	0.0394293
ENSG00000258871		9.14842	1.7338	1.03919	2.55115	0.0107368	0.0412115
ENSG00000228728	PPIAP91	6.54507	1.73164	1.17912	2.43285	0.0149803	0.0538744
ENSG00000262619	LINC00621	34.0653	1.73051	0.486045	4.02044	5.81e-05	0.000472846
ENSG00000136243	NUP42	998.043	1.73048	0.265069	6.77997	1.2e-11	3.42e-10
ENSG00000065717	TLE2	5683.95	1.72904	0.169846	10.388	2.81e-25	3.61e-23
ENSG00000151062	CACNA2D4	14.372	1.72745	0.575094	3.54038	0.00039955	0.00258855
ENSG00000180818	HOXC10	122.562	1.72677	0.242829	7.3332	2.25e-13	7.99e-12
ENSG00000205426	KRT81	7111.85	1.72673	0.924339	2.75103	0.00594087	0.0255368
ENSG00000258545	RHOXF1-AS1	5.57524	1.72659	1.05248	2.50977	0.012081	0.0452593
ENSG00000185052	SLC24A3	947.466	1.72505	0.388506	4.81402	1.48e-06	1.79e-05
ENSG00000259388		10.7932	1.72412	0.664413	3.1978	0.00138478	0.00757822
ENSG00000179846	NKPD1	141.212	1.72374	0.438697	4.3439	1.4e-05	0.000133011
ENSG00000222035	KIAA2012-AS1	15.5142	1.72241	0.542304	3.67903	0.000234126	0.00162968
ENSG00000257829		31.6016	1.72238	0.426167	4.40995	1.03e-05	0.00010152
ENSG00000174804	FZD4	2655.87	1.72039	0.269457	6.64005	3.14e-11	8.37e-10
ENSG00000128606	LRRC17	21.5629	1.719	0.513783	3.80227	0.000143378	0.0010529
ENSG00000232448		4.15682	1.71883	1.77347	2.2774	0.0227624	0.0754008
ENSG00000235100		30.2551	1.71871	0.432758	4.36064	1.3e-05	0.000124207
ENSG00000175895	PLEKHF2	5262.98	1.7176	0.174473	10.0272	1.16e-23	1.25e-21
ENSG00000136535	TBR1	2.97843	1.71751	1.26429	2.37213	0.0176859	0.0615211
ENSG00000101400	SNTA1	379.545	1.71711	0.404658	4.65696	3.21e-06	3.59e-05
ENSG00000260727	SLC7A5P1	125.515	1.71686	0.283874	6.31252	2.75e-10	6.44e-09
ENSG00000232762		2.59395	1.7167	3.09728	2.43541	0.0148749	0.0535698
ENSG00000250602		10.0525	1.71631	0.825041	2.76643	0.00566735	0.0245655
ENSG00000185585	OLFML2A	41.1802	1.71604	0.634041	3.31539	0.000915162	0.00528815
ENSG00000183929	DUSP5P1	8.58795	1.71594	1.15085	2.49141	0.0127236	0.0472228
ENSG00000247982	LINC00926	8.79522	1.71223	0.752518	2.94098	0.00327175	0.015614
ENSG00000275494		121.259	1.71204	0.359797	5.10294	3.34e-07	4.57e-06
ENSG00000226709	FGF12-AS3	7.56428	1.7119	0.828095	2.80402	0.00504691	0.0223262
ENSG00000261115	TMEM178B	1449.23	1.71038	0.32596	5.56356	2.64e-08	4.45e-07
ENSG00000095739	BAMBI	14937.8	1.70807	0.240149	7.40186	1.34e-13	4.89e-12
ENSG00000224063		31.5936	1.70785	0.771145	2.95449	0.0031319	0.0150541
ENSG00000112972	HMGCS1	9900.56	1.70772	0.342323	5.32113	1.03e-07	1.56e-06
ENSG00000197180		351.745	1.70696	0.22246	7.95293	1.82e-15	8.24e-14
ENSG00000135253	KCP	25.2867	1.7068	1.00408	2.63719	0.00835957	0.0336983
ENSG00000144214	LYG1	55.1046	1.70669	0.702333	3.09057	0.00199772	0.0103425
ENSG00000275212	LINC02826	21.7579	1.70638	0.515745	3.76483	0.000166665	0.00120756
ENSG00000168280	KIF5C	3003.97	1.70595	0.265169	6.69715	2.13e-11	5.8e-10
ENSG00000175879	HOXD8	28.4308	1.70561	0.565129	3.54152	0.000397832	0.00258034
ENSG00000172638	EFEMP2	142.937	1.70555	0.30161	5.9479	2.72e-09	5.47e-08
ENSG00000227295	ELL2P1	30.2096	1.70528	0.445666	4.22461	2.39e-05	0.000215301
ENSG00000139174	PRICKLE1	269.425	1.70527	0.573281	3.53379	0.000409651	0.00264496
ENSG00000230069	LRRC37A15P	9.75376	1.70504	0.646832	3.20751	0.00133889	0.00737414
ENSG00000234719	NPIPB2	149.709	1.70449	0.432615	4.35055	1.36e-05	0.000129413
ENSG00000265962	GACAT2	20.1432	1.70287	0.821571	2.82445	0.00473625	0.0212097
ENSG00000224769	MUC20P1	120.367	1.70276	0.641308	3.25514	0.00113337	0.0063733
ENSG00000108018	SORCS1	28.2071	1.70119	0.619903	3.31986	0.000900624	0.00521777
ENSG00000260757		17.8699	1.70088	0.600518	3.36706	0.00075975	0.00451483
ENSG00000146205	ANO7	38.0914	1.69972	0.358152	5.09448	3.5e-07	4.75e-06
ENSG00000106524	ANKMY2	1132.04	1.69909	0.242034	7.25432	4.04e-13	1.39e-11
ENSG00000120896	SORBS3	1784.99	1.69824	0.217817	8.01221	1.13e-15	5.26e-14
ENSG00000061918	GUCY1B1	315.882	1.69811	0.438008	4.30912	1.64e-05	0.000153335
ENSG00000059377	TBXAS1	52.7451	1.69734	0.528463	3.72728	0.000193559	0.00137615
ENSG00000279741		22.4308	1.69703	0.548903	3.59702	0.00032188	0.00215254
ENSG00000256443		112.527	1.69672	0.405458	4.5827	4.59e-06	4.94e-05
ENSG00000224216		6.22695	1.69651	1.01959	2.54288	0.0109943	0.0420058
ENSG00000204314	PRRT1	165.561	1.6965	0.314134	5.745	9.19e-09	1.71e-07
ENSG00000213468	FIRRE	793.912	1.69556	0.315468	5.68055	1.34e-08	2.39e-07
ENSG00000257951		55.2435	1.69415	0.415788	4.45037	8.57e-06	8.6e-05
ENSG00000149582	TMEM25	512.146	1.69388	0.21868	7.95726	1.76e-15	7.97e-14
ENSG00000251513	LIX1-AS1	17.2739	1.69326	0.63017	3.24626	0.00116932	0.00654471
ENSG00000135709	KIAA0513	3929.03	1.69054	0.410225	4.51629	6.29e-06	6.55e-05
ENSG00000111834	RSPH4A	16.3705	1.68586	0.628173	3.2711	0.0010713	0.00606909
ENSG00000287527		5.66249	1.68526	2.3363	2.38718	0.0169783	0.0595584
ENSG00000288560		11.2849	1.68324	0.810559	2.79436	0.00520027	0.0228769
ENSG00000109339	MAPK10	166.137	1.68154	0.366682	4.93065	8.2e-07	1.04e-05
ENSG00000241935	HOGA1	14.6215	1.68057	0.799051	2.86331	0.00419243	0.0191884
ENSG00000282933	RHOXF1P3	44.1929	1.67962	0.875866	2.62069	0.00877509	0.0350489
ENSG00000169762	TAPT1	1706.5	1.67541	0.222122	7.75887	8.57e-15	3.58e-13
ENSG00000162188	GNG3	23.9299	1.67387	0.510879	3.73563	0.000187244	0.00133769
ENSG00000243422	RPL23AP49	12.974	1.67185	0.647688	3.1518	0.00162268	0.00865199
ENSG00000231830		1.90662	1.67091	3.14604	2.42078	0.0154873	0.0553066
ENSG00000004848	ARX	114.508	1.66886	0.305402	5.73897	9.53e-09	1.76e-07
ENSG00000254338	MAFA-AS1	57.3614	1.66884	0.488644	3.89129	9.97e-05	0.000763023
ENSG00000248840		1.54141	1.66879	2.05594	2.25241	0.0242963	NA
ENSG00000250237		11.0684	1.66877	0.871182	2.66407	0.00772006	0.0316193
ENSG00000259153		477.771	1.66806	0.243513	7.09218	1.32e-12	4.24e-11
ENSG00000151715	TMEM45B	1375.26	1.66793	0.402884	4.54745	5.43e-06	5.73e-05
ENSG00000159753	CARMIL2	154.341	1.66616	0.359045	4.99673	5.83e-07	7.64e-06
ENSG00000147383	NSDHL	3612.3	1.66613	0.254942	6.78246	1.18e-11	3.36e-10
ENSG00000167766	ZNF83	4190.72	1.66455	0.249426	6.91655	4.63e-12	1.38e-10
ENSG00000131171	SH3BGRL	8134.07	1.66379	0.348621	5.11478	3.14e-07	4.31e-06
ENSG00000164398	ACSL6	3.12225	1.66365	1.70239	2.32848	0.0198869	0.0676518
ENSG00000179104	TMTC2	1468.88	1.66335	0.255815	6.75155	1.46e-11	4.1e-10
ENSG00000255693	LINC02389	7.70066	1.66303	0.876744	2.7028	0.00687591	0.0287197
ENSG00000027075	PRKCH	2772.06	1.66278	0.202269	8.40487	4.28e-17	2.36e-15
ENSG00000141441	GAREM1	626.487	1.66233	0.34111	5.20167	1.98e-07	2.83e-06
ENSG00000168939	SPRY3	207.792	1.66179	0.320675	5.48026	4.25e-08	6.92e-07
ENSG00000253210		169.337	1.66111	0.255267	6.74144	1.57e-11	4.37e-10
ENSG00000112697	TMEM30A	14899.5	1.66059	0.204424	8.31447	9.22e-17	4.91e-15
ENSG00000013725	CD6	7.28045	1.65904	1.04145	2.3844	0.017107	0.0598919
ENSG00000201134		6.46275	1.65891	0.930082	2.63169	0.00849619	0.0341196
ENSG00000250942	ENPP7P11	10.4548	1.65722	0.713245	2.95792	0.00309721	0.0149211
ENSG00000119686	FLVCR2	1105.11	1.6557	0.266038	6.48199	9.05e-11	2.26e-09
ENSG00000167964	RAB26	2472.61	1.65532	0.303301	5.75495	8.67e-09	1.61e-07
ENSG00000272720		85.7117	1.65503	0.421374	4.32448	1.53e-05	0.000143997
ENSG00000070371	CLTCL1	587.017	1.65457	0.364028	4.89157	1e-06	1.24e-05
ENSG00000288597		20.7402	1.65441	0.636331	3.17407	0.00150316	0.00812315
ENSG00000279720	SOWAHCP2	52.0788	1.65192	0.551465	3.51418	0.000441107	0.0028159
ENSG00000067191	CACNB1	597.246	1.65095	0.251933	6.79827	1.06e-11	3.03e-10
ENSG00000256875		2.17715	1.65086	3.43677	2.42496	0.01531	0.0548061
ENSG00000130477	UNC13A	15.7136	1.64983	0.996535	2.52986	0.0114107	0.0432484
ENSG00000159899	NPR2	261.147	1.6481	0.290891	5.94327	2.79e-09	5.61e-08
ENSG00000126561	STAT5A	109.984	1.64731	0.469557	3.95738	7.58e-05	0.000599368
ENSG00000049089	COL9A2	589.238	1.64642	0.318411	5.48903	4.04e-08	6.6e-07
ENSG00000116701	NCF2	472.248	1.64572	0.574652	3.41959	0.000627147	0.00382083
ENSG00000175544	CABP4	4.05854	1.64376	1.35351	2.31749	0.0204771	0.0692534
ENSG00000137312	FLOT1	7050.93	1.64293	0.219672	7.6993	1.37e-14	5.58e-13
ENSG00000134716	CYP2J2	748.174	1.64202	0.204195	8.24724	1.62e-16	8.44e-15
ENSG00000250286		32.7595	1.63931	0.449526	4.07199	4.66e-05	0.000389456
ENSG00000237208		11.4362	1.63905	0.731698	2.90534	0.00366855	0.0171632
ENSG00000212994	RPS26P6	5.28509	1.6386	1.18208	2.37578	0.017512	0.0610678
ENSG00000196353	CPNE4	160.098	1.63754	0.565366	3.4463	0.000568322	0.00350586
ENSG00000030419	IKZF2	1114.74	1.6362	0.33362	5.22217	1.77e-07	2.55e-06
ENSG00000187140	FOXD3	78.4806	1.6357	0.568358	3.41926	0.000627923	0.00382381
ENSG00000185551	NR2F2	7006.2	1.6355	0.22971	7.31792	2.52e-13	8.92e-12
ENSG00000197191	CYSRT1	530.184	1.63506	0.32613	5.32715	9.98e-08	1.51e-06
ENSG00000225043	RPL18AP2	7.68466	1.63464	0.760038	2.80341	0.00505652	0.0223613
ENSG00000116141	MARK1	224.875	1.6338	0.589024	3.33297	0.000859231	0.00501183
ENSG00000241359	SYNPR-AS1	82.1123	1.63322	0.371694	4.74057	2.13e-06	2.49e-05
ENSG00000255050		95.3392	1.63248	0.451877	4.07135	4.67e-05	0.000390287
ENSG00000170522	ELOVL6	4234.89	1.63093	0.41566	4.33267	1.47e-05	0.000139388
ENSG00000182568	SATB1	847.136	1.63008	0.546398	3.50629	0.000454398	0.00288687
ENSG00000233429	HOTAIRM1	56.0093	1.62981	0.504284	3.67026	0.0002423	0.00168049
ENSG00000074590	NUAK1	1893.2	1.62642	0.305423	5.62727	1.83e-08	3.17e-07
ENSG00000262223		98.4099	1.62473	0.47617	3.88729	0.000101367	0.000774548
ENSG00000124006	OBSL1	8187.18	1.62446	0.162039	10.1884	2.23e-24	2.64e-22
ENSG00000250995	TMEM30BP1	35.3501	1.62438	0.421644	4.22391	2.4e-05	0.000215881
ENSG00000272449		251.598	1.62416	0.30919	5.55188	2.83e-08	4.73e-07
ENSG00000179348	GATA2	2120.56	1.62259	0.187556	8.88715	6.27e-19	4.2e-17
ENSG00000162746	FCRLB	119.405	1.62167	0.304864	5.59539	2.2e-08	3.76e-07
ENSG00000232618		9.73005	1.61996	0.829604	2.64381	0.00819784	0.0331318
ENSG00000226970	NEDD8P1	12.5746	1.6194	0.587181	3.2653	0.00109349	0.00618302
ENSG00000115461	IGFBP5	11714.1	1.61865	0.701664	2.98256	0.00285848	0.0140227
ENSG00000173546	CSPG4	132.289	1.61807	0.367493	4.74824	2.05e-06	2.41e-05
ENSG00000102524	TNFSF13B	20.8214	1.61726	0.557034	3.41518	0.000637392	0.00387678
ENSG00000161298	ZNF382	77.3948	1.61495	0.53415	3.5304	0.000414937	0.00267324
ENSG00000285331		40.5143	1.61484	0.43286	4.1584	3.2e-05	0.000278908
ENSG00000154898	CCDC144CP	75.4795	1.61413	0.710207	2.95267	0.00315034	0.0151249
ENSG00000248202	LINC02234	14.1213	1.61403	0.575313	3.32438	0.000886137	0.00514985
ENSG00000184557	SOCS3	1382.54	1.6139	0.420721	4.24378	2.2e-05	0.000198962
ENSG00000250820		4.99129	1.61322	1.22377	2.36332	0.0181121	0.0627652
ENSG00000173281	PPP1R3B	1110.58	1.61252	0.297705	5.70315	1.18e-08	2.13e-07
ENSG00000100985	MMP9	76.8834	1.61235	0.436662	4.13188	3.6e-05	0.000309275
ENSG00000257137	LINC02874	14.4584	1.61026	0.767412	2.77215	0.00556876	0.0241956
ENSG00000165966	PDZRN4	2.73564	1.60912	2.19287	2.24163	0.0249855	0.0810748
ENSG00000147526	TACC1	12748.1	1.60843	0.278576	6.02167	1.73e-09	3.56e-08
ENSG00000163364	LINC01116	58.0735	1.60655	0.381839	4.57508	4.76e-06	5.1e-05
ENSG00000234338		92.797	1.60534	0.548347	3.45519	0.0005499	0.00341186
ENSG00000254352		12.6815	1.60532	0.636062	3.10869	0.00187917	0.0098225
ENSG00000128310	GALR3	3.98073	1.60443	1.35243	2.32844	0.0198889	0.0676518
ENSG00000196684	HSH2D	943.713	1.60422	0.328792	5.20439	1.95e-07	2.8e-06
ENSG00000026652	AGPAT4	91.5681	1.60315	0.333383	5.1291	2.91e-07	4.02e-06
ENSG00000185070	FLRT2	7.26289	1.60312	0.953015	2.42663	0.0152398	0.0546065
ENSG00000090534	THPO	30.9494	1.60255	0.667044	3.02115	0.00251813	0.0125831
ENSG00000196139	AKR1C3	2639.25	1.6018	0.583568	3.30375	0.000954	0.00548633
ENSG00000211895	IGHA1	11.071	1.59764	1.54925	2.25564	0.0240934	0.0787959
ENSG00000154237	LRRK1	371.15	1.59733	0.276354	6.03038	1.64e-09	3.39e-08
ENSG00000163297	ANTXR2	558.081	1.5961	0.393327	4.43824	9.07e-06	9.04e-05
ENSG00000167920	TMEM99	673.612	1.59514	0.248895	6.64397	3.05e-11	8.16e-10
ENSG00000092964	DPYSL2	1141.24	1.59455	0.374099	4.63317	3.6e-06	3.98e-05
ENSG00000131183	SLC34A1	1.50626	1.59323	3.18773	2.3908	0.0168116	NA
ENSG00000081138	CDH7	90.4024	1.59228	0.554141	3.41356	0.000641204	0.00389466
ENSG00000081148	IMPG2	21.3671	1.59161	0.649035	3.05271	0.00226783	0.0115076
ENSG00000232903	LINC01166	59.0951	1.59058	0.578322	3.27458	0.0010582	0.00600881
ENSG00000010310	GIPR	252.451	1.59038	0.551208	3.42267	0.000620091	0.00378392
ENSG00000112561	TFEB	322.016	1.59023	0.257845	6.40917	1.46e-10	3.57e-09
ENSG00000183625	CCR3	11.4654	1.5901	0.933393	2.56366	0.0103575	0.0400332
ENSG00000128052	KDR	25.0304	1.58988	1.43135	2.18111	0.029175	0.0918423
ENSG00000285651		10.2169	1.58984	0.795101	2.72037	0.00652093	0.0275051
ENSG00000065923	SLC9A7	3848.44	1.58979	0.219961	7.42374	1.14e-13	4.18e-12
ENSG00000235770	LINC00607	23.5472	1.58973	0.696833	2.94279	0.00325266	0.0155404
ENSG00000275454		36.6471	1.5897	0.519258	3.54451	0.000393345	0.00255708
ENSG00000172461	FUT9	2172.66	1.58947	0.277684	5.99104	2.09e-09	4.26e-08
ENSG00000228630	HOTAIR	764.946	1.58796	0.271289	6.10715	1.01e-09	2.18e-08
ENSG00000264175	MIR3189	58.2401	1.58689	0.548336	3.38436	0.000713443	0.00427406
ENSG00000258655	ARHGAP5-AS1	178.297	1.58503	0.241841	6.77712	1.23e-11	3.48e-10
ENSG00000207563	MIR23B	6.1168	1.58466	1.00645	2.43877	0.0147374	0.0531649
ENSG00000233449	MTATP6P14	4.65468	1.58448	1.10062	2.28661	0.0222185	0.0741145
ENSG00000217648		77.7668	1.58391	0.356519	4.76066	1.93e-06	2.27e-05
ENSG00000187589	TERF1P2	7.5472	1.58371	0.888258	2.54045	0.0110709	0.0422439
ENSG00000265246		104.424	1.58336	0.279689	5.92667	3.09e-09	6.16e-08
ENSG00000272954		32.3646	1.58311	0.502113	3.61252	0.000303236	0.00204173
ENSG00000155961	RAB39B	1179.55	1.583	0.361283	4.73013	2.24e-06	2.61e-05
ENSG00000070961	ATP2B1	9123.58	1.58211	0.217319	7.49185	6.79e-14	2.57e-12
ENSG00000280537		17.206	1.58204	0.632873	3.07609	0.00209731	0.0107866
ENSG00000173467	AGR3	19.1738	1.58099	1.25726	2.3828	0.0171817	0.0600895
ENSG00000134765	DSC1	36.9683	1.58098	0.927867	2.4758	0.0132937	0.0488654
ENSG00000152767	FARP1	2439.21	1.58068	0.304834	5.49057	4.01e-08	6.55e-07
ENSG00000225556	C2CD4D	58.3062	1.57931	0.489184	3.70143	0.000214385	0.00150807
ENSG00000198453	ZNF568	77.3545	1.578	0.553182	3.38118	0.000721757	0.00431414
ENSG00000160097	FNDC5	48.8303	1.57746	0.566703	3.33998	0.00083784	0.00491019
ENSG00000244998		13.3918	1.57741	0.862964	2.58657	0.00969355	0.037897
ENSG00000257135	ODC1-DT	14.442	1.57704	0.939128	2.55316	0.0106751	0.0410397
ENSG00000229914		3.0011	1.57649	1.54	2.18094	0.0291876	0.0918604
ENSG00000102387	TAF7L	71.5216	1.57591	0.407819	4.24356	2.2e-05	0.00019909
ENSG00000135373	EHF	1227.82	1.57239	0.327703	5.13048	2.89e-07	4e-06
ENSG00000234690	EPCAM-DT	13.5507	1.57188	0.610179	3.11311	0.00185128	0.00970534
ENSG00000135926	TMBIM1	603.809	1.57172	0.523374	3.52229	0.000427836	0.00274304
ENSG00000134324	LPIN1	6954.76	1.5706	0.325502	5.15708	2.51e-07	3.52e-06
ENSG00000071859	FAM50A	9498.02	1.56987	0.177951	8.99459	2.37e-19	1.65e-17
ENSG00000189409	MMP23B	5.0938	1.5692	1.3528	2.21344	0.0268671	0.085859
ENSG00000258982		23.7563	1.56711	0.762206	2.78282	0.00538883	0.0235486
ENSG00000184408	KCND2	61.6413	1.56649	0.896557	2.57771	0.00994576	0.0386894
ENSG00000261504	LINC01686	9.58311	1.56582	1.03266	2.42573	0.0152776	0.0547051
ENSG00000131069	ACSS2	4660.43	1.56307	0.243375	6.64896	2.95e-11	7.9e-10
ENSG00000270001		11.0105	1.5602	0.778923	2.73552	0.00622823	0.0265146
ENSG00000167081	PBX3	1329.73	1.55983	0.203053	7.88192	3.22e-15	1.43e-13
ENSG00000138100	TRIM54	27.4078	1.55955	0.643511	3.029	0.00245362	0.012307
ENSG00000280027		40.163	1.55935	0.412859	4.15686	3.23e-05	0.000280512
ENSG00000169251	NMD3	16357.2	1.55869	0.197322	8.09013	5.96e-16	2.88e-14
ENSG00000272808		1162.3	1.55819	0.392262	4.36683	1.26e-05	0.000121004
ENSG00000067840	PDZD4	1419.16	1.55624	0.234454	6.87173	6.34e-12	1.86e-10
ENSG00000138759	FRAS1	2542.41	1.55604	0.434351	3.9954	6.46e-05	0.000519521
ENSG00000169247	SH3TC2	145.772	1.55598	0.483623	3.6908	0.000223553	0.00156428
ENSG00000174473	GALNTL6	103.889	1.55457	0.326668	5.07535	3.87e-07	5.22e-06
ENSG00000112902	SEMA5A	1828.79	1.55445	0.578615	3.24728	0.00116516	0.00653377
ENSG00000283235		11.3863	1.55395	0.823308	2.68276	0.00730179	0.0301853
ENSG00000179532	DNHD1	781.21	1.55296	0.318908	5.17969	2.22e-07	3.15e-06
ENSG00000146216	TTBK1	24.4477	1.55157	0.564084	3.27331	0.00106295	0.00603191
ENSG00000105974	CAV1	1477.31	1.55087	0.773999	2.7478	0.00599962	0.0257311
ENSG00000225882	LINC01456	338.686	1.55065	0.326885	5.05687	4.26e-07	5.73e-06
ENSG00000128923	MINDY2	1066.88	1.55041	0.328964	5.03104	4.88e-07	6.47e-06
ENSG00000140993	TIGD7	195.877	1.54817	0.32525	5.07234	3.93e-07	5.29e-06
ENSG00000215386	MIR99AHG	285.64	1.54725	0.376963	4.46391	8.05e-06	8.14e-05
ENSG00000185436	IFNLR1	333.801	1.54676	0.330451	5.00318	5.64e-07	7.41e-06
ENSG00000133083	DCLK1	619.23	1.54645	0.466041	3.74577	0.000179845	0.00129108
ENSG00000108924	HLF	186.687	1.54543	0.404499	4.19998	2.67e-05	0.000236725
ENSG00000136695	IL36RN	9.08265	1.54534	1.74907	2.20217	0.0276535	0.0878438
ENSG00000102119	EMD	5759.76	1.54513	0.207021	7.68764	1.5e-14	6.09e-13
ENSG00000139865	TTC6	550.302	1.54469	0.279761	5.79383	6.88e-09	1.3e-07
ENSG00000278558	TMEM191B	164.16	1.54421	0.550964	3.34402	0.000825728	0.00485239
ENSG00000186231	KLHL32	32.7138	1.54374	0.500601	3.54584	0.000391365	0.0025467
ENSG00000009694	TENM1	274.784	1.54361	0.531769	3.41742	0.000632181	0.00384797
ENSG00000111860	CEP85L	222.982	1.5431	0.319055	5.14418	2.69e-07	3.75e-06
ENSG00000067798	NAV3	42.2212	1.54147	0.958629	2.50874	0.0121161	0.0453463
ENSG00000130164	LDLR	10051.1	1.54147	0.370784	4.51477	6.34e-06	6.59e-05
ENSG00000058091	CDK14	372.63	1.54004	0.334005	4.93834	7.88e-07	1e-05
ENSG00000157064	NMNAT2	831.482	1.5397	0.166029	9.42904	4.14e-21	3.56e-19
ENSG00000167034	NKX3-1	228.308	1.53758	0.233325	6.81578	9.38e-12	2.7e-10
ENSG00000072195	SPEG	306.914	1.53672	0.405727	4.18098	2.9e-05	0.000255282
ENSG00000272732		196.194	1.53625	0.355359	4.66491	3.09e-06	3.47e-05
ENSG00000284606		19.0818	1.53597	0.618901	3.00732	0.00263559	0.0130802
ENSG00000257002		8.60653	1.53538	0.804731	2.59506	0.00945745	0.0371544
ENSG00000198892	SHISA4	459.163	1.53298	0.320651	5.09679	3.45e-07	4.7e-06
ENSG00000133636	NTS	20.8889	1.53132	0.654178	2.91812	0.00352148	0.0166032
ENSG00000069974	RAB27A	899.074	1.53074	0.161361	9.66512	4.24e-22	4.04e-20
ENSG00000186326	RGS9BP	87.2395	1.52946	0.276194	5.79269	6.93e-09	1.3e-07
ENSG00000065413	ANKRD44	249.483	1.52913	0.260178	6.15285	7.61e-10	1.67e-08
ENSG00000204963	PCDHA7	107.304	1.5283	0.270877	5.89264	3.8e-09	7.48e-08
ENSG00000181649	PHLDA2	1412.06	1.52814	0.377819	4.41605	1.01e-05	9.9e-05
ENSG00000225032		62.1415	1.52813	0.397592	4.22256	2.42e-05	0.000217033
ENSG00000236296	GUSBP5	56.4499	1.52597	0.516068	3.45861	0.000542968	0.00337532
ENSG00000278540	ACACA	11703.3	1.52519	0.283841	5.64822	1.62e-08	2.84e-07
ENSG00000167554	ZNF610	140.78	1.52498	0.362274	4.55276	5.29e-06	5.61e-05
ENSG00000279233		233.803	1.52439	0.253218	6.27823	3.42e-10	7.95e-09
ENSG00000176753	C15orf56	16.5652	1.52436	0.479951	3.60925	0.000307086	0.00206504
ENSG00000232801	SDCBPP3	6.24697	1.52435	1.03665	2.34326	0.0191162	0.0655353
ENSG00000264964		99.8328	1.52399	0.380651	4.35856	1.31e-05	0.000125349
ENSG00000213903	LTB4R	1870.82	1.52352	0.274494	5.83728	5.31e-09	1.02e-07
ENSG00000176884	GRIN1	519.627	1.52172	0.283952	5.64689	1.63e-08	2.86e-07
ENSG00000277129		20.9868	1.52135	0.595365	3.10367	0.00191134	0.00996516
ENSG00000149564	ESAM	209.161	1.52082	0.437466	3.93597	8.29e-05	0.00064827
ENSG00000286025	FAM246C	9.73463	1.5207	0.96152	2.43256	0.0149925	0.0538978
ENSG00000182732	RGS6	858.19	1.52025	0.420032	4.02478	5.7e-05	0.000465361
ENSG00000117407	ARTN	386.577	1.52	0.383863	4.32534	1.52e-05	0.000143538
ENSG00000156050	FAM161B	728.23	1.51903	0.235781	6.66362	2.67e-11	7.19e-10
ENSG00000100253	MIOX	30.4753	1.51848	0.718229	2.78924	0.00528317	0.0231773
ENSG00000186367	MINAR2	10.8185	1.51796	0.823536	2.59459	0.00947034	0.037194
ENSG00000101443	WFDC2	281.251	1.51794	0.274019	5.79718	6.74e-09	1.27e-07
ENSG00000260653		191.347	1.51739	0.341462	4.77977	1.75e-06	2.08e-05
ENSG00000163273	NPPC	10.3633	1.5168	1.19839	2.2283	0.0258608	0.083254
ENSG00000008853	RHOBTB2	823.761	1.51646	0.352895	4.64235	3.44e-06	3.81e-05
ENSG00000182685	BRICD5	810.523	1.51515	0.305788	5.25871	1.45e-07	2.13e-06
ENSG00000249806		3.09055	1.51455	2.66592	2.30754	0.0210249	0.070791
ENSG00000231672	DIRC3	42.6913	1.51204	0.60985	3.05086	0.00228184	0.011565
ENSG00000145569	OTULINL	566.936	1.51151	0.498662	3.53667	0.000405213	0.00261885
ENSG00000183401	CCDC159	625.801	1.51131	0.345245	4.70463	2.54e-06	2.92e-05
ENSG00000259378	DCAF13P3	20.1628	1.5111	0.534976	3.33501	0.000852961	0.00498124
ENSG00000234409	CCDC188	25.6572	1.50875	0.50109	3.47939	0.000502548	0.00315059
ENSG00000197183	NOL4L	1494.73	1.50831	0.261426	6.02553	1.69e-09	3.49e-08
ENSG00000255320		128.341	1.505	0.281206	5.62939	1.81e-08	3.14e-07
ENSG00000159176	CSRP1	22941.2	1.50455	0.277699	5.68571	1.3e-08	2.33e-07
ENSG00000116819	TFAP2E	61.8729	1.50433	0.422139	3.95329	7.71e-05	0.000608266
ENSG00000269978		24.1151	1.50427	0.568497	3.15695	0.00159431	0.00853327
ENSG00000115884	SDC1	5109.41	1.50354	0.287957	5.5024	3.75e-08	6.16e-07
ENSG00000143816	WNT9A	981.309	1.50354	0.23787	6.55405	5.6e-11	1.44e-09
ENSG00000272512		160.859	1.50316	0.615276	3.04396	0.00233489	0.0117961
ENSG00000080561	MID2	1460.09	1.50276	0.242477	6.42803	1.29e-10	3.19e-09
ENSG00000243244	STON1	539.75	1.50193	0.342431	4.71344	2.44e-06	2.81e-05
ENSG00000166592	RRAD	4.62631	1.50169	1.29665	2.23315	0.0255391	0.0824583
ENSG00000158747	NBL1	1060.36	1.50127	0.27676	5.69095	1.26e-08	2.27e-07
ENSG00000283445		12.3085	1.50108	0.780042	2.62831	0.00858105	0.0344084
ENSG00000224468	LAMC1-AS1	20.7498	1.50105	0.767737	2.64467	0.00817707	0.0330831
ENSG00000214708		39.1644	1.50029	0.485521	3.54382	0.000394374	0.00256189
ENSG00000176933	TOB2P1	64.9279	1.50025	0.315451	5.03444	4.79e-07	6.38e-06
ENSG00000130517	PGPEP1	2047.19	1.49988	0.293743	5.38561	7.22e-08	1.13e-06
ENSG00000142273	CBLC	7.8371	1.49923	0.945011	2.38299	0.0171725	0.0600653
ENSG00000187808	SOWAHD	40.9327	1.49847	0.588112	3.12379	0.00178535	0.00941546
ENSG00000142197	DOP1B	5776.77	1.49655	0.218149	7.07213	1.53e-12	4.86e-11
ENSG00000254211	LINC01485	10.5374	1.49611	0.863009	2.51247	0.011989	0.0450035
ENSG00000271032		29.3802	1.49577	0.486656	3.52425	0.000424685	0.00272547
ENSG00000268442		8.12157	1.49459	1.04257	2.23053	0.025712	0.0828855
ENSG00000278615	C11orf98	26.6966	1.49371	0.460063	3.68967	0.000224549	0.00157084
ENSG00000226308		15.7217	1.49296	1.04365	2.27086	0.0231556	0.0763741
ENSG00000079819	EPB41L2	1641.34	1.49206	0.269231	5.81726	5.98e-09	1.14e-07
ENSG00000150977	RILPL2	1409.75	1.49121	0.184097	8.28049	1.23e-16	6.44e-15
ENSG00000265688	MAFG-DT	391.833	1.4912	0.262622	5.94528	2.76e-09	5.55e-08
ENSG00000273394		6.53827	1.49108	1.09129	2.28251	0.0224592	0.0747426
ENSG00000121039	RDH10	1141.22	1.49056	0.244746	6.32144	2.59e-10	6.1e-09
ENSG00000182263	FIGN	412.852	1.49024	0.316929	5.01281	5.36e-07	7.09e-06
ENSG00000187391	MAGI2	151.641	1.4878	0.296986	5.29014	1.22e-07	1.82e-06
ENSG00000115414	FN1	2899.99	1.48744	0.398463	4.13087	3.61e-05	0.000310335
ENSG00000227542		66.5435	1.48711	0.296968	5.28773	1.24e-07	1.85e-06
ENSG00000226627	SHANK2-AS1	2.96622	1.48692	1.61024	2.16763	0.0301866	0.0941126
ENSG00000204520	MICA	2128.22	1.48553	0.175402	8.63279	5.99e-18	3.6e-16
ENSG00000175161	CADM2	117.757	1.4852	0.502013	3.43717	0.000587825	0.00361192
ENSG00000207751		28.3947	1.48263	0.445974	3.75581	0.000172782	0.00124576
ENSG00000259426		86.7057	1.48174	0.406939	4.03332	5.5e-05	0.000450274
ENSG00000279047		4.70022	1.4812	1.41275	2.15211	0.0313889	0.0971767
ENSG00000247287		274.379	1.48048	0.390825	4.16305	3.14e-05	0.000273744
ENSG00000230126	FGF12-AS2	37.8191	1.47992	0.461708	3.64088	0.000271709	0.00185437
ENSG00000260447		1.45722	1.47879	2.58339	2.35304	0.0186206	NA
ENSG00000183696	UPP1	427.808	1.47773	0.445006	3.75979	0.000170057	0.00122912
ENSG00000143367	TUFT1	7621.55	1.47745	0.237277	6.45698	1.07e-10	2.65e-09
ENSG00000158008	EXTL1	8.67892	1.47665	0.864812	2.4927	0.0126774	0.0471415
ENSG00000087589	CASS4	11.6245	1.47551	0.82437	2.53954	0.0111	0.0423486
ENSG00000183145	RIPPLY3	190.789	1.47528	0.460714	3.64904	0.000263222	0.00180619
ENSG00000286333		9.24193	1.47482	0.902208	2.40635	0.0161128	0.057042
ENSG00000181781	ODF3L2	5.51226	1.47414	0.984682	2.36069	0.0182411	0.0631298
ENSG00000154783	FGD5	10.7676	1.47397	0.883838	2.46116	0.0138489	0.0505288
ENSG00000249797	LINC02147	5.7674	1.4734	1.20757	2.28711	0.0221892	0.074054
ENSG00000182329	KIAA2012	6.19752	1.47333	0.825832	2.52939	0.0114262	0.0432949
ENSG00000284128		5.58736	1.473	1.10729	2.2785	0.0226969	0.0752758
ENSG00000233609	RPL10P19	10.0874	1.47293	0.84502	2.45822	0.0139627	0.0508603
ENSG00000213906	LTB4R2	369.92	1.47226	0.25789	5.96077	2.51e-09	5.09e-08
ENSG00000249267	LINC00939	115.894	1.47198	0.615479	2.97734	0.00290758	0.0142215
ENSG00000215481	BCRP3	6.47291	1.4702	0.954474	2.39017	0.0168407	0.0591775
ENSG00000272733		14.4712	1.46993	0.683503	2.75962	0.00578685	0.0250205
ENSG00000184916	JAG2	3824.39	1.46891	0.201717	7.48327	7.25e-14	2.73e-12
ENSG00000145349	CAMK2D	2645.46	1.46732	0.29929	5.20008	1.99e-07	2.86e-06
ENSG00000144152	FBLN7	16.5266	1.467	0.701592	2.72911	0.00635063	0.0269021
ENSG00000171033	PKIA	568.266	1.4665	0.506947	3.37976	0.000725488	0.00433254
ENSG00000242866	STRC	33.6772	1.46354	0.628461	2.90731	0.00364547	0.0170836
ENSG00000131386	GALNT15	6.11437	1.46324	0.935325	2.37829	0.017393	0.0607325
ENSG00000250786	SNHG18	382.68	1.46303	0.476825	3.53185	0.00041267	0.00265993
ENSG00000135604	STX11	24.6616	1.46301	0.815338	2.52717	0.0114987	0.0435327
ENSG00000187726	DNAJB13	40.6189	1.46219	0.516453	3.31818	0.000906066	0.00524243
ENSG00000186222	BLOC1S4	1116.94	1.4621	0.215141	7.00437	2.48e-12	7.74e-11
ENSG00000140876	NUDT7	352.767	1.46181	0.279259	5.49487	3.91e-08	6.41e-07
ENSG00000196337	CGB7	6.5794	1.46114	0.770384	2.57241	0.0100994	0.0391952
ENSG00000102178	UBL4A	5917.68	1.46108	0.269892	5.65356	1.57e-08	2.77e-07
ENSG00000267892		51.0068	1.45957	0.457619	3.59479	0.000324653	0.00216944
ENSG00000182771	GRID1	173.339	1.45917	0.445821	3.69569	0.000219289	0.00153809
ENSG00000235823	OLMALINC	2236.28	1.45846	0.432648	3.79474	0.000147795	0.00108205
ENSG00000089847	ANKRD24	207.864	1.45749	0.355911	4.42844	9.49e-06	9.41e-05
ENSG00000176641	RNF152	1016.15	1.45644	0.34806	4.51837	6.23e-06	6.49e-05
ENSG00000261804		99.4878	1.45576	0.540743	3.20903	0.00133185	0.00734605
ENSG00000227719		138.569	1.45573	0.358281	4.39408	1.11e-05	0.000108502
ENSG00000201988		3.03166	1.45351	1.4817	2.15674	0.0310259	0.0962999
ENSG00000272817		18.6863	1.45297	0.529708	3.22746	0.00124895	0.00693345
ENSG00000137558	PI15	158.512	1.45291	0.857204	2.50349	0.0122976	0.0459128
ENSG00000280913	CTSLP3	2.683	1.45188	1.46872	2.13102	0.0330876	0.101233
ENSG00000240694	PNMA2	37.0234	1.45033	0.748443	2.60007	0.00932034	0.0367397
ENSG00000069424	KCNAB2	1158.04	1.45014	0.182828	8.08244	6.35e-16	3.07e-14
ENSG00000171346	KRT15	553.189	1.44764	0.339982	4.58668	4.5e-06	4.86e-05
ENSG00000272745		3.86223	1.44615	1.19855	2.14992	0.0315618	0.0975871
ENSG00000275540		2.8076	1.44592	1.47069	2.2156	0.026719	0.0854577
ENSG00000249700	SRD5A3-AS1	37.1126	1.44508	0.566759	3.06629	0.00216734	0.0110952
ENSG00000146112	PPP1R18	1342.98	1.44444	0.250186	6.02262	1.72e-09	3.54e-08
ENSG00000267216		24.2018	1.44441	0.546497	3.14882	0.00163929	0.00872479
ENSG00000224097		5.04087	1.44329	0.977321	2.3544	0.0185527	0.0639583
ENSG00000272767	JMJD1C-AS1	76.7346	1.44309	0.489154	3.42452	0.00061589	0.00376001
ENSG00000135312	HTR1B	2.43405	1.44233	2.81556	2.32152	0.0202588	0.0687016
ENSG00000278212		240.628	1.44159	0.263802	5.71481	1.1e-08	2e-07
ENSG00000106829	TLE4	319.969	1.44146	0.519539	3.26974	0.00107646	0.00609556
ENSG00000260597		85.8284	1.44058	0.516354	3.2797	0.00103916	0.00592094
ENSG00000185515	BRCC3	2372.38	1.44023	0.172029	8.54623	1.27e-17	7.49e-16
ENSG00000269335	IKBKG	646.998	1.43965	0.172403	8.52709	1.5e-17	8.69e-16
ENSG00000196724	ZNF418	228.843	1.4395	0.193112	7.62888	2.37e-14	9.39e-13
ENSG00000237487	VN1R48P	2.92892	1.43942	2.40372	2.32839	0.0198915	0.0676518
ENSG00000229939		42.8115	1.43747	0.307152	4.93959	7.83e-07	9.95e-06
ENSG00000236352		5.70393	1.43637	1.22205	2.13825	0.0324967	0.0997232
ENSG00000168539	CHRM1	372.476	1.43533	0.267998	5.61521	1.96e-08	3.38e-07
ENSG00000175267	VWA3A	14.1229	1.43529	0.573651	3.00307	0.00267271	0.0132286
ENSG00000269893	SNHG8	5471.42	1.43478	0.288121	5.25594	1.47e-07	2.16e-06
ENSG00000177788		1405.25	1.43342	0.343925	4.49907	6.83e-06	7.03e-05
ENSG00000170006	TMEM154	728.878	1.43202	0.372867	4.19721	2.7e-05	0.000239237
ENSG00000233251		573.001	1.43194	0.293225	5.16388	2.42e-07	3.41e-06
ENSG00000171877	FRMD5	273.752	1.42978	0.238591	6.21975	4.98e-10	1.12e-08
ENSG00000251692	PTX4	8.08843	1.42972	0.789403	2.52103	0.0117012	0.0441166
ENSG00000128218	VPREB3	16.6857	1.42949	0.533214	3.18152	0.00146507	0.0079424
ENSG00000229869		9.5474	1.42754	0.954303	2.34303	0.019128	0.0655673
ENSG00000140519	RHCG	70.7733	1.42721	0.620823	2.89105	0.00383957	0.0178252
ENSG00000213171	LINGO4	2.42184	1.42686	1.56102	2.10088	0.0356516	0.107116
ENSG00000188042	ARL4C	532.297	1.42667	0.497934	3.34528	0.000821984	0.00483491
ENSG00000250073		25.8776	1.42661	0.560261	3.02698	0.00247015	0.0123712
ENSG00000261220		105.043	1.42602	0.338409	4.54039	5.62e-06	5.91e-05
ENSG00000180269	GPR139	41.45	1.42597	0.709764	2.66298	0.00774509	0.0316876
ENSG00000234750		8.08039	1.42546	0.964759	2.31657	0.0205271	0.0693784
ENSG00000163491	NEK10	26.1199	1.42472	0.483216	3.38332	0.000716154	0.00428837
ENSG00000261471		2.24521	1.42398	2.71076	2.30943	0.0209198	0.0704727
ENSG00000064201	TSPAN32	18.6087	1.42377	0.560867	3.02843	0.00245831	0.0123274
ENSG00000149654	CDH22	10.5798	1.42343	1.50133	2.17288	0.029789	0.09319
ENSG00000141655	TNFRSF11A	273.49	1.42318	0.278792	5.36946	7.9e-08	1.22e-06
ENSG00000185220	PGBD2	669.796	1.42314	0.221455	6.63276	3.29e-11	8.74e-10
ENSG00000198535	C2CD4A	134.458	1.42287	0.937674	2.41065	0.015924	0.0565096
ENSG00000100504	PYGL	3424.44	1.42218	0.438707	3.66666	0.000245742	0.00170074
ENSG00000269646		21.4988	1.42195	0.796173	2.47667	0.0132613	0.0488072
ENSG00000174307	PHLDA3	8330.93	1.4213	0.328491	4.64469	3.41e-06	3.78e-05
ENSG00000137449	CPEB2	748.083	1.41878	0.337059	4.52859	5.94e-06	6.22e-05
ENSG00000114268	PFKFB4	549.261	1.41855	0.277627	5.37971	7.46e-08	1.16e-06
ENSG00000280216		19.7098	1.41812	0.609366	2.88805	0.00387638	0.0179805
ENSG00000147813	NAPRT	946.855	1.4181	0.218694	6.70062	2.08e-11	5.68e-10
ENSG00000140254	DUOXA1	6.14606	1.4179	1.00959	2.2752	0.0228938	0.0757398
ENSG00000258784		1.46708	1.41778	2.52151	2.341	0.0192324	NA
ENSG00000272894	MIOS-DT	365.327	1.41756	0.330693	4.6108	4.01e-06	4.37e-05
ENSG00000142556	ZNF614	513.838	1.41754	0.228818	6.42465	1.32e-10	3.25e-09
ENSG00000182718	ANXA2	19081.8	1.41738	0.2547	5.83494	5.38e-09	1.03e-07
ENSG00000164742	ADCY1	3593.13	1.41727	0.389384	4.02086	5.8e-05	0.000472148
ENSG00000232149	FERP1	7.28564	1.41726	1.06845	2.2991	0.0214993	0.0721139
ENSG00000065809	FAM107B	5942.77	1.41709	0.239607	6.15272	7.62e-10	1.67e-08
ENSG00000134369	NAV1	647.794	1.41706	0.308283	4.89368	9.9e-07	1.23e-05
ENSG00000278995		22.0235	1.41661	0.493414	3.34336	0.000827707	0.00485997
ENSG00000223502		35.4018	1.41568	0.609789	2.88868	0.00386863	0.017957
ENSG00000173511	VEGFB	1975.97	1.41485	0.23027	6.3637	1.97e-10	4.74e-09
ENSG00000225684	FAM225B	1.79807	1.41448	2.38078	2.32636	0.0199992	0.0679227
ENSG00000272079		790.209	1.41429	0.259063	5.70833	1.14e-08	2.07e-07
ENSG00000127324	TSPAN8	8.84404	1.4142	1.95097	2.29868	0.0215231	0.0721664
ENSG00000165959	CLMN	3463.28	1.41393	0.308298	4.88584	1.03e-06	1.28e-05
ENSG00000169239	CA5B	542.389	1.41107	0.258712	5.70022	1.2e-08	2.16e-07
ENSG00000241269		22.1404	1.41054	0.601762	2.88535	0.00390978	0.0181143
ENSG00000177283	FZD8	1019.04	1.40966	0.323073	4.68599	2.79e-06	3.17e-05
ENSG00000143772	ITPKB	1015.14	1.40897	0.198768	7.27037	3.58e-13	1.25e-11
ENSG00000286193		83.5731	1.40855	0.410328	3.80833	0.000139908	0.00103027
ENSG00000213445	SIPA1	1118.37	1.4068	0.287919	5.16672	2.38e-07	3.37e-06
ENSG00000015520	NPC1L1	20.5001	1.40671	0.636235	2.7963	0.00516908	0.0227681
ENSG00000223612		130.444	1.40641	0.212167	6.84763	7.51e-12	2.19e-10
ENSG00000273032		95.6535	1.4062	0.579604	2.98066	0.00287626	0.0140943
ENSG00000231705		6.41666	1.40562	1.43721	2.11422	0.0344962	0.104555
ENSG00000081842	PCDHA6	174.681	1.40388	0.267615	5.50164	3.76e-08	6.18e-07
ENSG00000285427	SOD2-OT1	23.2636	1.40353	0.804877	2.51081	0.0120456	0.0451585
ENSG00000205133	TRIQK	4183.66	1.40312	0.210787	6.85847	6.96e-12	2.04e-10
ENSG00000231651	DLG3-AS1	6.59534	1.40301	0.795044	2.43394	0.0149354	0.0537548
ENSG00000148120	AOPEP	2752.29	1.403	0.219203	6.60105	4.08e-11	1.07e-09
ENSG00000157021	CIBAR1P1	135.047	1.40299	0.278238	5.31695	1.06e-07	1.59e-06
ENSG00000115194	SLC30A3	300.787	1.40297	0.403081	3.87465	0.000106778	0.000810466
ENSG00000249685		10.7083	1.40282	0.9939	2.22049	0.0263856	0.0846052
ENSG00000185010	F8	332.516	1.40162	0.192981	7.44436	9.74e-14	3.62e-12
ENSG00000116991	SIPA1L2	2234.41	1.40152	0.274061	5.37506	7.66e-08	1.18e-06
ENSG00000237708	SPIN2P1	2.69393	1.40034	1.39258	2.11821	0.034157	0.103716
ENSG00000050767	COL23A1	74.4571	1.39981	0.427877	3.66819	0.000244272	0.00169144
ENSG00000105464	GRIN2D	94.7982	1.39962	0.383683	4.03133	5.55e-05	0.000453823
ENSG00000286045		5.45614	1.39936	0.937892	2.28218	0.0224789	0.0747912
ENSG00000282021		52.9505	1.39914	0.417758	3.76176	0.000168721	0.00122149
ENSG00000213714	FAM209B	8.54371	1.39847	0.698709	2.62127	0.00876037	0.0350059
ENSG00000179580	RNF151	5.50898	1.39806	0.873513	2.3832	0.0171626	0.0600466
ENSG00000230490		120.451	1.39788	0.659462	2.73616	0.00621607	0.0264756
ENSG00000136114	THSD1	21.2343	1.39674	0.441258	3.5744	0.000351028	0.00231886
ENSG00000255038		11.5055	1.39664	0.882453	2.3469	0.0189301	0.0650233
ENSG00000173210	ABLIM3	855.808	1.39655	0.234523	6.18198	6.33e-10	1.41e-08
ENSG00000286543		9.40812	1.39597	0.952664	2.28722	0.0221827	0.0740416
ENSG00000084731	KIF3C	2202.87	1.39406	0.248327	5.86051	4.61e-09	8.95e-08
ENSG00000279130		7.62458	1.39371	1.06912	2.22798	0.0258818	0.0832915
ENSG00000145198	VWA5B2	52.869	1.39356	0.47904	3.36409	0.000767971	0.00455451
ENSG00000172367	PDZD3	1.57599	1.39243	2.23369	2.28703	0.0221942	0.0740559
ENSG00000114166	KAT2B	1507.9	1.3924	0.282617	5.20907	1.9e-07	2.73e-06
ENSG00000165164	CFAP47	45.1202	1.39232	0.44198	3.56325	0.000366292	0.00240356
ENSG00000084710	EFR3B	819.714	1.39182	0.288775	5.10775	3.26e-07	4.46e-06
ENSG00000213246	SUPT4H1	3.47635	1.39133	1.29037	2.05861	0.0395315	0.115839
ENSG00000232710		2.76527	1.39023	1.21516	2.13955	0.0323914	0.0995267
ENSG00000248099	INSL3	19.3941	1.38999	0.481339	3.31946	0.00090192	0.005223
ENSG00000151835	SACS	645.701	1.38997	0.48702	3.32504	0.000884071	0.00514093
ENSG00000119608	PROX2	14.4949	1.38889	0.873716	2.37371	0.0176105	0.0613388
ENSG00000160781	PAQR6	1325.64	1.38785	0.252986	5.74275	9.32e-09	1.72e-07
ENSG00000269001		825.275	1.38752	0.219831	6.52563	6.77e-11	1.72e-09
ENSG00000154358	OBSCN	3235.34	1.38722	0.278792	5.23754	1.63e-07	2.37e-06
ENSG00000204420	MPIG6B	17.4114	1.38701	0.676273	2.65655	0.00789445	0.0321946
ENSG00000106052	TAX1BP1	5134.53	1.38589	0.152053	9.25925	2.06e-20	1.59e-18
ENSG00000072310	SREBF1	43806.7	1.38564	0.296155	4.9921	5.97e-07	7.8e-06
ENSG00000100439	ABHD4	2531.01	1.38541	0.191589	7.41536	1.21e-13	4.43e-12
ENSG00000100968	NFATC4	646.595	1.38508	0.297793	4.92289	8.53e-07	1.08e-05
ENSG00000102385	DRP2	48.032	1.38426	0.561077	3.00529	0.00265325	0.0131445
ENSG00000102181	CD99L2	2293.12	1.38326	0.1602	8.7854	1.56e-18	9.93e-17
ENSG00000125337	KIF25	2.85423	1.38264	1.35556	2.12725	0.0333994	0.101994
ENSG00000262714		67.6393	1.38253	0.528635	3.11137	0.00186218	0.0097471
ENSG00000152910	CNTNAP4	7.55059	1.38227	1.5115	2.10522	0.0352721	0.106204
ENSG00000180347	ITPRID1	61.6439	1.3813	0.566972	2.97813	0.00290011	0.0141902
ENSG00000157404	KIT	3.4657	1.38036	1.79043	2.18445	0.028929	0.0912086
ENSG00000129749	CHRNA10	34.8588	1.38023	0.4869	3.26312	0.00110193	0.00622521
ENSG00000277203	F8A1	1129.21	1.37987	0.193695	7.31292	2.61e-13	9.24e-12
ENSG00000162913	OBSCN-AS1	191.441	1.37925	0.325528	4.53821	5.67e-06	5.97e-05
ENSG00000148200	NR6A1	491.443	1.37836	0.305015	4.81479	1.47e-06	1.78e-05
ENSG00000232284	GNG12-AS1	35.1128	1.37571	0.709477	2.60553	0.00917315	0.036294
ENSG00000107719	PALD1	154.33	1.3755	0.491419	3.27247	0.00106612	0.00604604
ENSG00000158186	MRAS	325.004	1.37541	0.321465	4.59204	4.39e-06	4.75e-05
ENSG00000152454	ZNF256	257.317	1.37521	0.280536	5.18554	2.15e-07	3.06e-06
ENSG00000128578	STRIP2	147.896	1.37476	0.466773	3.39473	0.000686957	0.00413497
ENSG00000134590	RTL8C	4166.49	1.37449	0.149428	9.33449	1.01e-20	8.09e-19
ENSG00000183628	DGCR6	313.332	1.37438	0.234983	6.06573	1.31e-09	2.77e-08
ENSG00000095383	TBC1D2	1247.64	1.37426	0.249043	5.75512	8.66e-09	1.61e-07
ENSG00000230077	MTAPP2	6.22166	1.37414	0.839732	2.35704	0.0184215	0.0635967
ENSG00000251287	ALG1L2	38.1781	1.37412	0.310474	4.7174	2.39e-06	2.76e-05
ENSG00000162105	SHANK2	3488.63	1.37282	0.330248	4.48604	7.26e-06	7.43e-05
ENSG00000206557	TRIM71	37.7673	1.37207	0.982523	2.32256	0.020203	0.0685396
ENSG00000273164	NA	12.0694	1.37159	0.800623	2.44579	0.0144533	0.0523504
[truncated: 27,432 more rows]
