# Supplementary material for: GLYATL1 is associated with metabolic and epigenetic changes and with endocrine resistance in luminal breast cancer
Source: Clin Epigenetics. 2026 Apr 29;18:76. doi: 10.1186/s13148-026-02133-w (PMC13126711; doi:10.1186/s13148-026-02133-w)
Supplement: Supplementary file 10 — Supplementary Material 10. Supplementary Table 2: ATAC-sequencing of MCF7 parental and long-term estrogen deprived (LTED) cells. ATAC libraries were generated using a tagmentation protocol [31]. Sequencing reads were aligned to the hg38 reference genome and peaks were identified using MACS2 (v.2.2.9.1) [32]. Chromosomal coordinates of differentially accessible regions are annotated with log2 fold changes, non-adjusted P-values, and FDR adjusted p-values, each in comparisons of LTED and parental cells. Rawdata are available at GHGA (accession number: GHGAD24495022399035) [file 13148_2026_2133_MOESM10_ESM.xlsx]

## Sheet: Tabelle1
ChrPos (hg38)	log2FoldChange_LTED_vs_parental	Pvalue_LTED_vs_parental	FDR_LTED_vs_parental
chr15:49838669-49839601	6.15628	3.64e-38	2.79e-33
chr4:182143759-182144986	-7.19921	2.91e-33	1.11e-28
chr15:49539436-49540460	4.3161	3.21e-26	8.19e-22
chr15:51366931-51367926	4.05229	8.67e-26	1.57e-21
chr9:22008695-22009678	6.52451	1.03e-25	1.57e-21
chr4:182448307-182449165	-6.31717	4.24e-24	5.41e-20
chr15:50115664-50116105	4.87854	5.48e-24	6e-20
chr15:51845174-51845682	4.9631	7.84e-24	7.51e-20
chr15:49605290-49606088	3.90528	8.24e-23	7.02e-19
chr15:52902055-52902619	4.59481	9.59e-23	7.35e-19
chr15:49853029-49853791	3.88006	2.88e-22	2e-18
chr15:49712326-49712731	4.47626	3.13e-22	2e-18
chr15:50239762-50240070	4.79832	4.07e-22	2.4e-18
chr16:77954477-77954928	4.8819	6.81e-22	3.69e-18
chr15:49741588-49742358	3.8877	7.23e-22	3.69e-18
chr15:50287860-50288582	3.83957	1.65e-21	7.92e-18
chr16:77937349-77938207	3.73642	2.4e-21	1.08e-17
chr15:50026421-50026809	4.40023	7.99e-21	3.3e-17
chr15:49730901-49731706	3.58546	8.18e-21	3.3e-17
chr19:52962415-52963175	3.89252	2.25e-20	8.11e-17
chr15:51413871-51415182	3.37981	2.32e-20	8.11e-17
chr15:53455171-53455760	3.8659	2.33e-20	8.11e-17
chr15:50220110-50220714	3.66781	3.14e-20	1.05e-16
chr15:49558419-49558913	4.02233	4.08e-20	1.3e-16
chr15:53454734-53455054	4.68283	6.29e-20	1.93e-16
chr15:51029798-51031479	3.28824	7.11e-20	2.1e-16
chr15:52514457-52514739	4.94188	1.11e-19	3.14e-16
chr15:51180265-51180877	3.75815	1.41e-19	3.86e-16
chr15:51044836-51045276	3.82995	1.53e-19	4.05e-16
chr15:53566468-53567136	3.91195	1.94e-19	4.95e-16
chr15:51442368-51444184	3.17346	2.36e-19	5.84e-16
chr15:49449120-49450047	3.63314	2.82e-19	6.75e-16
chr7:64306955-64307774	3.6	4e-19	9.29e-16
chr15:53038338-53038977	3.73189	4.51e-19	1.02e-15
chr15:53851563-53852238	3.94311	4.99e-19	1.09e-15
chr15:52112162-52112684	3.65794	5.72e-19	1.22e-15
chr15:50786938-50787181	4.86609	6.94e-19	1.44e-15
chr16:3364709-3365466	3.81907	7.34e-19	1.48e-15
chr15:49724845-49725417	3.60235	8.13e-19	1.6e-15
chr15:52875090-52875467	4.00816	9.96e-19	1.91e-15
chr15:50084146-50085533	3.19744	1.06e-18	1.98e-15
chr15:51170950-51172027	3.25577	1.18e-18	2.12e-15
chr13:89163075-89163572	4.17041	1.2e-18	2.12e-15
chr15:51136895-51137486	3.46868	1.21e-18	2.12e-15
chr15:51302892-51303154	4.32718	1.26e-18	2.15e-15
chr15:53540567-53541286	3.28616	1.34e-18	2.23e-15
chr15:52088049-52088490	3.94018	1.49e-18	2.42e-15
chr15:50894571-50895048	3.72484	1.75e-18	2.79e-15
chr15:51651440-51651680	5.03312	1.89e-18	2.96e-15
chr9:23826210-23826645	4.62948	2.26e-18	3.47e-15
chr15:52048832-52049247	4.38965	2.46e-18	3.69e-15
chr15:50944109-50944443	4.62428	2.51e-18	3.69e-15
chr15:52041759-52042199	3.96387	2.61e-18	3.77e-15
chr15:49553424-49554054	3.39791	2.78e-18	3.94e-15
chr3:75671984-75672783	3.69306	3.08e-18	4.29e-15
chr15:51707851-51708381	3.56759	3.99e-18	5.47e-15
chr16:35207401-35207965	3.6798	4.19e-18	5.63e-15
chr15:52974541-52975003	3.48735	5.07e-18	6.69e-15
chr15:51482910-51484119	3.17807	5.23e-18	6.8e-15
chr15:52334477-52335008	3.59543	5.46e-18	6.95e-15
chr15:49865991-49866736	3.17143	5.53e-18	6.95e-15
chr7:23844824-23845315	4.02871	6.28e-18	7.76e-15
chr15:49973078-49973457	4.08878	6.62e-18	8.05e-15
chr15:49701595-49702052	3.71417	6.94e-18	8.31e-15
chr15:52077992-52078277	4.15624	7.73e-18	9.11e-15
chr19:57320238-57320624	5.20922	8.68e-18	1.01e-14
chr15:53598131-53598491	4.55848	9.32e-18	1.07e-14
chr15:53134353-53134848	4.00537	9.86e-18	1.11e-14
chr15:50590329-50590655	4.06134	1.15e-17	1.28e-14
chr15:52094028-52095031	3.17772	1.18e-17	1.29e-14
chr15:50194194-50194687	3.45778	1.34e-17	1.45e-14
chr6:122622455-122622915	-3.87134	1.68e-17	1.78e-14
chr15:49831718-49832053	3.86387	1.83e-17	1.92e-14
chr11:107293759-107294374	-3.92464	1.88e-17	1.94e-14
chr19:57389612-57390120	3.86504	2.16e-17	2.21e-14
chr1:208476256-208477240	-3.18951	2.5e-17	2.52e-14
chr15:50417720-50418287	3.34437	3.25e-17	3.24e-14
chr15:50493511-50493878	3.94646	3.46e-17	3.4e-14
chr15:51006500-51006846	4.00987	3.66e-17	3.55e-14
chr15:52392099-52393072	3.04366	3.84e-17	3.68e-14
chr15:52989568-52989869	4.49792	4.32e-17	4.08e-14
chr15:49832471-49833059	3.16561	4.44e-17	4.15e-14
chr15:52464296-52464715	3.87879	4.74e-17	4.35e-14
chr15:50164496-50164993	3.37947	4.77e-17	4.35e-14
chr15:50108280-50108746	3.43193	4.89e-17	4.41e-14
chr15:51335838-51336306	3.30644	5.58e-17	4.97e-14
chr13:106783760-106784488	-3.71092	5.76e-17	5.07e-14
chr15:50280240-50280498	4.055	6.13e-17	5.34e-14
chr15:52148425-52149135	3.22714	6.35e-17	5.47e-14
chr15:51038040-51039523	2.91968	6.42e-17	5.47e-14
chr15:52163314-52164012	3.19006	6.76e-17	5.7e-14
chr15:50163520-50163865	3.71428	6.99e-17	5.82e-14
chr15:51127600-51127993	3.51815	7.75e-17	6.39e-14
chr15:50051717-50052551	2.99699	8.28e-17	6.71e-14
chr15:49984456-49985085	3.0588	8.32e-17	6.71e-14
chr15:49685026-49685300	4.62611	8.53e-17	6.77e-14
chr13:71712925-71713519	-3.56733	8.57e-17	6.77e-14
chr15:49557972-49558243	4.10673	1.05e-16	8.22e-14
chr15:49793849-49794070	4.82316	1.13e-16	8.71e-14
chr15:50157061-50157477	3.68451	1.31e-16	1e-13
chr15:49776762-49777036	4.30375	1.52e-16	1.16e-13
chr15:49734128-49734435	3.63485	1.75e-16	1.32e-13
chr15:52745405-52745633	4.59054	1.77e-16	1.32e-13
chr13:59261997-59262673	-5.44385	2.03e-16	1.5e-13
chr15:49795091-49795450	3.70471	2.1e-16	1.53e-13
chr15:50397550-50398058	3.27898	2.43e-16	1.76e-13
chrX:31984213-31985005	-3.89819	2.83e-16	2.03e-13
chr15:50980873-50981229	3.7272	3e-16	2.13e-13
chr15:51727214-51727934	3.09949	3.34e-16	2.34e-13
chr15:49606501-49606816	3.77394	3.55e-16	2.47e-13
chr15:52545954-52546348	3.39818	3.94e-16	2.72e-13
chr15:49946712-49947123	3.66778	3.97e-16	2.72e-13
chr15:50210416-50211398	2.85433	5.93e-16	4.02e-13
chr15:51121189-51121499	3.64845	6.16e-16	4.14e-13
chr2:137983481-137984219	-3.1106	8.89e-16	5.88e-13
chr15:49908032-49908241	4.3426	8.91e-16	5.88e-13
chr15:52710337-52710649	3.55135	9.67e-16	6.33e-13
chr9:21994282-21994898	5.36704	1.03e-15	6.7e-13
chr15:50127696-50128653	2.85287	1.08e-15	6.93e-13
chr15:50410974-50411254	3.98693	1.16e-15	7.39e-13
chr15:51415277-51415513	4.19326	1.18e-15	7.47e-13
chr15:52113804-52114030	3.97203	1.37e-15	8.61e-13
chr15:49965617-49966096	3.2217	1.48e-15	9.2e-13
chr15:50920797-50921051	4.31089	1.59e-15	9.82e-13
chr15:50281884-50282247	3.45376	1.66e-15	1.02e-12
chr1:208309680-208310199	-3.98404	1.69e-15	1.03e-12
chr15:54227460-54227852	3.48688	1.83e-15	1.11e-12
chr15:50145410-50145719	3.19586	1.87e-15	1.12e-12
chr15:52104439-52104708	3.68374	1.97e-15	1.17e-12
chr4:74579665-74580334	-3.23216	2.22e-15	1.31e-12
chr15:49953872-49954197	3.68306	2.24e-15	1.31e-12
chr15:50956774-50957125	3.50148	2.31e-15	1.34e-12
chr15:51295249-51295465	3.94745	2.38e-15	1.37e-12
chr4:178014982-178015700	-3.58167	2.43e-15	1.39e-12
chr11:12802596-12803129	-3.24563	2.5e-15	1.42e-12
chr15:51750868-51752561	2.66485	2.86e-15	1.6e-12
chr15:51095135-51095376	3.66767	2.87e-15	1.6e-12
chr15:50256268-50256732	2.93145	3.35e-15	1.86e-12
chr15:49965023-49965233	4.43263	3.57e-15	1.97e-12
chr15:49953049-49953429	3.47808	3.62e-15	1.98e-12
chr15:50074825-50075141	3.47981	4.12e-15	2.24e-12
chr15:51424660-51425219	3.03555	4.52e-15	2.44e-12
chrX:36470605-36471395	-3.99388	4.88e-15	2.62e-12
chr15:52492262-52492640	3.46987	5.05e-15	2.69e-12
chr15:51799132-51799416	3.59098	5.11e-15	2.7e-12
chr15:50168583-50169154	2.96585	6.53e-15	3.43e-12
chr15:52054814-52055077	3.81381	7.05e-15	3.67e-12
chr15:50618720-50618988	4.09148	7.43e-15	3.85e-12
chr15:53791543-53791802	4.38759	7.55e-15	3.88e-12
chr15:51192531-51193050	2.80169	7.98e-15	4.07e-12
chr15:50232876-50233289	3.10322	8.02e-15	4.07e-12
chr13:55377192-55377788	-3.95836	8.13e-15	4.1e-12
chr3:17860771-17861344	3.79407	8.39e-15	4.2e-12
chr15:51280841-51281143	3.3657	9.36e-15	4.66e-12
chr14:85621963-85622572	3.07149	9.99e-15	4.94e-12
chr2:102848455-102848815	-3.72426	1.05e-14	5.14e-12
chr7:113944649-113945939	-2.84176	1.14e-14	5.56e-12
chr15:51246180-51246475	3.4563	1.2e-14	5.83e-12
chr5:23007097-23007659	-3.08706	1.24e-14	5.97e-12
chr15:49710671-49710985	3.45121	1.25e-14	5.97e-12
chr15:51013991-51014267	3.71171	1.26e-14	6.01e-12
chr15:49592504-49593259	2.87102	1.27e-14	6.01e-12
chr15:49742436-49742715	3.6474	1.36e-14	6.37e-12
chr15:53358681-53359013	3.58686	1.46e-14	6.83e-12
chr15:50545931-50546728	2.83112	1.54e-14	7.16e-12
chr7:102079485-102080293	-3.57643	1.57e-14	7.24e-12
chr15:50938074-50938276	4.32586	1.7e-14	7.78e-12
chr15:53928710-53929028	4.33863	1.71e-14	7.78e-12
chr15:50193043-50193254	3.76956	1.72e-14	7.78e-12
chr4:182238234-182238710	-5.17694	2.01e-14	9.04e-12
chr15:50577481-50577804	3.36009	2.16e-14	9.69e-12
chr15:50116526-50116797	3.24782	2.18e-14	9.7e-12
chr15:52846760-52847011	3.57426	2.29e-14	1.01e-11
chr10:59322907-59323829	-2.8575	2.3e-14	1.01e-11
chr5:167952569-167953770	-2.88811	2.67e-14	1.17e-11
chr15:50262040-50262516	2.81518	2.72e-14	1.18e-11
chr2:197640025-197641025	-3.12087	2.78e-14	1.2e-11
chr13:77760688-77761612	-3.33895	2.87e-14	1.24e-11
chr15:50653281-50653481	3.90884	3.12e-14	1.34e-11
chr15:52896372-52896705	3.813	3.27e-14	1.39e-11
chr15:50279889-50280089	3.73165	3.34e-14	1.41e-11
chr15:51295498-51295811	3.2714	3.34e-14	1.41e-11
chr15:49908380-49908603	3.80575	3.41e-14	1.43e-11
chr15:50938374-50938818	3.06701	4.53e-14	1.89e-11
chr15:51381108-51381606	2.74689	4.56e-14	1.89e-11
chr1:210294924-210295339	-3.34907	4.59e-14	1.89e-11
chr15:53478618-53478856	4.10781	4.99e-14	2.04e-11
chr15:50036348-50036564	3.70675	5.19e-14	2.11e-11
chr1:177448487-177449399	-2.71757	5.21e-14	2.11e-11
chr15:52951482-52951739	3.46749	5.58e-14	2.25e-11
chr15:51239982-51240369	2.99235	6.34e-14	2.55e-11
chr7:114048321-114049145	-3.2658	6.5e-14	2.59e-11
chr7:134986270-134987119	-2.97104	6.6e-14	2.62e-11
chr15:52208324-52208674	2.81388	6.63e-14	2.62e-11
chr15:53437924-53438341	3.15654	6.7e-14	2.63e-11
chr15:51037330-51037852	2.82197	6.94e-14	2.71e-11
chr15:51094653-51094955	3.11825	7.01e-14	2.73e-11
chr3:13966273-13966656	3.50157	7.22e-14	2.79e-11
chr15:51169912-51170112	4.24192	7.29e-14	2.8e-11
chr15:53519633-53519867	4.46944	7.3e-14	2.8e-11
chr15:52254204-52254538	3.20044	7.6e-14	2.9e-11
chr15:52996645-52997098	3.19845	9.06e-14	3.44e-11
chr7:33867855-33868590	-2.83428	9.12e-14	3.44e-11
chr15:49477445-49477930	3.3446	9.69e-14	3.64e-11
chr15:49750591-49750811	3.54664	1e-13	3.75e-11
chr10:8702582-8703314	2.99259	1.08e-13	4.02e-11
chr5:7878302-7878914	-3.12613	1.15e-13	4.24e-11
chr15:50989623-50989936	3.52598	1.23e-13	4.52e-11
chr15:51977527-51977738	3.66418	1.26e-13	4.62e-11
chr3:14223700-14224042	3.81994	1.27e-13	4.62e-11
chr15:53862759-53862962	4.68422	1.3e-13	4.74e-11
chr13:59750609-59751343	-2.88725	1.31e-13	4.74e-11
chr15:50737629-50737892	3.65067	1.33e-13	4.76e-11
chr15:51525564-51526122	2.98228	1.33e-13	4.76e-11
chr15:51162872-51163729	2.60496	1.34e-13	4.76e-11
chr15:52381161-52381492	3.32807	1.36e-13	4.82e-11
chr15:50778160-50778387	3.37912	1.41e-13	4.98e-11
chr15:50315906-50316374	2.8148	1.52e-13	5.36e-11
chr15:53483671-53483923	3.72518	1.57e-13	5.48e-11
chr7:140533353-140533903	-3.71754	1.57e-13	5.48e-11
chr2:155256742-155257260	-3.01205	1.68e-13	5.8e-11
chr15:53044979-53045222	3.90864	1.68e-13	5.8e-11
chr15:52980938-52981216	3.40398	1.73e-13	5.95e-11
chr15:49870993-49871218	3.63559	1.78e-13	6.08e-11
chr2:188605716-188606497	2.88136	2.1e-13	7.14e-11
chr13:41107124-41108267	-2.56485	2.26e-13	7.65e-11
chr15:50476277-50476531	3.62146	2.27e-13	7.65e-11
chr15:50803327-50803587	3.17206	2.38e-13	8.01e-11
chr15:49844590-49844790	3.4859	2.64e-13	8.83e-11
chr15:51758759-51758959	3.79514	2.69e-13	8.95e-11
chr15:52563652-52563857	3.48224	2.85e-13	9.46e-11
chr15:51110084-51110384	3.08061	3.05e-13	1.01e-10
chr13:85738796-85739405	-3.25872	3.11e-13	1.02e-10
chr15:51246609-51246820	3.60088	3.26e-13	1.07e-10
chr15:53832079-53832373	3.25762	3.27e-13	1.07e-10
chr15:56886858-56887887	2.54302	3.28e-13	1.07e-10
chr15:52747819-52748069	3.88031	3.37e-13	1.09e-10
chr15:52114329-52114538	3.53124	3.37e-13	1.09e-10
chr15:52466110-52466474	3.07784	3.42e-13	1.1e-10
chr15:49774949-49775174	3.41365	3.48e-13	1.11e-10
chr15:52368220-52368743	2.90154	3.49e-13	1.11e-10
chr10:55467658-55468040	-3.61827	3.49e-13	1.11e-10
chr15:53258356-53258818	2.96077	3.51e-13	1.11e-10
chr21:9129322-9130001	2.83602	3.54e-13	1.11e-10
chr15:53409529-53409857	3.31746	3.66e-13	1.14e-10
chr19:52570076-52570482	3.67228	3.67e-13	1.14e-10
chr15:50562749-50563012	3.67133	3.75e-13	1.16e-10
chr15:49620255-49620513	2.91066	4.1e-13	1.27e-10
chr15:49908947-49909402	2.81761	4.16e-13	1.28e-10
chr15:53082764-53082998	3.66848	4.43e-13	1.36e-10
chrX:78838831-78840072	2.9024	4.44e-13	1.36e-10
chr4:186500785-186501233	-3.76071	4.5e-13	1.37e-10
chr15:52008476-52008809	3.16451	4.73e-13	1.43e-10
chr15:50028433-50028633	3.58137	4.8e-13	1.45e-10
chr15:51146951-51147157	3.58473	4.93e-13	1.48e-10
chr15:51649919-51650278	2.86261	5.03e-13	1.51e-10
chr15:51642639-51643055	3.05311	5.24e-13	1.56e-10
chr15:51580312-51580611	3.74425	5.27e-13	1.56e-10
chr15:50562224-50562481	3.39281	5.3e-13	1.57e-10
chr15:54156898-54157323	3.22109	5.59e-13	1.64e-10
chr6:90739175-90740207	-2.61331	5.6e-13	1.64e-10
chr4:171629435-171630328	-2.78145	5.67e-13	1.66e-10
chr15:50163994-50164330	2.93076	5.75e-13	1.67e-10
chr5:96718478-96719151	-2.77084	5.75e-13	1.67e-10
chr15:51782441-51782686	3.50002	5.91e-13	1.71e-10
chr15:56918258-56919984	2.46777	6.25e-13	1.8e-10
chr15:53020052-53020286	3.96936	6.81e-13	1.95e-10
chr15:50831627-50831830	3.48442	7.42e-13	2.12e-10
chr15:51736720-51738288	2.39156	7.45e-13	2.12e-10
chr18:63259166-63259889	-2.72707	7.72e-13	2.19e-10
chr15:51341193-51342261	2.44763	8.39e-13	2.37e-10
chr15:54114047-54114273	4.0955	8.59e-13	2.42e-10
chr15:50228958-50229284	2.84268	9.15e-13	2.57e-10
chr15:53737021-53737286	4.28388	9.47e-13	2.65e-10
chr15:49953538-49953781	3.41148	9.7e-13	2.7e-10
chr8:13156469-13157347	-2.77036	1.01e-12	2.81e-10
chr15:53286219-53286598	3.03238	1.13e-12	3.13e-10
chr15:49650717-49650962	3.25067	1.14e-12	3.13e-10
chr12:74871696-74872379	-2.7457	1.15e-12	3.16e-10
chr4:185573776-185574215	-3.40017	1.31e-12	3.59e-10
chr7:64313734-64314267	3.225	1.61e-12	4.39e-10
chr4:163304131-163304833	-2.84654	1.65e-12	4.49e-10
chr15:51675436-51675715	3.2758	1.76e-12	4.76e-10
chr7:146905711-146906458	-3.30775	1.79e-12	4.82e-10
chr15:52848414-52848677	3.32082	1.83e-12	4.92e-10
chr15:49750143-49750343	3.50264	1.86e-12	4.98e-10
chr7:11707267-11707995	3.05404	1.98e-12	5.28e-10
chr15:53024781-53025149	3.21778	2.03e-12	5.4e-10
chr11:133215415-133216183	-2.83196	2.05e-12	5.43e-10
chr15:51132992-51133212	3.08193	2.11e-12	5.57e-10
chr15:49547984-49548233	3.76479	2.45e-12	6.44e-10
chr15:50242526-50242750	2.97097	2.48e-12	6.5e-10
chr15:51198942-51199144	3.21751	2.51e-12	6.57e-10
chr15:54481387-54481898	3.65254	2.58e-12	6.71e-10
chr5:118247437-118248205	-2.59309	2.72e-12	7.06e-10
chr7:124919784-124920261	-2.96164	2.74e-12	7.1e-10
chr15:52100876-52101170	2.93415	2.98e-12	7.69e-10
chr15:53869115-53869382	3.0589	3.03e-12	7.8e-10
chr9:73445352-73445815	-3.63274	3.06e-12	7.84e-10
chr15:51401879-51402270	2.56836	3.1e-12	7.93e-10
chr15:52594642-52594915	3.54523	3.17e-12	8.06e-10
chr15:50391591-50391904	2.91584	3.23e-12	8.19e-10
chr15:52256317-52256667	2.60922	3.28e-12	8.3e-10
chr15:52861867-52862088	3.40021	3.42e-12	8.63e-10
chr15:51173180-51173416	3.64018	3.54e-12	8.87e-10
chr4:74455983-74457097	-2.63104	3.54e-12	8.87e-10
chr12:12776281-12776684	-3.63672	3.75e-12	9.37e-10
chr15:51970287-51970517	2.86727	4.02e-12	1e-09
chr15:52228994-52229262	2.88173	4.17e-12	1.03e-09
chr15:50777168-50777511	2.76143	4.25e-12	1.05e-09
chr15:54264852-54265180	3.84029	4.28e-12	1.06e-09
chr10:52440543-52441239	-2.74314	4.49e-12	1.1e-09
chr15:53684141-53684445	3.22621	4.57e-12	1.12e-09
chr21:24348664-24349201	-3.22468	4.71e-12	1.15e-09
chr15:51499406-51499761	2.66411	4.79e-12	1.16e-09
chr15:52860934-52861277	2.95061	4.91e-12	1.19e-09
chr15:52546446-52546692	3.10177	4.96e-12	1.2e-09
chr15:54249815-54250041	4.00166	5.02e-12	1.21e-09
chr15:52093725-52094024	3.02809	5.11e-12	1.23e-09
chr5:115037557-115038063	-2.99347	5.31e-12	1.27e-09
chr4:37480211-37481108	-2.58656	5.58e-12	1.33e-09
chr4:176691725-176692829	-2.77853	5.63e-12	1.34e-09
chr18:57737670-57738426	-2.75389	5.89e-12	1.4e-09
chr5:39606007-39606449	3.96979	5.9e-12	1.4e-09
chr15:51403240-51403603	2.64513	5.94e-12	1.4e-09
chr15:53389210-53389419	3.50694	6.31e-12	1.48e-09
chr15:51286745-51287198	2.48761	6.46e-12	1.51e-09
chr15:50242116-50242326	3.14946	6.68e-12	1.56e-09
chr15:52559178-52559393	3.43001	7.25e-12	1.69e-09
chr15:51907430-51907953	2.45001	7.42e-12	1.72e-09
chr15:50298111-50298311	3.49449	7.51e-12	1.74e-09
chr15:52621955-52622169	4.15366	7.88e-12	1.82e-09
chr15:51137750-51138009	2.97291	8.25e-12	1.9e-09
chr15:50094982-50095231	3.1778	8.43e-12	1.93e-09
chr15:54082893-54083981	2.41498	9.43e-12	2.16e-09
chr15:51494486-51494713	3.48604	1.05e-11	2.39e-09
chr15:54197930-54198489	2.70182	1.16e-11	2.64e-09
chr15:53591975-53592196	3.39906	1.19e-11	2.7e-09
chr15:50676807-50677309	2.58842	1.27e-11	2.86e-09
chr15:53472245-53472445	4.11007	1.38e-11	3.12e-09
chr13:81987892-81988190	-3.99392	1.45e-11	3.25e-09
chr1:207866603-207867200	-2.52742	1.57e-11	3.52e-09
chr6:19538074-19538634	-2.71038	1.6e-11	3.58e-09
chr15:53863079-53863284	3.76991	1.63e-11	3.63e-09
chr15:51557919-51558248	3.30139	1.65e-11	3.66e-09
chr15:52765879-52766111	2.96503	1.68e-11	3.72e-09
chr15:50262714-50262936	2.83065	1.79e-11	3.95e-09
chr15:50717318-50717761	2.67933	1.82e-11	4.01e-09
chr15:50563181-50563412	3.13793	2.14e-11	4.69e-09
chr4:166197979-166198827	-2.62369	2.2e-11	4.82e-09
chr15:51423474-51423706	3.28965	2.22e-11	4.84e-09
chr11:34513637-34514046	2.97246	2.31e-11	5.02e-09
chr15:53175956-53176233	3.04615	2.37e-11	5.14e-09
chr15:51126474-51126678	3.35133	2.39e-11	5.17e-09
chr15:54250180-54250385	4.07225	2.44e-11	5.27e-09
chr15:50876942-50877322	2.42602	2.55e-11	5.49e-09
chr15:51128071-51128303	2.96421	2.67e-11	5.72e-09
chr15:50205720-50206113	2.49294	2.71e-11	5.79e-09
chr15:51786980-51787339	2.78838	2.81e-11	5.99e-09
chr15:51243814-51244053	2.90193	2.84e-11	6.05e-09
chr15:52319026-52319226	3.50153	2.85e-11	6.05e-09
chr7:139588620-139588968	-3.32606	3.12e-11	6.61e-09
chr1:208510207-208511049	-2.50715	3.14e-11	6.63e-09
chr15:51568731-51569648	2.32753	3.15e-11	6.64e-09
chr4:182306811-182307238	-4.69668	3.2e-11	6.72e-09
chr15:53157663-53157866	3.60201	3.26e-11	6.83e-09
chr15:53189860-53190199	3.09859	3.45e-11	7.2e-09
chr7:110522700-110523254	-2.71554	3.74e-11	7.8e-09
chr15:53397994-53398562	2.32966	3.82e-11	7.93e-09
chr15:51776066-51776512	2.45629	3.83e-11	7.94e-09
chr7:27346850-27347371	2.57551	3.94e-11	8.13e-09
chr15:51425702-51426111	2.58441	4e-11	8.23e-09
chr4:84298626-84299401	-2.85488	4.06e-11	8.34e-09
chr15:51759893-51760093	3.24841	4.1e-11	8.4e-09
chr15:50096197-50096471	3.00856	4.23e-11	8.65e-09
chr4:305425-305721	4.03522	4.29e-11	8.73e-09
chr15:51950980-51951228	3.08897	4.38e-11	8.9e-09
chr15:52798933-52799153	3.07706	4.74e-11	9.61e-09
chr13:90748680-90749072	-3.58437	4.76e-11	9.61e-09
chr5:64682664-64683060	-3.6831	4.77e-11	9.62e-09
chr15:51600240-51600459	3.24218	4.85e-11	9.75e-09
chr15:52252876-52253142	2.79501	4.97e-11	9.97e-09
chr15:51413614-51413814	3.03384	5e-11	1e-08
chr15:51982147-51982603	2.37397	5.05e-11	1.01e-08
chr15:52709549-52710154	2.34453	5.2e-11	1.03e-08
chr15:54027828-54028028	3.5722	5.44e-11	1.08e-08
chr15:50641265-50641550	2.98911	5.49e-11	1.09e-08
chr15:51329727-51329927	3.067	5.66e-11	1.12e-08
chr7:23760058-23760443	2.99352	5.71e-11	1.12e-08
chr15:50944867-50945071	3.1179	5.82e-11	1.14e-08
chr8:37598434-37599532	-2.33883	5.93e-11	1.16e-08
chr15:49875473-49875718	2.73305	6.01e-11	1.17e-08
chr15:52139846-52140220	2.3864	6.19e-11	1.21e-08
chr4:186157771-186158530	-2.65695	6.26e-11	1.22e-08
chr1:246166159-246166808	2.66528	6.42e-11	1.25e-08
chr15:53976811-53977330	2.43071	6.63e-11	1.28e-08
chr10:104480840-104481672	-2.43186	6.84e-11	1.32e-08
chr7:16905244-16905685	2.63163	6.87e-11	1.32e-08
chr15:52921050-52921323	2.76352	7e-11	1.34e-08
chr15:50149209-50149469	2.70345	7.03e-11	1.35e-08
chr2:226151164-226151679	-2.69407	7.46e-11	1.42e-08
chr4:101865609-101866088	2.98096	7.63e-11	1.46e-08
chr2:11530745-11531378	-2.35545	7.74e-11	1.47e-08
chr7:102004112-102004449	-4.61163	8.55e-11	1.62e-08
chr2:1051103-1051899	-2.58792	8.61e-11	1.63e-08
chr15:53282866-53283159	2.86168	8.94e-11	1.69e-08
chr1:218642124-218643242	-2.19079	9.28e-11	1.75e-08
chr2:177970982-177971754	-2.63376	9.37e-11	1.76e-08
chr15:51800979-51801726	2.32463	9.41e-11	1.76e-08
chr12:50960306-50960774	3.80782	9.64e-11	1.8e-08
chr4:156289967-156290697	-2.74794	1.01e-10	1.89e-08
chr4:185534948-185535750	-2.53476	1.04e-10	1.93e-08
chrX:6690163-6690751	-2.97932	1.05e-10	1.94e-08
chr9:1198188-1198645	3.77434	1.06e-10	1.95e-08
chr2:237558790-237559612	-2.34948	1.15e-10	2.13e-08
chr2:35297354-35297765	-2.84225	1.16e-10	2.14e-08
chr8:102128113-102128627	2.61483	1.16e-10	2.14e-08
chr2:64273481-64274447	-2.38194	1.17e-10	2.14e-08
chr15:50577878-50578115	3.12157	1.17e-10	2.14e-08
chr15:50675639-50676020	2.56899	1.19e-10	2.18e-08
chr15:51720127-51720487	2.56921	1.31e-10	2.38e-08
chr13:67048138-67048817	-2.56409	1.34e-10	2.43e-08
chr15:53792354-53792554	3.95504	1.35e-10	2.45e-08
chr15:52018641-52020264	2.10342	1.37e-10	2.48e-08
chr15:54707702-54708394	2.66277	1.41e-10	2.55e-08
chr4:89275604-89276048	3.06587	1.43e-10	2.58e-08
chr8:60583606-60584223	-2.60759	1.44e-10	2.59e-08
chr12:87098339-87099096	-2.43486	1.45e-10	2.6e-08
chr15:52518598-52518807	3.11386	1.5e-10	2.68e-08
chr15:53549750-53550324	2.26108	1.53e-10	2.72e-08
chr5:1327043-1327611	2.47437	1.73e-10	3.08e-08
chr4:37250440-37250970	3.09548	1.83e-10	3.24e-08
chr15:52336618-52336844	2.76969	1.86e-10	3.3e-08
chr11:131896998-131897552	-3.04195	2.03e-10	3.58e-08
chr14:42945908-42946378	2.85459	2.09e-10	3.67e-08
chr12:28191713-28192019	-3.29874	2.13e-10	3.75e-08
chr11:21896812-21897613	-2.53434	2.2e-10	3.85e-08
chr6:24394863-24395326	-3.46246	2.24e-10	3.91e-08
chr7:13641770-13642160	3.27215	2.26e-10	3.94e-08
chr10:8950816-8952011	2.35049	2.35e-10	4.1e-08
chr11:38019002-38019889	-2.32913	2.4e-10	4.17e-08
chr4:186472891-186473331	-3.45676	2.41e-10	4.17e-08
chr8:95746164-95746612	2.7505	2.44e-10	4.22e-08
chr21:36613112-36613479	3.27236	2.45e-10	4.23e-08
chr7:20441739-20442406	2.50667	2.54e-10	4.38e-08
chr8:49401237-49401920	-2.76522	2.56e-10	4.39e-08
chr2:5691709-5692438	-2.48849	2.63e-10	4.51e-08
chr18:46113702-46114510	-2.45222	2.65e-10	4.53e-08
chr1:248067451-248068353	-2.38185	2.68e-10	4.57e-08
chr21:18987419-18987802	-3.35319	2.76e-10	4.7e-08
chr3:41131220-41131676	3.07191	2.79e-10	4.74e-08
chr13:48258475-48258862	-3.07397	2.87e-10	4.86e-08
chr2:997494-998031	-3.0227	2.87e-10	4.86e-08
chr15:52408924-52409129	3.26372	2.97e-10	5.01e-08
chr15:53586777-53587169	2.47748	3.02e-10	5.08e-08
chr18:45016451-45017014	-2.88323	3.03e-10	5.09e-08
chr1:212916535-212917301	-2.39889	3.06e-10	5.14e-08
chr4:182246411-182246835	-4.52622	3.16e-10	5.29e-08
chr14:34700168-34700693	2.71867	3.26e-10	5.43e-08
chr2:1366482-1366976	-3.00439	3.45e-10	5.74e-08
chr18:72582781-72583530	-2.74196	3.51e-10	5.83e-08
chr8:133620851-133621317	2.47553	3.6e-10	5.97e-08
chr8:113046116-113047001	-2.43979	3.88e-10	6.43e-08
chr15:49966732-49966949	2.865	3.98e-10	6.58e-08
chr4:49161140-49161479	3.4252	4.1e-10	6.75e-08
chr15:50368842-50369065	2.77068	4.12e-10	6.78e-08
chr15:51349534-51349833	2.68986	4.18e-10	6.86e-08
chr6:56728531-56729040	-2.78623	4.28e-10	6.99e-08
chr15:51807098-51807317	2.99215	4.28e-10	6.99e-08
chr21:31338009-31338322	2.86215	4.39e-10	7.15e-08
chr7:152737659-152738323	2.42509	4.75e-10	7.73e-08
chr15:50089527-50089727	3.23259	5.01e-10	8.13e-08
chr8:66525319-66525692	-2.51951	5.05e-10	8.18e-08
chr7:143882552-143883065	-2.59398	5.34e-10	8.64e-08
chr12:90953642-90954284	-2.44874	5.38e-10	8.67e-08
chr12:52280420-52280762	2.789	5.57e-10	8.95e-08
chr15:49675104-49675423	2.41395	5.58e-10	8.95e-08
chr7:13278009-13278374	2.8851	5.59e-10	8.95e-08
chr8:8296011-8296776	-2.74285	5.6e-10	8.95e-08
chr7:111499038-111499583	-2.51321	5.61e-10	8.95e-08
chr15:51971059-51972397	2.03004	5.67e-10	9.03e-08
chr15:51297879-51298079	2.86099	5.74e-10	9.12e-08
chr13:89162665-89162944	3.67929	5.96e-10	9.45e-08
chr15:53271753-53272029	2.6993	6.01e-10	9.5e-08
chr14:84403513-84403899	2.89828	6.01e-10	9.5e-08
chr15:51688929-51689149	2.80578	6.14e-10	9.68e-08
chr3:80384671-80385398	2.4665	6.16e-10	9.69e-08
chr20:19757827-19758533	2.19317	6.17e-10	9.69e-08
chr15:50148369-50148698	2.27302	6.2e-10	9.72e-08
chr13:81957075-81957713	-2.73976	6.21e-10	9.72e-08
chr6:28633464-28634241	-2.68671	6.27e-10	9.79e-08
chr15:51777002-51777344	2.27562	6.47e-10	1.01e-07
chr18:34595714-34596409	-2.30332	6.49e-10	1.01e-07
chr15:52735336-52735826	2.24005	6.57e-10	1.02e-07
chr15:51985091-51985396	2.69511	6.57e-10	1.02e-07
chr15:50622387-50622716	2.44293	6.61e-10	1.02e-07
chr15:52568171-52569540	2.01945	6.64e-10	1.02e-07
chr7:77007999-77008371	-3.50637	6.7e-10	1.03e-07
chr15:54228408-54228608	3.20655	7.08e-10	1.09e-07
chr3:86420996-86421945	-2.22839	7.1e-10	1.09e-07
chr1:59507067-59507596	-2.87332	7.14e-10	1.09e-07
chr4:184310064-184310684	-2.65663	7.14e-10	1.09e-07
chr16:77905346-77905966	2.30704	7.16e-10	1.09e-07
chr15:54217569-54217780	3.30028	7.28e-10	1.11e-07
chr15:50390678-50391482	2.12222	7.48e-10	1.13e-07
chr8:11571774-11572178	-2.75013	8.08e-10	1.22e-07
chr15:50885642-50886238	2.09023	8.41e-10	1.27e-07
chr4:16034050-16034553	2.72272	8.5e-10	1.28e-07
chr15:51023481-51023681	2.94534	8.75e-10	1.32e-07
chr15:51888682-51888894	2.85427	8.84e-10	1.33e-07
chr2:179646245-179646815	-2.71001	8.88e-10	1.33e-07
chr15:53837251-53837715	2.35737	8.89e-10	1.33e-07
chr15:53257427-53257642	3.0439	8.98e-10	1.34e-07
chr6:53464519-53466199	-2.06596	9.65e-10	1.44e-07
chr5:78204092-78204756	-2.62995	9.68e-10	1.44e-07
chr15:49521823-49522192	2.2769	9.88e-10	1.47e-07
chr15:50003551-50004254	2.06675	9.98e-10	1.48e-07
chr1:220967043-220967804	-2.25353	9.99e-10	1.48e-07
chr8:136530273-136530911	2.43301	1.01e-09	1.5e-07
chr14:48285123-48285661	2.8816	1.02e-09	1.5e-07
chr7:125339912-125340401	-2.65404	1.03e-09	1.52e-07
chr2:38462019-38462798	-2.28872	1.09e-09	1.61e-07
chr15:53012964-53013199	3.17059	1.11e-09	1.63e-07
chr3:189098855-189099840	-2.11147	1.14e-09	1.67e-07
chr17:15920758-15921157	2.97809	1.16e-09	1.7e-07
chr7:101126303-101127198	-2.29504	1.17e-09	1.7e-07
chr4:163448561-163449238	-2.38323	1.19e-09	1.73e-07
chr1:206903542-206904201	-2.13057	1.21e-09	1.75e-07
chr15:52789710-52790794	2.00683	1.24e-09	1.79e-07
chr1:184156326-184157298	-2.06834	1.24e-09	1.79e-07
chr2:175062725-175063385	-2.43946	1.32e-09	1.9e-07
chr15:53384384-53384823	2.20585	1.33e-09	1.92e-07
chr12:28998456-28999367	-2.22092	1.33e-09	1.92e-07
chr11:131511849-131512227	-3.35922	1.34e-09	1.92e-07
chr3:40396419-40396910	2.67626	1.37e-09	1.96e-07
chr15:51764603-51764803	2.87229	1.39e-09	1.99e-07
chr5:107104486-107104992	-3.01527	1.39e-09	1.99e-07
chr15:50907808-50909401	1.96859	1.43e-09	2.04e-07
chr15:51004403-51004648	2.66809	1.44e-09	2.04e-07
chr3:95721761-95722329	-2.26653	1.47e-09	2.08e-07
chr13:73368632-73369007	-2.81989	1.48e-09	2.09e-07
chr15:53328393-53328710	2.6509	1.52e-09	2.14e-07
chr7:142375697-142376321	-2.24528	1.57e-09	2.22e-07
chr15:53992144-53992388	3.01642	1.67e-09	2.35e-07
chr12:29220685-29221301	-2.70616	1.69e-09	2.37e-07
chr15:52331476-52331974	2.11132	1.7e-09	2.38e-07
chr2:114797462-114797859	2.94181	1.89e-09	2.64e-07
chr4:6556243-6556680	2.58172	1.94e-09	2.71e-07
chr15:52528004-52529882	1.95275	1.95e-09	2.72e-07
chr7:11606132-11606473	3.74966	1.99e-09	2.78e-07
chr11:19978809-19979366	2.8036	2.1e-09	2.92e-07
chr4:159804244-159805015	-2.46358	2.11e-09	2.92e-07
chr15:52543683-52543897	2.88437	2.14e-09	2.96e-07
chr15:53218070-53218442	2.47703	2.15e-09	2.96e-07
chrX:127878030-127878920	-2.59954	2.15e-09	2.96e-07
chr11:9103518-9103929	2.85138	2.15e-09	2.96e-07
chr15:51681379-51681581	2.84118	2.17e-09	2.99e-07
chr9:96686694-96687068	3.04918	2.24e-09	3.08e-07
chr15:52294806-52296099	1.96159	2.24e-09	3.08e-07
chr7:142323553-142324058	-2.59829	2.3e-09	3.15e-07
chr15:53466551-53466855	2.59381	2.35e-09	3.2e-07
chr15:50314139-50314745	2.0687	2.36e-09	3.22e-07
chr2:197198657-197199241	-2.33105	2.4e-09	3.26e-07
chr7:19742295-19742772	2.82504	2.4e-09	3.26e-07
chr7:114663510-114663824	-3.19471	2.52e-09	3.41e-07
chr6:26020273-26020563	-2.73239	2.6e-09	3.52e-07
chr1:6955571-6955801	3.57827	2.67e-09	3.61e-07
chr7:135385221-135385566	-3.02936	2.67e-09	3.61e-07
chr12:570464-571691	-2.12488	2.69e-09	3.62e-07
chr1:198657634-198658141	2.39868	2.72e-09	3.66e-07
chr15:52179271-52180478	1.94009	2.79e-09	3.74e-07
chr5:53090223-53090564	-2.4745	2.81e-09	3.77e-07
chr12:101219900-101220264	-2.82098	2.87e-09	3.84e-07
chr13:62021163-62021721	-2.77153	2.88e-09	3.85e-07
chr6:143397393-143397852	-2.43407	3.02e-09	4.02e-07
chr7:86282030-86282712	-2.46519	3.09e-09	4.11e-07
chr15:51231830-51232030	2.77588	3.13e-09	4.16e-07
chr2:189318822-189319837	-2.15327	3.28e-09	4.35e-07
chrX:23803979-23804365	-2.8832	3.33e-09	4.4e-07
chr4:142313856-142314499	-2.62472	3.46e-09	4.57e-07
chr2:81398580-81399213	-2.41259	3.76e-09	4.96e-07
chr2:200300346-200301230	-2.27216	3.79e-09	4.99e-07
chr4:185636887-185637868	-2.15042	3.8e-09	5e-07
chr2:70616178-70616695	-2.31926	3.83e-09	5.02e-07
chr9:92097979-92098410	-2.83032	3.84e-09	5.03e-07
chr15:52349169-52349530	2.33878	4.15e-09	5.42e-07
chr3:79651502-79651814	3.01573	4.18e-09	5.45e-07
chr15:51281243-51281706	2.13042	4.2e-09	5.46e-07
chr15:52350446-52350810	2.27913	4.2e-09	5.46e-07
chr15:50181948-50183041	1.93415	4.29e-09	5.57e-07
chr4:181957111-181957399	-4.31732	4.32e-09	5.61e-07
chr15:50247856-50248170	2.17846	4.54e-09	5.87e-07
chr2:205763616-205764209	-2.23707	4.68e-09	6.05e-07
chr7:128122099-128122970	-2.28674	4.73e-09	6.1e-07
chr20:10250767-10251437	2.09521	4.74e-09	6.11e-07
chr4:64271418-64272191	-2.06237	4.81e-09	6.19e-07
chr10:88474304-88474980	-2.21987	4.86e-09	6.24e-07
chr16:57992874-57993260	2.63823	4.94e-09	6.33e-07
chr3:16482703-16483466	2.09223	5.05e-09	6.46e-07
chr16:77896526-77897396	2.10637	5.08e-09	6.49e-07
chr12:10100924-10101793	-2.28921	5.36e-09	6.84e-07
chr2:19915953-19917136	-2.06582	5.46e-09	6.94e-07
chr15:52812822-52813038	2.81981	5.46e-09	6.94e-07
chr14:61153462-61154008	-2.209	5.47e-09	6.94e-07
chr15:52078876-52079196	2.18078	5.5e-09	6.96e-07
chr15:51829450-51830469	1.91416	5.56e-09	7.03e-07
chr7:21076635-21076897	2.86914	5.59e-09	7.06e-07
chr15:53385081-53385299	2.65936	5.66e-09	7.13e-07
chr8:53564391-53564756	2.60158	5.68e-09	7.15e-07
chr7:15625468-15625796	3.33726	5.94e-09	7.46e-07
chr7:105439039-105439910	-2.10134	6e-09	7.52e-07
chr4:26452633-26452991	3.04949	6.04e-09	7.56e-07
chr11:27423132-27423538	-3.06065	6.16e-09	7.7e-07
chr4:163316814-163317144	-3.95787	6.31e-09	7.87e-07
chr15:49725517-49725717	2.61874	6.53e-09	8.13e-07
chr1:208184361-208184803	-2.36198	6.63e-09	8.25e-07
chr19:9324046-9324296	3.66729	6.7e-09	8.32e-07
chr14:71500658-71501251	-2.56561	6.75e-09	8.37e-07
chr10:113958534-113959094	-2.32475	6.93e-09	8.58e-07
chr19:44401417-44401717	3.05026	6.97e-09	8.61e-07
chr7:95376846-95377486	-2.32696	7.23e-09	8.92e-07
chr15:52824098-52824916	1.92833	7.32e-09	9.02e-07
chr19:33310471-33311178	2.20271	7.4e-09	9.1e-07
chr1:209220002-209220539	-2.75638	7.62e-09	9.36e-07
chr5:39459086-39459628	2.53448	7.65e-09	9.37e-07
chr2:11532200-11532969	-2.08658	7.73e-09	9.46e-07
chr5:119780187-119780925	-2.4581	7.86e-09	9.59e-07
chr11:85844387-85845412	-1.98902	7.86e-09	9.59e-07
chr16:77212013-77213239	1.9191	8.03e-09	9.78e-07
chr15:53494033-53494233	3.03917	8.27e-09	1.01e-06
chr19:52963284-52963494	4.25148	8.65e-09	1.05e-06
chr4:157823729-157824681	-1.97137	8.8e-09	1.07e-06
chr4:76892661-76893017	2.72744	8.93e-09	1.08e-06
chr3:61064542-61065259	-2.17906	9.43e-09	1.14e-06
chr15:51936216-51936457	2.53861	9.56e-09	1.15e-06
chr15:52496241-52496472	2.66694	9.56e-09	1.15e-06
chr2:178144674-178144946	4.2393	9.7e-09	1.17e-06
chr7:15130736-15131163	2.56245	1e-08	1.2e-06
chr15:53197375-53197896	2.05048	1.02e-08	1.22e-06
chr7:24733701-24734054	2.53202	1.07e-08	1.28e-06
chr11:126968965-126969641	-2.41981	1.1e-08	1.31e-06
chr1:91830206-91830587	-2.88494	1.11e-08	1.33e-06
chr15:51991613-51991844	2.38018	1.12e-08	1.34e-06
chr14:43640040-43640558	2.39265	1.13e-08	1.34e-06
chr19:57477543-57477828	3.0063	1.13e-08	1.34e-06
chr1:173122856-173123741	-2.0214	1.2e-08	1.42e-06
chr5:124963307-124964252	-2.08283	1.2e-08	1.42e-06
chr16:80739546-80739918	-2.43124	1.22e-08	1.45e-06
chr4:137414306-137415105	-2.11664	1.3e-08	1.53e-06
chr14:28801391-28801760	2.6485	1.3e-08	1.53e-06
chr15:53655538-53655826	2.52098	1.3e-08	1.54e-06
chr4:171203426-171203961	-2.36129	1.31e-08	1.54e-06
chr15:51621848-51623330	1.84243	1.33e-08	1.56e-06
chr6:6825118-6825784	-2.17624	1.34e-08	1.57e-06
chr7:22572305-22573496	1.90335	1.34e-08	1.57e-06
chr7:136419853-136420275	-3.28643	1.35e-08	1.57e-06
chr13:82305620-82306081	-2.53563	1.35e-08	1.58e-06
chr15:51181517-51181809	2.28759	1.39e-08	1.61e-06
chr14:34929232-34929474	3.30248	1.39e-08	1.61e-06
chr15:53962857-53963314	2.17582	1.39e-08	1.61e-06
chr12:50532625-50533162	2.3456	1.41e-08	1.64e-06
chr14:37616180-37616608	2.41613	1.43e-08	1.66e-06
chr7:47103819-47104464	-2.0642	1.46e-08	1.69e-06
chr5:1867531-1867817	2.98536	1.47e-08	1.7e-06
chr3:152021811-152022520	-2.00568	1.5e-08	1.73e-06
chr7:10924450-10924834	2.40066	1.51e-08	1.73e-06
chr18:65931084-65931524	-2.3952	1.52e-08	1.74e-06
chrX:126459950-126460523	2.74209	1.53e-08	1.75e-06
chr14:20394659-20394876	3.86013	1.54e-08	1.76e-06
chr7:80019826-80020836	-2.20577	1.55e-08	1.77e-06
chr13:103732041-103732378	-2.92358	1.63e-08	1.86e-06
chr13:58239011-58239457	-2.8601	1.65e-08	1.89e-06
chr13:87810357-87811424	-1.94907	1.67e-08	1.9e-06
chrX:140491961-140492762	-2.05646	1.69e-08	1.92e-06
chr2:164522486-164523179	-2.19904	1.7e-08	1.93e-06
chr8:101368846-101369165	2.72772	1.73e-08	1.96e-06
chr16:87925243-87925858	2.13686	1.73e-08	1.96e-06
chr2:148154335-148155400	-2.13533	1.74e-08	1.97e-06
chr7:24192188-24192568	2.90987	1.76e-08	1.98e-06
chr15:50828799-50829147	2.17219	1.76e-08	1.98e-06
chr1:237309362-237310222	-2.35475	1.78e-08	2e-06
chr18:34557566-34558457	-2.2316	1.79e-08	2.01e-06
chr3:174147106-174147459	-2.78563	1.85e-08	2.08e-06
chr3:5060041-5060386	2.59366	1.86e-08	2.08e-06
chr15:49591945-49592145	2.61125	1.87e-08	2.09e-06
chr7:14654606-14654933	3.58124	1.88e-08	2.09e-06
chr7:142181270-142181757	-2.59541	1.92e-08	2.14e-06
chrX:82163777-82164235	-2.50626	1.93e-08	2.15e-06
chr7:135653314-135653621	-3.3913	1.94e-08	2.15e-06
chr10:9144865-9145137	4.1931	1.95e-08	2.17e-06
chr2:12507324-12507653	-2.96723	1.98e-08	2.19e-06
chr2:3348969-3349779	-2.01215	1.98e-08	2.19e-06
chr7:8196337-8196544	4.17556	1.99e-08	2.2e-06
chr12:31773103-31774253	-1.99648	1.99e-08	2.2e-06
chr11:38994652-38994977	-3.41574	2e-08	2.2e-06
chr15:52780558-52780883	2.1048	2.02e-08	2.22e-06
chr18:9428274-9428701	2.60336	2.06e-08	2.27e-06
chr15:50797951-50798336	1.98118	2.07e-08	2.27e-06
chr16:75044787-75045533	-1.9811	2.09e-08	2.29e-06
chr19:52535625-52536720	2.02083	2.12e-08	2.32e-06
chr5:5721878-5722267	-2.67305	2.16e-08	2.36e-06
chr13:77478153-77478738	-2.32748	2.16e-08	2.36e-06
chr13:33345676-33346198	-2.06544	2.17e-08	2.37e-06
chr12:25135387-25136228	-2.01901	2.2e-08	2.39e-06
chr5:32785585-32786261	-2.29263	2.21e-08	2.4e-06
chr17:17445762-17447057	1.90072	2.22e-08	2.4e-06
chr3:108401199-108401584	3.2248	2.3e-08	2.49e-06
chr2:196607930-196608393	-2.63548	2.32e-08	2.51e-06
chr15:56968797-56969143	2.82018	2.34e-08	2.53e-06
chr8:86940787-86941089	2.33912	2.36e-08	2.54e-06
chr10:126940865-126941258	2.88929	2.37e-08	2.55e-06
chr16:78184533-78185290	2.05509	2.42e-08	2.61e-06
chr15:51382909-51383109	2.29871	2.43e-08	2.61e-06
chrX:109270877-109271453	-2.19949	2.47e-08	2.65e-06
chr2:122980683-122981072	-2.76662	2.47e-08	2.65e-06
chr1:33008442-33009055	2.12439	2.48e-08	2.66e-06
chr13:36509371-36509823	-2.40724	2.49e-08	2.66e-06
chr10:60848678-60849103	-2.28954	2.5e-08	2.67e-06
chr12:29148698-29150328	-1.88077	2.51e-08	2.67e-06
chr3:146052095-146052633	-2.46878	2.51e-08	2.67e-06
chrX:139158330-139158722	2.47968	2.51e-08	2.67e-06
chr7:118363723-118364380	-2.27471	2.53e-08	2.69e-06
chr4:103443351-103443722	-2.80264	2.53e-08	2.69e-06
chr5:53089303-53089935	-2.11077	2.57e-08	2.72e-06
chr12:124786605-124786834	3.03575	2.6e-08	2.75e-06
chr6:99802386-99802838	-2.46293	2.61e-08	2.76e-06
chr10:984402-984757	2.35116	2.63e-08	2.77e-06
chrX:34415111-34415766	-2.43453	2.66e-08	2.8e-06
chr2:226118372-226119437	-1.9544	2.7e-08	2.84e-06
chr11:88522886-88523151	-4.16057	2.71e-08	2.84e-06
chr7:123594587-123595243	-2.07545	2.72e-08	2.85e-06
chr5:170245127-170245847	-2.23309	2.74e-08	2.86e-06
chr7:70788274-70788776	-2.46172	2.77e-08	2.89e-06
chr9:37528446-37529523	-2.04665	2.8e-08	2.92e-06
chr19:35478833-35479324	2.3041	2.8e-08	2.92e-06
chr10:132575283-132575795	2.18003	2.89e-08	3.01e-06
chr7:33377487-33377891	3.09384	2.9e-08	3.01e-06
chr7:13414231-13415154	2.00135	2.9e-08	3.01e-06
chr14:64093004-64093287	2.9469	2.93e-08	3.04e-06
chr6:84052142-84052992	-2.03417	3.02e-08	3.12e-06
chr11:14029500-14029813	-2.45951	3.07e-08	3.18e-06
chr7:127833411-127833952	-2.38877	3.09e-08	3.19e-06
chr12:25518507-25518995	-2.51055	3.1e-08	3.19e-06
chr7:127598319-127598736	-2.3287	3.14e-08	3.23e-06
chr12:131315932-131316326	2.86832	3.17e-08	3.26e-06
chr7:77720770-77721098	-2.84763	3.19e-08	3.28e-06
chr15:93829135-93830146	-1.92566	3.33e-08	3.41e-06
chr15:51561300-51561616	2.21724	3.36e-08	3.45e-06
chr15:52241756-52241972	2.38487	3.38e-08	3.45e-06
chr3:189324548-189325159	2.11762	3.45e-08	3.52e-06
chr3:189267883-189268700	-1.99087	3.46e-08	3.53e-06
chr15:50854442-50855359	1.83552	3.47e-08	3.54e-06
chr9:21995258-21995504	4.12609	3.49e-08	3.55e-06
chr13:104641284-104641899	-2.16704	3.54e-08	3.6e-06
chr2:38515334-38516031	-2.0399	3.6e-08	3.66e-06
chr8:125066620-125067203	1.98216	3.67e-08	3.72e-06
chr12:97656439-97657223	-2.4783	3.69e-08	3.73e-06
chr7:102064369-102065051	-2.28982	3.69e-08	3.73e-06
chr7:118870281-118870565	-3.51165	3.75e-08	3.78e-06
chr7:22583242-22583624	2.15263	3.79e-08	3.82e-06
chr10:67230665-67231472	-2.33429	3.87e-08	3.9e-06
chr10:122599297-122599959	2.52298	3.89e-08	3.91e-06
chr6:163324642-163325082	2.84716	3.9e-08	3.92e-06
chr13:61507893-61508531	-2.17283	3.93e-08	3.94e-06
chr19:12365500-12365949	2.42217	3.94e-08	3.95e-06
chr1:96059693-96060181	-2.18894	4e-08	4e-06
chr11:111735212-111736141	-2.00951	4.02e-08	4.02e-06
chr7:19369625-19370292	2.04898	4.04e-08	4.03e-06
chr2:35291909-35293026	-1.93747	4.05e-08	4.03e-06
chr2:179574047-179575002	-1.98825	4.1e-08	4.08e-06
chr2:180359551-180360618	-1.88527	4.15e-08	4.12e-06
chr12:39990638-39991053	-3.11411	4.24e-08	4.21e-06
chr11:38971962-38972523	-2.30909	4.34e-08	4.3e-06
chr3:177451829-177452299	-2.45788	4.48e-08	4.43e-06
chr1:210270249-210270815	-2.09945	4.52e-08	4.47e-06
chr7:10780332-10780719	3.31145	4.6e-08	4.54e-06
chr7:106859026-106859403	-2.76014	4.67e-08	4.6e-06
chr10:19833073-19833524	-2.38409	4.67e-08	4.6e-06
chrX:16832369-16832625	-2.97682	4.74e-08	4.66e-06
chr13:74751699-74752146	-2.39773	4.78e-08	4.7e-06
chr17:17445343-17445609	2.5464	4.79e-08	4.7e-06
chr19:52637824-52638615	1.92802	4.85e-08	4.75e-06
chr15:27410826-27411330	2.20552	4.9e-08	4.79e-06
chr11:3813448-3814000	2.21609	4.93e-08	4.82e-06
chr14:85587087-85587777	1.95142	4.93e-08	4.82e-06
chrX:154369322-154369760	2.03336	4.96e-08	4.84e-06
chr11:124536506-124536962	-2.2253	5.02e-08	4.89e-06
chr7:113170381-113171345	-2.14882	5.07e-08	4.93e-06
chr15:50980555-50980860	2.23442	5.15e-08	5e-06
chr10:60848146-60848569	-2.39376	5.18e-08	5.02e-06
chr10:114819380-114819781	2.26091	5.19e-08	5.03e-06
chr2:36731974-36732855	-2.02323	5.23e-08	5.06e-06
chr12:100678923-100679355	-2.23857	5.46e-08	5.28e-06
chr17:28536915-28537431	-2.09839	5.55e-08	5.36e-06
chr4:175297930-175298305	-2.76199	5.56e-08	5.36e-06
chr15:52760027-52760310	2.19102	5.79e-08	5.57e-06
chr15:53684583-53684928	2.33472	5.93e-08	5.7e-06
chr18:60372422-60373227	-2.10116	5.94e-08	5.7e-06
chr13:101416587-101417398	-2.0454	5.95e-08	5.71e-06
chr4:183353664-183354563	-1.9851	5.96e-08	5.71e-06
chr19:44051524-44052322	1.98311	6.12e-08	5.85e-06
chr15:53875194-53875432	2.4409	6.18e-08	5.91e-06
chr7:78058270-78058773	-2.74252	6.2e-08	5.91e-06
chr16:89430913-89431484	2.08945	6.27e-08	5.98e-06
chr11:99069804-99070238	-2.74462	6.37e-08	6.06e-06
chr10:62640271-62640770	-2.46043	6.38e-08	6.06e-06
chr1:225677429-225677682	3.33066	6.48e-08	6.15e-06
chr3:178736315-178736685	-2.55886	6.51e-08	6.18e-06
chr4:94428894-94429424	2.17649	6.55e-08	6.2e-06
chr4:132540310-132541190	-1.92875	6.63e-08	6.27e-06
chr8:122489665-122490080	-2.09258	6.68e-08	6.31e-06
chr14:77699431-77699876	2.08126	6.73e-08	6.35e-06
chr4:74620256-74620754	-2.24768	6.8e-08	6.41e-06
chrX:96433726-96434127	-2.47312	6.83e-08	6.43e-06
chr5:87231012-87231407	-2.58822	6.86e-08	6.45e-06
chr4:186067966-186068414	-2.4189	6.91e-08	6.48e-06
chr8:91289139-91289577	2.3416	7.04e-08	6.61e-06
chrX:78571872-78572206	2.56964	7.08e-08	6.63e-06
chr4:163478511-163478908	-2.5948	7.1e-08	6.64e-06
chr11:123197804-123198041	-3.37234	7.17e-08	6.7e-06
chr6:156827139-156827754	-2.07871	7.22e-08	6.74e-06
chr4:74545494-74545851	-2.5443	7.24e-08	6.74e-06
chr18:7038104-7038950	-2.03722	7.31e-08	6.8e-06
chr8:66126765-66127234	-2.15572	7.31e-08	6.8e-06
chr19:53622025-53622615	2.38626	7.33e-08	6.8e-06
chr4:74583124-74583363	-2.73816	7.33e-08	6.8e-06
chr1:225720473-225720887	2.39659	7.36e-08	6.82e-06
chr3:149388069-149388465	2.05997	7.44e-08	6.88e-06
chr2:144902916-144903577	-2.46818	7.62e-08	7.04e-06
chr21:40340890-40341342	-2.53901	7.71e-08	7.11e-06
chr2:183348475-183348757	-3.17089	7.75e-08	7.14e-06
chr2:192500713-192501257	-2.01321	7.76e-08	7.15e-06
chr18:43279398-43279751	-2.43345	8.07e-08	7.43e-06
chr2:35298255-35299161	-1.9203	8.24e-08	7.57e-06
chr11:58926244-58926663	2.40585	8.27e-08	7.59e-06
chr7:75842754-75843326	-2.29791	8.31e-08	7.62e-06
chr8:66534514-66534990	-2.21827	8.38e-08	7.67e-06
chr10:30151714-30152423	-2.07934	8.43e-08	7.71e-06
chr13:75489507-75489801	-2.86455	8.45e-08	7.72e-06
chr19:1114665-1114878	3.70769	8.49e-08	7.74e-06
chr4:188195799-188196588	-2.36255	8.51e-08	7.75e-06
chr7:21860869-21861165	2.92707	8.6e-08	7.83e-06
chr1:228059626-228060266	1.96251	8.62e-08	7.83e-06
chr7:110394572-110394905	-3.25752	8.62e-08	7.83e-06
chr15:51924207-51924410	2.36725	8.69e-08	7.88e-06
chr22:12097707-12098083	2.65172	8.89e-08	8.05e-06
chr15:47824176-47824578	-2.46313	8.91e-08	8.06e-06
chr8:109501309-109501570	2.85633	8.92e-08	8.06e-06
chr8:127782226-127783014	1.84752	8.95e-08	8.08e-06
chr8:100345144-100345635	2.10596	9.01e-08	8.12e-06
chr15:69107145-69107474	2.72317	9.05e-08	8.14e-06
chr3:180762888-180763375	-2.34752	9.06e-08	8.14e-06
chr7:7529421-7529889	2.25452	9.11e-08	8.19e-06
chr4:163385499-163385903	-2.22323	9.18e-08	8.24e-06
chrX:23816819-23817522	-2.18562	9.28e-08	8.32e-06
chr5:101091260-101091810	-2.25757	9.36e-08	8.38e-06
chr15:51917526-51917992	1.92202	9.41e-08	8.41e-06
chr4:49513346-49513957	2.25081	9.45e-08	8.44e-06
chrX:153059720-153060066	2.84692	9.53e-08	8.5e-06
chr1:102833195-102833563	-2.37946	9.54e-08	8.5e-06
chr2:35495252-35495685	-2.52659	9.55e-08	8.5e-06
chr5:119355168-119355479	-2.34586	9.83e-08	8.74e-06
chr15:50416052-50416277	2.2332	9.91e-08	8.8e-06
chr4:101921409-101921726	2.6645	9.98e-08	8.85e-06
chr7:28409103-28409477	2.70942	1e-07	8.87e-06
chr7:132028533-132028883	-2.59394	1e-07	8.88e-06
chr14:28217427-28218188	2.14682	1.02e-07	9e-06
chr4:186021483-186021940	-2.73994	1.03e-07	9.05e-06
chr3:159179123-159179479	3.24374	1.03e-07	9.11e-06
chr5:100517204-100517738	-1.91503	1.06e-07	9.32e-06
chr11:105289944-105290421	-2.92746	1.06e-07	9.35e-06
chr15:51726334-51726797	1.84718	1.07e-07	9.44e-06
chr2:21251655-21251880	-3.30452	1.09e-07	9.53e-06
chr15:53130877-53131138	2.2573	1.09e-07	9.6e-06
chr7:138951947-138952257	-2.4718	1.11e-07	9.7e-06
chr6:158839850-158840133	4.01374	1.11e-07	9.72e-06
chr15:50840593-50840819	2.25204	1.11e-07	9.73e-06
chr2:51581694-51582278	-2.11076	1.12e-07	9.74e-06
chrX:116384457-116384893	2.54269	1.14e-07	9.9e-06
chr21:32495133-32495692	2.59605	1.14e-07	9.92e-06
chr14:87312118-87312459	2.70898	1.16e-07	1.01e-05
chr4:174369821-174370488	-2.33294	1.19e-07	1.04e-05
chr15:50353896-50355829	1.6967	1.19e-07	1.04e-05
chr5:19293201-19293566	2.90483	1.2e-07	1.04e-05
chr10:84717892-84718139	4.03896	1.23e-07	1.07e-05
chr15:53808499-53808854	2.12057	1.24e-07	1.07e-05
chr7:130994571-130995000	-2.53857	1.24e-07	1.07e-05
chr5:100647312-100648167	-1.86531	1.26e-07	1.09e-05
chr7:7586029-7586336	2.68873	1.27e-07	1.09e-05
chr14:52502295-52502727	2.75214	1.27e-07	1.1e-05
chr13:75685171-75685757	-1.95309	1.28e-07	1.1e-05
chr15:50764984-50766171	1.71165	1.28e-07	1.1e-05
chr7:9404112-9404936	-2.01901	1.28e-07	1.1e-05
chr7:119472424-119472970	-2.46075	1.29e-07	1.11e-05
chr14:35747424-35747663	3.26448	1.3e-07	1.12e-05
chr19:21141850-21142109	3.42629	1.31e-07	1.12e-05
chr5:103006855-103007310	-2.17164	1.31e-07	1.12e-05
chr4:185304912-185305350	-2.34809	1.31e-07	1.12e-05
chr1:75861595-75862327	-2.00873	1.33e-07	1.13e-05
chr10:113454561-113455074	-2.30233	1.33e-07	1.13e-05
chr7:101564834-101565107	-3.09209	1.34e-07	1.14e-05
chr15:80854157-80854494	-2.40034	1.35e-07	1.15e-05
chr10:132362268-132362496	2.75161	1.37e-07	1.16e-05
chr7:138343004-138343316	-2.86843	1.38e-07	1.17e-05
chr3:188964771-188965496	-2.15692	1.39e-07	1.17e-05
chr7:142587667-142587936	-3.98543	1.39e-07	1.17e-05
chr5:45263170-45263700	2.74037	1.39e-07	1.18e-05
chr7:47409195-47409792	-1.96764	1.4e-07	1.18e-05
chr7:153523781-153524637	-2.04097	1.41e-07	1.19e-05
chr15:57198699-57198943	3.43818	1.41e-07	1.19e-05
chr7:142438294-142438651	-2.3221	1.42e-07	1.19e-05
chr12:15216011-15216779	-1.92717	1.42e-07	1.19e-05
chr7:30654735-30655056	2.88425	1.42e-07	1.2e-05
chr7:83629125-83630131	-2.02518	1.43e-07	1.2e-05
chr7:123450482-123451347	-2.06147	1.44e-07	1.21e-05
chr1:210251060-210252045	-1.81477	1.45e-07	1.21e-05
chr11:130533113-130533750	-2.16671	1.45e-07	1.21e-05
chr7:19954116-19954514	2.49816	1.47e-07	1.23e-05
chr16:80837728-80838226	2.1526	1.48e-07	1.23e-05
chr10:92384812-92385137	2.89412	1.49e-07	1.24e-05
chr1:51629058-51629630	2.26652	1.5e-07	1.25e-05
chr7:11751764-11752044	2.68901	1.5e-07	1.25e-05
chr3:74985713-74986145	2.53705	1.53e-07	1.27e-05
chr18:8779511-8779825	3.22624	1.55e-07	1.28e-05
chr5:17326542-17327090	2.13295	1.56e-07	1.3e-05
chr11:132858242-132858493	-3.12646	1.58e-07	1.3e-05
chr7:127905595-127905956	-2.98232	1.6e-07	1.32e-05
chr15:53506483-53506683	2.67851	1.62e-07	1.34e-05
chr8:129883792-129884161	-2.14434	1.63e-07	1.34e-05
chr16:49010413-49010885	-2.57921	1.63e-07	1.34e-05
chr7:142496536-142497224	-2.00101	1.65e-07	1.36e-05
chr16:35811254-35811635	2.80968	1.67e-07	1.37e-05
chr2:11498502-11499002	-1.9575	1.68e-07	1.38e-05
chr2:11539347-11539877	-1.9207	1.68e-07	1.38e-05
chr10:77872120-77873380	-1.78658	1.69e-07	1.38e-05
chr7:31549640-31549908	3.37822	1.75e-07	1.43e-05
chr18:69879003-69879396	-2.8169	1.76e-07	1.44e-05
chr8:37243111-37243444	2.78394	1.77e-07	1.44e-05
chr5:10301378-10302291	-1.84455	1.78e-07	1.45e-05
chr10:58229653-58230477	-1.95654	1.8e-07	1.46e-05
chr7:24492834-24493183	2.25341	1.8e-07	1.46e-05
chr3:194962241-194962485	3.38872	1.81e-07	1.48e-05
chr16:78051180-78051488	2.4445	1.82e-07	1.48e-05
chr7:107880332-107880721	-2.18806	1.84e-07	1.49e-05
chr7:23853781-23854104	2.87251	1.9e-07	1.54e-05
chr4:128841467-128841843	2.54543	1.91e-07	1.55e-05
chr11:101441603-101442525	-1.93376	1.92e-07	1.55e-05
chr9:73581161-73581923	-2.1964	1.93e-07	1.56e-05
chr15:52071611-52071916	1.93137	1.94e-07	1.57e-05
chr6:122623355-122623671	-2.46388	1.94e-07	1.57e-05
chrX:20361924-20363296	-1.81264	1.95e-07	1.57e-05
chr7:134891166-134891655	-2.12984	1.95e-07	1.57e-05
chr4:185513584-185514323	-2.04261	1.97e-07	1.58e-05
chr10:4280588-4281414	1.88653	1.97e-07	1.58e-05
chr8:67737589-67737857	3.6104	1.97e-07	1.58e-05
chr3:116971524-116971869	-2.55902	1.98e-07	1.59e-05
chr7:102063758-102064079	-2.76187	2.05e-07	1.64e-05
chr15:53142102-53142353	2.50971	2.07e-07	1.65e-05
chr4:81021451-81022199	-1.96797	2.08e-07	1.66e-05
chr7:121313533-121313892	-3.18585	2.09e-07	1.67e-05
chr14:42149591-42149857	3.41044	2.12e-07	1.69e-05
chr6:164307422-164307812	-2.92509	2.14e-07	1.71e-05
chr20:19775613-19776292	1.90718	2.15e-07	1.71e-05
chrX:88612917-88613627	-2.30753	2.15e-07	1.71e-05
chr6:135062669-135063177	-2.00356	2.16e-07	1.71e-05
chr9:76379505-76379980	-1.94935	2.21e-07	1.76e-05
chr1:152743196-152743805	-1.90376	2.26e-07	1.79e-05
chr4:86359967-86360253	-2.60103	2.27e-07	1.8e-05
chr3:133206636-133207379	-1.87426	2.28e-07	1.8e-05
chr2:137873878-137874691	-2.04089	2.29e-07	1.81e-05
chr16:27829627-27829895	3.22441	2.31e-07	1.82e-05
chr5:52943332-52943764	-2.16443	2.31e-07	1.82e-05
chr3:109648066-109648460	-2.12524	2.32e-07	1.83e-05
chr12:26523781-26524088	-2.61287	2.33e-07	1.83e-05
chr19:19105583-19105891	-2.71067	2.33e-07	1.83e-05
chr1:216596309-216596627	-2.11713	2.39e-07	1.87e-05
chr16:76268374-76268602	2.85819	2.4e-07	1.89e-05
chr12:97500220-97501218	-1.91008	2.41e-07	1.89e-05
chr4:138910572-138911460	-1.71787	2.43e-07	1.91e-05
chr8:11572480-11573200	-1.97527	2.5e-07	1.95e-05
chrX:131813193-131813483	2.5661	2.5e-07	1.96e-05
chr8:78350400-78351347	-1.96699	2.51e-07	1.96e-05
chr2:227267782-227268129	-2.69787	2.51e-07	1.96e-05
chr8:133899307-133899725	2.41803	2.52e-07	1.96e-05
chr5:35295013-35295682	-2.08008	2.6e-07	2.02e-05
chr11:65403472-65403682	3.39265	2.67e-07	2.07e-05
chr3:42179402-42179773	-2.37474	2.73e-07	2.12e-05
chr7:7504898-7505258	2.68487	2.77e-07	2.15e-05
chr7:18048459-18048833	2.63466	2.79e-07	2.16e-05
chr2:239181742-239182388	-2.09334	2.79e-07	2.16e-05
chr5:141867666-141868024	-2.31378	2.82e-07	2.18e-05
chr19:57351091-57351423	2.52528	2.84e-07	2.2e-05
chr4:34922225-34922676	2.19953	2.85e-07	2.2e-05
chr7:23030612-23030988	2.74526	2.86e-07	2.2e-05
chr20:52008776-52008995	2.74977	2.91e-07	2.24e-05
chr11:1100688-1100911	3.62678	2.93e-07	2.25e-05
chrX:150688865-150689512	1.92381	2.93e-07	2.25e-05
chr10:60707912-60708188	-2.77825	2.94e-07	2.26e-05
chr7:134710394-134711233	-1.95917	2.98e-07	2.28e-05
chr9:114156321-114156836	-2.36462	3.03e-07	2.32e-05
chr3:103813971-103814377	2.20956	3.17e-07	2.42e-05
chr7:24059617-24060209	1.92289	3.17e-07	2.43e-05
chr1:99648147-99648457	-2.58806	3.18e-07	2.43e-05
chr15:49620613-49621364	1.663	3.19e-07	2.43e-05
chr21:31986551-31986834	2.74372	3.23e-07	2.46e-05
chr14:35384622-35384860	2.67438	3.23e-07	2.46e-05
chr10:7942898-7943240	2.37456	3.24e-07	2.46e-05
chr10:120455620-120455963	-2.43717	3.26e-07	2.48e-05
chr12:58302457-58302987	2.06134	3.33e-07	2.53e-05
chr2:165413087-165413543	-2.24275	3.34e-07	2.53e-05
chr21:28961896-28962283	2.56871	3.38e-07	2.56e-05
chr12:132055717-132056022	2.92054	3.42e-07	2.59e-05
chr16:68332319-68332648	2.37351	3.43e-07	2.59e-05
chr2:36097092-36097383	-2.74385	3.45e-07	2.61e-05
chr3:3708325-3708758	2.14127	3.47e-07	2.62e-05
chr13:46611125-46611339	2.56628	3.47e-07	2.62e-05
chr11:103007478-103007912	2.20619	3.55e-07	2.67e-05
chr11:7538669-7539039	2.18755	3.55e-07	2.67e-05
chr3:8500627-8501116	1.80357	3.63e-07	2.73e-05
chr11:129815748-129816322	2.18623	3.64e-07	2.74e-05
chr7:102317303-102317674	-2.14418	3.65e-07	2.74e-05
chr4:23374019-23374712	-1.98276	3.7e-07	2.77e-05
chr2:104378790-104379207	2.23932	3.7e-07	2.77e-05
chr7:20607114-20607472	2.71694	3.73e-07	2.79e-05
chr14:35730187-35730504	2.5602	3.76e-07	2.81e-05
chr18:48330652-48330930	-2.67906	3.78e-07	2.82e-05
chr15:53978242-53978517	2.08309	3.79e-07	2.83e-05
chr12:83518461-83518768	3.18526	3.81e-07	2.84e-05
chr9:107249074-107249627	-1.95257	3.83e-07	2.85e-05
chr6:73028110-73028714	-1.93295	3.98e-07	2.96e-05
chr3:81531001-81532151	-1.79596	4.05e-07	3.01e-05
chr13:39510296-39510546	-2.90619	4.06e-07	3.01e-05
chr19:37210470-37210855	2.11474	4.08e-07	3.03e-05
chr1:206524862-206525597	-1.75172	4.1e-07	3.04e-05
chr15:49876758-49877078	1.87132	4.11e-07	3.04e-05
chr5:1326393-1326827	2.11662	4.12e-07	3.04e-05
chr17:21345316-21345635	-2.56224	4.12e-07	3.04e-05
chr13:81290973-81291272	-2.60736	4.13e-07	3.05e-05
chr7:83677154-83677932	-1.79141	4.15e-07	3.06e-05
chr7:113085697-113086309	-2.21897	4.19e-07	3.09e-05
chr15:53808124-53808365	2.14322	4.19e-07	3.09e-05
chr11:97573617-97574170	-2.06873	4.21e-07	3.09e-05
chr7:21262218-21262509	2.71607	4.21e-07	3.09e-05
chrX:32185162-32185666	-2.33772	4.24e-07	3.11e-05
chr4:189090281-189090530	-3.01663	4.25e-07	3.12e-05
chr19:29450373-29450695	3.01583	4.26e-07	3.12e-05
chr12:29185605-29185987	-2.20306	4.3e-07	3.15e-05
chr7:95491787-95492363	-2.01317	4.32e-07	3.16e-05
chr12:119171069-119171776	-1.8752	4.33e-07	3.16e-05
chr15:51252826-51253026	2.32417	4.35e-07	3.17e-05
chr15:51991079-51991545	1.77199	4.37e-07	3.19e-05
chr14:43604716-43605225	2.31406	4.37e-07	3.19e-05
chr2:11542397-11542699	-2.07457	4.39e-07	3.19e-05
chr14:43135687-43136225	2.25364	4.4e-07	3.2e-05
chr4:168587851-168588146	-2.45503	4.43e-07	3.22e-05
chr4:166198914-166199185	-2.79029	4.47e-07	3.24e-05
chr10:9066647-9066929	2.59799	4.48e-07	3.25e-05
chr10:89922230-89922518	2.60301	4.49e-07	3.25e-05
chr14:55085097-55085571	2.08424	4.5e-07	3.25e-05
chr15:56969323-56969596	2.65829	4.51e-07	3.26e-05
chr8:31497174-31497626	-2.64263	4.54e-07	3.28e-05
chr13:80654596-80655242	-2.06874	4.55e-07	3.28e-05
chrX:138105590-138105990	2.45049	4.55e-07	3.28e-05
chr6:13455407-13455994	-2.09574	4.6e-07	3.31e-05
chr5:169945642-169946269	-1.86571	4.6e-07	3.31e-05
chr4:148060414-148060998	-1.93524	4.62e-07	3.32e-05
chr7:126987182-126987689	-2.39709	4.63e-07	3.32e-05
chr2:42054659-42055131	-2.13915	4.71e-07	3.38e-05
chr5:1514758-1515099	2.0665	4.75e-07	3.4e-05
chr12:84069160-84069558	-2.539	4.76e-07	3.41e-05
chr9:73465807-73466331	-2.27501	4.77e-07	3.41e-05
chr10:34791925-34793196	-1.74918	4.77e-07	3.41e-05
chr4:26110506-26110853	2.70894	4.79e-07	3.42e-05
chr9:119412355-119412935	-1.8701	4.86e-07	3.46e-05
chr13:49097440-49097879	-2.30435	4.86e-07	3.46e-05
chr8:115930142-115930491	-2.46734	4.92e-07	3.51e-05
chr7:143892475-143892982	-1.99279	4.99e-07	3.55e-05
chr9:107389638-107390215	-1.9025	4.99e-07	3.55e-05
chr4:174474488-174475002	-1.97574	5.01e-07	3.56e-05
chr10:31935715-31935971	-3.112	5.02e-07	3.56e-05
chr8:54059705-54060211	-2.06302	5.18e-07	3.67e-05
chr12:118107041-118107361	2.03498	5.2e-07	3.68e-05
chr1:183374811-183375254	2.0565	5.21e-07	3.69e-05
chr8:10850946-10851241	-2.98358	5.22e-07	3.69e-05
chr13:93233957-93234473	-1.92548	5.23e-07	3.69e-05
chr3:31370782-31371145	2.48393	5.28e-07	3.72e-05
chr3:21272051-21272349	3.27088	5.29e-07	3.73e-05
chr12:14416573-14416983	-2.39592	5.32e-07	3.75e-05
chr18:73520255-73520570	-2.71248	5.37e-07	3.78e-05
chr7:153876565-153876966	-2.42059	5.4e-07	3.8e-05
chr12:83232248-83232645	2.70332	5.41e-07	3.8e-05
chr2:202344190-202344853	-2.0471	5.47e-07	3.83e-05
chr10:65751213-65751687	-1.97059	5.49e-07	3.85e-05
chrX:31470814-31471611	-2.05198	5.53e-07	3.87e-05
chr8:130366265-130366832	1.93363	5.54e-07	3.88e-05
chr3:929888-930212	2.52759	5.63e-07	3.93e-05
chr2:64096626-64096907	-3.33512	5.64e-07	3.94e-05
chr16:74487638-74488020	2.20984	5.65e-07	3.94e-05
chr12:53685532-53685732	3.56899	5.7e-07	3.97e-05
chr12:210643-211514	-1.86322	5.71e-07	3.98e-05
chr2:20080440-20081215	-1.88939	5.73e-07	3.98e-05
chr3:116758364-116758630	-3.86555	5.73e-07	3.98e-05
chr7:133617414-133617658	-3.28175	5.75e-07	3.99e-05
chr3:106842527-106843128	-2.17029	5.78e-07	4.01e-05
chr7:159021015-159021362	-2.34018	5.8e-07	4.02e-05
chr2:48016694-48016962	-2.63007	5.82e-07	4.03e-05
chr12:121754984-121755184	2.9895	5.85e-07	4.05e-05
chrX:35919420-35920286	-1.70589	5.85e-07	4.05e-05
chr4:172411021-172411483	-2.15331	5.87e-07	4.05e-05
chr14:84520744-84521072	2.29664	5.88e-07	4.06e-05
chr15:52217172-52217560	1.77408	5.89e-07	4.06e-05
chr7:34814207-34814553	2.10024	5.9e-07	4.07e-05
chr15:51078342-51078591	2.05524	5.91e-07	4.07e-05
chr6:102204274-102204793	-2.09252	5.97e-07	4.1e-05
chr14:27805320-27805593	3.27126	5.99e-07	4.12e-05
chr18:41080681-41081152	-2.64056	6.04e-07	4.15e-05
chr4:172892366-172892683	-2.57192	6.08e-07	4.17e-05
chr1:232529810-232530215	2.11419	6.09e-07	4.17e-05
chr2:20381299-20381870	-1.90622	6.1e-07	4.17e-05
chr2:102126235-102126597	2.35396	6.18e-07	4.23e-05
chr2:171763215-171763549	2.62891	6.22e-07	4.25e-05
chr2:692590-693328	-1.84224	6.27e-07	4.28e-05
chr4:78569266-78569502	3.4905	6.32e-07	4.31e-05
chr2:11543807-11544095	-2.25844	6.38e-07	4.35e-05
chr8:31833396-31833918	-2.20251	6.47e-07	4.41e-05
chr7:54838220-54838956	-1.73788	6.52e-07	4.44e-05
chr5:88014906-88015677	-2.10991	6.56e-07	4.46e-05
chr2:726197-726885	-1.81139	6.58e-07	4.47e-05
chr2:4672881-4673421	-2.18071	6.66e-07	4.52e-05
chr13:90416478-90417014	-2.11235	6.66e-07	4.52e-05
chr9:82031405-82031947	-2.12749	6.67e-07	4.52e-05
chr12:112149653-112150006	2.09733	6.69e-07	4.53e-05
chr14:73675178-73675520	2.2125	6.79e-07	4.59e-05
chr18:69250460-69250903	-2.42187	6.9e-07	4.66e-05
chr5:132378423-132379049	-1.7767	6.98e-07	4.71e-05
chr20:48812526-48813132	1.67263	7.01e-07	4.72e-05
chr7:8442951-8443260	2.49975	7.1e-07	4.78e-05
chr2:11484803-11485068	-2.40675	7.26e-07	4.89e-05
chr8:93160207-93160597	1.9671	7.29e-07	4.9e-05
chrX:147796502-147797105	2.00014	7.29e-07	4.9e-05
chr10:110802624-110802996	-2.00612	7.3e-07	4.9e-05
chr1:214439467-214440022	-2.00282	7.37e-07	4.95e-05
chr4:174984952-174985263	-2.67718	7.38e-07	4.95e-05
chr7:117791988-117792244	-2.75559	7.42e-07	4.97e-05
chrX:152038773-152039161	2.30675	7.43e-07	4.97e-05
chr2:60597328-60597736	-2.17878	7.43e-07	4.97e-05
chr7:142898428-142898718	-2.60048	7.46e-07	4.98e-05
chr6:139323658-139324312	-1.87569	7.49e-07	5e-05
chr1:100668254-100669097	-1.93487	7.53e-07	5.02e-05
chr4:5922160-5922410	3.48939	7.53e-07	5.02e-05
chr13:23212635-23213143	1.87864	7.59e-07	5.05e-05
chr1:230783489-230783689	3.2913	7.59e-07	5.05e-05
chr5:107556985-107557725	-1.74139	7.6e-07	5.05e-05
chr2:239061218-239061583	2.82161	7.62e-07	5.06e-05
chr13:65133165-65133428	-3.24739	7.63e-07	5.06e-05
chr4:168677031-168677422	-1.96144	7.64e-07	5.07e-05
chr3:86922980-86923272	-2.45693	7.67e-07	5.08e-05
chr4:185508190-185508647	-2.01774	7.73e-07	5.12e-05
chr5:97239558-97240436	-1.75325	7.76e-07	5.13e-05
chr2:14191825-14192230	-2.0431	7.77e-07	5.13e-05
chr10:93896956-93897204	2.97756	7.84e-07	5.17e-05
chr4:38591512-38591876	-2.19749	7.85e-07	5.18e-05
chr7:103660454-103661132	-1.90975	7.87e-07	5.18e-05
chr1:51325905-51326136	-2.6114	7.88e-07	5.19e-05
chr22:46649496-46649816	2.67522	7.96e-07	5.23e-05
chr6:71489819-71490201	2.16083	8e-07	5.26e-05
chr4:62485385-62485804	-2.49618	8.05e-07	5.28e-05
chr11:101566623-101567402	-2.01856	8.11e-07	5.32e-05
chr12:21214763-21215159	-2.86158	8.15e-07	5.34e-05
chr12:89756621-89757299	-1.8684	8.16e-07	5.34e-05
chr4:172188259-172188990	-1.7607	8.19e-07	5.36e-05
chr2:150376644-150377026	-2.17449	8.19e-07	5.36e-05
chr10:89921424-89921870	1.95804	8.21e-07	5.36e-05
chr15:55943970-55944368	2.37098	8.32e-07	5.43e-05
chr6:6758822-6759843	-1.66088	8.34e-07	5.44e-05
chr14:23611411-23611757	2.25578	8.39e-07	5.47e-05
chr11:38971096-38971519	-2.06542	8.41e-07	5.47e-05
chr7:23287572-23287885	2.20033	8.43e-07	5.48e-05
chr14:29961030-29961391	2.40436	8.48e-07	5.51e-05
chr5:101658573-101659055	-2.16358	8.52e-07	5.53e-05
chr8:56636978-56637460	-2.23231	8.56e-07	5.55e-05
chrX:22097179-22097677	2.3103	8.59e-07	5.57e-05
chr16:33798599-33798930	2.39257	8.61e-07	5.58e-05
chr7:84980977-84981553	-2.00311	8.7e-07	5.63e-05
chr2:99404354-99404743	2.13115	8.77e-07	5.67e-05
chr5:1864764-1865473	1.76276	8.93e-07	5.77e-05
chr4:6641065-6641619	2.02118	8.95e-07	5.78e-05
chr7:20486664-20487103	2.21196	9.07e-07	5.85e-05
chr7:112459670-112459955	-2.65019	9.12e-07	5.88e-05
chrX:31070024-31070343	-2.80727	9.23e-07	5.95e-05
chr7:19595304-19595621	2.58194	9.31e-07	5.99e-05
chr1:234702197-234702453	2.84344	9.47e-07	6.09e-05
chr14:51117442-51117816	2.64876	9.53e-07	6.12e-05
chr7:142516002-142516321	-2.15333	9.57e-07	6.14e-05
chr14:31667866-31668399	2.19388	9.61e-07	6.16e-05
chr10:48814916-48815243	-2.22562	9.63e-07	6.17e-05
chr7:47485340-47486152	-1.7682	9.66e-07	6.19e-05
chr18:43876424-43877263	-1.92931	9.74e-07	6.23e-05
chrX:134670189-134670763	1.99025	9.74e-07	6.23e-05
chr2:193347307-193348080	-1.8786	9.77e-07	6.24e-05
chr3:23580315-23580731	2.25877	9.81e-07	6.26e-05
chr5:81906947-81907322	2.52879	9.88e-07	6.3e-05
chr4:80307784-80308470	-1.90667	9.89e-07	6.3e-05
chr13:33218014-33218480	-1.85817	9.94e-07	6.33e-05
chr13:75968119-75968450	-2.48134	9.97e-07	6.34e-05
chr10:129963555-129964543	1.81328	9.99e-07	6.35e-05
chr9:75101007-75101545	-1.97079	1e-06	6.36e-05
chr7:8597275-8597910	1.75917	1e-06	6.37e-05
chr7:146043159-146043835	-2.10068	1.01e-06	6.4e-05
chr1:69972358-69972580	-3.31532	1.01e-06	6.42e-05
chrX:104386614-104387013	2.25786	1.02e-06	6.44e-05
chr4:66782770-66783080	-2.8093	1.02e-06	6.45e-05
chr4:165476619-165476973	2.03166	1.04e-06	6.57e-05
chr10:128451707-128452081	2.64441	1.04e-06	6.59e-05
chr2:49770906-49771442	-1.95709	1.05e-06	6.61e-05
chr7:19788067-19788448	2.31899	1.06e-06	6.67e-05
chr14:34361356-34361862	1.89515	1.06e-06	6.67e-05
chr7:142478470-142479081	-2.08593	1.06e-06	6.67e-05
chr2:77753712-77754565	-1.85301	1.06e-06	6.67e-05
chr5:6858646-6858922	2.64603	1.07e-06	6.72e-05
chr4:153556357-153556752	2.28393	1.07e-06	6.73e-05
chr7:128021242-128021821	-1.77113	1.08e-06	6.8e-05
chr2:226215940-226216291	-2.2712	1.09e-06	6.82e-05
chr12:26246515-26246881	-2.3452	1.09e-06	6.82e-05
chr4:185591888-185592110	-3.48795	1.1e-06	6.88e-05
chr1:248810636-248811281	-1.70613	1.12e-06	7.02e-05
chr5:28397555-28397983	-2.23473	1.13e-06	7.06e-05
chr10:60527696-60528017	-2.57621	1.13e-06	7.06e-05
chr3:144008445-144008832	-1.97979	1.13e-06	7.06e-05
chr20:48884983-48885337	1.77526	1.14e-06	7.12e-05
chr15:78291715-78292093	1.99337	1.19e-06	7.42e-05
chr2:30604674-30605076	-2.46899	1.19e-06	7.42e-05
chr15:89498223-89498677	1.88568	1.2e-06	7.45e-05
chr12:7036678-7037270	-2.09831	1.21e-06	7.49e-05
chr7:79386999-79387402	-2.35289	1.22e-06	7.54e-05
chr1:55262822-55263302	-1.92293	1.22e-06	7.54e-05
chr2:33395725-33396039	-2.4072	1.22e-06	7.54e-05
chr12:75982254-75982480	-2.52704	1.22e-06	7.56e-05
chr2:70488965-70489662	-1.83573	1.23e-06	7.59e-05
chr4:159455483-159455893	-2.51219	1.23e-06	7.59e-05
chr3:146049854-146050221	-2.41232	1.23e-06	7.59e-05
chr13:75258230-75258519	-2.65268	1.23e-06	7.6e-05
chr2:163123450-163123949	-1.83539	1.24e-06	7.62e-05
chr1:117226085-117226290	2.57203	1.25e-06	7.7e-05
chr7:149318056-149318596	-2.00313	1.25e-06	7.7e-05
chr7:129595074-129595370	-2.44078	1.25e-06	7.71e-05
chr3:32890529-32890866	2.41344	1.27e-06	7.8e-05
chr5:6193289-6193675	-2.08989	1.27e-06	7.8e-05
chr1:8913653-8913880	3.05902	1.27e-06	7.82e-05
chr5:126748055-126748410	-2.17174	1.29e-06	7.91e-05
chr14:26427698-26428097	2.44587	1.29e-06	7.91e-05
chr3:9970039-9970746	1.7992	1.3e-06	7.94e-05
chr8:96419409-96420127	1.69642	1.3e-06	7.96e-05
chr3:166788958-166789402	2.04914	1.34e-06	8.2e-05
chr12:79452744-79453419	-1.78196	1.35e-06	8.21e-05
chr3:40417891-40418459	1.90696	1.35e-06	8.21e-05
chr10:112992243-112992621	-2.51611	1.35e-06	8.25e-05
chr13:75226058-75226475	-2.02414	1.36e-06	8.31e-05
chr14:84643476-84643857	2.35744	1.37e-06	8.32e-05
chr1:27968741-27968977	2.70892	1.37e-06	8.36e-05
chr4:160318943-160319791	-1.68123	1.38e-06	8.41e-05
chr2:167715949-167716313	-2.36229	1.39e-06	8.41e-05
chr6:89298058-89298314	-2.88558	1.39e-06	8.42e-05
chr13:22945885-22946253	2.2395	1.4e-06	8.48e-05
chr3:81237267-81237524	-2.89819	1.4e-06	8.48e-05
chr10:58515278-58515598	-2.45588	1.4e-06	8.48e-05
chr1:82386541-82387331	-1.8216	1.4e-06	8.48e-05
chr4:149997772-149998488	-1.82213	1.4e-06	8.48e-05
chr14:75222348-75222732	2.31755	1.41e-06	8.52e-05
chr21:31425227-31425653	2.00924	1.42e-06	8.54e-05
chr8:89100870-89101266	2.32306	1.42e-06	8.58e-05
chr2:74897870-74898216	2.32529	1.44e-06	8.66e-05
chr4:44016565-44016930	-2.56332	1.44e-06	8.66e-05
chr4:133565384-133565890	-1.8707	1.44e-06	8.66e-05
chr7:15494952-15495375	2.17618	1.44e-06	8.68e-05
chr14:105162437-105162721	1.92002	1.45e-06	8.69e-05
chr8:93193513-93194055	1.99252	1.46e-06	8.75e-05
chr6:48994775-48995240	-1.91526	1.46e-06	8.76e-05
chr12:52857382-52857664	2.55123	1.47e-06	8.83e-05
chr7:158495681-158496089	-2.12247	1.48e-06	8.84e-05
chr5:143659538-143660195	2.0592	1.48e-06	8.87e-05
chr1:74485183-74485717	1.94252	1.49e-06	8.9e-05
chr2:18435470-18435910	-2.35968	1.5e-06	8.96e-05
chr21:29785664-29786056	2.87772	1.5e-06	8.97e-05
chr2:139487878-139488622	-1.92056	1.51e-06	8.99e-05
chr17:60879002-60879282	2.31601	1.51e-06	8.99e-05
chr2:232563619-232563957	2.53977	1.52e-06	9.05e-05
chr1:184393108-184393533	-1.86209	1.52e-06	9.06e-05
chr12:6451402-6452156	-1.87459	1.52e-06	9.06e-05
chrX:40721521-40721836	-3.3922	1.53e-06	9.07e-05
chr14:106517630-106517994	2.62147	1.53e-06	9.07e-05
chr1:177571564-177572086	-1.93174	1.55e-06	9.17e-05
chr13:35714126-35715060	-1.66213	1.58e-06	9.38e-05
chr7:128783155-128783860	-1.71747	1.58e-06	9.38e-05
chr8:81233454-81233662	3.4136	1.59e-06	9.41e-05
chr12:90090966-90091608	-2.00385	1.61e-06	9.54e-05
chr9:89881115-89881407	2.58856	1.62e-06	9.55e-05
chr6:142822800-142823534	-1.74185	1.62e-06	9.55e-05
chr10:16799320-16799674	-2.50171	1.62e-06	9.58e-05
chr4:176785767-176786042	-2.60255	1.63e-06	9.6e-05
chr1:117190562-117190813	2.6828	1.64e-06	9.68e-05
chr9:17134834-17135197	2.65808	1.66e-06	9.76e-05
chr15:53252072-53252379	1.82605	1.66e-06	9.77e-05
chr1:210250686-210250965	-2.08983	1.66e-06	9.77e-05
chr17:39723492-39724005	-1.93839	1.66e-06	9.77e-05
chr13:61508862-61509201	-2.34723	1.67e-06	9.8e-05
chr7:11352786-11353026	3.00635	1.69e-06	9.89e-05
chr7:16495381-16495659	2.21974	1.7e-06	9.97e-05
chr16:31404488-31404856	2.05369	1.7e-06	9.97e-05
chr16:68069923-68070182	2.6718	1.72e-06	0.000100525
chr7:143372091-143372400	-2.46304	1.74e-06	0.000101936
chr13:65214479-65214892	-2.33502	1.75e-06	0.000102002
chr19:36915916-36916395	2.20587	1.75e-06	0.000102007
chr13:41610319-41610794	-2.03536	1.75e-06	0.000102256
chr5:56358580-56359465	-1.83631	1.76e-06	0.000102414
chr8:18490849-18491171	2.59745	1.77e-06	0.000103139
chr7:7737722-7738003	2.07967	1.78e-06	0.000103667
chr5:72379744-72380363	-1.88162	1.8e-06	0.00010454
chr12:53432648-53433040	2.48503	1.8e-06	0.000104569
chr3:34174710-34175130	1.99797	1.81e-06	0.000104786
chr6:38133958-38134305	2.08248	1.81e-06	0.000105045
chr17:13420925-13421385	-2.20488	1.82e-06	0.000105527
chr11:79059861-79060913	-1.5985	1.82e-06	0.000105626
chr5:2659177-2659739	-2.04617	1.83e-06	0.000106084
chr5:124735233-124735784	-2.12182	1.84e-06	0.000106523
chrX:150739581-150739846	2.76873	1.84e-06	0.000106523
chr1:235295749-235296403	1.6783	1.86e-06	0.000107271
chr11:117314315-117314562	2.53971	1.87e-06	0.000107946
chr1:191513167-191513544	-2.19979	1.88e-06	0.000108183
chr1:119786303-119786856	1.83078	1.88e-06	0.000108364
chr4:74944198-74944599	2.13852	1.89e-06	0.000108625
chr10:20330336-20331009	-1.79581	1.89e-06	0.000108795
chr13:95226106-95226444	2.29699	1.89e-06	0.000108903
chr8:93935990-93936317	2.04263	1.91e-06	0.000109773
chr2:61970882-61971587	-1.87072	1.92e-06	0.000110126
chr11:85723131-85723558	-2.12293	1.92e-06	0.000110244
chr9:88270893-88271236	2.23254	1.93e-06	0.00011052
chr12:72520026-72520730	-1.68075	1.94e-06	0.000111219
chr7:18805244-18805549	2.58262	1.95e-06	0.000111701
chr5:174482600-174483152	-1.87332	1.96e-06	0.000111853
chr11:15618453-15618935	1.84112	1.96e-06	0.000111889
chr3:66729611-66730271	-1.80264	1.98e-06	0.000112984
chr4:28709711-28710332	-2.09477	1.98e-06	0.000113045
chr11:126610413-126610741	-2.16703	1.99e-06	0.000113255
chr3:117762560-117763050	2.05188	1.99e-06	0.000113255
chr1:197391866-197392194	-2.14396	1.99e-06	0.000113444
chr7:22667837-22668332	1.78239	2e-06	0.000113741
chr3:60775250-60775574	-2.36086	2.01e-06	0.000113989
chr4:185654357-185654680	-2.28505	2.01e-06	0.000113989
chrX:35622055-35622316	-2.99645	2.04e-06	0.000115608
chr6:164826931-164827922	-1.80083	2.04e-06	0.000115834
chr14:105138675-105139051	2.09024	2.04e-06	0.000115834
chr7:116393557-116393962	-2.83877	2.05e-06	0.000115834
chr20:44954246-44954731	1.94701	2.05e-06	0.000115834
chr15:89150990-89151327	2.19528	2.05e-06	0.000115834
chr10:3881765-3882175	2.10654	2.05e-06	0.000115834
chr8:124181392-124181714	2.14198	2.05e-06	0.000115887
chr1:196622968-196623431	-2.1894	2.06e-06	0.00011632
chr8:116926442-116927498	-1.66262	2.07e-06	0.000116534
chr8:94984630-94984981	2.04834	2.07e-06	0.000116608
chr8:18491176-18491384	3.14854	2.07e-06	0.000116639
chr7:19560599-19560803	3.72097	2.08e-06	0.000116934
chr14:55316609-55316863	2.67452	2.1e-06	0.000118142
chr15:52227398-52227789	1.63957	2.11e-06	0.000118735
chr10:1257834-1258126	2.74856	2.14e-06	0.000120374
chr15:20340945-20341221	2.29457	2.16e-06	0.000120902
chr7:12221614-12221888	2.72996	2.16e-06	0.000120902
chr3:28198143-28198404	2.74117	2.17e-06	0.000121357
chr9:115262412-115262877	-1.90846	2.17e-06	0.000121357
chr15:50685981-50687334	1.51659	2.18e-06	0.000122083
chr5:68434065-68434584	-1.85928	2.19e-06	0.000122226
chr7:133846434-133846851	-2.44672	2.19e-06	0.000122226
chr4:86977499-86978104	-1.70386	2.19e-06	0.000122437
chr6:3380705-3381023	2.16426	2.21e-06	0.000123023
chr8:100238118-100238365	2.84259	2.23e-06	0.00012427
chr5:58085860-58086178	-2.18444	2.24e-06	0.000124455
chr16:64478175-64478755	1.99605	2.25e-06	0.000124948
chr5:124748705-124749108	-1.76428	2.25e-06	0.000124948
chr8:116195754-116196330	-1.94783	2.25e-06	0.000125229
chr16:87602018-87602343	2.31973	2.27e-06	0.000125839
chr1:179756695-179756957	2.99745	2.27e-06	0.000125969
chrX:119552548-119552883	2.43636	2.28e-06	0.000126625
chr3:169534493-169534930	1.90541	2.29e-06	0.000126881
chr10:43316859-43317231	2.12285	2.29e-06	0.000126904
chr4:74374539-74375493	-1.68715	2.3e-06	0.000127311
chr9:98218822-98219185	2.16944	2.31e-06	0.000127899
chr3:168424294-168424781	2.05782	2.33e-06	0.000128443
chr16:79677954-79678458	-1.79093	2.33e-06	0.000128571
chr18:55988584-55988981	-2.58488	2.33e-06	0.000128571
chr3:52999246-52999567	-2.51317	2.33e-06	0.000128668
chr13:83780163-83780585	-2.15194	2.36e-06	0.000129891
chr1:15795170-15795695	2.04055	2.36e-06	0.000129952
chr12:6295058-6295551	-2.00287	2.36e-06	0.000129988
chr19:33447715-33447980	2.96872	2.36e-06	0.000129988
chr7:139095284-139095649	-2.37832	2.38e-06	0.000130511
chr7:23129179-23129599	2.10968	2.38e-06	0.000130864
chr10:103490580-103491055	-1.83289	2.39e-06	0.000131165
chr2:17214506-17214997	-2.06178	2.39e-06	0.00013119
chr2:215749213-215750124	-1.7368	2.4e-06	0.000131558
chr12:7959746-7959956	-3.00999	2.41e-06	0.000131774
chr2:40725020-40725528	-1.85315	2.41e-06	0.000131896
chr7:8305967-8306245	2.21376	2.42e-06	0.000132209
chr7:19650973-19651284	2.34029	2.43e-06	0.000132869
chr1:188170016-188170340	2.44749	2.45e-06	0.000133655
chr4:76536080-76536543	2.24824	2.45e-06	0.000133737
chr21:36596231-36596525	2.833	2.46e-06	0.000134165
chr8:144620501-144620781	2.5609	2.47e-06	0.000134737
chr2:12456264-12456818	-1.85038	2.48e-06	0.000135104
chr9:73978932-73979608	-1.88186	2.5e-06	0.000135999
chr18:62942548-62942933	-2.17206	2.5e-06	0.000135999
chr2:152466068-152466347	-2.51204	2.51e-06	0.000136279
chr14:105624700-105625622	1.65524	2.53e-06	0.000137025
chr12:49331633-49332132	1.83744	2.53e-06	0.00013732
chr6:10201920-10202802	-1.74539	2.54e-06	0.000137831
chr5:61245575-61246438	-1.65057	2.56e-06	0.000138383
chr6:116557846-116558466	1.72209	2.57e-06	0.000138818
chr8:62690047-62690502	-2.03339	2.57e-06	0.000138947
chr5:11547782-11548144	-1.98852	2.59e-06	0.000139861
chr3:89628913-89629745	-1.68476	2.59e-06	0.000139861
chr5:77620438-77621067	-1.7366	2.59e-06	0.000139861
chr19:15250126-15250517	-2.40056	2.61e-06	0.000140546
chr6:139635570-139636672	-1.67974	2.61e-06	0.000140546
chr7:85577236-85577612	-2.95115	2.62e-06	0.00014102
chr10:93915599-93915885	-2.52169	2.64e-06	0.00014205
chr5:139392652-139392909	2.12913	2.65e-06	0.000142224
chr19:35569303-35569589	2.64455	2.66e-06	0.0001429
chr5:166145407-166145809	-2.32859	2.66e-06	0.000142946
chr1:230802770-230803036	2.74533	2.67e-06	0.000143152
chr8:124166116-124166432	2.0846	2.68e-06	0.000143717
chr7:113421709-113422175	-1.76974	2.69e-06	0.00014401
chr18:78192042-78192365	-2.50881	2.69e-06	0.00014401
chr8:86714803-86715205	2.04353	2.7e-06	0.000144351
chr14:87430785-87431075	2.55969	2.7e-06	0.00014447
chr16:2698297-2698562	2.94786	2.71e-06	0.000144601
chr1:70587987-70588464	1.99717	2.71e-06	0.000144601
chr12:107765430-107765630	2.39529	2.72e-06	0.000144973
chr8:140149643-140150083	1.93367	2.73e-06	0.00014538
chr13:54614813-54615179	-2.22896	2.74e-06	0.000146164
chr7:18208901-18209425	1.86423	2.76e-06	0.000146807
chr18:48996947-48997362	-1.84488	2.79e-06	0.000148204
chr15:50742688-50742888	2.15376	2.8e-06	0.000148737
chr15:54420354-54420672	2.63041	2.82e-06	0.000149854
chr15:52678131-52679966	1.4892	2.83e-06	0.000150115
chrX:14409404-14409640	-3.67313	2.85e-06	0.000151169
chr3:116939613-116939900	-2.56331	2.86e-06	0.000151624
chr7:10727153-10727401	2.80496	2.86e-06	0.000151739
chr7:19279964-19280654	2.0521	2.87e-06	0.000151822
chr7:122825886-122826120	-3.32605	2.88e-06	0.000152485
chr7:153835221-153835475	-3.10232	2.88e-06	0.000152485
chr1:7885600-7885882	2.4908	2.89e-06	0.000152552
chr10:22825839-22826521	-1.86091	2.89e-06	0.000152752
chr3:6769671-6770238	-1.86372	2.91e-06	0.000153392
chr1:223030402-223030758	2.0802	2.91e-06	0.000153392
chr3:44870471-44870925	2.15009	2.92e-06	0.000153941
chr7:93117898-93118212	-2.15325	2.93e-06	0.000154498
chr22:42734335-42734815	-1.82306	2.94e-06	0.00015495
chr4:6201120-6201407	2.231	2.95e-06	0.000154985
chr3:107992869-107993752	-1.56585	2.98e-06	0.000156401
chrX:145111710-145112094	2.33015	2.99e-06	0.000156734
chr18:69815019-69815393	-2.38778	2.99e-06	0.000156734
chr13:65065628-65066191	-1.94733	2.99e-06	0.000156734
chr4:41157118-41157795	-1.82196	2.99e-06	0.000156734
chr7:8239629-8240239	1.74415	2.99e-06	0.000156734
chr12:132204375-132204580	2.64417	3e-06	0.000156891
chr4:132737368-132737673	-2.32759	3e-06	0.000157029
chr7:27921211-27921481	2.48464	3.02e-06	0.000157979
chr18:51614986-51615743	-1.70222	3.03e-06	0.000158064
chr7:131071785-131072418	-1.70608	3.04e-06	0.000158508
chr18:76686683-76688035	-1.57437	3.04e-06	0.000158633
chr5:30099615-30100119	1.93285	3.05e-06	0.000159074
chrX:36234828-36235826	-1.7695	3.06e-06	0.000159423
chr18:41631712-41632307	-2.19143	3.06e-06	0.000159503
chr7:12328078-12328369	2.32677	3.1e-06	0.000161162
chr7:115965045-115965499	-2.31374	3.1e-06	0.000161237
chr10:123750952-123751276	2.11404	3.11e-06	0.000161552
chr6:96104955-96105267	2.54238	3.11e-06	0.000161552
chr1:246281752-246281956	2.44324	3.14e-06	0.000162935
chr11:27367830-27368303	-1.9262	3.15e-06	0.000163125
chr4:163747836-163748285	-2.01826	3.17e-06	0.000164262
chr1:211606892-211607182	-2.83361	3.18e-06	0.000164682
chr18:69484833-69485077	-2.83361	3.18e-06	0.000164682
chr15:55882558-55882823	2.38943	3.19e-06	0.000164682
chr13:28469054-28469604	2.10963	3.2e-06	0.000165198
chr4:40989632-40990027	2.05544	3.2e-06	0.000165198
chr6:77368669-77369312	-1.89683	3.21e-06	0.000165881
chr1:151603070-151603484	2.0361	3.22e-06	0.000166042
chr15:53893387-53893913	1.67657	3.22e-06	0.000166042
chr8:89558925-89559162	2.33459	3.24e-06	0.000166996
chr13:104648286-104648571	-2.57133	3.25e-06	0.000167103
chr6:45239594-45240153	-2.35383	3.26e-06	0.0001674
chr6:57792712-57793719	-1.80038	3.26e-06	0.000167554
chr2:190718617-190719464	-1.6071	3.28e-06	0.000168402
chr1:70874095-70874529	-1.91208	3.28e-06	0.000168402
chr3:72255904-72256480	-1.75746	3.29e-06	0.000168987
chr9:78201213-78201764	-1.89116	3.3e-06	0.000169092
chr15:58521608-58522008	1.8968	3.31e-06	0.000169313
chr8:61767084-61767571	1.95594	3.31e-06	0.000169335
chr15:52727114-52727476	1.76397	3.32e-06	0.000169698
chr2:11389610-11390068	2.05535	3.33e-06	0.000170249
chr5:115770487-115770831	-2.12088	3.33e-06	0.000170352
chr15:55279884-55280098	2.62616	3.36e-06	0.000171376
chr3:11653632-11654011	2.04618	3.37e-06	0.000172032
chr11:30521685-30521989	-2.24266	3.38e-06	0.000172437
chrX:67700357-67700963	1.7821	3.4e-06	0.000173113
chr6:71121890-71122708	-1.86548	3.41e-06	0.000173362
chr2:22317126-22317429	-2.48645	3.45e-06	0.000175471
chr15:74245362-74245863	1.78563	3.46e-06	0.000176067
chr19:37334206-37334893	1.68358	3.47e-06	0.00017611
chr5:129399061-129399373	-2.32427	3.51e-06	0.00017847
chr10:132503983-132504183	2.81264	3.52e-06	0.000178714
chr6:109679137-109679689	-1.85484	3.53e-06	0.000178714
chr4:166850375-166851146	-1.67954	3.53e-06	0.000178714
chr3:160869789-160870701	-1.57686	3.53e-06	0.000178714
chr6:129801909-129802304	1.94132	3.54e-06	0.00017916
chr2:199435942-199436157	-3.33189	3.56e-06	0.000179895
chr14:43042425-43042733	2.42484	3.56e-06	0.000180114
chr3:106685556-106686271	-1.62167	3.57e-06	0.00018022
chr15:53071755-53072566	1.51729	3.57e-06	0.000180275
chr18:44537595-44537966	-2.17432	3.59e-06	0.00018089
chr15:53634756-53635016	1.96825	3.65e-06	0.000184184
chr7:54725148-54725593	-2.22473	3.66e-06	0.000184207
chr5:42950344-42950981	1.69329	3.66e-06	0.000184299
chr6:116229195-116229655	-1.73113	3.66e-06	0.000184299
chr7:80563591-80564569	-1.6166	3.67e-06	0.000184299
chr18:48991304-48992251	-1.64647	3.69e-06	0.000185542
chr13:33208207-33209090	-1.61934	3.7e-06	0.000185542
chr20:2805921-2806567	-1.78118	3.7e-06	0.000185759
chr20:48463800-48464289	1.5927	3.71e-06	0.000186106
chr22:45048935-45049225	3.31415	3.74e-06	0.000187325
chr14:35179957-35180289	2.46156	3.8e-06	0.000190245
chrX:27987702-27988343	-1.85709	3.83e-06	0.000191608
chr8:90485911-90486126	2.68821	3.84e-06	0.000191854
chr14:44166651-44166886	2.93291	3.85e-06	0.000192188
chr6:134707346-134707735	-2.06063	3.86e-06	0.000192578
chr13:61685572-61685992	-1.93173	3.89e-06	0.000194306
chr13:38674289-38674664	-2.02146	3.9e-06	0.000194705
chr17:75301996-75302198	2.47076	3.93e-06	0.00019592
chr8:100692648-100692932	2.33813	3.94e-06	0.000196114
chr7:139894030-139894334	-2.45039	3.94e-06	0.000196114
chr10:54801087-54801591	-1.79868	3.94e-06	0.000196227
chr4:159677560-159677921	-2.39303	3.96e-06	0.000196835
chr14:31652570-31652842	3.08112	3.96e-06	0.000196844
chr4:186038013-186038470	-2.19178	3.97e-06	0.000197087
chr10:13567070-13567382	-2.61479	3.99e-06	0.000198082
chr4:167055251-167056214	-1.63118	4e-06	0.000198285
chr2:63186361-63186703	-2.23359	4e-06	0.000198306
chr15:55882891-55883366	1.98864	4.02e-06	0.000199065
chr2:142693517-142694106	-1.79365	4.06e-06	0.000200753
chr1:114033948-114034279	1.64803	4.07e-06	0.000201162
chr5:155402991-155403905	-1.66574	4.07e-06	0.000201162
chr18:48997844-48998650	-1.64685	4.08e-06	0.000201442
chr16:3983074-3983401	1.98177	4.15e-06	0.000204682
chr7:16195385-16195644	2.66387	4.16e-06	0.000205124
chr14:95547299-95547758	-1.86043	4.2e-06	0.000207317
chr15:52287821-52289026	1.47951	4.22e-06	0.000207969
chr6:137824096-137824706	-1.88884	4.22e-06	0.000207969
chr9:129245465-129245770	2.66142	4.24e-06	0.000208786
chr4:74583684-74584205	-1.8514	4.25e-06	0.000208862
chr12:17773788-17774449	-1.97017	4.26e-06	0.000209375
chr12:101209801-101210514	-1.74959	4.26e-06	0.000209434
chr3:133551279-133552025	-1.7383	4.28e-06	0.000210167
chr11:65035295-65035539	2.68953	4.32e-06	0.000211815
chr1:210151173-210151440	-2.45766	4.34e-06	0.000212759
chr7:21024001-21024286	2.57307	4.35e-06	0.00021293
chr3:169658348-169658809	-1.70301	4.36e-06	0.0002136
chr5:128037004-128037509	-1.78451	4.39e-06	0.000214544
chr3:430071-430519	2.0968	4.39e-06	0.000214544
chr15:94791774-94792835	-1.55405	4.41e-06	0.000215333
chr7:7795704-7796099	1.94575	4.41e-06	0.000215366
chr7:98287650-98287995	-1.89481	4.41e-06	0.000215366
chr5:77984583-77985037	-2.09779	4.42e-06	0.000215618
chr5:42931998-42932471	1.89197	4.45e-06	0.000217056
chr8:66524704-66524980	-1.9051	4.48e-06	0.000218115
chr1:228280353-228280553	2.68592	4.48e-06	0.000218115
chr11:71555576-71555962	2.23043	4.49e-06	0.000218227
chr22:44318655-44318961	2.58431	4.49e-06	0.000218227
chr7:87732383-87733352	-1.63279	4.49e-06	0.000218283
chr13:60144341-60144541	-3.16464	4.5e-06	0.000218515
chr3:52359611-52359862	2.66414	4.52e-06	0.000219423
chr4:177367318-177367700	-1.90869	4.54e-06	0.000219941
chr1:23699827-23700102	-2.53477	4.55e-06	0.000220383
chr6:11805270-11805593	-2.02504	4.59e-06	0.000222318
chr7:13929827-13930087	2.88745	4.6e-06	0.000222497
chr2:163755026-163755340	2.17832	4.6e-06	0.000222497
chr3:8035527-8035831	2.57894	4.61e-06	0.000223005
chr1:93779568-93780238	-1.73714	4.63e-06	0.000223498
chr14:105766321-105767097	1.67028	4.64e-06	0.000224151
chr1:191363267-191363968	-1.58447	4.65e-06	0.000224151
chr4:40238886-40239221	1.93048	4.67e-06	0.000225149
chr7:15117573-15117917	2.3697	4.71e-06	0.000227193
chr5:156835963-156836285	-2.20467	4.73e-06	0.000227578
chr7:51324505-51324823	-2.0426	4.73e-06	0.000227637
chr12:25377517-25377890	-2.25731	4.74e-06	0.000227933
chr11:66686886-66687151	2.18572	4.75e-06	0.000228244
chr7:24510946-24511246	1.99409	4.78e-06	0.000229709
chr1:213464899-213465484	-2.02444	4.79e-06	0.000229964
chr19:35327769-35328027	2.26986	4.81e-06	0.000230753
chr7:127383094-127383653	-1.91671	4.82e-06	0.000231346
chr5:56319249-56319702	-1.94216	4.83e-06	0.00023136
chr5:173497702-173497949	2.30448	4.83e-06	0.00023136
chr1:246797614-246798000	-1.77941	4.85e-06	0.000232089
chr1:210272740-210273116	-1.92514	4.85e-06	0.000232119
chr7:21914581-21914822	2.16173	4.87e-06	0.000232588
chr5:76773-77013	2.44686	4.89e-06	0.000233522
chr16:21539329-21539611	2.76512	4.92e-06	0.000234943
chr13:73194139-73194681	-1.95414	4.92e-06	0.00023495
chr9:130549177-130549442	2.03754	4.93e-06	0.000235151
chr7:111445548-111445830	-2.23128	4.95e-06	0.000235682
chr10:6423255-6423664	1.9816	4.99e-06	0.000237753
chr3:175787439-175788041	2.09137	5.01e-06	0.000238258
chr12:62022595-62022916	2.52624	5.01e-06	0.000238352
chr7:131546030-131546424	-1.94677	5.03e-06	0.000238918
chr7:138776183-138776831	-1.72706	5.04e-06	0.000239336
chr8:96702084-96702339	2.38557	5.07e-06	0.000240515
chr2:80149943-80150231	2.56828	5.07e-06	0.0002406
chr2:187986176-187986825	-1.77609	5.08e-06	0.0002406
chr3:175136025-175137043	-1.66894	5.08e-06	0.0002406
chr16:12024499-12024808	2.24276	5.09e-06	0.000240932
chr15:51576856-51577101	1.82816	5.09e-06	0.000240932
chr5:96648673-96649069	-1.81185	5.13e-06	0.000242579
chr7:121328677-121330082	-1.53419	5.16e-06	0.00024383
chr9:1101053-1101382	2.06226	5.16e-06	0.000243966
chr7:125833896-125834195	-2.46945	5.18e-06	0.000244727
chr5:17312222-17312697	1.76976	5.19e-06	0.000244978
chr4:94430458-94430812	2.17578	5.2e-06	0.000244978
chr8:106176157-106176383	3.6191	5.2e-06	0.000244978
chr14:37903561-37903771	2.5105	5.24e-06	0.000246812
chr17:56173992-56174643	-1.65257	5.25e-06	0.000247014
chr11:37650888-37651188	-2.78846	5.26e-06	0.000247565
chr3:183966285-183966871	1.75069	5.3e-06	0.000249115
chr18:76553977-76554272	-2.51157	5.31e-06	0.000249397
chr15:54486135-54486380	2.56695	5.31e-06	0.000249397
chr3:131601445-131601811	2.13972	5.32e-06	0.000249397
chr13:59247270-59247575	-2.38681	5.35e-06	0.000250669
chr1:220404657-220405017	2.44893	5.38e-06	0.000252317
chr12:106793109-106793951	-1.83262	5.39e-06	0.000252625
chr18:76619621-76620592	-1.56964	5.41e-06	0.000253218
chr6:82569802-82570486	-1.61225	5.43e-06	0.000253914
chr7:7791219-7791438	2.40992	5.44e-06	0.000254288
chr8:140588589-140589557	-1.58279	5.44e-06	0.000254359
chr16:76871403-76871832	1.86913	5.48e-06	0.000255872
chr7:21330043-21330272	2.56438	5.49e-06	0.000256306
chr19:54179862-54180510	-1.61093	5.5e-06	0.000256609
chr13:53556482-53556887	-2.10724	5.51e-06	0.000256609
chr7:51123698-51124077	-1.90233	5.52e-06	0.000257017
chr14:77699027-77699312	2.29353	5.52e-06	0.000257017
chr2:186561283-186561826	-1.86448	5.53e-06	0.000257038
chr15:90095527-90096159	1.64706	5.55e-06	0.000258115
chr15:54605601-54605976	1.85843	5.6e-06	0.00026011
chr3:84906030-84906430	2.11695	5.62e-06	0.000260929
chr8:85418009-85418253	2.86892	5.63e-06	0.000261106
chr21:21048068-21048590	-2.06359	5.63e-06	0.000261106
chr7:33532116-33532414	2.15281	5.64e-06	0.00026125
chr1:113993626-113994080	1.62009	5.67e-06	0.000262494
chr7:24079807-24080075	2.56072	5.67e-06	0.000262494
chr7:17692364-17692609	2.56021	5.72e-06	0.000264571
chr18:48152538-48153055	-2.07889	5.77e-06	0.000266718
chr2:27752726-27753358	-1.74046	5.78e-06	0.000266944
chr5:122382912-122383666	-1.83262	5.81e-06	0.000268465
chr1:76177614-76178870	-1.69879	5.82e-06	0.000268465
chr5:119360938-119361447	-1.78569	5.82e-06	0.000268542
chr11:88095994-88096341	-2.44532	5.82e-06	0.000268544
chr1:199127067-199127267	3.07786	5.86e-06	0.00026989
chr7:24492570-24492825	2.14064	5.9e-06	0.000271699
chr3:79291030-79291396	2.65416	5.94e-06	0.00027334
chr6:20366656-20366939	-2.63199	5.94e-06	0.00027334
chr16:77677171-77677490	1.90927	5.95e-06	0.00027334
chr6:12485189-12485636	2.01784	5.98e-06	0.000274714
chr2:201357234-201357562	-1.90899	5.98e-06	0.000274714
chr18:66155720-66155991	-2.90579	5.99e-06	0.000274714
chr4:166169175-166169485	-2.09412	6.02e-06	0.000276096
chr13:61665146-61665900	-1.60482	6.03e-06	0.00027625
chr8:86165711-86165972	2.20283	6.03e-06	0.00027635
chr3:8483260-8483704	1.91619	6.06e-06	0.000277381
chr15:54460210-54460561	2.37739	6.07e-06	0.000277728
chr10:61592433-61592918	-1.8974	6.08e-06	0.000278058
chrX:23807160-23808042	-1.54415	6.09e-06	0.000278058
chr2:148594190-148594477	2.48385	6.1e-06	0.000278325
chr3:27559851-27560368	-1.70748	6.13e-06	0.000279528
chr1:208090349-208090953	-1.66875	6.24e-06	0.000284692
chr12:53796585-53796861	2.89771	6.26e-06	0.000285565
chr4:108264692-108264964	2.11093	6.27e-06	0.000285625
chr14:97016366-97016695	2.19865	6.27e-06	0.000285629
chr7:17474220-17474499	2.6261	6.29e-06	0.000286388
chr7:14761664-14762050	2.19576	6.33e-06	0.000287621
chr1:151885529-151885791	2.11461	6.34e-06	0.0002881
chr19:52601515-52602205	1.81972	6.34e-06	0.0002881
chr7:47786478-47787094	-1.74884	6.35e-06	0.000288197
chr10:68288940-68289256	-2.42882	6.36e-06	0.000288667
chr7:113118060-113119202	-1.55737	6.4e-06	0.000290345
chr7:153518179-153518932	-1.72267	6.41e-06	0.000290452
chr17:62807882-62808920	-1.50992	6.42e-06	0.000290738
chr2:168056242-168056765	-1.74499	6.46e-06	0.000292571
chr3:194370438-194370731	2.31231	6.5e-06	0.000293814
chr1:188432454-188433020	-1.76856	6.54e-06	0.000295556
chr11:70664228-70664428	2.57061	6.56e-06	0.000296365
chr10:19232451-19232783	-2.36529	6.6e-06	0.00029806
chr7:139603245-139603742	-1.88662	6.62e-06	0.000298801
chr10:96432508-96432713	2.90157	6.64e-06	0.000299664
chr5:124888162-124888431	-2.61506	6.67e-06	0.000300608
chr18:63890247-63890689	-2.02222	6.68e-06	0.000300698
chr7:8304210-8304467	2.09395	6.69e-06	0.000301052
chr2:79105323-79105611	-2.4247	6.7e-06	0.000301284
chr3:106699109-106699605	-1.82138	6.7e-06	0.000301284
chr13:78605258-78605677	-1.82551	6.75e-06	0.000303422
chr15:88439401-88439655	2.56393	6.76e-06	0.000303743
chr4:76724017-76724246	-2.88133	6.77e-06	0.000303998
chr4:39568898-39569210	2.4059	6.8e-06	0.000305196
chr5:13945750-13946889	-1.56039	6.82e-06	0.000305824
chr5:39712943-39713166	2.14654	6.88e-06	0.000308264
chr7:121995003-121995309	-2.20431	6.91e-06	0.00030964
chr15:50614310-50614510	2.0511	6.92e-06	0.00030964
chr7:116511479-116512461	-1.67395	6.92e-06	0.00030964
chr10:119309184-119309425	2.54467	6.95e-06	0.000310235
chr15:72170170-72170826	-1.64167	6.95e-06	0.000310235
chr6:9810672-9811394	-1.90862	6.95e-06	0.000310235
chr8:89208464-89208699	2.52487	6.95e-06	0.000310235
chr6:113763298-113763572	2.73571	6.96e-06	0.000310235
chr1:245372706-245373004	2.48365	7.01e-06	0.000312314
chr1:196674799-196675551	-1.6195	7.04e-06	0.000313589
chr17:57016686-57017174	1.64863	7.05e-06	0.00031397
chr16:89772158-89772358	2.75758	7.1e-06	0.000315799
chr1:100006365-100006765	-2.03203	7.18e-06	0.00031909
chr7:7903637-7903837	2.84248	7.18e-06	0.000319174
chr10:56622390-56622833	-2.22395	7.22e-06	0.000320849
chr17:82972925-82973324	1.89178	7.25e-06	0.000321856
chr12:125161064-125161302	2.73973	7.28e-06	0.000322894
chr5:105616537-105617074	-1.78816	7.3e-06	0.000323698
chr7:34004695-34005116	2.02184	7.31e-06	0.000323787
chr10:98314438-98314913	-1.78727	7.31e-06	0.000323787
chr15:82597863-82598217	1.94392	7.33e-06	0.000324277
chr2:240946390-240947215	-1.57661	7.33e-06	0.000324277
chrX:25404478-25404724	-3.23331	7.34e-06	0.000324277
chr2:159362662-159362927	2.86175	7.34e-06	0.000324277
chr19:38768815-38769015	3.24171	7.35e-06	0.000324329
chr13:40102772-40103304	-1.683	7.35e-06	0.000324329
chr7:16509724-16510389	1.69653	7.37e-06	0.00032505
chr11:106552845-106553084	-3.0151	7.37e-06	0.00032505
chr1:87423906-87424204	-2.89864	7.39e-06	0.000325537
chr7:126803110-126803395	-2.23724	7.41e-06	0.000325944
chrX:25288737-25289112	-2.23724	7.41e-06	0.000325944
chr12:9454044-9454363	-2.25538	7.41e-06	0.00032614
chr5:149887747-149888194	-1.92434	7.42e-06	0.00032626
chr18:3230354-3230870	-1.60832	7.44e-06	0.000326749
chr1:248171958-248172495	-1.98886	7.44e-06	0.000326749
chr7:158647177-158647571	-1.79994	7.46e-06	0.00032743
chr13:67382745-67383007	-2.89736	7.47e-06	0.00032743
chr12:124594954-124595154	2.6363	7.53e-06	0.000329884
chr6:48658909-48659451	-1.8785	7.54e-06	0.000329884
chr8:88678824-88679072	2.25875	7.54e-06	0.000329884
chr11:25625158-25625519	2.18633	7.54e-06	0.000329884
chr7:109905308-109905587	-2.83683	7.56e-06	0.000330616
chr14:56755026-56755347	2.03527	7.59e-06	0.000331722
chr7:115231196-115231518	-2.60446	7.61e-06	0.000332515
chr15:29064392-29064731	2.34187	7.62e-06	0.000332515
chr3:115658757-115659218	-1.8638	7.64e-06	0.000333305
chr14:96065564-96066203	1.55128	7.67e-06	0.000334357
chr4:52840979-52841273	1.99548	7.76e-06	0.000338272
chr8:11631140-11631587	-2.15756	7.77e-06	0.000338272
chr3:20597583-20598053	1.87496	7.77e-06	0.000338307
chr11:25971199-25971399	-3.06171	7.83e-06	0.000340637
chr4:185235742-185236247	-1.82756	7.84e-06	0.000340863
chr1:8763876-8764385	-1.88909	7.85e-06	0.000341384
chr9:119855377-119855662	2.52493	7.88e-06	0.000342239
chr13:92573474-92573801	-2.10093	7.89e-06	0.000342286
chr3:172292917-172293217	2.30026	7.89e-06	0.000342286
chr3:20400272-20400626	-1.84923	7.91e-06	0.00034301
chr22:32765745-32766001	3.0095	7.93e-06	0.000343687
chr6:57800216-57800480	-3.2428	7.99e-06	0.000345955
chr13:90145291-90145876	-1.93351	8.02e-06	0.000347032
chr12:64816439-64816724	1.9457	8.02e-06	0.000347143
chr10:62048901-62049484	-1.6244	8.03e-06	0.000347178
chr3:13233479-13233757	1.99223	8.05e-06	0.000347771
chr1:150139253-150139596	2.0341	8.08e-06	0.000348869
chr10:43574255-43574778	1.68868	8.08e-06	0.000348869
chr1:53982507-53982812	-2.02926	8.1e-06	0.000349396
chr6:148885677-148885976	2.71406	8.12e-06	0.000350189
chr9:75890425-75890761	-2.11951	8.21e-06	0.000353811
chr1:81097888-81098367	-2.02067	8.22e-06	0.000354216
chr7:71251705-71252104	-1.97682	8.24e-06	0.000354651
chr12:114813147-114813715	1.64681	8.27e-06	0.000355784
chr22:43343266-43343530	-2.71154	8.28e-06	0.000356145
chr3:50605154-50605545	-1.99387	8.32e-06	0.000357531
chr4:8794110-8794458	2.28248	8.36e-06	0.000358906
chr7:10649237-10649712	2.0235	8.39e-06	0.000360214
chr8:116937911-116938944	-1.50143	8.4e-06	0.000360214
chr8:13365084-13365575	-1.93383	8.41e-06	0.000360477
chr12:15243058-15243927	-1.69585	8.41e-06	0.000360477
chr7:50069616-50070233	-1.68273	8.42e-06	0.000360477
chr7:101805053-101805518	-1.88318	8.42e-06	0.000360477
chr5:123438888-123439418	-1.83173	8.43e-06	0.000360775
chr3:19826996-19827315	2.71938	8.5e-06	0.000363596
chr5:79193204-79194386	-1.55672	8.54e-06	0.000364937
chr4:83172794-83173047	2.82301	8.54e-06	0.000364937
chr13:108728369-108728722	-2.09472	8.57e-06	0.000365934
chr3:150149722-150150138	1.80285	8.58e-06	0.000365934
chr6:104602681-104602913	2.51376	8.59e-06	0.000366026
chr8:103723516-103723942	1.84575	8.59e-06	0.000366026
chr6:148307376-148307786	1.81173	8.65e-06	0.000368431
chr7:35345916-35346179	2.60471	8.67e-06	0.000369218
chr14:29513004-29513237	2.51111	8.78e-06	0.00037366
chr3:189293138-189293527	-1.85078	8.83e-06	0.000375412
chr19:37990420-37990648	2.14217	8.85e-06	0.00037594
chr7:113628997-113629761	-1.65676	8.86e-06	0.000376227
chr18:31684766-31686069	1.5162	8.86e-06	0.000376227
chr2:227781087-227781555	-2.04387	8.87e-06	0.000376227
chr7:21542755-21543873	1.52468	8.88e-06	0.000376514
chr1:81254523-81254850	-1.89253	8.89e-06	0.000376834
chr7:142391274-142391508	-2.41743	8.91e-06	0.000377191
chr13:95226604-95226842	2.45597	8.91e-06	0.000377191
chr10:132458566-132458810	1.82999	8.93e-06	0.000377494
chr2:175233475-175233769	2.29018	8.93e-06	0.000377494
chr1:25210351-25210634	2.72839	8.94e-06	0.000377978
chr2:231421387-231421723	2.32778	8.99e-06	0.00037992
chr15:52171493-52171714	1.85246	9.06e-06	0.000382362
chr3:101801313-101801596	2.38314	9.07e-06	0.000382774
chr14:62501188-62501433	2.60741	9.08e-06	0.000382919
chr15:52921403-52921756	1.81262	9.1e-06	0.000383345
chr14:105084430-105084664	2.19781	9.17e-06	0.00038617
chr14:97163652-97164296	1.67716	9.2e-06	0.000387203
chr12:58034388-58035315	1.63003	9.34e-06	0.000393153
chr10:132359393-132359593	2.31974	9.4e-06	0.000395389
chr14:59886381-59886651	2.52233	9.42e-06	0.000395745
chr8:118849958-118850562	-1.73486	9.42e-06	0.000395764
chr2:240095621-240096670	-1.63754	9.45e-06	0.000396627
chr14:34112352-34112622	2.15924	9.52e-06	0.000399589
chr4:7805599-7805866	2.12129	9.53e-06	0.000399589
chr1:117043726-117043926	2.73258	9.54e-06	0.000399701
chr5:161399866-161400415	-2.05481	9.54e-06	0.000399701
chr15:55062438-55062834	2.15271	9.6e-06	0.00040214
chr2:179665508-179666029	-1.9993	9.63e-06	0.000403191
chr5:126846783-126847097	-1.97668	9.65e-06	0.000403812
chr11:42979299-42979922	-1.67201	9.66e-06	0.000403995
chr7:141231514-141232007	-1.83065	9.75e-06	0.000407519
chr2:89029180-89029509	-2.19186	9.79e-06	0.000408632
chr7:101124810-101125135	-2.00139	9.81e-06	0.000409362
chr6:105608860-105609741	1.67478	9.81e-06	0.000409362
chr19:35666163-35666534	1.92692	9.84e-06	0.000410065
chr7:19171292-19171530	2.98268	9.84e-06	0.000410081
chr14:27069784-27069984	2.98743	9.87e-06	0.000410877
chrX:98414931-98415220	2.3686	9.95e-06	0.000414017
chr13:29693619-29693908	-2.02955	9.97e-06	0.000414899
chr2:9708830-9709547	-1.70312	1e-05	0.000415849
chr9:106862887-106863248	-2.13135	1e-05	0.000417272
chr10:25682200-25682472	-2.38995	1.01e-05	0.000418694
chr2:213279104-213279426	2.50108	1.01e-05	0.00041961
chr15:52008077-52008307	1.92889	1.01e-05	0.000420918
chr6:95758281-95759039	-1.5904	1.02e-05	0.000421877
chr3:8307577-8308014	-2.11082	1.02e-05	0.000422821
chr10:80471650-80472110	-1.72785	1.02e-05	0.000422821
chr16:76716188-76716778	1.74398	1.02e-05	0.000422891
chr6:134123908-134124287	-1.73901	1.02e-05	0.000423514
chr4:188109556-188109952	-2.17794	1.03e-05	0.000424989
chr14:31263669-31263994	1.85279	1.03e-05	0.000427271
chr18:71398432-71398919	-1.96463	1.04e-05	0.000427625
chr15:53717015-53717245	1.90561	1.04e-05	0.000428397
chr15:96344333-96344581	2.38834	1.04e-05	0.000429859
chr10:11446672-11446882	2.82295	1.05e-05	0.000431133
chr17:14266341-14266635	-2.44552	1.05e-05	0.000431538
chr5:175355588-175355909	2.32855	1.05e-05	0.000432088
chr8:96796758-96797052	1.93178	1.05e-05	0.000432121
chr3:25854196-25854964	1.60198	1.06e-05	0.000436678
chr7:12943388-12943729	2.00785	1.06e-05	0.000437959
chr8:141154065-141154490	1.64006	1.07e-05	0.000438345
chr6:129440753-129441013	-2.25736	1.07e-05	0.000438508
chr4:171308742-171309035	-2.43604	1.07e-05	0.00043901
chr3:10551802-10552403	-1.69007	1.07e-05	0.000440596
chr10:29277313-29277670	1.99179	1.08e-05	0.000441569
chrX:8342185-8342565	-2.12825	1.08e-05	0.000442889
chr6:125867636-125868051	-1.77123	1.08e-05	0.000443126
chr10:100561963-100562355	1.89871	1.08e-05	0.000443798
chr3:17136002-17136229	2.50204	1.09e-05	0.000445905
chr9:106879124-106879332	-3.18728	1.09e-05	0.000447696
chrX:30580661-30580998	-2.4159	1.09e-05	0.000447696
chr7:21944671-21944926	1.69159	1.1e-05	0.000448519
chr2:200266057-200266461	-2.44339	1.1e-05	0.000448771
chr6:53382654-53383327	-1.75806	1.1e-05	0.000450064
chr8:81439586-81439803	3.52094	1.1e-05	0.000450296
chr1:107512618-107512869	2.82812	1.11e-05	0.000451158
chr13:106376735-106377195	-1.85617	1.11e-05	0.000453372
chr8:90751011-90751340	1.88546	1.11e-05	0.000453544
chr5:102628658-102629150	-2.0624	1.12e-05	0.000454353
chr10:44628471-44628837	2.35235	1.12e-05	0.000457271
chrX:126190803-126191342	-1.96258	1.13e-05	0.000460271
chr16:35429140-35429603	2.25555	1.14e-05	0.000461957
chr15:50466605-50466805	2.02204	1.14e-05	0.000462232
chr6:68575985-68576556	-1.9679	1.14e-05	0.000462777
chr4:127579451-127579918	2.02479	1.14e-05	0.000462904
chr14:37801502-37801721	2.42928	1.14e-05	0.000463052
chr10:24466072-24466674	-1.66199	1.14e-05	0.000463933
chr5:18356422-18356832	2.09994	1.14e-05	0.000463933
chr8:122269666-122270280	-1.63577	1.15e-05	0.000464763
chr6:72522663-72523225	-1.63125	1.15e-05	0.000465122
chr10:121324678-121325202	1.69554	1.15e-05	0.000465352
chr11:46797633-46797833	2.70008	1.15e-05	0.000465419
chr13:75617147-75617619	-1.89914	1.15e-05	0.000466198
chr10:72784631-72784908	-2.32481	1.16e-05	0.000468927
chrX:17470179-17470588	-2.32451	1.16e-05	0.000469312
chrX:95464877-95465274	2.04774	1.16e-05	0.000469312
chr7:11752080-11752281	2.56385	1.17e-05	0.000470268
chr7:19320742-19320943	3.17324	1.17e-05	0.000472904
chr8:91958172-91958416	2.57318	1.17e-05	0.000472904
chr2:133581368-133581855	-2.09722	1.18e-05	0.00047425
chr5:156543320-156543682	-2.03012	1.18e-05	0.000476114
chr12:91381360-91381774	-1.74314	1.19e-05	0.000477235
chr8:91205204-91205645	1.68492	1.19e-05	0.000477594
chr12:21419143-21419762	-1.94862	1.19e-05	0.000479494
chr3:8001828-8002028	2.6768	1.2e-05	0.000480388
chr4:168304874-168305405	-1.67806	1.2e-05	0.000480514
chr2:128519646-128519959	2.36709	1.2e-05	0.000481731
chr20:48599193-48599558	1.53177	1.2e-05	0.000482546
chr5:73083073-73083403	-2.2027	1.2e-05	0.000482834
chr14:97281738-97282069	2.21242	1.21e-05	0.000484194
chr14:71696069-71696300	2.83452	1.21e-05	0.000484399
chr19:47336734-47337252	-1.63844	1.23e-05	0.000490346
chr2:186748091-186748825	-1.5751	1.23e-05	0.000493458
chr1:96060419-96061110	-1.66692	1.24e-05	0.000495873
chr2:212640475-212640803	-1.98043	1.25e-05	0.000497382
chr2:65123935-65124300	-2.36483	1.25e-05	0.000497565
chr3:9149577-9149901	1.97427	1.25e-05	0.000499676
chr7:139041366-139041791	-2.11032	1.26e-05	0.000502808
chr6:166330641-166331033	-2.0554	1.26e-05	0.000503392
chr7:112572031-112572501	-1.73732	1.26e-05	0.000503392
chr15:86863955-86864369	-1.91043	1.27e-05	0.000504023
chr12:77027119-77027400	2.28709	1.27e-05	0.000506627
chr2:118142872-118143144	-2.4216	1.27e-05	0.000506627
chr9:12740703-12741190	-1.99388	1.27e-05	0.000506648
chr21:45513291-45513735	1.69926	1.27e-05	0.000506648
chr9:131744644-131745265	1.57177	1.28e-05	0.000506726
chr2:36433294-36433734	-1.61854	1.28e-05	0.000506726
chr16:76277145-76277688	1.7004	1.28e-05	0.000506726
chr1:229445189-229445535	2.36008	1.28e-05	0.000507029
chr10:13679597-13680149	-1.87813	1.28e-05	0.000508462
chr1:10890783-10891117	1.83501	1.29e-05	0.000510987
chr12:53336043-53336247	2.48751	1.3e-05	0.00051303
chr19:752463-752952	1.71797	1.3e-05	0.000514928
chr16:46380722-46381159	1.75222	1.3e-05	0.000514928
chr12:42266890-42267090	2.6817	1.3e-05	0.000514928
chr9:125567975-125568262	2.54951	1.3e-05	0.000514928
chr3:102032422-102032697	-2.34443	1.3e-05	0.00051501
chr1:231726350-231726581	2.80228	1.31e-05	0.000516762
chr7:113763318-113763567	-2.78324	1.31e-05	0.000516869
chr11:131696701-131697110	-1.92306	1.32e-05	0.000520573
chr2:130720129-130720374	-2.50661	1.33e-05	0.000524077
chr12:53804352-53804880	1.53107	1.33e-05	0.00052501
chr15:69561309-69561639	2.00286	1.34e-05	0.000526554
chr6:39270042-39270247	2.78167	1.34e-05	0.000526631
chr3:88747248-88747534	2.35884	1.35e-05	0.000529358
chr15:97977088-97977657	-1.6576	1.35e-05	0.000529926
chr7:83475453-83475727	-2.18812	1.35e-05	0.000529926
chr4:76570191-76570734	1.64074	1.35e-05	0.000530143
chr5:115857899-115858328	-1.83745	1.36e-05	0.000533594
chr13:73369103-73369458	-2.02797	1.36e-05	0.000533594
chr21:43729905-43730115	2.47995	1.36e-05	0.000533639
chr1:92589061-92589326	-2.81788	1.37e-05	0.000536023
chr19:11988482-11988701	2.56976	1.37e-05	0.000537741
chr3:184008081-184008408	1.96508	1.37e-05	0.000538111
chr2:186575349-186575617	-1.85308	1.38e-05	0.000538857
chr7:12942642-12943182	1.65872	1.38e-05	0.000539997
chr8:20878904-20879479	-2.13302	1.38e-05	0.000541243
chr10:8273085-8273285	2.81639	1.39e-05	0.000542855
chr11:75326089-75326739	-1.55678	1.39e-05	0.000544599
chr1:81513901-81514408	-1.96239	1.4e-05	0.000544599
chr7:21335371-21335571	2.54636	1.4e-05	0.000547612
chr4:172666794-172667344	-1.69652	1.41e-05	0.000548006
chr2:39466309-39466660	-1.8936	1.41e-05	0.000549869
chr1:31390009-31390422	1.71665	1.41e-05	0.000550155
chr3:190265797-190266054	-2.28442	1.41e-05	0.000550155
chr12:19572933-19573415	-1.99549	1.42e-05	0.000550663
chr3:180306616-180307119	-1.68129	1.42e-05	0.000551876
chr16:73065090-73065336	2.28296	1.42e-05	0.000551876
chr14:37575388-37575747	1.61373	1.42e-05	0.000551876
chr10:65754158-65754478	-2.16218	1.42e-05	0.000553105
chr12:60215148-60215646	-1.83805	1.43e-05	0.000553197
chr13:91208319-91208602	-2.67338	1.43e-05	0.000553209
chr7:134612151-134612473	-2.27677	1.43e-05	0.000553436
chr14:34930174-34930395	2.41738	1.44e-05	0.000556048
chr2:155190511-155190763	-2.49783	1.44e-05	0.000556048
chr10:33264220-33264657	-1.76424	1.44e-05	0.000556321
chrX:7086408-7086962	-1.87767	1.44e-05	0.000556452
chr16:76796516-76796800	1.92939	1.44e-05	0.000556559
chr16:77269488-77269826	1.98622	1.44e-05	0.000556559
chr3:80016311-80016589	2.53817	1.44e-05	0.000557418
chr3:64965960-64966167	1.79091	1.45e-05	0.000558782
chr7:10769763-10770018	2.40505	1.45e-05	0.000559441
chr15:51213661-51213861	1.93627	1.45e-05	0.000559441
chr1:195345230-195345551	-1.82548	1.45e-05	0.000559441
chr5:123819403-123820373	1.51586	1.46e-05	0.000563051
chr4:152278318-152279236	-1.56093	1.46e-05	0.000563051
chr14:105738176-105738691	1.67839	1.46e-05	0.000563887
chr18:66724699-66725018	-2.05675	1.47e-05	0.000563967
chr8:19421575-19421949	1.84698	1.47e-05	0.000565266
chrX:118652783-118653162	1.89384	1.47e-05	0.000565266
chr3:138889694-138889999	2.65515	1.47e-05	0.000565266
chr5:178585597-178585797	2.77323	1.47e-05	0.000565632
chr5:150790346-150790820	-2.0746	1.48e-05	0.000566454
chr3:156637553-156638075	-1.68941	1.48e-05	0.000567709
chr4:73080625-73081174	-1.76111	1.48e-05	0.000567709
chr1:177571193-177571491	-1.93374	1.48e-05	0.000567709
[truncated: 74,623 more rows]
