# Supplementary material for: GLYATL1 is associated with metabolic and epigenetic changes and with endocrine resistance in luminal breast cancer
Source: Clin Epigenetics. 2026 Apr 29;18:76. doi: 10.1186/s13148-026-02133-w (PMC13126711; doi:10.1186/s13148-026-02133-w)
Supplement: Supplementary file 11 — Supplementary Material 11. Supplementary Table 3: Analysis of differentially expressed genes in RNA-sequencing data of long-time estrogen deprived (LTED) cells and LTED GLYATL1 knockout clones KO1 and KO2. Gene expression levels (CPM) from RNA-sequencing of MCF7 LTED cells and LTED GLYATL1 knockout clones KO1 and KO2 were used to identify differential gene expression employing DESeq2 v1.28.1 [29]. Indicated are log2 foldchanges and non-adjusted as well as FDR-adjusted p-values for all identified ENSEMBL/HGNC genes. Results for comparison of GLYATL1 knockout clone KO1 vs. LTED are presented in sheet 1 of the table, while results for comparison of LTED GLYATL1 knockout clone KO2 vs. LTED are shown in sheet 2. Rawdata are available at GHGA (dataset ID: GHGAD23940263267179). [file 13148_2026_2133_MOESM11_ESM.xlsx]

## Sheet: KO1_vs_LTED
ensembl_gene_id	hgnc_symbol	baseMean_KO1_vs_LTED	log2FoldChange_KO1_vs_LTED	lfcSE_KO1_vs_LTED	stat_KO1_vs_LTED	pvalue_KO1_vs_LTED	padj_KO1_vs_LTED
ENSG00000000003	TSPAN6	1306.02	-0.114701	0.0617537	-1.85739	0.063255	0.145778
ENSG00000000419	DPM1	1697.51	-0.19817	0.0578275	-3.42692	0.000610459	0.00237838
ENSG00000000457	SCYL3	614.784	-0.0872054	0.0851736	-1.02386	0.305904	0.493512
ENSG00000000460	C1orf112	428.726	-0.427057	0.091616	-4.66138	3.14093e-06	1.71888e-05
ENSG00000001036	FUCA2	3167.59	0.635124	0.0500475	12.6904	6.68388e-37	2.42608e-35
ENSG00000001084	GCLC	1847.37	0.106729	0.0616133	1.73224	0.0832306	0.182535
ENSG00000001167	NFYA	1761.02	0.0838737	0.0578325	1.45029	0.146979	0.28705
ENSG00000001460	STPG1	164.87	-0.109427	0.139622	-0.783733	0.433197	0.62317
ENSG00000001461	NIPAL3	1136.41	0.0583509	0.0666573	0.875386	0.381364	0.573599
ENSG00000001497	LAS1L	2298.65	0.143136	0.0525597	2.72331	0.00646323	0.0202191
ENSG00000001561	ENPP4	400.9	0.18296	0.0957443	1.91092	0.0560151	0.131942
ENSG00000001617	SEMA3F	5496.28	0.361828	0.0581642	6.2208	4.94639e-10	4.04528e-09
ENSG00000001629	ANKIB1	3637.05	-0.763274	0.0504865	-15.1184	1.22493e-51	7.06028e-50
ENSG00000001630	CYP51A1	229.739	-1.06355	0.151413	-7.02421	2.15284e-12	2.14442e-11
ENSG00000001631	KRIT1	160.8	-0.860731	0.143569	-5.99524	2.03191e-09	1.57313e-08
ENSG00000002016	RAD52	236.966	-0.485954	0.120775	-4.02364	5.73056e-05	0.00026595
ENSG00000002330	BAD	894.218	-0.212176	0.0891149	-2.38093	0.0172691	0.0481236
ENSG00000002549	LAP3	2283.04	-0.144783	0.0523849	-2.76383	0.0057128	0.0181211
ENSG00000002586	CD99	1714.77	-0.0519637	0.0560069	-0.927808	0.353507	0.545027
ENSG00000002586	CD99	1714.77	-0.0519637	0.0560069	-0.927808	0.353507	0.545027
ENSG00000002587	HS3ST1	8.60863	0.924943	0.620145	1.49149	0.135832	0.270414
ENSG00000002822	MAD1L1	4.31814	-0.825038	0.877289	-0.94044	0.346992	0.537874
ENSG00000002834	LASP1	10836.7	-0.28196	0.0440086	-6.40692	1.48487e-10	1.26393e-09
ENSG00000002919	SNX11	858.025	0.18381	0.0740029	2.48382	0.0129981	0.037431
ENSG00000003056	M6PR	1843.05	-0.0168174	0.0575617	-0.292162	0.770163	0.874717
ENSG00000003096	KLHL13	24.7574	-0.458939	0.365288	-1.25638	0.208979	0.375688
ENSG00000003137	CYP26B1	24.3478	-0.458414	0.356805	-1.28477	0.198871	0.361612
ENSG00000003147	ICA1	3921.31	-1.02982	0.053129	-19.3835	1.06443e-83	1.29196e-81
ENSG00000003249	DBNDD1	3022.49	0.61211	0.0595283	10.2827	8.43588e-25	1.85186e-23
ENSG00000003393	ALS2	1200.64	0.0119083	0.0648079	0.183747	0.854212	0.924104
ENSG00000003400	CASP10	2.3522	0.652228	1.17193	0.556542	0.57784	0.743546
ENSG00000003402	CFLAR	1087.41	0.0587618	0.0660144	0.890137	0.373392	0.566157
ENSG00000003436	TFPI	1576.7	-1.37219	0.0589217	-23.2884	5.81761e-120	1.4048e-117
ENSG00000003509	NDUFAF7	362.409	0.160003	0.103554	1.54512	0.122317	0.249063
ENSG00000003756	RBM5	2561.81	-0.122946	0.0591369	-2.07901	0.0376166	0.0942675
ENSG00000003987	MTMR7	134.023	0.114904	0.156045	0.736353	0.461516	0.648329
ENSG00000003989	SLC7A2	4701.15	0.923134	0.0504922	18.2827	1.13597e-74	1.19538e-72
ENSG00000004059	ARF5	2585.76	-0.015508	0.0612382	-0.253241	0.800082	0.893437
ENSG00000004139	SARM1	667.242	0.101414	0.0773842	1.31053	0.190017	0.349196
ENSG00000004142	POLDIP2	4287.66	0.0178717	0.0469047	0.381022	0.703187	0.833797
ENSG00000004399	PLXND1	4296.97	1.76886	0.049624	35.6453	2.79036e-278	4.92392e-275
ENSG00000004455	AK2	3133.34	0.121091	0.0486771	2.48764	0.0128593	0.0370734
ENSG00000004478	FKBP4	8093.81	-0.00725523	0.0412409	-0.175923	0.860354	0.927383
ENSG00000004487	KDM1A	3214.36	0.0525917	0.0509307	1.03261	0.301785	0.488633
ENSG00000004534	RBM6	3103.06	0.0716234	0.067095	1.06749	0.285749	0.469596
ENSG00000004660	CAMKK1	225.045	0.604804	0.127347	4.74927	2.04157e-06	1.1395e-05
ENSG00000004700	RECQL	804.113	-0.360034	0.0741218	-4.85733	1.18981e-06	6.82187e-06
ENSG00000004766	VPS50	739.629	-0.617212	0.0769203	-8.02405	1.02315e-15	1.29674e-14
ENSG00000004776	HSPB6	8.04503	-1.01408	0.650026	-1.56006	0.118746	0.243588
ENSG00000004777	ARHGAP33	663.443	0.198594	0.0958598	2.07171	0.0382922	0.0956992
ENSG00000004779	NDUFAB1	1425.75	0.0856456	0.0589016	1.45404	0.145934	0.285447
ENSG00000004799	PDK4	4.26272	-3.00845	1.09384	-2.75035	0.00595307	0.0188
ENSG00000004838	ZMYND10	35.9851	-0.422102	0.305526	-1.38156	0.167106	0.316662
ENSG00000004848	ARX	75.5018	1.12575	0.222867	5.05124	4.38962e-07	2.66467e-06
ENSG00000004864	SLC25A13	1467.14	-0.605487	0.0613704	-9.8661	5.83886e-23	1.1617e-21
ENSG00000004866	ST7	546.598	-0.592195	0.0831796	-7.11947	1.0834e-12	1.10655e-11
ENSG00000004897	CDC27	2266.55	-0.077395	0.0661851	-1.16937	0.242254	0.418503
ENSG00000004939	SLC4A1	8.39441	0.613722	0.608155	1.00915	0.312901	0.501078
ENSG00000004948	CALCR	32.6827	-0.75159	0.31091	-2.41739	0.0156324	0.0441091
ENSG00000004961	HCCS	912.543	0.202407	0.0689367	2.93613	0.00332335	0.0111491
ENSG00000004975	DVL2	1961.63	-0.0935083	0.0572421	-1.63356	0.102352	0.216042
ENSG00000005001	PRSS22	343.909	-0.0660448	0.109447	-0.603441	0.546215	0.719191
ENSG00000005007	UPF1	2644.87	0.0309599	0.0636982	0.486041	0.626938	0.78006
ENSG00000005020	SKAP2	245.373	-1.53239	0.126403	-12.1231	7.97266e-34	2.57595e-32
ENSG00000005022	SLC25A5	15216.3	0.0235618	0.046023	0.511956	0.608682	0.766912
ENSG00000005059	MCUB	490.018	0.013775	0.0874214	0.15757	0.874796	0.935039
ENSG00000005073	HOXA11	16.8741	-0.946514	0.443622	-2.13361	0.0328751	0.0840377
ENSG00000005075	POLR2J	1345.26	-0.376038	0.0643769	-5.84118	5.18312e-09	3.85291e-08
ENSG00000005100	DHX33	1316.34	0.18247	0.0617416	2.95538	0.00312286	0.0105444
ENSG00000005108	THSD7A	12.4336	-1.59692	0.535911	-2.97983	0.00288407	0.00980737
ENSG00000005156	LIG3	1368.58	0.00436612	0.0661099	0.0660433	0.947343	0.97545
ENSG00000005175	RPAP3	1016.19	0.0893475	0.0693113	1.28908	0.197372	0.359456
ENSG00000005187	ACSM3	10.5746	0.25929	0.541576	0.478769	0.632103	0.783258
ENSG00000005189	REXO5	269.292	-0.635954	0.117178	-5.42727	5.72222e-08	3.79825e-07
ENSG00000005194	CIAPIN1	1351.89	-0.0674517	0.0630728	-1.06943	0.284878	0.468768
ENSG00000005206	SPPL2B	1031.07	0.424482	0.0734091	5.78241	7.36369e-09	5.36604e-08
ENSG00000005238	ATOSB	211.442	-0.00320478	0.128834	-0.0248753	0.980154	0.991041
ENSG00000005243	COPZ2	101.901	0.0982197	0.181515	0.541112	0.588431	0.751676
ENSG00000005249	PRKAR2B	241.572	-0.761207	0.129365	-5.88418	4.00043e-09	3.00984e-08
ENSG00000005302	MSL3	981.12	-0.0710584	0.06888	-1.03163	0.302247	0.489209
ENSG00000005339	CREBBP	4602.66	-0.134382	0.0581474	-2.31106	0.0208295	0.0566415
ENSG00000005379	TSPOAP1	20.726	3.02151	0.517238	5.84163	5.1692e-09	3.84506e-08
ENSG00000005436	GCFC2	331.134	-0.356576	0.104825	-3.40164	0.000669838	0.00259184
ENSG00000005448	WDR54	822.715	-0.224279	0.0833484	-2.69086	0.00712675	0.0220631
ENSG00000005469	CROT	325.29	-1.13202	0.112248	-10.085	6.4382e-24	1.34144e-22
ENSG00000005471	ABCB4	59.9156	-2.31151	0.263607	-8.76878	1.8062e-18	2.7458e-17
ENSG00000005483	KMT2E	2867.33	-0.552029	0.0566766	-9.73999	2.03572e-22	3.91117e-21
ENSG00000005486	RHBDD2	1749.04	0.184746	0.0654192	2.82403	0.00474243	0.015366
ENSG00000005513	SOX8	2.70821	2.0068	1.20874	1.66024	0.096866	0.206652
ENSG00000005700	IBTK	2161.17	-0.193645	0.0615592	-3.14566	0.0016571	0.00592485
ENSG00000005801	ZNF195	769.1	-0.0196837	0.0895734	-0.219749	0.826066	0.908261
ENSG00000005810	MYCBP2	1374.69	-0.539333	0.146975	-3.66956	0.000242972	0.0010147
ENSG00000005812	FBXL3	1244.88	-0.309517	0.0654749	-4.72725	2.27578e-06	1.26396e-05
ENSG00000005882	PDK2	1646.15	0.0145212	0.0600669	0.241751	0.808973	0.898854
ENSG00000005884	ITGA3	4027.52	0.176486	0.0557416	3.16615	0.00154471	0.00556114
ENSG00000005889	ZFX	1366.86	0.125937	0.0656609	1.91799	0.0551121	0.13019
ENSG00000005893	LAMP2	5007.41	0.241065	0.0496995	4.85045	1.23184e-06	7.05052e-06
ENSG00000005961	ITGA2B	60.2047	-1.15007	0.260828	-4.40929	1.03708e-05	5.34981e-05
ENSG00000006007	GDE1	2745.48	0.133185	0.0523051	2.54632	0.0108866	0.0320054
ENSG00000006015	REX1BD	378.21	0.0858952	0.104613	0.821074	0.411604	0.603914
ENSG00000006016	CRLF1	45.2851	-0.744343	0.2699	-2.75784	0.00581838	0.0184203
ENSG00000006025	OSBPL7	1217.24	0.205469	0.0834595	2.4619	0.0138203	0.0395556
ENSG00000006042	TMEM98	10.724	1.8932	0.593168	3.19167	0.00141452	0.00513434
ENSG00000006047	YBX2	498.933	-0.632774	0.0914344	-6.92053	4.4997e-12	4.3554e-11
ENSG00000006062	MAP3K14	343.304	0.95881	0.107718	8.9011	5.52943e-19	8.71788e-18
ENSG00000006071	ABCC8	391.78	-0.375946	0.103129	-3.6454	0.000266977	0.0011067
ENSG00000006118	TMEM132A	4712.85	0.358108	0.0640291	5.59289	2.23318e-08	1.54584e-07
ENSG00000006125	AP2B1	6787.22	0.00516389	0.0450471	0.114633	0.908736	0.95431
ENSG00000006194	ZNF263	1474.42	0.228286	0.0584537	3.90541	9.40656e-05	0.000420718
ENSG00000006282	SPATA20	5381.45	-0.148973	0.0524818	-2.83857	0.00453162	0.0147538
ENSG00000006283	CACNA1G	6.87435	-0.0222222	0.665176	-0.0334081	0.973349	0.987971
ENSG00000006327	TNFRSF12A	2399.14	0.488762	0.0678673	7.20173	5.94536e-13	6.17973e-12
ENSG00000006432	MAP3K9	1590.34	-0.357183	0.0806676	-4.42784	9.51835e-06	4.93116e-05
ENSG00000006451	RALA	2066.95	0.634062	0.0618217	10.2563	1.10877e-24	2.42239e-23
ENSG00000006453	BAIAP2L1	666.221	0.392212	0.0778965	5.03504	4.77748e-07	2.88713e-06
ENSG00000006459	KDM7A	452.356	-0.0208731	0.0953725	-0.218859	0.82676	0.908541
ENSG00000006468	ETV1	28.5456	-4.90099	0.650266	-7.5369	4.81269e-14	5.37241e-13
ENSG00000006530	AGK	968.308	0.0510169	0.0697388	0.731543	0.464448	0.650625
ENSG00000006534	ALDH3B1	55.0794	-0.0735049	0.243284	-0.302136	0.762548	0.869742
ENSG00000006555	TTC22	21.3429	0.300667	0.379451	0.792373	0.428143	0.61878
ENSG00000006576	PHTF2	1292.49	0.708899	0.0706129	10.0392	1.02481e-23	2.11033e-22
ENSG00000006607	FARP2	1045.21	-0.365606	0.0660148	-5.53824	3.05527e-08	2.08471e-07
ENSG00000006625	GGCT	670.746	-1.16011	0.0811052	-14.3038	2.07204e-46	1.03557e-44
ENSG00000006634	DBF4	803.277	-0.704117	0.0803666	-8.76131	1.92989e-18	2.93189e-17
ENSG00000006638	TBXA2R	2.9464	1.76936	1.13221	1.56276	0.11811	0.242564
ENSG00000006652	IFRD1	853.111	0.114603	0.0786398	1.45731	0.14503	0.284043
ENSG00000006695	COX10	588.243	0.075264	0.0837869	0.898279	0.369037	0.561573
ENSG00000006704	GTF2IRD1	1560.93	0.685613	0.0600651	11.4145	3.53927e-30	9.91343e-29
ENSG00000006712	PAF1	3342.42	-0.248699	0.0506653	-4.90867	9.16948e-07	5.33742e-06
ENSG00000006715	VPS41	2334.47	0.778023	0.0565213	13.7651	4.1324e-43	1.86977e-41
ENSG00000006740	ARHGAP44	472.995	0.635119	0.0891976	7.12036	1.07645e-12	1.10044e-11
ENSG00000006744	ELAC2	3358.9	0.0784278	0.0502161	1.56181	0.118334	0.242959
ENSG00000006747	SCIN	1305.09	-2.26785	0.0671846	-33.7554	8.90368e-250	1.075e-246
ENSG00000006756	ARSD	3976.6	0.0114918	0.0513629	0.223737	0.822962	0.906383
ENSG00000006757	PNPLA4	359.645	0.128801	0.100546	1.28101	0.200189	0.363372
ENSG00000006831	ADIPOR2	5782.17	-0.256375	0.0441019	-5.81325	6.12719e-09	4.51518e-08
ENSG00000006837	CDKL3	19.9325	0.501442	0.406511	1.23352	0.21738	0.386926
ENSG00000007047	MARK4	1249.09	0.285922	0.0675538	4.2325	2.31106e-05	0.000113694
ENSG00000007062	PROM1	40.5182	-2.56808	0.357467	-7.18411	6.76488e-13	7.01883e-12
ENSG00000007080	CCDC124	691.062	-0.0734979	0.0807182	-0.91055	0.362533	0.555227
ENSG00000007168	PAFAH1B1	2988.3	0.181849	0.0506484	3.59042	0.000330144	0.00134784
ENSG00000007202	BLTP2	15347.9	0.123772	0.0481912	2.56835	0.0102184	0.0302946
ENSG00000007255	TRAPPC6A	712.972	-0.312913	0.0791938	-3.95123	7.77501e-05	0.000353606
ENSG00000007264	MATK	486.573	0.669456	0.097262	6.88302	5.85973e-12	5.61497e-11
ENSG00000007306	CEACAM7	2.2651	-0.140465	1.14218	-0.12298	0.902123	0.950655
ENSG00000007341	ST7L	371.871	-0.16782	0.103658	-1.61897	0.105453	0.221204
ENSG00000007372	PAX6	2.72426	1.07066	1.08947	0.982729	0.325741	0.516127
ENSG00000007376	RPUSD1	1633.7	0.413248	0.0648136	6.37594	1.8184e-10	1.54097e-09
ENSG00000007384	RHBDF1	1877.67	0.253677	0.0615749	4.11981	3.79177e-05	0.000180276
ENSG00000007392	LUC7L	1773.7	0.0219072	0.0626498	0.349678	0.726581	0.848026
ENSG00000007402	CACNA2D2	148.449	-0.21189	0.147942	-1.43225	0.152072	0.294489
ENSG00000007516	BAIAP3	548.394	0.559158	0.0904659	6.18087	6.37499e-10	5.16939e-09
ENSG00000007520	TSR3	1070.35	0.0354119	0.0780306	0.45382	0.649958	0.796349
ENSG00000007541	PIGQ	1355.93	0.289611	0.0710554	4.07585	4.58468e-05	0.000215694
ENSG00000007545	CRAMP1	704.029	-0.0321274	0.0811922	-0.395696	0.692329	0.826457
ENSG00000007866	TEAD3	1966.44	0.103438	0.061992	1.66857	0.0952018	0.203725
ENSG00000007923	DNAJC11	2110.13	-0.00634614	0.0558043	-0.113721	0.909459	0.954587
ENSG00000007944	MYLIP	1229.32	-0.34195	0.0647164	-5.28383	1.26511e-07	8.14068e-07
ENSG00000007968	E2F2	626.483	-0.409484	0.0802683	-5.10144	3.37077e-07	2.06698e-06
ENSG00000008018	PSMB1	5459.32	0.139927	0.0477229	2.93206	0.00336718	0.0112912
ENSG00000008056	SYN1	4.37951	0.34769	0.851054	0.40854	0.682877	0.819996
ENSG00000008083	JARID2	1116.71	-0.437058	0.066802	-6.54259	6.04633e-11	5.31836e-10
ENSG00000008086	CDKL5	946.579	-0.719375	0.0850399	-8.45927	2.69062e-17	3.77972e-16
ENSG00000008128	CDK11A	42.549	0.314417	0.273651	1.14897	0.250567	0.428736
ENSG00000008130	NADK	1561.85	0.101043	0.0588615	1.71663	0.0860467	0.187467
ENSG00000008226	DLEC1	26.825	-0.276786	0.339685	-0.814832	0.415168	0.607279
ENSG00000008256	CYTH3	800.469	0.896826	0.0758606	11.822	3.0036e-32	9.12617e-31
ENSG00000008277	ADAM22	394.551	0.0931613	0.0962371	0.96804	0.333024	0.524156
ENSG00000008282	SYPL1	1945.49	-0.0496945	0.0563184	-0.882385	0.377569	0.570318
ENSG00000008283	CYB561	11812.4	-0.0731097	0.0446238	-1.63836	0.101348	0.214159
ENSG00000008294	SPAG9	3965.03	-0.0379571	0.0504477	-0.752406	0.451807	0.639702
ENSG00000008300	CELSR3	2706.95	-0.284526	0.0580048	-4.90522	9.33241e-07	5.42263e-06
ENSG00000008311	AASS	843.004	-1.99544	0.078625	-25.3791	4.28536e-142	1.42473e-139
ENSG00000008323	PLEKHG6	87.5182	0.456183	0.193515	2.35735	0.018406	0.0508525
ENSG00000008324	SS18L2	233.291	-0.132487	0.119018	-1.11316	0.265639	0.446724
ENSG00000008382	MPND	757.472	0.119209	0.0782056	1.52431	0.127432	0.257333
ENSG00000008394	MGST1	3053.6	-0.705361	0.0562954	-12.5296	5.14011e-36	1.80573e-34
ENSG00000008405	CRY1	541.728	-0.143343	0.0836696	-1.7132	0.0866757	0.188629
ENSG00000008441	NFIX	962.498	0.359119	0.070147	5.11951	3.06327e-07	1.89003e-06
ENSG00000008513	ST3GAL1	6091.82	-0.301047	0.0661181	-4.55317	5.28445e-06	2.81396e-05
ENSG00000008516	MMP25	64.5826	-1.35145	0.23749	-5.69057	1.26612e-08	8.99501e-08
ENSG00000008517	IL32	4.31237	1.07476	0.874452	1.22907	0.219047	0.388838
ENSG00000008710	PKD1	2771.26	0.229384	0.0521783	4.39615	1.10186e-05	5.66042e-05
ENSG00000008735	MAPK8IP2	64.7411	0.0989169	0.220486	0.448631	0.653698	0.799053
ENSG00000008838	MED24	2915.49	0.0424755	0.0520339	0.816306	0.414325	0.606477
ENSG00000008853	RHOBTB2	1078.27	-0.195986	0.0791201	-2.47707	0.0132466	0.0380894
ENSG00000008869	HEATR5B	1460.1	0.0918031	0.0653118	1.40561	0.159839	0.305661
ENSG00000008952	SEC62	3199.82	0.0073485	0.0536714	0.136916	0.891097	0.94415
ENSG00000008988	RPS20	6316.88	0.179425	0.0496242	3.61569	0.000299553	0.00123326
ENSG00000009307	CSDE1	100412	0.298004	0.0579904	5.13884	2.76436e-07	1.71391e-06
ENSG00000009335	UBE3C	4085.38	0.755037	0.0506404	14.9098	2.84609e-50	1.58854e-48
ENSG00000009413	REV3L	2194.21	-0.0326782	0.0649129	-0.503415	0.614672	0.771451
ENSG00000009694	TENM1	158.969	0.658396	0.145485	4.52551	6.02502e-06	3.19275e-05
ENSG00000009724	MASP2	6.14776	-1.21842	0.731574	-1.66547	0.0958182	0.204776
ENSG00000009765	IYD	4.87974	-0.508022	0.79232	-0.641183	0.521404	0.698453
ENSG00000009780	FAM76A	327.176	-0.326772	0.105619	-3.09388	0.00197554	0.00695609
ENSG00000009830	POMT2	1214.52	0.121978	0.0647645	1.88341	0.0596454	0.138868
ENSG00000009844	VTA1	2344.99	0.478621	0.0527406	9.07501	1.1367e-19	1.86389e-18
ENSG00000009950	MLXIPL	269.888	0.889632	0.130219	6.83182	8.38464e-12	7.91863e-11
ENSG00000009954	BAZ1B	5364.07	0.449652	0.0459028	9.79573	1.17444e-22	2.28512e-21
ENSG00000010017	RANBP9	2592.57	-0.359276	0.0508055	-7.07159	1.53166e-12	1.54513e-11
ENSG00000010030	ETV7	6.85235	-0.0762839	0.689452	-0.110644	0.911898	0.955697
ENSG00000010072	SPRTN	459.707	-0.103986	0.0914135	-1.13753	0.255315	0.434763
ENSG00000010165	METTL13	2708.41	-0.2207	0.0521696	-4.23043	2.33246e-05	0.0001146
ENSG00000010219	DYRK4	64.8895	0.434204	0.227828	1.90584	0.0566709	0.133104
ENSG00000010244	ZNF207	3492.16	0.167513	0.047666	3.51432	0.000440884	0.00176261
ENSG00000010256	UQCRC1	3241.41	0.117993	0.0516645	2.28384	0.0223812	0.0603425
ENSG00000010270	STARD3NL	910.312	0.28883	0.0703031	4.10836	3.98481e-05	0.000188828
ENSG00000010278	CD9	2975	-0.167059	0.0531205	-3.1449	0.00166142	0.00593939
ENSG00000010292	NCAPD2	3437.01	-0.253715	0.0490697	-5.17051	2.33461e-07	1.45968e-06
ENSG00000010295	IFFO1	5.17416	1.07437	0.8143	1.31938	0.187043	0.344751
ENSG00000010310	GIPR	68.923	-0.796689	0.22831	-3.48951	0.000483905	0.00192088
ENSG00000010318	PHF7	123.808	0.085698	0.16266	0.526853	0.598295	0.758659
ENSG00000010319	SEMA3G	13.9829	0.0604651	0.469583	0.128763	0.897545	0.948061
ENSG00000010322	NISCH	3248.65	-0.0696159	0.0502265	-1.38604	0.165734	0.314575
ENSG00000010327	STAB1	8.19544	0.280451	0.609747	0.459946	0.645555	0.79267
ENSG00000010361	FUZ	377.355	-0.569868	0.111636	-5.10469	3.3134e-07	2.03288e-06
ENSG00000010404	IDS	462.101	0.447615	0.0923918	4.84474	1.26775e-06	7.247e-06
ENSG00000010539	ZNF200	521.967	0.488907	0.0856542	5.70791	1.1437e-08	8.16264e-08
ENSG00000010626	LRRC23	85.1828	-0.304119	0.195479	-1.55577	0.119764	0.245175
ENSG00000010671	BTK	2.25476	-1.93128	1.28248	-1.5059	0.132094	0.264673
ENSG00000010704	HFE	63.6949	-0.13115	0.228092	-0.574984	0.565302	0.733482
ENSG00000010803	SCMH1	987.005	0.636425	0.0681048	9.34479	9.20752e-21	1.60746e-19
ENSG00000010810	FYN	259.072	0.862553	0.117874	7.31757	2.52497e-13	2.68659e-12
ENSG00000010818	HIVEP2	1209.34	0.708136	0.0824508	8.58858	8.80488e-18	1.27838e-16
ENSG00000011007	ELOA	2705.65	0.0537532	0.0516802	1.04011	0.298289	0.484854
ENSG00000011009	LYPLA2	1207.34	0.250314	0.0735377	3.40389	0.000664329	0.00257297
ENSG00000011021	CLCN6	897.981	-0.838488	0.0798424	-10.5018	8.475e-26	1.95197e-24
ENSG00000011028	MRC2	743.595	1.87294	0.0837732	22.3573	1.02597e-110	2.02893e-108
ENSG00000011105	TSPAN9	661.634	-0.321909	0.0847916	-3.79647	0.000146771	0.000637193
ENSG00000011114	BTBD7	2799.43	-0.567329	0.0547309	-10.3658	3.54834e-25	7.94136e-24
ENSG00000011132	APBA3	220.167	-0.233165	0.132225	-1.7634	0.0778325	0.172944
ENSG00000011143	MKS1	1135.24	-0.098824	0.068902	-1.43427	0.151496	0.293863
ENSG00000011198	ABHD5	758.301	-0.0392496	0.0761863	-0.515179	0.606428	0.764954
ENSG00000011201	ANOS1	540.787	-0.193382	0.0877594	-2.20355	0.0275561	0.0722194
ENSG00000011243	AKAP8L	1898.93	0.185259	0.0560932	3.30269	0.000957611	0.00359594
ENSG00000011258	MBTD1	2144.92	0.13321	0.0588259	2.26449	0.0235441	0.0630887
ENSG00000011260	UTP18	2237.53	0.182206	0.0568951	3.20249	0.00136245	0.00496737
ENSG00000011275	RNF216	3377.59	0.316638	0.0501475	6.31414	2.71668e-10	2.27448e-09
ENSG00000011295	TTC19	2041.34	0.14172	0.0572885	2.47379	0.0133688	0.0383974
ENSG00000011304	PTBP1	9520.15	-0.104886	0.0432167	-2.42698	0.0152253	0.0430823
ENSG00000011332	DPF1	111.56	-0.579727	0.169882	-3.41253	0.000643626	0.00249827
ENSG00000011347	SYT7	5092.34	0.471172	0.050897	9.25736	2.0955e-20	3.5847e-19
ENSG00000011376	LARS2	983.771	0.000693381	0.0701163	0.00988901	0.99211	0.995918
ENSG00000011405	PIK3C2A	2673.41	-0.0858343	0.056542	-1.51806	0.128998	0.259649
ENSG00000011422	PLAUR	33.9878	0.152939	0.301559	0.507162	0.612041	0.769411
ENSG00000011426	ANLN	4435.02	0.489982	0.047604	10.2929	7.58667e-25	1.67829e-23
ENSG00000011451	WIZ	2077.26	0.26528	0.0601231	4.41229	1.02283e-05	5.28103e-05
ENSG00000011454	RABGAP1	3842.4	0.0808585	0.0528231	1.53074	0.125833	0.254731
ENSG00000011478	QPCTL	497.296	0.00269563	0.0920799	0.0292749	0.976645	0.989278
ENSG00000011485	PPP5C	2626.89	-0.193319	0.0509684	-3.79293	0.000148883	0.000645629
ENSG00000011523	CEP68	513.683	0.385366	0.0888296	4.33826	1.43616e-05	7.25195e-05
ENSG00000011566	MAP4K3	1051.84	-0.0535206	0.069027	-0.775357	0.438129	0.627657
ENSG00000011590	ZBTB32	3.47415	-0.799099	0.952565	-0.838892	0.40153	0.594264
ENSG00000011638	LDAF1	536.549	0.167908	0.0877534	1.91341	0.0556959	0.131379
ENSG00000011677	GABRA3	116.687	2.70194	0.207564	13.0173	9.7513e-39	3.75327e-37
ENSG00000012048	BRCA1	1672.54	0.0156685	0.0559644	0.279972	0.779499	0.880309
ENSG00000012061	ERCC1	1447.49	0.310044	0.0621422	4.98927	6.06086e-07	3.60664e-06
ENSG00000012124	CD22	16.7375	0.391957	0.503691	0.778169	0.436469	0.626297
ENSG00000012171	SEMA3B	292.257	-0.536006	0.112995	-4.74364	2.09914e-06	1.16879e-05
ENSG00000012174	MBTPS2	1069.92	0.175214	0.0714196	2.4533	0.014155	0.0403977
ENSG00000012211	PRICKLE3	467.392	-0.00752876	0.0949448	-0.0792962	0.936797	0.969659
ENSG00000012223	LTF	2.11985	-3.59885	1.56757	-2.29581	0.0216865	0.0586592
ENSG00000012232	EXTL3	1238.29	0.169451	0.0714779	2.37068	0.0177554	0.049323
ENSG00000012660	ELOVL5	2734.95	0.372845	0.0565352	6.59492	4.25498e-11	3.77599e-10
ENSG00000012822	CALCOCO1	2294.53	0.403148	0.0671928	5.99987	1.97472e-09	1.53041e-08
ENSG00000012963	UBR7	2473.96	-0.661289	0.0516466	-12.8041	1.55487e-37	5.781e-36
ENSG00000012983	MAP4K5	1401.17	-0.695159	0.0701368	-9.91148	3.71115e-23	7.42231e-22
ENSG00000013016	EHD3	630.49	0.124772	0.0817272	1.52669	0.126837	0.256424
ENSG00000013275	PSMC4	3818.29	-0.133316	0.0516926	-2.57901	0.00990825	0.0294921
ENSG00000013288	MAN2B2	1952.09	0.281119	0.056389	4.98536	6.18477e-07	3.67657e-06
ENSG00000013297	CLDN11	6.32925	1.24267	0.728283	1.70631	0.0879512	0.190862
ENSG00000013306	SLC25A39	10828.8	0.245305	0.0450996	5.43918	5.35276e-08	3.56436e-07
ENSG00000013364	MVP	323.968	0.924739	0.114454	8.07957	6.49935e-16	8.33399e-15
ENSG00000013374	NUB1	1848.29	0.387851	0.0639017	6.0695	1.28307e-09	1.01146e-08
ENSG00000013375	PGM3	2112.57	-0.305536	0.0530341	-5.76111	8.35623e-09	6.05471e-08
ENSG00000013392	RWDD2A	710.762	-0.345888	0.0793596	-4.35849	1.30961e-05	6.65834e-05
ENSG00000013441	CLK1	1163.46	-0.326285	0.0819023	-3.98383	6.78125e-05	0.000310999
ENSG00000013503	POLR3B	586.531	-0.086666	0.0811591	-1.06785	0.285587	0.469498
ENSG00000013523	ANGEL1	1679.2	-0.472785	0.058896	-8.02745	9.95225e-16	1.26205e-14
ENSG00000013561	RNF14	1713.44	0.305622	0.0568357	5.37729	7.56173e-08	4.95193e-07
ENSG00000013563	DNASE1L1	1231.21	-0.534671	0.0649901	-8.22696	1.92031e-16	2.56713e-15
ENSG00000013573	DDX11	1108.49	-0.253751	0.0807995	-3.1405	0.00168662	0.0060182
ENSG00000013583	HEBP1	4106.71	-0.818654	0.0496902	-16.4752	5.53308e-61	4.06823e-59
ENSG00000013588	GPRC5A	3946.98	0.17001	0.0535434	3.17517	0.00149747	0.00540635
ENSG00000013619	MAMLD1	354.736	-0.730961	0.105254	-6.94472	3.79206e-12	3.69227e-11
ENSG00000013725	CD6	8.22229	-0.297891	0.601675	-0.495102	0.620528	0.77537
ENSG00000013810	TACC3	3546.8	-0.23543	0.0508429	-4.63054	3.64707e-06	1.98114e-05
ENSG00000014123	UFL1	1399.52	-0.0176403	0.0690862	-0.255338	0.798462	0.892454
ENSG00000014138	POLA2	172.921	-0.0942427	0.14506	-0.64968	0.515899	0.694607
ENSG00000014164	ZC3H3	1127.33	0.0700111	0.0718694	0.974143	0.329986	0.520516
ENSG00000014216	CAPN1	8669.14	-0.140332	0.0516738	-2.71573	0.006613	0.0206341
ENSG00000014257	ACP3	37.4995	-0.243998	0.285344	-0.855102	0.392494	0.585424
ENSG00000014641	MDH1	3405.2	0.0467133	0.0483521	0.966107	0.333991	0.524957
ENSG00000014824	SLC30A9	2800.11	0.0214711	0.0560114	0.383335	0.701472	0.83295
ENSG00000014914	MTMR11	722.817	0.568394	0.0874438	6.50011	8.02602e-11	7.00864e-10
ENSG00000014919	COX15	795.707	-0.183181	0.0730043	-2.50918	0.0121013	0.0352022
ENSG00000015133	CCDC88C	3238.79	-0.180843	0.0499985	-3.61698	0.000298066	0.00122758
ENSG00000015153	YAF2	258.545	0.130703	0.115076	1.13579	0.256043	0.435503
ENSG00000015171	ZMYND11	5306.46	-1.09246	0.0468223	-23.332	2.09833e-120	5.23215e-118
ENSG00000015285	WAS	121.44	-0.696821	0.169325	-4.11529	3.8669e-05	0.00018362
ENSG00000015413	DPEP1	7.15859	-1.04114	0.666167	-1.56288	0.11808	0.242547
ENSG00000015475	BID	1714.53	-0.0128397	0.0603712	-0.21268	0.831577	0.910784
ENSG00000015479	MATR3	27.3157	-0.384022	0.338967	-1.13292	0.257248	0.436905
ENSG00000015520	NPC1L1	21.1774	1.4759	0.405233	3.6421	0.000270423	0.00112037
ENSG00000015532	XYLT2	1712.3	0.449771	0.0622219	7.2285	4.88353e-13	5.09683e-12
ENSG00000015568	RGPD5	6.56478	0.120113	0.728516	0.164874	0.869043	0.931887
ENSG00000015676	NUDCD3	3966.8	0.580442	0.0544569	10.6587	1.58723e-26	3.8247e-25
ENSG00000016082	ISL1	14.8703	-2.11474	0.531673	-3.97753	6.9636e-05	0.000318852
ENSG00000016391	CHDH	1083.28	0.186818	0.0656962	2.84367	0.00445977	0.0145488
ENSG00000016402	IL20RA	17.2119	2.40705	0.518954	4.63827	3.51336e-06	1.91531e-05
ENSG00000016864	GLT8D1	799.361	-0.0430209	0.0722055	-0.595812	0.551301	0.723235
ENSG00000017260	ATP2C1	3575.69	0.023336	0.0485566	0.480592	0.630806	0.782326
ENSG00000017483	SLC38A5	3.30908	-0.463645	0.960483	-0.482721	0.629294	0.781058
ENSG00000017797	RALBP1	4068.12	0.407704	0.0483993	8.42377	3.64572e-17	5.06559e-16
ENSG00000018189	RUFY3	359.609	-0.264559	0.103094	-2.56619	0.0102822	0.0304589
ENSG00000018236	CNTN1	11.5026	-0.723743	0.533076	-1.35767	0.174567	0.327545
ENSG00000018280	SLC11A1	24.3767	-0.718762	0.370623	-1.93933	0.0524606	0.124839
ENSG00000018408	WWTR1	715.839	0.16842	0.0755721	2.22861	0.0258401	0.0683074
ENSG00000018610	STEEP1	1311.74	-0.11848	0.0628418	-1.88536	0.0593808	0.138308
ENSG00000018699	TTC27	625.223	0.114091	0.0801146	1.4241	0.154418	0.297738
ENSG00000019144	PHLDB1	986.412	0.409089	0.0698949	5.85292	4.83008e-09	3.60566e-08
ENSG00000019186	CYP24A1	1.78571	-0.424172	1.29185	-0.328345	0.742651	NA
ENSG00000019485	PRDM11	418.81	-0.49688	0.106092	-4.68348	2.82041e-06	1.55119e-05
ENSG00000019505	SYT13	2.234	3.39979	1.52165	2.23427	0.0254653	0.0674878
ENSG00000019549	SNAI2	21.6703	-2.50073	0.446877	-5.59601	2.19337e-08	1.51966e-07
ENSG00000019582	CD74	9.81342	2.56742	0.687869	3.73242	0.000189648	0.000808799
ENSG00000019995	ZRANB1	1391.99	-0.803279	0.0609589	-13.1774	1.18419e-39	4.74088e-38
ENSG00000020129	NCDN	2719.18	0.389359	0.0649357	5.99607	2.02154e-09	1.56617e-08
ENSG00000020181	ADGRA2	53.0197	0.695115	0.255435	2.7213	0.00650252	0.0203226
ENSG00000020256	ZFP64	947.168	-0.119092	0.0694969	-1.71364	0.0865956	0.188491
ENSG00000020426	MNAT1	692.845	-0.776764	0.0765363	-10.149	3.34903e-24	7.08081e-23
ENSG00000020577	SAMD4A	1074.02	0.166339	0.0704286	2.36181	0.0181861	0.0503244
ENSG00000020922	MRE11	721.543	-0.034327	0.0758971	-0.452283	0.651065	0.797236
ENSG00000021300	PLEKHB1	574.834	0.253001	0.081624	3.09959	0.00193791	0.00683406
ENSG00000021355	SERPINB1	838.823	-0.420352	0.073405	-5.72648	1.02534e-08	7.37347e-08
ENSG00000021461	CYP3A43	3.153	-4.17171	1.43307	-2.91104	0.00360232	0.0119955
ENSG00000021488	SLC7A9	5.47965	-0.249726	0.750108	-0.332919	0.739195	0.856205
ENSG00000021574	SPAST	788.057	0.113307	0.0771796	1.4681	0.142077	0.279645
ENSG00000021645	NRXN3	214.546	-1.05014	0.128457	-8.17506	2.9572e-16	3.89875e-15
ENSG00000021762	OSBPL5	478.318	0.0789703	0.0988021	0.799278	0.424129	0.615019
ENSG00000021776	AQR	2449.48	-0.199493	0.0576708	-3.45916	0.000541861	0.00213176
ENSG00000021826	CPS1	284.169	2.31433	0.131099	17.6533	9.60383e-70	8.77736e-68
ENSG00000022267	FHL1	6.22604	-2.0244	0.78037	-2.59415	0.00948248	0.0283905
ENSG00000022277	RTF2	4240.16	-0.073543	0.0448014	-1.64153	0.100687	0.212999
ENSG00000022355	GABRA1	37.2934	0.281221	0.291852	0.963575	0.335259	0.526446
ENSG00000022567	SLC45A4	592.227	0.456011	0.0819457	5.56479	2.62467e-08	1.80323e-07
ENSG00000022840	RNF10	5712.68	-0.201842	0.0463483	-4.3549	1.3313e-05	6.75664e-05
ENSG00000022976	ZNF839	781.031	-0.537475	0.0803047	-6.69295	2.18714e-11	1.99179e-10
ENSG00000023041	ZDHHC6	1131.63	-0.856553	0.070692	-12.1167	8.61635e-34	2.78002e-32
ENSG00000023191	RNH1	2672.41	0.036274	0.0550134	0.659367	0.50966	0.689659
ENSG00000023228	NDUFS1	3941.99	-0.160887	0.0505402	-3.18335	0.00145584	0.00526683
ENSG00000023287	RB1CC1	2222.63	0.145858	0.0604027	2.41476	0.0157455	0.044379
ENSG00000023318	ERP44	1047.19	-0.0594735	0.066158	-0.898962	0.368673	0.561205
ENSG00000023330	ALAS1	742.63	0.112144	0.0729216	1.53787	0.124081	0.252007
ENSG00000023445	BIRC3	4.58417	1.23097	0.852532	1.4439	0.148767	0.289655
ENSG00000023516	AKAP11	2356.43	0.10327	0.0597953	1.72707	0.0841557	0.184193
ENSG00000023572	GLRX2	466.789	-0.262754	0.0926424	-2.83622	0.00456511	0.0148523
ENSG00000023608	SNAPC1	118.389	-0.686177	0.171038	-4.01185	6.02445e-05	0.000278687
ENSG00000023697	DERA	207.046	-0.362031	0.129151	-2.80317	0.0050603	0.0162878
ENSG00000023734	STRAP	2954.6	0.0405949	0.0501828	0.80894	0.41855	0.610395
ENSG00000023839	ABCC2	28.614	-1.02999	0.333617	-3.08735	0.00201948	0.00709338
ENSG00000023892	DEF6	119.488	0.122017	0.182222	0.669605	0.503109	0.684133
ENSG00000023902	PLEKHO1	468.129	0.851867	0.0928515	9.17451	4.53649e-20	7.60169e-19
ENSG00000023909	GCLM	342.312	-0.0730554	0.104808	-0.697041	0.485777	0.669494
ENSG00000024048	UBR2	1671.27	-0.151348	0.058617	-2.58198	0.00982363	0.0292592
ENSG00000024422	EHD2	347.869	-2.13667	0.114661	-18.6348	1.67935e-77	1.87924e-75
ENSG00000024526	DEPDC1	878.686	-0.136282	0.0762929	-1.7863	0.0740505	0.166231
ENSG00000024862	CCDC28A	307.303	0.621781	0.110912	5.60609	2.06953e-08	1.4369e-07
ENSG00000025039	RRAGD	394.922	1.34113	0.100912	13.2902	2.6403e-40	1.09925e-38
ENSG00000025156	HSF2	394.275	0.529957	0.0979681	5.40948	6.32068e-08	4.16896e-07
ENSG00000025293	PHF20	1200.34	-0.0250462	0.0632032	-0.39628	0.691898	0.826373
ENSG00000025423	HSD17B6	45.153	-0.612802	0.266076	-2.30311	0.0212729	0.0576355
ENSG00000025434	NR1H3	307.74	-0.805358	0.111083	-7.25007	4.16547e-13	4.35731e-12
ENSG00000025708	TYMP	62.4804	-0.950703	0.231442	-4.10774	3.99548e-05	0.000189294
ENSG00000025770	NCAPH2	1185.18	-0.362069	0.0658534	-5.49811	3.83886e-08	2.59851e-07
ENSG00000025772	TOMM34	2415.22	-0.148131	0.0544193	-2.72203	0.00648824	0.0202807
ENSG00000025796	SEC63	2996.76	-0.0122163	0.0544742	-0.224259	0.822556	0.906191
ENSG00000025800	KPNA6	3393.04	0.0190247	0.0534074	0.356219	0.721677	0.845562
ENSG00000026025	VIM	2.59759	-0.824639	1.11573	-0.739099	0.459847	0.646758
ENSG00000026036	RTEL1-TNFRSF6B	124.93	-0.156426	0.175461	-0.891516	0.372652	0.565349
ENSG00000026103	FAS	77.0613	-0.359394	0.21245	-1.69166	0.0907105	0.195739
ENSG00000026297	RNASET2	215.041	0.300165	0.127	2.36351	0.0181029	0.0501122
ENSG00000026508	CD44	1067.59	0.645922	0.0676642	9.54599	1.34808e-21	2.47399e-20
ENSG00000026559	KCNG1	74.8295	0.612662	0.209838	2.91969	0.0035038	0.0117048
ENSG00000026652	AGPAT4	12.491	-2.98506	0.634045	-4.70797	2.50202e-06	1.38371e-05
ENSG00000026950	BTN3A1	5.97763	0.421398	0.726058	0.580391	0.561651	0.730586
ENSG00000027001	MIPEP	371.122	0.0996977	0.103235	0.965731	0.334179	0.525145
ENSG00000027075	PRKCH	1022.67	-0.531137	0.0660119	-8.04608	8.54906e-16	1.09014e-14
ENSG00000027697	IFNGR1	660.808	0.0835059	0.0784744	1.06412	0.287275	0.47126
ENSG00000027847	B4GALT7	637.526	-0.411759	0.0838314	-4.91175	9.02657e-07	5.25824e-06
ENSG00000028116	VRK2	454.748	0.240977	0.0913854	2.63693	0.00836598	0.0254058
ENSG00000028203	VEZT	2024.23	-0.0900179	0.0571462	-1.57522	0.115206	0.237664
ENSG00000028277	POU2F2	16.6734	-0.267631	0.435226	-0.614924	0.538605	0.713331
ENSG00000028310	BRD9	1881.94	-0.0183183	0.0610198	-0.300203	0.764022	0.870544
ENSG00000028528	SNX1	4459.48	-0.184624	0.0476367	-3.87568	0.000106328	0.000471975
ENSG00000028839	TBPL1	311.581	0.424008	0.115798	3.66162	0.000250628	0.00104345
ENSG00000029153	BMAL2	536.766	0.398643	0.0875009	4.55587	5.21688e-06	2.7812e-05
ENSG00000029363	BCLAF1	4893.02	0.236152	0.0589277	4.0075	6.13652e-05	0.000283471
ENSG00000029364	SLC39A9	3642.53	-0.664615	0.0523018	-12.7073	5.38644e-37	1.96446e-35
ENSG00000029534	ANK1	22.0845	-0.715241	0.371756	-1.92395	0.0543602	0.128785
ENSG00000029559	IBSP	30.0006	0.569299	0.324837	1.75257	0.0796759	0.176119
ENSG00000029639	TFB1M	166.493	0.198568	0.141774	1.4006	0.161333	0.308236
ENSG00000029725	RABEP1	2700.37	0.058161	0.052017	1.11812	0.263518	0.444165
ENSG00000029993	HMGB3	6971.73	-0.824056	0.0475732	-17.3219	3.21767e-67	2.71373e-65
ENSG00000030066	NUP160	3443.18	0.0383457	0.0549874	0.697355	0.485581	0.669321
ENSG00000030110	BAK1	1923.72	0.713216	0.0637858	11.1814	5.02779e-29	1.33958e-27
ENSG00000030419	IKZF2	229.918	-0.459595	0.128208	-3.58475	0.000337405	0.00137479
ENSG00000030582	GRN	13934.5	0.111241	0.0522642	2.12843	0.0333015	0.0849385
ENSG00000031003	FAM13B	1824.46	-0.173786	0.0557031	-3.11987	0.00180932	0.00641513
ENSG00000031081	ARHGAP31	295.558	1.3088	0.11574	11.3081	1.19592e-29	3.27771e-28
ENSG00000031691	CENPQ	203.964	-0.212084	0.137968	-1.5372	0.124245	0.252273
ENSG00000031698	SARS1	6467.07	0.0645	0.0427069	1.5103	0.130968	0.262922
ENSG00000031823	RANBP3	1452.88	0.0790967	0.0608568	1.29972	0.193698	0.354453
ENSG00000032219	ARID4A	1815.37	-0.56951	0.0626662	-9.088	1.00882e-19	1.65776e-18
ENSG00000032389	EIPR1	1286.34	-0.0629326	0.0618585	-1.01736	0.30898	0.497119
ENSG00000032444	PNPLA6	1025.09	-0.181594	0.0702535	-2.58484	0.00974252	0.0290591
ENSG00000032742	IFT88	558.896	0.0590465	0.0925758	0.637818	0.523592	0.700002
ENSG00000033011	ALG1	812.417	-0.179151	0.0740241	-2.42017	0.0155133	0.043827
ENSG00000033030	ZCCHC8	930.162	-0.388679	0.0692043	-5.6164	1.94972e-08	1.35906e-07
ENSG00000033050	ABCF2	661.223	0.523462	0.0802935	6.51936	7.06058e-11	6.18205e-10
ENSG00000033100	CHPF2	1673.17	0.639859	0.0609937	10.4906	9.54396e-26	2.19377e-24
ENSG00000033122	LRRC7	28.5759	3.0238	0.438845	6.89035	5.56565e-12	5.34433e-11
ENSG00000033170	FUT8	6832.9	-0.64285	0.048479	-13.2604	3.92945e-40	1.61255e-38
ENSG00000033178	UBA6	1646.99	-0.236247	0.0660009	-3.57944	0.000344325	0.00139951
ENSG00000033327	GAB2	1434.1	0.162135	0.0626396	2.58838	0.00964276	0.0288102
ENSG00000033627	ATP6V0A1	2490.89	0.147887	0.0512725	2.88433	0.00392252	0.0129509
ENSG00000033800	PIAS1	1536.27	0.00488067	0.0643048	0.0758991	0.939499	0.971233
ENSG00000033867	SLC4A7	1477.7	0.665786	0.0658539	10.11	4.98664e-24	1.04852e-22
ENSG00000034053	APBA2	78.6622	1.25518	0.210373	5.96646	2.42461e-09	1.86271e-08
ENSG00000034152	MAP2K3	1788.97	0.00570747	0.0646173	0.0883273	0.929617	0.965993
ENSG00000034510	TMSB10	6982.05	-0.463606	0.0459176	-10.0965	5.7259e-24	1.19956e-22
ENSG00000034533	ASTE1	278.777	-0.316989	0.113745	-2.78685	0.00532236	0.0170216
ENSG00000034677	RNF19A	1980.84	-0.487702	0.0541479	-9.00685	2.12068e-19	3.42836e-18
ENSG00000034693	PEX3	360.766	0.257743	0.103016	2.50197	0.0123506	0.03581
ENSG00000034713	GABARAPL2	2381.7	0.555213	0.0520549	10.6659	1.46952e-26	3.54851e-25
ENSG00000035115	SH3YL1	1629.49	0.257599	0.0592817	4.34534	1.39062e-05	7.03554e-05
ENSG00000035141	FAM136A	2899.55	0.00899251	0.0552343	0.162807	0.870671	0.932942
ENSG00000035403	VCL	2244.51	-0.536212	0.0549571	-9.75692	1.72308e-22	3.31607e-21
ENSG00000035499	DEPDC1B	735.898	-0.592851	0.077801	-7.6201	2.53481e-14	2.89729e-13
ENSG00000035664	DAPK2	217.632	0.36242	0.127894	2.83375	0.00460054	0.0149506
ENSG00000035681	NSMAF	1438.1	-0.0798242	0.0674487	-1.18348	0.236618	0.411745
ENSG00000035687	ADSS2	1274.66	-0.0171247	0.0643219	-0.266235	0.790058	0.886605
ENSG00000035862	TIMP2	258.224	1.96033	0.130756	14.9923	8.24523e-51	4.67026e-49
ENSG00000035928	RFC1	2938.69	-0.107608	0.052134	-2.06407	0.0390107	0.0971861
ENSG00000036054	TBC1D23	1028.41	-0.0405154	0.0657552	-0.616156	0.537792	0.712783
ENSG00000036257	CUL3	2497.19	-0.050926	0.0510416	-0.997735	0.318408	0.507523
ENSG00000036448	MYOM2	5.82908	1.68515	0.788316	2.13766	0.032544	0.0833307
ENSG00000036530	CYP46A1	47.2903	0.222698	0.273553	0.814095	0.415591	0.607742
ENSG00000036549	ZZZ3	2619.29	0.112672	0.0512017	2.20055	0.0277682	0.0727007
ENSG00000036672	USP2	239.258	0.477897	0.124491	3.83882	0.000123627	0.00054288
ENSG00000037042	TUBG2	552.447	-0.0916267	0.177281	-0.516845	0.605265	0.764033
ENSG00000037241	RPL26L1	588.571	-0.442302	0.0811826	-5.44824	5.08697e-08	3.39526e-07
ENSG00000037280	FLT4	55.2744	-0.902197	0.245457	-3.67559	0.000237304	0.000993024
ENSG00000037474	NSUN2	4355.9	0.0988214	0.0480561	2.05638	0.0397463	0.0986461
ENSG00000037637	FBXO42	763.041	-0.0264559	0.0746397	-0.354448	0.723003	0.845926
ENSG00000037749	MFAP3	947.052	-0.0182226	0.0714185	-0.255153	0.798605	0.89257
ENSG00000037757	MRI1	1062.15	0.220993	0.0794326	2.78214	0.00540012	0.0172365
ENSG00000037897	METTL1	502.064	0.117261	0.0854247	1.37268	0.169851	0.320413
ENSG00000037965	HOXC8	57.0952	-0.205924	0.242218	-0.850159	0.395237	0.588176
ENSG00000038002	AGA	367.541	-0.247541	0.105422	-2.34811	0.0188692	0.0520075
ENSG00000038210	PI4K2B	975.443	-0.374365	0.0763721	-4.90186	9.49356e-07	5.5079e-06
ENSG00000038219	BOD1L1	1971.67	0.168742	0.0703524	2.39852	0.0164614	0.0461531
ENSG00000038274	MAT2B	1288.8	-0.0155671	0.0632662	-0.246057	0.805638	0.896847
ENSG00000038358	EDC4	3224.73	-0.0232207	0.0528062	-0.439735	0.660129	0.803532
ENSG00000038382	TRIO	4654.84	-0.278825	0.0515727	-5.40644	6.42886e-08	4.23544e-07
ENSG00000038532	CLEC16A	1150.99	0.0438669	0.0644019	0.681142	0.495781	0.677942
ENSG00000039068	CDH1	22604.6	0.218611	0.0431396	5.06752	4.03035e-07	2.45437e-06
ENSG00000039123	MTREX	1947.11	0.203307	0.0572591	3.55064	0.000384292	0.00154905
ENSG00000039139	DNAH5	230.538	0.194973	0.144069	1.35333	0.175951	0.32928
ENSG00000039319	ZFYVE16	1778.46	0.0634686	0.0655801	0.967803	0.333143	0.524271
ENSG00000039523	RIPOR1	1739.75	-0.182603	0.0659368	-2.76936	0.00561665	0.0178531
ENSG00000039560	RAI14	1079.17	0.251313	0.0649533	3.86913	0.000109226	0.000484182
ENSG00000039600	SOX30	6.81371	-0.136049	0.703824	-0.193299	0.846724	0.919731
ENSG00000039650	PNKP	1204.21	0.22166	0.0682868	3.24601	0.00117034	0.00432885
ENSG00000040199	PHLPP2	1735.34	0.180059	0.063205	2.84881	0.00438831	0.0143422
ENSG00000040275	SPDL1	830.006	-0.518489	0.0732438	-7.07894	1.45257e-12	1.46728e-11
ENSG00000040341	STAU2	1672.88	0.548841	0.0600392	9.14139	6.1657e-20	1.02494e-18
ENSG00000040487	SLC66A1	391.893	0.389496	0.0978371	3.98107	6.8607e-05	0.000314392
ENSG00000040531	CTNS	375.304	-0.0159954	0.102455	-0.156121	0.875938	0.935617
ENSG00000040608	RTN4R	92.9945	-0.284481	0.186839	-1.5226	0.127859	0.257973
ENSG00000040633	PHF23	1292.87	-0.0433377	0.0698267	-0.620647	0.534832	0.710343
ENSG00000040731	CDH10	4.89138	-2.13557	0.919385	-2.32283	0.0201884	0.0551265
ENSG00000040933	INPP4A	1042.34	0.320617	0.0704979	4.54789	5.41872e-06	2.88278e-05
ENSG00000041353	RAB27B	2159.09	0.755625	0.067545	11.187	4.72219e-29	1.26108e-27
ENSG00000041357	PSMA4	4740.22	-0.275916	0.0533607	-5.17078	2.33114e-07	1.45791e-06
ENSG00000041515	MYO16	21.9556	-1.76787	0.412794	-4.28269	1.84646e-05	9.21221e-05
ENSG00000041802	LSG1	1997.27	-0.0869335	0.0551039	-1.57763	0.114651	0.236732
ENSG00000041880	PARP3	231.893	-0.0216782	0.125426	-0.172837	0.86278	0.928774
ENSG00000041982	TNC	3.81122	2.1497	1.02615	2.09492	0.0361785	0.0911958
ENSG00000041988	THAP3	278.218	0.0988583	0.111652	0.885417	0.375932	0.568858
ENSG00000042062	RIPOR3	285.783	-1.59705	0.120923	-13.2071	7.98448e-40	3.21905e-38
ENSG00000042088	TDP1	1536.13	-0.762906	0.0591872	-12.8897	5.14334e-38	1.94379e-36
ENSG00000042286	AIFM2	1088.92	-0.696836	0.0667359	-10.4417	1.59915e-25	3.63933e-24
ENSG00000042317	SPATA7	296.186	-0.347799	0.110939	-3.13506	0.00171819	0.0061223
ENSG00000042429	MED17	88.4646	0.132186	0.198509	0.665896	0.505477	0.685971
ENSG00000042445	RETSAT	1508.83	-0.265482	0.0597393	-4.44402	8.82947e-06	4.58565e-05
ENSG00000042493	CAPG	226.591	1.47522	0.13923	10.5956	3.12345e-26	7.38679e-25
ENSG00000042753	AP2S1	3057.58	-0.0496683	0.0511854	-0.970361	0.331866	0.522872
ENSG00000042813	ZPBP	3.15921	1.41823	1.08289	1.30967	0.190307	0.349587
ENSG00000042832	TG	5.42525	0.726338	0.780946	0.930074	0.352333	0.543728
ENSG00000042980	ADAM28	2.57911	4.72351	1.50532	3.13787	0.00170181	0.00606771
ENSG00000043039	BARX2	304.344	0.483125	0.109425	4.41513	1.00949e-05	5.21921e-05
ENSG00000043093	DCUN1D1	1293.82	-0.150663	0.0716394	-2.10308	0.0354589	0.0895844
ENSG00000043143	JADE2	2043.7	-0.185716	0.0626876	-2.96257	0.00305083	0.0103194
ENSG00000043355	ZIC2	152.624	0.995925	0.158697	6.27565	3.48181e-10	2.89127e-09
ENSG00000043514	TRIT1	500.709	0.22165	0.0889632	2.49148	0.0127213	0.0367307
ENSG00000043591	ADRB1	18.4209	-0.325098	0.405141	-0.802432	0.422303	0.613297
ENSG00000044090	CUL7	2520.93	0.0796692	0.0562642	1.41598	0.15678	0.301094
ENSG00000044115	CTNNA1	16166.1	-0.100533	0.0434035	-2.31623	0.0205455	0.055949
ENSG00000044446	PHKA2	1591.59	-0.0622717	0.0616688	-1.00978	0.312602	0.500806
ENSG00000044459	CNTLN	75.2545	-0.250547	0.202786	-1.23552	0.216636	0.38605
ENSG00000044524	EPHA3	154.404	-0.23279	0.146796	-1.5858	0.112785	0.233573
ENSG00000044574	HSPA5	10962.5	0.0534035	0.0415145	1.28638	0.19831	0.360821
ENSG00000046604	DSG2	1913.83	0.258018	0.0591357	4.36316	1.28199e-05	6.52083e-05
ENSG00000046647	GEMIN8	434.776	-0.00640508	0.0937868	-0.0682941	0.945552	0.974262
ENSG00000046651	OFD1	900.886	-0.020176	0.0745938	-0.270479	0.786792	0.884322
ENSG00000046653	GPM6B	20.9469	0.500355	0.396394	1.26227	0.206852	0.372756
ENSG00000047056	WDR37	1238.68	-1.03857	0.0654205	-15.8753	9.39304e-57	6.17411e-55
ENSG00000047188	YTHDC2	1715.04	1.00074	0.0723678	13.8285	1.7147e-43	7.83569e-42
ENSG00000047230	CTPS2	1386.53	-0.345809	0.0606262	-5.70395	1.17062e-08	8.34238e-08
ENSG00000047249	ATP6V1H	1581.58	-0.00144097	0.0576373	-0.0250007	0.980054	0.991041
ENSG00000047315	POLR2B	4750.75	0.0797413	0.0524432	1.52053	0.128378	0.258832
ENSG00000047346	ATOSA	7584.91	-1.36222	0.0527204	-25.8386	3.26803e-147	1.13589e-144
ENSG00000047365	ARAP2	448.517	0.369277	0.0936019	3.94518	7.97388e-05	0.000361933
ENSG00000047410	TPR	6666.67	-0.149623	0.054348	-2.75305	0.00590432	0.0186641
ENSG00000047457	CP	8.08042	-1.45733	0.651975	-2.23525	0.0254012	0.0673335
ENSG00000047578	KATNIP	1568.07	-0.0145591	0.0594745	-0.244795	0.806615	0.897383
ENSG00000047579	DTNBP1	716.539	-0.365454	0.0807758	-4.5243	6.05947e-06	3.20952e-05
ENSG00000047597	XK	62.8175	-0.116351	0.228008	-0.510295	0.609845	0.767829
ENSG00000047621	C12orf4	261.882	0.157574	0.115963	1.35882	0.174203	0.327022
ENSG00000047634	SCML1	307.287	-0.319997	0.126919	-2.52127	0.0116933	0.0341451
ENSG00000047644	WWC3	3638.3	0.0341084	0.0494706	0.689468	0.490529	0.673682
ENSG00000047662	FAM184B	14.6149	-0.773122	0.465416	-1.66114	0.096685	0.206321
ENSG00000047849	MAP4	6336.57	0.0150689	0.0461681	0.326392	0.744128	0.858494
ENSG00000047932	GOPC	800.129	-0.170138	0.0768827	-2.21295	0.0269012	0.0707617
ENSG00000048028	USP28	565.211	0.299785	0.0835277	3.58905	0.000331888	0.00135424
ENSG00000048052	HDAC9	44.6095	0.477816	0.274675	1.73957	0.0819344	0.180209
ENSG00000048140	TSPAN17	2280.08	-0.0568424	0.0539446	-1.05372	0.292013	0.476981
ENSG00000048162	NOP16	1226.83	-0.273756	0.0656603	-4.16928	3.05561e-05	0.000147881
ENSG00000048342	CC2D2A	291.309	0.452179	0.10929	4.13741	3.51253e-05	0.000167869
ENSG00000048392	RRM2B	2350.76	-0.18225	0.0534364	-3.41059	0.000648228	0.00251401
ENSG00000048405	ZNF800	633.057	0.136847	0.078496	1.74336	0.0812711	0.178953
ENSG00000048471	SNX29	1178.98	0.862644	0.0876742	9.83919	7.63218e-23	1.50673e-21
ENSG00000048540	LMO3	23.9406	2.63826	0.446887	5.90363	3.55583e-09	2.69033e-08
ENSG00000048544	MRPS10	1542.41	-0.0134937	0.060815	-0.221881	0.824406	0.907523
ENSG00000048649	RSF1	2818.94	0.0448895	0.0599317	0.749011	0.453851	0.641527
ENSG00000048707	VPS13D	1285.67	-0.0901603	0.0790543	-1.14049	0.254084	0.433037
ENSG00000048828	FAM120A	9399.77	0.353542	0.0434152	8.14327	3.84748e-16	5.01199e-15
ENSG00000048991	R3HDM1	2251.61	-0.092176	0.0568794	-1.62055	0.105114	0.220674
ENSG00000049089	COL9A2	273.421	-2.03337	0.135776	-14.976	1.05407e-50	5.94114e-49
ENSG00000049130	KITLG	1247.37	-0.194189	0.0738767	-2.62856	0.00857483	0.0259885
ENSG00000049167	ERCC8	260.253	-0.244807	0.117151	-2.08967	0.0366475	0.0922015
ENSG00000049192	ADAMTS6	26.6742	-1.62256	0.368702	-4.40073	1.07886e-05	5.55037e-05
ENSG00000049239	H6PD	1477.66	0.0603989	0.0688422	0.877352	0.380296	0.572774
ENSG00000049245	VAMP3	1937.65	-0.0132707	0.0561896	-0.236178	0.813295	0.901448
ENSG00000049246	PER3	1360.26	-0.0358882	0.0620828	-0.578069	0.563218	0.732023
ENSG00000049247	UTS2	1.85338	-0.441804	1.40325	-0.314843	0.752881	0.863727
ENSG00000049283	EPN3	3185.11	-0.0300862	0.0631722	-0.476257	0.633891	0.784237
ENSG00000049323	LTBP1	2303.46	0.288034	0.0644625	4.46824	7.8866e-06	4.1174e-05
ENSG00000049449	RCN1	482.628	0.236367	0.0887892	2.66211	0.00776521	0.0238211
ENSG00000049541	RFC2	1345.13	0.291052	0.0621664	4.68183	2.84326e-06	1.56338e-05
ENSG00000049618	ARID1B	2038.64	-0.0131883	0.0636524	-0.207193	0.835859	0.913371
ENSG00000049656	CLPTM1L	4429.69	0.169127	0.0472403	3.58015	0.0003434	0.00139624
ENSG00000049759	NEDD4L	1645.49	0.493775	0.0656105	7.52585	5.23771e-14	5.8355e-13
ENSG00000049768	FOXP3	29.9147	-0.90279	0.340225	-2.65351	0.00796589	0.0243634
ENSG00000049769	PPP1R3F	218.804	-0.188376	0.132546	-1.42121	0.155256	0.298967
ENSG00000049860	HEXB	1639.87	0.582076	0.057502	10.1227	4.38105e-24	9.22877e-23
ENSG00000049883	PTCD2	506.612	-0.100067	0.0875271	-1.14327	0.252928	0.431735
ENSG00000050030	NEXMIF	130.037	0.707089	0.178677	3.95736	7.57839e-05	0.000345211
ENSG00000050130	JKAMP	1114.12	-0.666696	0.0678561	-9.82514	8.77564e-23	1.72505e-21
ENSG00000050165	DKK3	4.54578	-0.788059	0.863253	-0.912895	0.361298	0.553874
ENSG00000050327	ARHGEF5	507.552	0.412209	0.0937892	4.39506	1.10741e-05	5.68577e-05
ENSG00000050344	NFE2L3	49.3212	-0.760844	0.252275	-3.01592	0.00256197	0.00880078
ENSG00000050393	MCUR1	1664.47	-0.0494061	0.0632063	-0.781665	0.434412	0.62436
ENSG00000050405	LIMA1	1615.43	-0.232583	0.0616757	-3.77106	0.000162553	0.000700341
ENSG00000050426	LETMD1	1601.43	0.199273	0.0627055	3.17792	0.00148336	0.00535964
ENSG00000050438	SLC4A8	330.864	-0.773708	0.108054	-7.1604	8.04419e-13	8.29738e-12
ENSG00000050555	LAMC3	4.00031	-0.701973	0.892094	-0.786883	0.431351	0.621444
ENSG00000050628	PTGER3	57.8403	-1.44679	0.249008	-5.81022	6.23896e-09	4.59165e-08
ENSG00000050748	MAPK9	3465.35	-0.197723	0.0502135	-3.93764	8.22873e-05	0.000372469
ENSG00000050767	COL23A1	36.0678	0.798082	0.306263	2.60587	0.00916415	0.0275706
ENSG00000050820	BCAR1	2838.82	0.531438	0.0607892	8.7423	2.28406e-18	3.45167e-17
ENSG00000051009	FHIP1B	671.165	-0.277771	0.077608	-3.57916	0.000344704	0.0014008
ENSG00000051108	HERPUD1	1284.19	0.0464766	0.0627517	0.740644	0.45891	0.646138
ENSG00000051128	HOMER3	106.896	0.75848	0.186865	4.05897	4.92894e-05	0.000230943
ENSG00000051180	RAD51	741.092	-0.373735	0.0733781	-5.09328	3.51916e-07	2.15296e-06
ENSG00000051341	POLQ	773.501	-0.158357	0.0743819	-2.12898	0.0332562	0.0848324
ENSG00000051382	PIK3CB	1762.01	-0.135802	0.0583609	-2.32694	0.0199686	0.0546048
ENSG00000051523	CYBA	673.837	1.6969	0.0910937	18.6281	1.90213e-77	2.1182e-75
ENSG00000051596	THOC3	682.889	-0.471944	0.0775783	-6.08345	1.17621e-09	9.30105e-09
ENSG00000051620	HEBP2	2086.69	0.0761978	0.0538776	1.41428	0.157281	0.301851
ENSG00000051825	MPHOSPH9	1239.79	-0.236085	0.0649374	-3.63558	0.000277361	0.0011485
ENSG00000052126	PLEKHA5	1118.66	-0.370669	0.0706688	-5.24515	1.56155e-07	9.945e-07
ENSG00000052344	PRSS8	2748.84	0.409786	0.0639244	6.41048	1.4506e-10	1.23568e-09
ENSG00000052723	SIKE1	5814.57	0.395422	0.0584186	6.76877	1.29886e-11	1.20339e-10
ENSG00000052749	RRP12	2189.69	-0.509663	0.0547409	-9.31046	1.2728e-20	2.197e-19
ENSG00000052795	FNIP2	268.602	-0.715508	0.12114	-5.90643	3.4959e-09	2.64673e-08
ENSG00000052802	MSMO1	1587.59	-0.765479	0.0625118	-12.2454	1.77906e-34	5.9492e-33
ENSG00000052841	TTC17	1916.03	0.108432	0.0615082	1.76288	0.0779203	0.173092
ENSG00000053108	FSTL4	34.291	-2.37982	0.351643	-6.76772	1.30832e-11	1.21117e-10
ENSG00000053254	FOXN3	2304.78	-0.0767856	0.0692901	-1.10817	0.267786	0.449084
ENSG00000053371	AKR7A2	1218.4	0.0917473	0.066778	1.37392	0.169468	0.320018
ENSG00000053372	MRTO4	1369.22	-0.0143427	0.0612696	-0.234091	0.814914	0.902009
ENSG00000053501	USE1	286.489	-0.0198041	0.11326	-0.174855	0.861193	0.927806
ENSG00000053524	MCF2L2	66.3425	0.154495	0.219371	0.704263	0.481269	0.665721
ENSG00000053747	LAMA3	63.45	-0.125918	0.222159	-0.566793	0.570855	0.73777
ENSG00000053770	AP5M1	1285.82	-0.545249	0.0660973	-8.24919	1.59466e-16	2.1468e-15
ENSG00000053900	ANAPC4	784.149	-0.116176	0.0775111	-1.49883	0.133918	0.26744
ENSG00000053918	KCNQ1	2.55686	-1.24074	1.16853	-1.06179	0.288331	0.472316
ENSG00000054116	TRAPPC3	1637.66	0.0986707	0.0604735	1.63163	0.102756	0.216737
ENSG00000054118	THRAP3	6259.08	-0.352906	0.0422575	-8.35131	6.75076e-17	9.26765e-16
ENSG00000054148	PHPT1	1895.59	-0.215947	0.0576519	-3.74571	0.000179887	0.000769601
ENSG00000054179	ENTPD2	558.074	0.726012	0.0867054	8.37332	5.6018e-17	7.71803e-16
ENSG00000054267	ARID4B	1698.31	-0.0229465	0.0610118	-0.376099	0.706843	0.836413
ENSG00000054277	OPN3	225.145	-0.0115894	0.124797	-0.0928659	0.92601	0.964568
ENSG00000054282	SDCCAG8	407.66	0.141708	0.103617	1.36762	0.171432	0.322852
ENSG00000054392	HHAT	205.094	0.262315	0.126521	2.07329	0.0381452	0.0954063
ENSG00000054523	KIF1B	1703.4	-0.363671	0.0636026	-5.71787	1.07867e-08	7.7303e-08
ENSG00000054598	FOXC1	78.133	0.709889	0.220782	3.21533	0.00130293	0.00477463
ENSG00000054611	TBC1D22A	790.791	0.150846	0.0746121	2.02174	0.0432036	0.105739
ENSG00000054654	SYNE2	1802.43	-0.80594	0.0723318	-11.1423	7.8106e-29	2.06661e-27
ENSG00000054690	PLEKHH1	1533.69	-0.173666	0.0642901	-2.70128	0.00690726	0.0214444
ENSG00000054793	ATP9A	8484.12	0.369261	0.0517485	7.13568	9.631e-13	9.88525e-12
ENSG00000054965	FAM168A	3675.97	0.0332784	0.0548775	0.606412	0.544241	0.71777
ENSG00000054967	RELT	335.683	0.299249	0.103	2.90533	0.00366867	0.0121899
ENSG00000054983	GALC	911.346	-0.330364	0.0736763	-4.484	7.3258e-06	3.83948e-05
ENSG00000055044	NOP58	2370.13	0.0509303	0.0682982	0.745705	0.455846	0.643118
ENSG00000055070	SZRD1	4581.49	0.0619843	0.0553423	1.12002	0.262706	0.443417
ENSG00000055118	KCNH2	318.566	1.15797	0.112605	10.2835	8.36584e-25	1.83873e-23
ENSG00000055130	CUL1	2505	0.555978	0.0510061	10.9002	1.1496e-27	2.93673e-26
ENSG00000055147	FAM114A2	520.608	-0.144329	0.0872346	-1.65449	0.0980272	0.208623
ENSG00000055163	CYFIP2	1996.84	0.780519	0.0606718	12.8646	7.11926e-38	2.67731e-36
ENSG00000055208	TAB2	4290.89	0.204495	0.0463236	4.41449	1.01247e-05	5.23225e-05
ENSG00000055211	GINM1	1338.34	0.557545	0.065254	8.54423	1.29392e-17	1.85515e-16
ENSG00000055332	EIF2AK2	1172.95	0.403181	0.0694041	5.80917	6.27815e-09	4.61605e-08
ENSG00000055483	USP36	2828.93	0.436433	0.0544565	8.01434	1.10727e-15	1.40104e-14
ENSG00000055609	KMT2C	2791.54	0.0511903	0.143745	0.356118	0.721752	0.845597
ENSG00000055732	MCOLN3	154.912	-0.155475	0.162364	-0.957567	0.338281	0.52956
ENSG00000055813	CCDC85A	100.917	0.148691	0.176186	0.843944	0.398701	0.591597
ENSG00000055917	PUM2	4774.78	0.00853632	0.0490468	0.174045	0.86183	0.928215
ENSG00000055950	MRPL43	938.229	-0.0148643	0.0702211	-0.211679	0.832358	0.911335
ENSG00000055955	ITIH4	1.76964	0.0718597	1.30215	0.0551855	0.955991	NA
ENSG00000056050	HPF1	242.508	-0.287776	0.126191	-2.28048	0.0225792	0.0607993
ENSG00000056097	ZFR	4554.72	-0.094282	0.0484037	-1.94783	0.0514358	0.122708
ENSG00000056277	ZNF280C	285.854	-0.061794	0.110034	-0.561592	0.574394	0.740859
ENSG00000056487	PHF21B	116.573	0.658714	0.174513	3.77459	0.00016027	0.000691219
ENSG00000056558	TRAF1	61.9879	-0.603235	0.229833	-2.62467	0.00867328	0.0262418
ENSG00000056586	RC3H2	2395	-0.0762266	0.0616946	-1.23555	0.216627	0.38605
ENSG00000056736	IL17RB	280.034	-0.118566	0.118344	-1.00187	0.316405	0.505194
ENSG00000056972	TRAF3IP2	941.209	0.686073	0.0768554	8.9268	4.38491e-19	6.94201e-18
ENSG00000056998	GYG2	385.679	-0.164088	0.0982413	-1.67025	0.0948691	0.203108
ENSG00000057019	DCBLD2	1949.49	-0.0899673	0.0546885	-1.64509	0.0999519	0.211854
ENSG00000057252	SOAT1	900.699	-0.320773	0.0696221	-4.60735	4.07842e-06	2.20035e-05
ENSG00000057294	PKP2	617.982	-0.320819	0.0827641	-3.8763	0.000106056	0.000470949
ENSG00000057468	MSH4	4.47638	0.927402	0.847293	1.09455	0.273715	0.455667
ENSG00000057593	F7	31.625	0.249357	0.320816	0.777257	0.437007	0.626677
ENSG00000057608	GDI2	7804.21	-1.08242	0.0496787	-21.7885	2.98434e-105	5.47686e-103
ENSG00000057663	ATG5	977.611	-0.131182	0.0694253	-1.88954	0.05882	0.137197
ENSG00000057704	TMCC3	23.7258	-0.310699	0.366553	-0.847624	0.396647	0.589549
ENSG00000057757	PITHD1	956.913	0.0465977	0.0670594	0.694872	0.487136	0.67052
ENSG00000057935	MTA3	1583.07	0.153877	0.0574531	2.6783	0.00739962	0.0228047
ENSG00000058056	USP13	1648.61	0.0995028	0.060355	1.64863	0.0992244	0.210682
ENSG00000058063	ATP11B	1766.53	-0.45455	0.0633473	-7.17553	7.20288e-13	7.45977e-12
ENSG00000058085	LAMC2	40.8408	1.04782	0.29564	3.54425	0.000393727	0.00158458
ENSG00000058091	CDK14	49.35	-1.28888	0.26188	-4.92164	8.58228e-07	5.01599e-06
ENSG00000058262	SEC61A1	12317.2	0.1755	0.0414794	4.23101	2.32646e-05	0.000114354
ENSG00000058272	PPP1R12A	2522.08	-0.177268	0.0534349	-3.31746	0.000908404	0.003428
ENSG00000058335	RASGRF1	124.32	-9.5468	1.18606	-8.0492	8.33365e-16	1.06326e-14
ENSG00000058404	CAMK2B	1002.92	1.65965	0.0827378	20.0591	1.67972e-89	2.29361e-87
ENSG00000058453	CROCC	466.24	0.0779384	0.0886397	0.879272	0.379254	0.571735
ENSG00000058600	POLR3E	1497.25	0.235523	0.0617946	3.81139	0.000138187	0.000602091
ENSG00000058668	ATP2B4	1208.91	1.98571	0.0707259	28.0762	1.91465e-173	8.44655e-171
ENSG00000058673	ZC3H11A	6.57522	0.378757	0.687122	0.551223	0.581481	0.746464
ENSG00000058729	RIOK2	757.123	-0.124231	0.0929334	-1.33678	0.181295	0.336655
ENSG00000058799	YIPF1	879.623	-0.334822	0.0766654	-4.36731	1.25784e-05	6.40363e-05
ENSG00000058804	NDC1	1579.61	-0.162212	0.0632539	-2.56446	0.0103336	0.0305874
ENSG00000059122	FLYWCH1	890.829	-0.23118	0.0712554	-3.24438	0.00117705	0.00435298
ENSG00000059145	UNKL	726.505	0.462146	0.0779163	5.93132	3.00511e-09	2.29028e-08
ENSG00000059377	TBXAS1	35.2486	0.154356	0.307919	0.501288	0.616168	0.77261
ENSG00000059378	PARP12	180.329	-0.454331	0.134371	-3.38118	0.000721759	0.00277525
ENSG00000059573	ALDH18A1	5659.29	-0.507842	0.0472686	-10.7437	6.34192e-27	1.5694e-25
ENSG00000059588	TARBP1	1342.9	-0.0254472	0.0763856	-0.333142	0.739027	0.85614
ENSG00000059691	GATB	636.374	-0.308709	0.0779904	-3.95829	7.54871e-05	0.000343996
ENSG00000059728	MXD1	531.97	0.304662	0.0888127	3.43039	0.000602712	0.0023502
ENSG00000059758	CDK17	794.247	-0.246824	0.0777379	-3.17508	0.00149794	0.0054072
ENSG00000059769	DNAJC25	154.222	0.330378	0.156201	2.11508	0.0344229	0.0873808
ENSG00000059915	PSD	186.883	-0.140685	0.135932	-1.03496	0.300688	0.487482
ENSG00000060069	CTDP1	697.448	0.633966	0.0783586	8.09057	5.93866e-16	7.63637e-15
ENSG00000060138	YBX3	2349.36	0.140102	0.0535703	2.6153	0.00891496	0.0268985
ENSG00000060140	STYK1	10.5676	-1.03883	0.576071	-1.80331	0.0713394	0.161186
ENSG00000060237	WNK1	4361.65	-0.141328	0.0560482	-2.52154	0.0116842	0.034123
ENSG00000060303	RPS17P5	13.2926	0.287444	0.484013	0.593877	0.552594	0.724232
ENSG00000060339	CCAR1	3199.99	-0.547817	0.0578894	-9.46316	2.98776e-21	5.37984e-20
ENSG00000060491	OGFR	2841.59	-0.013634	0.0585242	-0.232964	0.81579	0.902352
ENSG00000060558	GNA15	1.82355	-0.970692	1.3497	-0.719192	0.472023	0.657714
ENSG00000060642	PIGV	352.07	-0.680262	0.107173	-6.34733	2.19079e-10	1.84699e-09
ENSG00000060656	PTPRU	2177.36	-0.147959	0.0631111	-2.34441	0.019057	0.0524371
ENSG00000060688	SNRNP40	1495.23	0.0459209	0.0595597	0.771005	0.440704	0.630021
ENSG00000060749	QSER1	1795.65	0.015972	0.0596396	0.267809	0.788847	0.885806
ENSG00000060762	MPC1	304.626	-0.244413	0.113649	-2.15058	0.0315091	0.0810335
ENSG00000060971	ACAA1	1867.19	0.0712327	0.0586171	1.21522	0.224282	0.395808
ENSG00000061273	HDAC7	2588.76	0.22884	0.0582165	3.93084	8.46494e-05	0.000382406
ENSG00000061455	PRDM6	287.747	0.0988501	0.112382	0.879594	0.379079	0.571584
ENSG00000061656	SPAG4	56.6976	-0.495562	0.236891	-2.09194	0.0364437	0.0917944
ENSG00000061676	NCKAP1	5146.86	0.0877517	0.0546392	1.60602	0.108269	0.225975
ENSG00000061794	MRPS35	1234.81	0.152351	0.0639779	2.38131	0.0172512	0.0480852
ENSG00000061918	GUCY1B1	265.222	0.0605876	0.114532	0.528999	0.596806	0.75765
ENSG00000061936	SFSWAP	1817.11	-0.0946263	0.0571571	-1.65555	0.0978131	0.208225
ENSG00000061938	TNK2	2655.83	-0.384189	0.0582883	-6.59118	4.36349e-11	3.86929e-10
ENSG00000061987	MON2	2311.59	-0.0635776	0.0634492	-1.00202	0.316332	0.505127
ENSG00000062038	CDH3	2596.42	0.265212	0.0613025	4.32629	1.51644e-05	7.63713e-05
ENSG00000062194	GPBP1	3133.89	0.0265546	0.0548363	0.484252	0.628207	0.78069
ENSG00000062282	DGAT2	377.226	0.427159	0.0992193	4.3052	1.66838e-05	8.36558e-05
ENSG00000062370	ZNF112	146.028	0.50266	0.149351	3.36562	0.000763727	0.00292339
ENSG00000062485	CS	7025.64	-0.0534362	0.0466594	-1.14524	0.25211	0.430784
ENSG00000062524	LTK	7.54546	0.355103	0.662609	0.535916	0.592016	0.754408
ENSG00000062582	MRPS24	7.76901	0.516112	0.654393	0.788688	0.430294	0.620533
ENSG00000062598	ELMO2	1631.41	-0.106186	0.0617628	-1.71926	0.0855667	0.186658
ENSG00000062650	WAPL	3423.49	-0.454764	0.0515515	-8.82155	1.12887e-18	1.74621e-17
ENSG00000062716	VMP1	10928.1	0.19923	0.0538474	3.6999	0.000215682	0.000908916
ENSG00000062725	APPBP2	19882.4	0.337964	0.0496117	6.81219	9.61258e-12	9.01155e-11
ENSG00000062822	POLD1	1377.8	-0.0855439	0.0642066	-1.33232	0.182754	0.338652
ENSG00000063046	EIF4B	23922.3	0.165387	0.0470706	3.5136	0.000442071	0.00176705
ENSG00000063127	SLC6A16	12.0676	0.464372	0.51333	0.904627	0.365663	0.558396
ENSG00000063169	BICRA	569.003	-0.0339804	0.0835565	-0.406676	0.684246	0.820995
ENSG00000063176	SPHK2	339.135	-0.062355	0.10692	-0.583193	0.559763	0.729269
ENSG00000063177	RPL18	11022.6	0.227589	0.0433615	5.24865	1.53215e-07	9.76321e-07
ENSG00000063180	CA11	255.474	1.51879	0.123875	12.2607	1.47234e-34	4.94516e-33
ENSG00000063241	ISOC2	1231.09	-0.0721474	0.0705461	-1.0227	0.30645	0.494094
ENSG00000063244	U2AF2	8447.5	-0.163277	0.0454335	-3.59375	0.000325947	0.00133236
ENSG00000063245	EPN1	4108.79	0.0142528	0.0593993	0.23995	0.810369	0.899646
ENSG00000063322	MED29	2763.54	0.0673048	0.0613786	1.09655	0.272838	0.454863
ENSG00000063438	AHRR	7.99784	-1.26708	0.650171	-1.94885	0.0513138	0.122478
ENSG00000063587	ZNF275	859.328	-0.316573	0.0719619	-4.39918	1.08659e-05	5.58764e-05
ENSG00000063601	MTMR1	2471.7	-0.59881	0.0517382	-11.5739	5.59103e-31	1.61331e-29
ENSG00000063660	GPC1	1209.28	0.291008	0.0687758	4.23125	2.32392e-05	0.000114278
ENSG00000063761	ADCK1	355.037	-0.502672	0.103502	-4.85664	1.19395e-06	6.84217e-06
ENSG00000063854	HAGH	1262.14	-0.0522599	0.068832	-0.759238	0.44771	0.63606
ENSG00000063978	RNF4	3036.29	0.185622	0.0493064	3.76466	0.000166778	0.00071767
ENSG00000064012	CASP8	383.376	0.768316	0.0993743	7.73153	1.06257e-14	1.24301e-13
ENSG00000064042	LIMCH1	149.269	-2.24621	0.1716	-13.0898	3.76833e-39	1.48023e-37
ENSG00000064102	INTS13	701.345	-0.155455	0.0812828	-1.91252	0.0558094	0.131566
ENSG00000064115	TM7SF3	1811.73	-0.445365	0.05709	-7.8011	6.13701e-15	7.33627e-14
ENSG00000064195	DLX3	503.087	-0.480676	0.090544	-5.30876	1.10375e-07	7.13042e-07
ENSG00000064199	SPA17	204.915	0.30271	0.137498	2.20156	0.0276964	0.0725376
ENSG00000064205	CCN5	41.1362	-2.11721	0.31743	-6.66985	2.56062e-11	2.31627e-10
ENSG00000064225	ST3GAL6	4.97183	-0.973566	0.793598	-1.22677	0.219908	0.390032
ENSG00000064270	ATP2C2	3033.53	0.158503	0.0513522	3.08659	0.00202468	0.00710945
ENSG00000064300	NGFR	18.7788	-0.415644	0.403057	-1.03123	0.302434	0.489373
ENSG00000064309	CDON	443.303	-0.011755	0.0950059	-0.123729	0.901529	0.950374
ENSG00000064313	TAF2	1542.3	-0.160718	0.0675791	-2.37822	0.0173963	0.0484428
ENSG00000064393	HIPK2	3255.75	-0.105792	0.178221	-0.593599	0.552781	0.724327
ENSG00000064419	TNPO3	3115.51	-0.051162	0.0477819	-1.07074	0.284286	0.468096
ENSG00000064490	RFXANK	527.68	-0.29482	0.0923963	-3.19082	0.00141868	0.00514619
ENSG00000064545	TMEM161A	193.721	-0.187244	0.132898	-1.40893	0.158854	0.304184
ENSG00000064547	LPAR2	396.497	0.311767	0.0952692	3.27248	0.00106607	0.00396944
ENSG00000064601	CTSA	4750.12	0.412175	0.0546136	7.54711	4.4501e-14	4.97491e-13
ENSG00000064607	SUGP2	1302.45	0.242357	0.0712201	3.40293	0.000666665	0.00258115
ENSG00000064651	SLC12A2	2989.37	-0.40171	0.0503456	-7.97906	1.47452e-15	1.84235e-14
ENSG00000064652	SNX24	348.816	0.199641	0.100319	1.99006	0.0465845	0.112727
ENSG00000064655	EYA2	896.892	-0.322994	0.0724957	-4.45535	8.3757e-06	4.35589e-05
ENSG00000064666	CNN2	6548.96	-0.150563	0.0470118	-3.20266	0.00136164	0.00496597
ENSG00000064687	ABCA7	630.649	-0.127578	0.0852961	-1.49571	0.134728	0.268637
ENSG00000064692	SNCAIP	23.9721	0.974485	0.36936	2.6383	0.00833219	0.0253099
ENSG00000064703	DDX20	939.044	-0.186495	0.0724999	-2.57236	0.0101009	0.0299953
ENSG00000064726	BTBD1	3240.03	0.286088	0.0553452	5.16915	2.35155e-07	1.46908e-06
ENSG00000064763	FAR2	22.078	-1.61518	0.400173	-4.03621	5.43222e-05	0.00025282
ENSG00000064787	BCAS1	3797.56	-0.651944	0.0624795	-10.4345	1.72459e-25	3.91316e-24
ENSG00000064932	SBNO2	1888.96	0.529975	0.0624666	8.48414	2.17321e-17	3.06414e-16
ENSG00000064933	PMS1	390.686	-0.128873	0.0981915	-1.31247	0.189362	0.348224
ENSG00000064961	HMG20B	4988.37	-0.353832	0.0493172	-7.17463	7.25045e-13	7.50227e-12
ENSG00000064989	CALCRL	17.5049	0.0134405	0.442673	0.0303622	0.975778	0.988883
ENSG00000064995	TAF11	1889.58	0.00239155	0.0545059	0.043877	0.965002	0.984149
ENSG00000064999	ANKS1A	1859.08	0.230233	0.0628834	3.66127	0.000250969	0.00104468
ENSG00000065000	AP3D1	6420.21	0.26473	0.0458033	5.77971	7.48276e-09	5.44589e-08
ENSG00000065029	ZNF76	1624.77	0.0677068	0.0617806	1.09592	0.273113	0.455038
ENSG00000065054	NHERF2	2802.44	-0.608182	0.0687083	-8.85164	8.62392e-19	1.3458e-17
ENSG00000065057	NTHL1	545.901	-0.0480008	0.0896818	-0.535235	0.592488	0.754737
ENSG00000065060	BLTP3A	2229.22	0.0809245	0.0550649	1.46962	0.141665	0.279071
ENSG00000065135	GNAI3	3952.8	-0.241828	0.0507363	-4.76637	1.87579e-06	1.05132e-05
ENSG00000065150	IPO5	4105.15	0.0831553	0.0543422	1.53022	0.125963	0.254972
ENSG00000065154	OAT	2744.32	-0.529204	0.050752	-10.4273	1.86161e-25	4.21572e-24
ENSG00000065183	WDR3	1789.27	0.0769544	0.0631797	1.21802	0.223215	0.394495
ENSG00000065243	PKN2	1295.32	-0.207077	0.0655865	-3.15731	0.0015923	0.00572169
ENSG00000065268	WDR18	1293.85	0.0691504	0.0646751	1.0692	0.284982	0.468872
ENSG00000065308	TRAM2	2171.42	-0.363785	0.0520286	-6.99201	2.70979e-12	2.67711e-11
ENSG00000065320	NTN1	94.8141	0.30081	0.189367	1.5885	0.112173	0.232579
ENSG00000065328	MCM10	895.871	-0.716873	0.0703729	-10.1868	2.27158e-24	4.87466e-23
ENSG00000065357	DGKA	32.0644	-0.453446	0.317223	-1.42942	0.152883	0.295699
ENSG00000065361	ERBB3	11853	0.0328867	0.0462381	0.711247	0.476931	0.661968
ENSG00000065413	ANKRD44	139.291	0.202322	0.155589	1.30036	0.193477	0.354218
ENSG00000065427	KARS1	7456.5	0.411878	0.0445671	9.24174	2.42514e-20	4.13318e-19
ENSG00000065457	ADAT1	2006.39	0.333725	0.0571439	5.84009	5.21731e-09	3.87706e-08
ENSG00000065485	PDIA5	551.281	-0.152203	0.0839354	-1.81334	0.0697795	0.158191
ENSG00000065491	TBC1D22B	713.441	0.00986687	0.0753816	0.130892	0.895861	0.947293
ENSG00000065518	NDUFB4	1538.65	0.0569678	0.0576373	0.988385	0.322964	0.512863
ENSG00000065526	SPEN	2403.34	-0.0515103	0.0760011	-0.677758	0.497925	0.679792
ENSG00000065534	MYLK	149.069	1.99469	0.172143	11.5874	4.77235e-31	1.38229e-29
ENSG00000065548	ZC3H15	2513.98	-0.0215641	0.0552367	-0.390395	0.696245	0.829344
ENSG00000065559	MAP2K4	1277.62	-0.124904	0.0620754	-2.01213	0.044206	0.107858
ENSG00000065600	PACC1	186.861	0.197006	0.132723	1.48434	0.137719	0.273223
ENSG00000065609	SNAP91	30.0239	-0.633354	0.331772	-1.909	0.0562617	0.132387
ENSG00000065613	SLK	1519.97	-0.109245	0.0635775	-1.7183	0.0857426	0.186971
ENSG00000065615	CYB5R4	551.243	0.0760959	0.0869986	0.87468	0.381748	0.574061
ENSG00000065621	GSTO2	316.939	0.248866	0.109271	2.27751	0.0227558	0.0611692
ENSG00000065665	SEC61A2	173.178	0.0793856	0.143598	0.552832	0.580378	0.745631
ENSG00000065717	TLE2	1620.66	-0.305839	0.0676298	-4.52224	6.11873e-06	3.23866e-05
ENSG00000065802	ASB1	1079.89	-0.347278	0.0688299	-5.04546	4.5243e-07	2.74207e-06
ENSG00000065809	FAM107B	2520.7	-0.949028	0.0562057	-16.8849	5.81098e-64	4.58089e-62
ENSG00000065833	ME1	891.387	0.191215	0.0746359	2.56197	0.010408	0.0307759
ENSG00000065882	TBC1D1	1041.05	0.820054	0.0676322	12.1252	7.7671e-34	2.51308e-32
ENSG00000065883	CDK13	2630.17	0.498604	0.0504466	9.88379	4.89482e-23	9.76411e-22
ENSG00000065911	MTHFD2	5153.66	0.0585889	0.0647719	0.904542	0.365708	0.558396
ENSG00000065923	SLC9A7	2720.96	0.134771	0.0526038	2.56201	0.0104069	0.0307759
ENSG00000065970	FOXJ2	781.225	-0.138015	0.0722506	-1.91023	0.0561036	0.132097
ENSG00000065978	YBX1	9512.11	0.0430472	0.0521137	0.826024	0.408791	0.60117
ENSG00000065989	PDE4A	63.9045	-0.671743	0.221388	-3.03424	0.00241146	0.00834876
ENSG00000066027	PPP2R5A	1051.77	-0.111691	0.0700279	-1.59496	0.110722	0.229965
ENSG00000066032	CTNNA2	2.60934	-0.202312	1.12588	-0.179692	0.857394	0.926087
ENSG00000066044	ELAVL1	3235.1	0.0392841	0.0486	0.808315	0.418909	0.610638
ENSG00000066084	DIP2B	2592.76	-0.148779	0.0569006	-2.61473	0.00892992	0.0269295
ENSG00000066117	SMARCD1	3844.22	-0.114262	0.0502024	-2.27602	0.0228447	0.0613577
ENSG00000066135	KDM4A	2282.8	-0.0211391	0.0548986	-0.385057	0.700195	0.831779
ENSG00000066136	NFYC	1681.47	-0.0711697	0.0622233	-1.14378	0.252715	0.431539
ENSG00000066185	ZMYND12	15.1396	-0.658298	0.450896	-1.45998	0.144296	0.282918
ENSG00000066230	SLC9A3	28.3009	0.434885	0.347089	1.25295	0.210224	0.377439
ENSG00000066248	NGEF	95.351	0.739425	0.196869	3.75592	0.000172706	0.000741231
ENSG00000066279	ASPM	2426.43	-0.111333	0.0695131	-1.60161	0.109241	0.227405
ENSG00000066322	ELOVL1	2707	-0.143328	0.057752	-2.48179	0.0130726	0.0376268
ENSG00000066336	SPI1	2.12333	0.993287	1.29244	0.768533	0.44217	0.631436
ENSG00000066379	POLR1H	297.017	-0.18919	0.114521	-1.65201	0.0985318	0.209444
ENSG00000066382	MPPED2	51.1766	0.0172561	0.244371	0.070614	0.943705	0.973189
ENSG00000066422	ZBTB11	1665.17	-0.00698758	0.0576594	-0.121187	0.903543	0.951246
ENSG00000066427	ATXN3	631.078	-0.49402	0.0858147	-5.75682	8.57125e-09	6.20071e-08
ENSG00000066455	GOLGA5	2451.27	-0.529448	0.0524688	-10.0907	6.0725e-24	1.26986e-22
ENSG00000066468	FGFR2	518.497	-1.54889	0.0918194	-16.8689	7.6216e-64	5.98765e-62
ENSG00000066557	LRRC40	367.224	-0.555308	0.105248	-5.27618	1.31901e-07	8.46854e-07
ENSG00000066583	ISOC1	3124.18	0.0492344	0.0517481	0.951423	0.34139	0.532464
ENSG00000066629	EML1	581.789	0.169987	0.0835768	2.03391	0.0419608	0.103148
ENSG00000066651	TRMT11	271.571	0.148704	0.1138	1.30671	0.191312	0.351214
ENSG00000066654	THUMPD1	1729.99	0.101996	0.0579949	1.7587	0.0786278	0.174273
ENSG00000066697	MSANTD3	317.009	0.0337865	0.105657	0.319776	0.749138	0.861285
ENSG00000066735	KIF26A	388.43	-1.36199	0.11127	-12.2404	1.89149e-34	6.31597e-33
ENSG00000066739	ATG2B	1749.93	-0.660757	0.0660264	-10.0075	1.41341e-23	2.87699e-22
ENSG00000066777	ARFGEF1	3548.59	0.581643	0.0545714	10.6584	1.5936e-26	3.83601e-25
ENSG00000066827	ZFAT	600.057	0.0143694	0.0825524	0.174064	0.861815	0.928215
ENSG00000066855	MTFR1	2060.02	0.207405	0.0551086	3.76356	0.000167509	0.000720678
ENSG00000066923	STAG3	29.7304	-0.567243	0.323649	-1.75265	0.0796624	0.176106
ENSG00000066926	FECH	1115.87	0.38698	0.0659223	5.87024	4.35178e-09	3.26561e-08
ENSG00000066933	MYO9A	1500.37	-0.310674	0.0641438	-4.84339	1.2764e-06	7.29282e-06
ENSG00000067048	DDX3Y	1.59568	-0.190902	1.54974	-0.123183	0.901962	NA
ENSG00000067057	PFKP	3978.92	-1.09786	0.0480083	-22.8681	9.66313e-116	2.09125e-113
ENSG00000067064	IDI1	6248.35	-1.64634	0.0602562	-27.3223	2.30461e-164	9.27506e-162
ENSG00000067066	SP100	3.72512	2.17834	1.05075	2.07313	0.0381599	0.095431
ENSG00000067082	KLF6	1880.42	-1.24782	0.0580449	-21.4975	1.64235e-102	2.77025e-100
ENSG00000067113	PLPP1	158.552	0.853432	0.151446	5.6352	1.7485e-08	1.22588e-07
ENSG00000067141	NEO1	4046.31	-0.0583949	0.0523013	-1.11651	0.264204	0.4449
ENSG00000067167	TRAM1	3704.88	0.382525	0.0628576	6.08557	1.16075e-09	9.18191e-09
ENSG00000067177	PHKA1	968.698	0.539063	0.069605	7.74459	9.5889e-15	1.12459e-13
ENSG00000067182	TNFRSF1A	1479.91	-0.219463	0.0595748	-3.68383	0.000229753	0.000964065
ENSG00000067191	CACNB1	224.653	0.145303	0.132488	1.09672	0.272762	0.454863
ENSG00000067208	EVI5	302.9	0.0791283	0.108304	0.730616	0.465014	0.651008
ENSG00000067221	STOML1	199.602	-0.414406	0.138016	-3.0026	0.00267688	0.00916805
ENSG00000067225	PKM	36074.3	-0.224298	0.0411096	-5.4561	4.86716e-08	3.25498e-07
ENSG00000067248	DHX29	1291.52	0.0462648	0.0622565	0.743133	0.457401	0.644622
ENSG00000067334	DNTTIP2	1388.59	0.0407118	0.0628157	0.648115	0.51691	0.695235
ENSG00000067365	METTL22	455.133	-0.118665	0.101411	-1.17013	0.241949	0.418133
ENSG00000067369	TP53BP1	2885.33	-0.19326	0.0564896	-3.42115	0.00062357	0.00242483
ENSG00000067533	RRP15	1265.71	0.384232	0.0657165	5.84681	5.01097e-09	3.73341e-08
ENSG00000067560	RHOA	7670.53	-0.0894023	0.0428305	-2.08735	0.0368562	0.092625
ENSG00000067596	DHX8	2961.98	0.150192	0.0503878	2.98072	0.00287569	0.00978468
ENSG00000067601	PMS2P4	62.2858	0.536737	0.230605	2.32752	0.0199376	0.0545525
ENSG00000067606	PRKCZ	1568.43	-0.179896	0.0656174	-2.74158	0.00611442	0.0192804
ENSG00000067704	IARS2	4843	-0.096507	0.0457395	-2.10992	0.0348649	0.0883172
ENSG00000067715	SYT1	931.137	0.294208	0.0733579	4.01058	6.05691e-05	0.000280075
ENSG00000067798	NAV3	44.6622	-0.746903	0.26307	-2.83918	0.00452292	0.0147297
ENSG00000067829	IDH3G	2639.2	-0.455982	0.0574466	-7.9375	2.06298e-15	2.54845e-14
ENSG00000067836	ROGDI	329.96	-0.0546207	0.108044	-0.50554	0.61318	0.770126
ENSG00000067840	PDZD4	791.287	-0.757247	0.0754364	-10.0382	1.0353e-23	2.13003e-22
ENSG00000067900	ROCK1	3705.72	0.00222949	0.0558824	0.0398961	0.968176	0.985839
ENSG00000067955	CBFB	1086.37	-0.000504668	0.0686255	-0.00735394	0.994132	0.996534
ENSG00000067992	PDK3	1722.85	0.22235	0.0562219	3.95488	7.65742e-05	0.000348465
ENSG00000068001	HYAL2	367.324	0.474255	0.1029	4.60889	4.04822e-06	2.18612e-05
ENSG00000068024	HDAC4	423.628	-0.38729	0.100379	-3.85827	0.000114193	0.000504737
ENSG00000068028	RASSF1	282.145	-0.47406	0.11411	-4.15443	3.26105e-05	0.000157029
ENSG00000068078	FGFR3	2645.8	-1.6645	0.055007	-30.2599	3.87023e-201	2.39954e-198
ENSG00000068079	IFI35	47.4921	1.40378	0.278241	5.0452	4.53038e-07	2.74503e-06
ENSG00000068097	HEATR6	11962.4	0.431604	0.0452296	9.54251	1.39416e-21	2.55447e-20
ENSG00000068120	COASY	1812.92	-0.286895	0.059816	-4.7963	1.61625e-06	9.1165e-06
ENSG00000068137	PLEKHH3	1729.92	0.220376	0.0639105	3.4482	0.000564346	0.00221112
ENSG00000068305	MEF2A	1403.67	0.219096	0.0613901	3.56891	0.000358473	0.00145187
ENSG00000068308	OTUD5	2648.11	-0.0625918	0.0507584	-1.23313	0.217527	0.387067
ENSG00000068323	TFE3	2515.74	0.0307359	0.0555973	0.552832	0.580379	0.745631
ENSG00000068354	TBC1D25	645.773	-0.0667395	0.0786237	-0.848848	0.395966	0.588994
ENSG00000068366	ACSL4	236.88	-1.56327	0.126903	-12.3187	7.18776e-35	2.43916e-33
ENSG00000068383	INPP5A	733.965	-0.787694	0.0841774	-9.35755	8.16104e-21	1.4313e-19
ENSG00000068394	GPKOW	978.245	-0.131564	0.0757121	-1.73769	0.0822661	0.180748
ENSG00000068400	GRIPAP1	2636.93	-0.0802003	0.0522186	-1.53586	0.124574	0.252749
ENSG00000068438	FTSJ1	1551.65	-0.108082	0.0578992	-1.86673	0.0619399	0.143193
ENSG00000068489	PRR11	4945.96	0.0254527	0.0482241	0.527801	0.597638	0.758107
ENSG00000068615	REEP1	300.794	-0.996476	0.113071	-8.81282	1.22038e-18	1.88016e-17
ENSG00000068650	ATP11A	1731.95	0.226987	0.0637735	3.55927	0.000371892	0.00150197
ENSG00000068654	POLR1A	3175.51	0.0146488	0.0603598	0.242691	0.808245	0.898402
ENSG00000068697	LAPTM4A	3399.07	0.294678	0.04711	6.25511	3.97238e-10	3.2862e-09
ENSG00000068724	TTC7A	725.176	0.0981235	0.074894	1.31016	0.19014	0.349392
ENSG00000068745	IP6K2	2396.79	0.113991	0.0615335	1.85251	0.0639532	0.147082
ENSG00000068784	SRBD1	860.117	-0.0318823	0.0728316	-0.437754	0.661565	0.804426
ENSG00000068796	KIF2A	2158.75	0.100399	0.0572086	1.75496	0.0792654	0.175482
ENSG00000068831	RASGRP2	2.51088	-0.0951917	1.13253	-0.0840523	0.933015	0.967821
ENSG00000068878	PSME4	2291.72	0.0721008	0.0603529	1.19465	0.232223	0.406253
ENSG00000068885	IFT80	274.407	0.214987	0.123646	1.73873	0.082083	0.180449
ENSG00000068903	SIRT2	1092.56	-0.260824	0.0780311	-3.34256	0.000830086	0.00315424
ENSG00000068912	ERLEC1	1470.32	0.153753	0.0592748	2.59389	0.00948962	0.0284048
ENSG00000068971	PPP2R5B	354.44	0.140596	0.103737	1.35532	0.175317	0.328521
ENSG00000068976	PYGM	36.9268	-0.295703	0.29634	-0.99785	0.318352	0.50747
ENSG00000069011	PITX1	311.457	0.526847	0.11056	4.76527	1.886e-06	1.05627e-05
ENSG00000069020	MAST4	403.152	0.455136	0.0959812	4.74193	2.11696e-06	1.17814e-05
ENSG00000069188	SDK2	7.67575	1.13211	0.686985	1.64793	0.0993665	0.210925
ENSG00000069248	NUP133	2134.49	-0.107344	0.056688	-1.8936	0.0582787	0.136239
ENSG00000069275	NUCKS1	36532	0.0700313	0.0522911	1.33926	0.180487	0.33566
ENSG00000069329	VPS35	3508.41	-0.123524	0.0495186	-2.4945	0.0126136	0.0364659
ENSG00000069345	DNAJA2	2028.8	0.149672	0.0540802	2.76759	0.00564726	0.0179238
ENSG00000069399	BCL3	709.944	-0.469909	0.0811692	-5.78925	7.07023e-09	5.17191e-08
ENSG00000069424	KCNAB2	794.384	0.237482	0.0732251	3.24318	0.00118205	0.00436937
ENSG00000069431	ABCC9	2.17586	0.935663	1.23974	0.754724	0.450414	0.638626
ENSG00000069482	GAL	52.922	-0.179828	0.243101	-0.739728	0.459465	0.646475
ENSG00000069493	CLEC2D	159.724	0.165905	0.141312	1.17403	0.240382	0.416178
ENSG00000069509	FUNDC1	612.248	-0.187108	0.0819407	-2.28346	0.0224034	0.0603916
ENSG00000069535	MAOB	123.051	3.52542	0.236251	14.9223	2.3589e-50	1.31983e-48
ENSG00000069667	RORA	12.0202	-0.438276	0.516293	-0.848889	0.395943	0.588994
ENSG00000069696	DRD4	2.9573	0.160483	1.01075	0.158777	0.873845	0.934676
ENSG00000069702	TGFBR3	32.6642	1.3521	0.324577	4.16574	3.10348e-05	0.000150134
ENSG00000069812	HES2	39.6409	-0.209165	0.28903	-0.723678	0.469263	0.655238
ENSG00000069849	ATP1B3	2016.65	0.12533	0.0538889	2.3257	0.0200343	0.0547518
ENSG00000069869	NEDD4	2109.57	-0.645216	0.0554455	-11.6369	2.67412e-31	7.84455e-30
ENSG00000069943	PIGB	410.837	-0.200463	0.0977692	-2.05037	0.0403281	0.0997763
ENSG00000069956	MAPK6	12465.5	-1.11133	0.0571601	-19.4423	3.38468e-84	4.15211e-82
ENSG00000069966	GNB5	4526.56	-0.820966	0.0476187	-17.2404	1.32084e-66	1.09386e-64
ENSG00000069974	RAB27A	764.919	-0.672521	0.0764265	-8.79958	1.37327e-18	2.10721e-17
ENSG00000069998	HDHD5	1490.89	-0.528681	0.0609017	-8.6809	3.92648e-18	5.85273e-17
ENSG00000070010	UFD1	2051.17	-0.729754	0.058429	-12.4896	8.50849e-36	2.96183e-34
ENSG00000070018	LRP6	964.512	-0.00220662	0.0714569	-0.0308804	0.975365	0.988741
ENSG00000070047	PHRF1	1889.03	0.108912	0.0582949	1.86829	0.0617223	0.142834
ENSG00000070061	ELP1	2625.63	-0.048983	0.0555086	-0.882441	0.377538	0.57031
ENSG00000070081	NUCB2	1746.7	-0.527574	0.057766	-9.13295	6.66552e-20	1.10482e-18
ENSG00000070087	PFN2	5181.98	-0.18324	0.0517693	-3.53956	0.000400791	0.00161075
ENSG00000070159	PTPN3	1736.69	0.038777	0.0589879	0.657372	0.510942	0.69065
ENSG00000070182	SPTB	208.829	-0.420982	0.131522	-3.20085	0.00137024	0.00499337
ENSG00000070214	SLC44A1	3405.5	-0.236017	0.0506589	-4.65894	3.1784e-06	1.7385e-05
ENSG00000070269	TMEM260	800.593	-0.251318	0.073746	-3.40789	0.000654667	0.00253769
ENSG00000070366	SMG6	1611.29	-0.107919	0.0661334	-1.63184	0.102712	0.216684
ENSG00000070367	EXOC5	2130.07	-0.727861	0.0569784	-12.7743	2.28123e-37	8.4542e-36
ENSG00000070371	CLTCL1	142.123	-2.45365	0.184984	-13.2641	3.73877e-40	1.53705e-38
ENSG00000070388	FGF22	10.4384	0.7402	0.546163	1.35527	0.17533	0.328521
ENSG00000070404	FSTL3	685.359	0.861264	0.0911172	9.45226	3.31588e-21	5.95664e-20
ENSG00000070413	DGCR2	4373.48	-0.413689	0.0576729	-7.17302	7.33609e-13	7.58746e-12
ENSG00000070423	RNF126	765.643	0.112358	0.0898602	1.25037	0.211166	0.378677
ENSG00000070444	MNT	966.362	0.222025	0.0701307	3.16588	0.00154617	0.00556466
ENSG00000070476	ZXDC	1770.3	0.0494491	0.0672927	0.734836	0.462439	0.649028
ENSG00000070495	JMJD6	749.994	0.0536034	0.0728806	0.735496	0.462037	0.648626
ENSG00000070501	POLB	316.238	0.291701	0.106546	2.73779	0.00618543	0.0194775
ENSG00000070540	WIPI1	846.722	0.3391	0.0714758	4.74427	2.09262e-06	1.16544e-05
ENSG00000070610	GBA2	1717.76	-0.0515044	0.0618038	-0.833353	0.404645	0.597526
ENSG00000070614	NDST1	7339.24	0.18571	0.056171	3.30616	0.000945833	0.00355695
ENSG00000070669	ASNS	34.8427	-0.801453	0.307792	-2.60388	0.00921756	0.0277022
ENSG00000070718	AP3M2	569.8	0.4979	0.0856366	5.8141	6.09605e-09	4.49493e-08
ENSG00000070731	ST6GALNAC2	259.307	-0.654107	0.118367	-5.52611	3.27412e-08	2.22873e-07
ENSG00000070756	PABPC1	56517	0.121737	0.0605217	2.01147	0.0442762	0.107995
ENSG00000070759	TESK2	808.08	1.30236	0.0845568	15.4022	1.58259e-53	9.55382e-52
ENSG00000070761	CFAP20	681.68	-0.00699244	0.0756046	-0.092487	0.926311	0.964662
ENSG00000070770	CSNK2A2	1976.24	0.095577	0.0593444	1.61055	0.107278	0.224322
ENSG00000070778	PTPN21	472.058	0.0489591	0.0910443	0.53775	0.59075	0.753338
ENSG00000070785	EIF2B3	553.609	-0.118393	0.0847012	-1.39777	0.162183	0.309292
ENSG00000070814	TCOF1	3119	0.0394337	0.0519848	0.758562	0.448115	0.63632
ENSG00000070831	CDC42	3991.05	-0.0242562	0.0490951	-0.494065	0.62126	0.775691
ENSG00000070882	OSBPL3	637.935	-2.31495	0.103481	-22.3707	7.58724e-111	1.52677e-108
ENSG00000070950	RAD18	1248.66	-0.00528492	0.0706411	-0.0748136	0.940363	0.971622
ENSG00000070961	ATP2B1	5770.27	-0.00163962	0.049981	-0.0328049	0.97383	0.988107
ENSG00000071051	NCK2	872.468	-0.113858	0.0713842	-1.595	0.110713	0.229965
ENSG00000071054	MAP4K4	1842.76	0.685467	0.0582889	11.7598	6.28804e-32	1.88559e-30
ENSG00000071073	MGAT4A	2323.7	-1.22599	0.0567058	-21.6202	1.16051e-103	2.04786e-101
ENSG00000071082	RPL31	6860.36	0.216927	0.0487286	4.45174	8.51787e-06	4.42682e-05
ENSG00000071127	WDR1	7738.04	-0.134546	0.0447907	-3.00387	0.00266566	0.00913237
ENSG00000071189	SNX13	2987.9	-1.6983	0.0592821	-28.6477	1.71194e-180	8.35572e-178
ENSG00000071205	ARHGAP10	1226.92	-0.445313	0.0625892	-7.11485	1.12033e-12	1.14274e-11
ENSG00000071242	RPS6KA2	231.676	-0.932212	0.128136	-7.27518	3.45949e-13	3.63872e-12
ENSG00000071243	ING3	358.768	-0.0571836	0.0992356	-0.576241	0.564453	0.73297
ENSG00000071246	VASH1	804.129	0.3655	0.080602	4.53462	5.77071e-06	3.06506e-05
ENSG00000071282	LMCD1	1525.49	-1.23183	0.0681355	-18.0792	4.64941e-73	4.63728e-71
ENSG00000071462	BUD23	1880.6	0.558912	0.0599456	9.32366	1.124e-20	1.946e-19
ENSG00000071537	SEL1L	4245.48	-0.490859	0.0484941	-10.122	4.41123e-24	9.28382e-23
ENSG00000071539	TRIP13	1315.11	-0.0998902	0.0686803	-1.45442	0.145829	0.285279
ENSG00000071553	ATP6AP1	10911.7	-0.37304	0.046099	-8.09215	5.86221e-16	7.54653e-15
ENSG00000071564	TCF3	5338.98	-0.0725951	0.0531079	-1.36694	0.171646	0.323227
ENSG00000071575	TRIB2	276.113	0.798236	0.116526	6.85029	7.36998e-12	6.99204e-11
ENSG00000071626	DAZAP1	3965.09	0.0198442	0.0468679	0.423406	0.671999	0.812095
ENSG00000071655	MBD3	1756.74	-0.128282	0.0638231	-2.00996	0.0444356	0.108304
ENSG00000071794	HLTF	3112.48	-0.555931	0.0532583	-10.4384	1.65579e-25	3.76451e-24
ENSG00000071859	FAM50A	4418.83	-0.43256	0.0472817	-9.14857	5.76942e-20	9.61152e-19
ENSG00000071889	FAM3A	1495.53	-0.515488	0.0700216	-7.36184	1.81389e-13	1.94806e-12
ENSG00000071894	CPSF1	7824.79	0.00992309	0.0503445	0.197104	0.843746	0.917672
ENSG00000071967	CYBRD1	8.71122	-4.13779	0.971754	-4.25806	2.06208e-05	0.000102213
ENSG00000071994	PDCD2	2790.69	0.261892	0.053082	4.93373	8.06759e-07	4.73084e-06
ENSG00000072042	RDH11	2602.68	-0.830154	0.0530413	-15.6511	3.26562e-55	2.06373e-53
ENSG00000072062	PRKACA	3317.71	-0.183156	0.0554358	-3.30392	0.000953427	0.00358257
ENSG00000072071	ADGRL1	2658.46	0.507192	0.0653927	7.75609	8.7585e-15	1.03036e-13
ENSG00000072110	ACTN1	6273.65	-0.636654	0.0497064	-12.8083	1.47335e-37	5.49573e-36
ENSG00000072121	ZFYVE26	1621.01	-0.600266	0.0624314	-9.61481	6.92375e-22	1.28504e-20
ENSG00000072133	RPS6KA6	664.856	0.155863	0.0853274	1.82665	0.0677527	0.154452
ENSG00000072134	EPN2	1645.55	0.190795	0.0579423	3.29284	0.000991808	0.00371402
ENSG00000072135	PTPN18	2541.57	-0.170969	0.0579348	-2.95106	0.00316682	0.0106755
ENSG00000072163	LIMS2	2.01215	-0.604198	1.36071	-0.444032	0.657019	0.801277
ENSG00000072182	ASIC4	4.13452	-0.984052	0.888974	-1.10695	0.268315	0.449838
ENSG00000072195	SPEG	72.9929	0.00733866	0.21068	0.0348333	0.972213	0.98741
ENSG00000072201	LNX1	643.04	-0.027202	0.0802644	-0.338905	0.734681	0.853692
ENSG00000072210	ALDH3A2	2793.51	0.304885	0.049736	6.13007	8.78419e-10	7.01878e-09
ENSG00000072274	TFRC	7574.75	0.371107	0.0551755	6.72595	1.74453e-11	1.60078e-10
ENSG00000072310	SREBF1	27495.3	0.0306934	0.0431722	0.710953	0.477113	0.661968
ENSG00000072364	AFF4	4704.61	0.0701128	0.0545719	1.28478	0.19887	0.361612
ENSG00000072401	UBE2D1	195.441	-0.306753	0.1324	-2.31686	0.0205112	0.0558723
ENSG00000072415	PALS1	1648.82	-0.525454	0.0605369	-8.6799	3.96129e-18	5.90078e-17
ENSG00000072422	RHOBTB1	219.598	-0.655135	0.124615	-5.25727	1.4621e-07	9.35056e-07
ENSG00000072501	SMC1A	8137.05	-0.187213	0.0452237	-4.1397	3.47762e-05	0.00016634
ENSG00000072506	HSD17B10	3385.49	-0.246867	0.0544241	-4.536	5.73319e-06	3.04584e-05
ENSG00000072518	MARK2	3187.06	0.154066	0.058197	2.64732	0.00811317	0.0247429
ENSG00000072571	HMMR	806.526	-0.37276	0.0832061	-4.47996	7.46566e-06	3.90831e-05
ENSG00000072609	CHFR	1310.9	-0.0309947	0.065937	-0.470065	0.638308	0.786943
ENSG00000072682	P4HA2	524.755	-0.028082	0.0862063	-0.325753	0.744611	0.858792
ENSG00000072694	FCGR2B	447.18	-1.24712	0.0987951	-12.6233	1.57022e-36	5.61947e-35
ENSG00000072736	NFATC3	1216.32	0.0224603	0.0616476	0.364334	0.715609	0.841723
ENSG00000072756	TRNT1	1009.18	-0.0850922	0.0694286	-1.22561	0.220346	0.390629
ENSG00000072778	ACADVL	5174.58	0.222206	0.0511977	4.34015	1.42383e-05	7.19281e-05
ENSG00000072786	STK10	1754.59	-0.398872	0.0604384	-6.59964	4.1215e-11	3.66462e-10
ENSG00000072803	FBXW11	2552.14	-0.253682	0.0515866	-4.91759	8.76146e-07	5.1168e-06
ENSG00000072818	ACAP1	11.5572	0.0272563	0.559277	0.0487348	0.961131	0.982117
ENSG00000072849	DERL2	624.367	-0.276679	0.0785675	-3.52155	0.000429035	0.00171914
ENSG00000072858	SIDT1	1880.95	-0.574557	0.0562171	-10.2203	1.60817e-24	3.4902e-23
ENSG00000072864	NDE1	1170.36	-0.254005	0.0673116	-3.77357	0.00016093	0.000693936
ENSG00000072954	TMEM38A	213.903	0.186015	0.13174	1.41199	0.157954	0.302864
ENSG00000072958	AP1M1	957.369	-0.411528	0.0762236	-5.39895	6.70307e-08	4.4085e-07
ENSG00000073008	PVR	1670.13	0.0143608	0.0575801	0.249406	0.803047	0.895136
ENSG00000073050	XRCC1	1748.01	-0.329774	0.0607124	-5.43174	5.58085e-08	3.70656e-07
ENSG00000073060	SCARB1	3028.05	0.476251	0.0535321	8.89655	5.76109e-19	9.07066e-18
ENSG00000073067	CYP2W1	2.93606	-1.46069	1.06099	-1.37673	0.168596	0.318767
ENSG00000073111	MCM2	5817.24	-0.163624	0.0434311	-3.76744	0.000164933	0.000710128
ENSG00000073146	MOV10L1	4.97476	-1.37716	0.825799	-1.66767	0.0953805	0.204012
ENSG00000073150	PANX2	347.1	0.0804118	0.105934	0.759077	0.447806	0.636158
ENSG00000073169	SELENOO	633.663	-0.226919	0.0867765	-2.61498	0.00892318	0.0269127
ENSG00000073282	TP63	300.422	0.527048	0.114791	4.59136	4.40369e-06	2.36306e-05
ENSG00000073331	ALPK1	248.235	0.0772781	0.119513	0.646609	0.517885	0.695771
ENSG00000073350	LLGL2	8340.37	0.150255	0.044825	3.35203	0.000802203	0.00305588
ENSG00000073417	PDE8A	1860.72	-1.19046	0.0607898	-19.5832	2.15041e-85	2.71046e-83
ENSG00000073464	CLCN4	35.779	-0.335241	0.292278	-1.14699	0.251384	0.429841
ENSG00000073536	NLE1	743.232	0.237271	0.0754577	3.14443	0.00166413	0.00594628
ENSG00000073578	SDHA	388.993	-0.0789818	0.102231	-0.772579	0.439771	0.629163
ENSG00000073584	SMARCE1	397.803	0.412305	0.104715	3.93738	8.23744e-05	0.000372789
ENSG00000073598	FNDC8	1.73418	0.676835	1.35573	0.499239	0.617611	NA
ENSG00000073605	GSDMB	196.665	-0.789778	0.160746	-4.91319	8.96042e-07	5.22501e-06
ENSG00000073614	KDM5A	1610.31	-0.0447126	0.0631754	-0.707753	0.479099	0.663653
ENSG00000073670	ADAM11	211.146	0.274349	0.126218	2.17362	0.0297339	0.077073
ENSG00000073711	PPP2R3A	428.358	0.978216	0.0941816	10.3865	2.85673e-25	6.4438e-24
ENSG00000073712	FERMT2	1578.14	-1.11349	0.0608916	-18.2865	1.05999e-74	1.12056e-72
ENSG00000073792	IGF2BP2	38.5584	-1.68966	0.30741	-5.49643	3.8756e-08	2.62029e-07
ENSG00000073803	MAP3K13	547.071	-0.277433	0.0832166	-3.33387	0.000856462	0.00324748
ENSG00000073849	ST6GAL1	7.02721	-0.0749045	0.658017	-0.113834	0.90937	0.954587
ENSG00000073905	VDAC1P1	535.089	-0.0528073	0.0841134	-0.62781	0.530128	0.705747
ENSG00000073910	FRY	73.5371	0.111474	0.209813	0.5313	0.595211	0.756588
ENSG00000073921	PICALM	4600.19	0.0491129	0.0529945	0.926755	0.354054	0.545583
ENSG00000073969	NSF	1958.9	0.0413838	0.0547979	0.755207	0.450125	0.638403
ENSG00000074047	GLI2	2.41733	-0.346475	1.10458	-0.313672	0.75377	0.864272
ENSG00000074054	CLASP1	2040.96	-0.0559539	0.0553524	-1.01087	0.31208	0.500357
ENSG00000074071	MRPS34	2332.99	-0.108423	0.064764	-1.67413	0.0941058	0.201699
ENSG00000074181	NOTCH3	7026.39	0.695716	0.0588542	11.821	3.04046e-32	9.22594e-31
ENSG00000074201	CLNS1A	3495.27	0.240956	0.0508812	4.73567	2.18337e-06	1.21393e-05
ENSG00000074211	PPP2R2C	2171.94	0.177856	0.058073	3.06262	0.00219405	0.00765034
ENSG00000074219	TEAD2	1471.9	1.38486	0.0682757	20.2834	1.80308e-91	2.52211e-89
ENSG00000074266	EED	700.311	-0.108575	0.0792074	-1.37076	0.170449	0.321342
ENSG00000074276	CDHR2	11.3853	-0.769862	0.535741	-1.437	0.150717	0.292707
ENSG00000074317	SNCB	3.96904	0.944073	0.913351	1.03364	0.301306	0.488133
ENSG00000074319	TSG101	2700.97	-0.00988263	0.0505834	-0.195373	0.845101	0.918623
ENSG00000074356	NCBP3	1458.14	-0.07118	0.0596855	-1.19258	0.233032	0.407358
ENSG00000074370	ATP2A3	5785.87	-0.04875	0.0656522	-0.742549	0.457755	0.644978
ENSG00000074410	CA12	1933.3	-0.0452987	0.0619693	-0.730985	0.464788	0.650891
ENSG00000074416	MGLL	130.461	-0.367794	0.172827	-2.12811	0.0333282	0.0849972
ENSG00000074527	NTN4	2.85342	-0.980841	1.08993	-0.899909	0.368169	0.560735
ENSG00000074582	BCS1L	780.149	-0.0127681	0.0791474	-0.16132	0.871841	0.933578
ENSG00000074590	NUAK1	3353.65	0.186618	0.0578465	3.22609	0.00125495	0.00461209
ENSG00000074603	DPP8	2035.81	0.0688605	0.0561622	1.2261	0.220161	0.390392
ENSG00000074621	SLC24A1	1037.8	-0.335985	0.0746327	-4.50185	6.73647e-06	3.55089e-05
ENSG00000074657	ZNF532	178.692	0.115973	0.136687	0.848456	0.396184	0.589146
ENSG00000074660	SCARF1	17.0262	0.25706	0.43443	0.591718	0.55404	0.725423
ENSG00000074695	LMAN1	2357.11	0.594682	0.0584057	10.1819	2.38791e-24	5.11473e-23
ENSG00000074696	HACD3	6198.87	-0.296018	0.0424762	-6.96904	3.19117e-12	3.13514e-11
ENSG00000074755	ZZEF1	2361.82	0.0195757	0.066239	0.295532	0.767588	0.873089
ENSG00000074800	ENO1	33544.9	-0.342353	0.0445707	-7.68112	1.57705e-14	1.82346e-13
ENSG00000074803	SLC12A1	5.13653	2.20445	0.911589	2.41825	0.0155952	0.0440149
ENSG00000074842	MYDGF	995.69	0.0879439	0.0710322	1.23808	0.215685	0.384923
ENSG00000074855	ANO8	1027.15	-0.034724	0.0698339	-0.497237	0.619022	0.774177
ENSG00000074935	TUBE1	161.568	-0.190931	0.147798	-1.29184	0.196412	0.35805
ENSG00000074964	ARHGEF10L	708.076	0.555608	0.0780336	7.12011	1.07839e-12	1.10192e-11
ENSG00000074966	TXK	6.19786	1.35666	0.736715	1.8415	0.0655481	0.150277
ENSG00000075043	KCNQ2	6.82435	0.979917	0.705774	1.38843	0.165006	0.313478
ENSG00000075073	TACR2	8.98881	1.89361	0.660927	2.86509	0.00416894	0.0136759
ENSG00000075089	ACTR6	544.516	-0.0285737	0.0863342	-0.330966	0.74067	0.856961
ENSG00000075131	TIPIN	388.564	-0.130305	0.102711	-1.26866	0.204562	0.369443
ENSG00000075142	SRI	1111.23	0.27296	0.0667604	4.08865	4.33898e-05	0.000204639
ENSG00000075151	EIF4G3	4268.8	0.0744069	0.0511569	1.45448	0.145812	0.285279
ENSG00000075188	NUP37	702.108	-0.238395	0.0785718	-3.0341	0.00241254	0.00834997
ENSG00000075213	SEMA3A	18.2117	1.13187	0.433653	2.61008	0.00905217	0.0272623
ENSG00000075218	GTSE1	917.533	-0.583256	0.0693768	-8.40708	4.20344e-17	5.82304e-16
ENSG00000075223	SEMA3C	5915.02	1.19566	0.0499214	23.9508	9.05886e-127	2.47393e-124
ENSG00000075234	TTC38	615.914	0.256558	0.0861516	2.97798	0.00290158	0.00986252
ENSG00000075239	ACAT1	1320.25	-0.268768	0.0695646	-3.86357	0.000111742	0.000494858
ENSG00000075240	GRAMD4	1634.85	-0.201844	0.0602609	-3.34951	0.000809547	0.00308181
ENSG00000075275	CELSR1	1959.25	0.779711	0.0714849	10.9074	1.06301e-27	2.7216e-26
ENSG00000075290	WNT8B	23.1608	0.309451	0.371537	0.832894	0.404905	0.597789
ENSG00000075292	ZNF638	4618.31	-0.0272094	0.0495119	-0.549553	0.582626	0.74709
ENSG00000075303	SLC25A40	702.94	-0.566896	0.0804214	-7.04907	1.80112e-12	1.80584e-11
ENSG00000075336	TIMM21	503.15	0.336755	0.0922586	3.65012	0.000262117	0.00108852
ENSG00000075391	RASAL2	440.153	0.0298095	0.0938059	0.317778	0.750653	0.862253
ENSG00000075399	VPS9D1	894.474	-0.160821	0.0754995	-2.13009	0.033164	0.0846442
ENSG00000075407	ZNF37A	647.851	-0.184324	0.0873994	-2.10899	0.0349455	0.0884823
ENSG00000075413	MARK3	3925.68	-0.406411	0.0492355	-8.25442	1.52636e-16	2.05847e-15
ENSG00000075415	SLC25A3	11235.4	-0.00787262	0.0485306	-0.16222	0.871133	0.933087
ENSG00000075420	FNDC3B	1001.48	0.422752	0.0690059	6.12632	8.99377e-10	7.17375e-09
ENSG00000075426	FOSL2	2013.33	0.571607	0.0619781	9.22273	2.89631e-20	4.90342e-19
ENSG00000075461	CACNG4	11987.4	1.03044	0.0486553	21.1784	1.51157e-99	2.42485e-97
ENSG00000075539	FRYL	1808.53	-0.0402676	0.0759921	-0.529892	0.596187	0.757115
ENSG00000075568	TMEM131	2580.5	0.138541	0.0517601	2.67659	0.00743761	0.0229049
ENSG00000075618	FSCN1	300.533	1.00382	0.118689	8.45751	2.73138e-17	3.83462e-16
ENSG00000075624	ACTB	46055.4	-0.268867	0.0494448	-5.43772	5.39668e-08	3.58971e-07
ENSG00000075643	MOCOS	309.66	0.622833	0.108321	5.74986	8.93183e-09	6.45139e-08
ENSG00000075651	PLD1	30.18	-0.755007	0.335665	-2.24929	0.0244944	0.0653449
ENSG00000075673	ATP12A	1.68126	-0.804643	1.37597	-0.584784	0.558693	NA
ENSG00000075702	WDR62	1420.98	-0.463536	0.0689407	-6.7237	1.77173e-11	1.62314e-10
ENSG00000075711	DLG1	2272.33	-0.0435578	0.0567516	-0.767517	0.442774	0.631641
ENSG00000075785	RAB7A	9227.93	0.141984	0.0444452	3.19458	0.00140034	0.0050877
ENSG00000075790	BCAP29	13.5159	-0.292522	0.484961	-0.603186	0.546385	0.719356
ENSG00000075826	SEC31B	116.829	0.324961	0.183102	1.77475	0.0759388	0.169621
ENSG00000075856	SART3	2605.47	-0.0890144	0.0504801	-1.76336	0.0778405	0.172945
ENSG00000075884	ARHGAP15	2.719	-2.9895	1.37451	-2.17496	0.0296329	0.0768286
ENSG00000075914	EXOSC7	405.124	-0.0153497	0.0944605	-0.162499	0.870913	0.932976
ENSG00000075945	KIFAP3	736.269	-0.10944	0.0777388	-1.40779	0.159193	0.304704
ENSG00000075975	MKRN2	1401.93	0.0822887	0.0588285	1.39879	0.161876	0.308913
ENSG00000076003	MCM6	4187.05	-0.0820056	0.0493626	-1.66129	0.096655	0.206277
ENSG00000076043	REXO2	364.216	-0.114895	0.097674	-1.17631	0.23947	0.415084
ENSG00000076053	RBM7	183.499	-0.0576379	0.136078	-0.423566	0.671882	0.812021
ENSG00000076067	RBMS2	99.8123	-0.512985	0.187095	-2.74184	0.00610965	0.0192707
ENSG00000076108	BAZ2A	5251.62	-0.081264	0.0475564	-1.70879	0.0874892	0.190039
ENSG00000076201	PTPN23	1837.6	0.0601465	0.0607496	0.990073	0.322139	0.511949
ENSG00000076242	MLH1	1488.04	-0.33586	0.0635272	-5.28686	1.24432e-07	8.01592e-07
ENSG00000076248	UNG	3275	-0.636736	0.0483564	-13.1676	1.34866e-39	5.37124e-38
ENSG00000076258	FMO4	52.7567	-0.934986	0.25024	-3.73635	0.000186711	0.000796718
ENSG00000076321	KLHL20	781.58	-0.242602	0.0722754	-3.35664	0.000788963	0.00301045
ENSG00000076344	RGS11	91.1012	0.724675	0.203725	3.55712	0.000374949	0.00151352
ENSG00000076351	SLC46A1	1087.83	0.325961	0.0662131	4.9229	8.52709e-07	4.98627e-06
ENSG00000076356	PLXNA2	75.4382	0.968045	0.227918	4.24733	2.16331e-05	0.000106815
ENSG00000076382	SPAG5	2289.31	0.0367748	0.0550528	0.66799	0.50414	0.685088
ENSG00000076513	ANKRD13A	716.021	-0.0404449	0.0770835	-0.524689	0.599799	0.759868
ENSG00000076554	TPD52	1203.07	0.0372593	0.0834348	0.446567	0.655187	0.799808
ENSG00000076555	ACACB	299.637	-0.561762	0.107954	-5.2037	1.95357e-07	1.23355e-06
ENSG00000076604	TRAF4	3520.67	-0.0239264	0.0536406	-0.446051	0.655561	0.800136
ENSG00000076641	PAG1	53.7556	0.792399	0.251338	3.15272	0.00161754	0.00580332
ENSG00000076650	GPATCH1	552.707	-0.284449	0.0838029	-3.39427	0.000688127	0.00265617
ENSG00000076662	ICAM3	399.863	-0.403161	0.0959226	-4.20299	2.63416e-05	0.000128569
ENSG00000076685	NT5C2	1349.19	0.348629	0.0603928	5.77269	7.80151e-09	5.66739e-08
ENSG00000076706	MCAM	4.87979	1.5134	0.849456	1.78161	0.0748134	0.167616
ENSG00000076716	GPC4	1071.73	-0.440857	0.0656069	-6.71967	1.82141e-11	1.66533e-10
ENSG00000076770	MBNL3	84.1519	1.24778	0.204309	6.10731	1.01326e-09	8.04856e-09
ENSG00000076826	CAMSAP3	1454	0.141428	0.0645866	2.18974	0.028543	0.0743981
ENSG00000076864	RAP1GAP	846.029	0.0905088	0.0818686	1.10554	0.268927	0.450504
ENSG00000076924	XAB2	1284.6	-0.0556626	0.0679204	-0.819527	0.412486	0.604589
ENSG00000076928	ARHGEF1	2911.99	-0.049596	0.0583545	-0.849909	0.395376	0.588306
ENSG00000076944	STXBP2	908.034	0.000897775	0.0751596	0.0119449	0.99047	0.994959
ENSG00000076984	MAP2K7	1315.19	0.0580041	0.063041	0.920101	0.35752	0.549809
ENSG00000077044	DGKD	1331.56	-0.252654	0.0658264	-3.83818	0.000123949	0.000544189
ENSG00000077063	CTTNBP2	7.62608	-5.48548	1.29007	-4.25209	2.11782e-05	0.000104817
ENSG00000077092	RARB	2.95447	-1.90691	1.12088	-1.70125	0.0888954	0.192547
ENSG00000077097	TOP2B	11001.5	-0.221065	0.0465106	-4.753	2.00416e-06	1.11944e-05
ENSG00000077147	TM9SF3	6057.66	-0.32055	0.0548359	-5.84561	5.04715e-09	3.75792e-08
ENSG00000077150	NFKB2	957.232	0.0464028	0.0692813	0.669774	0.503002	0.684069
ENSG00000077152	UBE2T	1413.14	0.0422769	0.0621012	0.680775	0.496014	0.677981
ENSG00000077157	PPP1R12B	1521.76	0.0150906	0.0642738	0.234786	0.814375	0.90176
ENSG00000077232	DNAJC10	2477.07	-0.19073	0.0586907	-3.24976	0.00115504	0.00427987
ENSG00000077235	GTF3C1	5974.95	0.0759116	0.048685	1.55924	0.11894	0.243875
ENSG00000077238	IL4R	461.723	0.923047	0.102078	9.04252	1.53098e-19	2.49614e-18
ENSG00000077254	USP33	1922.52	0.0500193	0.0559366	0.894214	0.371207	0.563925
ENSG00000077264	PAK3	37.2068	-0.399599	0.291425	-1.37119	0.170316	0.321145
ENSG00000077274	CAPN6	2.80277	3.78409	1.46123	2.58967	0.0096068	0.0287252
ENSG00000077312	SNRPA	2276.89	0.00507157	0.0513035	0.0988544	0.921254	0.961966
ENSG00000077348	EXOSC5	687.298	0.204226	0.0838282	2.43625	0.0148405	0.042083
ENSG00000077380	DYNC1I2	1370.93	-0.213598	0.0625865	-3.41284	0.00064289	0.00249584
ENSG00000077454	LRCH4	599.816	-0.526802	0.083169	-6.33412	2.38705e-10	2.00508e-09
ENSG00000077458	FAM76B	348.708	-0.207314	0.114184	-1.81562	0.069429	0.1576
ENSG00000077463	SIRT6	465.719	-0.0138791	0.0951237	-0.145906	0.883996	0.93991
ENSG00000077514	POLD3	1095.9	0.148468	0.0688635	2.15598	0.0310856	0.0801059
ENSG00000077549	CAPZB	4323.34	-0.211444	0.0484737	-4.36203	1.2886e-05	6.553e-05
ENSG00000077585	GPR137B	749.109	0.41881	0.0746148	5.61296	1.98899e-08	1.38517e-07
ENSG00000077684	JADE1	669.072	-0.510841	0.0773132	-6.60742	3.91072e-11	3.49073e-10
ENSG00000077713	SLC25A43	1788.46	-0.0812265	0.0572631	-1.41848	0.156051	0.300219
ENSG00000077721	UBE2A	3214.24	-0.0652756	0.0486735	-1.34109	0.179891	0.334859
ENSG00000077782	FGFR1	1841.74	-0.0596913	0.0601296	-0.992711	0.320851	0.510355
ENSG00000077935	SMC1B	13.2402	-2.3406	0.564048	-4.14964	3.33002e-05	0.000159947
ENSG00000077942	FBLN1	180.886	-1.18864	0.162194	-7.32851	2.32723e-13	2.48194e-12
ENSG00000077984	CST7	62.6409	9.31961	1.19252	7.81502	5.49524e-15	6.59659e-14
ENSG00000078018	MAP2	677.109	0.551728	0.0797963	6.91421	4.70478e-12	4.54432e-11
ENSG00000078043	PIAS2	646.549	0.750974	0.0807009	9.30565	1.3318e-20	2.29366e-19
ENSG00000078053	AMPH	28.7263	0.121958	0.334746	0.364331	0.715611	0.841723
ENSG00000078061	ARAF	2901.53	-0.0554889	0.0576956	-0.961752	0.336174	0.527275
ENSG00000078070	MCCC1	1819.26	-0.0468888	0.0555944	-0.843409	0.398999	0.591856
ENSG00000078081	LAMP3	7.16799	0.962853	0.672861	1.43098	0.152435	0.295019
ENSG00000078114	NEBL	2845.72	0.128316	0.057064	2.24864	0.0245355	0.0654241
ENSG00000078124	ACER3	690.373	0.240618	0.0778452	3.09098	0.001995	0.00701382
ENSG00000078140	UBE2K	3212.04	0.0115998	0.0544117	0.213185	0.831183	0.910671
ENSG00000078142	PIK3C3	734.667	0.620249	0.0750928	8.25977	1.45955e-16	1.96954e-15
ENSG00000078177	N4BP2	1157.17	-0.553849	0.0746647	-7.41782	1.19064e-13	1.29202e-12
ENSG00000078237	TIGAR	71.7406	0.00675056	0.21101	0.0319916	0.974479	0.988514
ENSG00000078246	TULP3	938.956	-0.0500467	0.0675512	-0.740871	0.458771	0.646014
ENSG00000078269	SYNJ2	1063.45	-0.163259	0.0684875	-2.38377	0.0171363	0.0478114
ENSG00000078304	PPP2R5C	3012.07	-0.0731976	0.0488651	-1.49795	0.134146	0.267685
ENSG00000078319	PMS2P1	549.224	-0.283181	0.0909159	-3.11476	0.00184097	0.00651928
ENSG00000078369	GNB1	10260.2	-0.0881598	0.0429331	-2.05342	0.0400315	0.0991817
ENSG00000078401	EDN1	285.073	-2.37867	0.133575	-17.8077	6.15745e-71	5.81283e-69
ENSG00000078403	MLLT10	997.305	-0.375987	0.0688605	-5.46013	4.75794e-08	3.18585e-07
ENSG00000078487	ZCWPW1	271.569	-1.00842	0.118618	-8.50139	1.87329e-17	2.66088e-16
ENSG00000078589	P2RY10	2.19711	4.47983	1.55416	2.88248	0.00394558	0.0130155
ENSG00000078618	NRDC	8940.61	-0.0662749	0.051031	-1.29872	0.19404	0.354797
ENSG00000078668	VDAC3	2414.03	-0.0853923	0.0595736	-1.43339	0.151746	0.294083
ENSG00000078674	PCM1	3213.44	0.0265167	0.0628912	0.421628	0.673296	0.813002
ENSG00000078687	TNRC6C	1383.72	-0.421747	0.0682621	-6.17835	6.47753e-10	5.24883e-09
ENSG00000078699	CBFA2T2	951.854	-0.379221	0.0686389	-5.52487	3.29723e-08	2.24314e-07
ENSG00000078747	ITCH	1866.45	-0.695486	0.0587848	-11.8311	2.69725e-32	8.2494e-31
ENSG00000078795	PKD2L2	4.47678	0.0614297	0.829631	0.0740446	0.940975	0.971772
ENSG00000078804	TP53INP2	298.959	-0.0739736	0.115658	-0.639587	0.522441	0.69923
ENSG00000078808	SDF4	2986.81	0.1484	0.0552769	2.68467	0.00726011	0.0224457
ENSG00000078814	MYH7B	5.67527	-1.24136	0.761826	-1.62945	0.103218	0.217491
ENSG00000078898	BPIFB2	1.85901	-1.63728	1.41451	-1.15749	0.247073	0.424302
ENSG00000078900	TP73	565.511	-0.0432826	0.0898883	-0.481515	0.63015	0.781767
ENSG00000078902	TOLLIP	1116.86	0.321184	0.0721427	4.45207	8.50459e-06	4.42092e-05
ENSG00000078967	UBE2D4	661.067	1.14935	0.0909175	12.6417	1.24396e-36	4.4728e-35
ENSG00000079101	CLUL1	1.90024	-0.0223221	1.30776	-0.0170689	0.986382	0.993498
ENSG00000079102	RUNX1T1	153.779	-1.01645	0.152276	-6.67503	2.47178e-11	2.23767e-10
ENSG00000079134	THOC1	841.273	0.139377	0.0710253	1.96236	0.0497208	0.119235
ENSG00000079150	FKBP7	14.8684	0.292601	0.448352	0.652615	0.514004	0.693073
ENSG00000079156	OSBPL6	347.818	0.0184548	0.109272	0.16889	0.865883	0.930281
ENSG00000079215	SLC1A3	12.7953	-4.73872	0.926846	-5.11274	3.17521e-07	1.95542e-06
ENSG00000079246	XRCC5	11267.2	-0.0510838	0.043837	-1.16531	0.243892	0.420637
ENSG00000079257	LXN	1873.31	-0.852229	0.0568883	-14.9807	9.81403e-51	5.54517e-49
ENSG00000079263	SP140	2.30629	-0.213298	1.13879	-0.187302	0.851424	0.92226
ENSG00000079277	MKNK1	914.474	-0.16414	0.0697468	-2.35336	0.0186044	0.0513333
ENSG00000079308	TNS1	70.6385	0.796265	0.221812	3.58982	0.000330905	0.0013507
ENSG00000079313	REXO1	767.879	0.0721366	0.0777455	0.927856	0.353482	0.545025
ENSG00000079332	SAR1A	2895.69	-0.551922	0.0527255	-10.4678	1.21388e-25	2.77355e-24
ENSG00000079335	CDC14A	176.215	0.149869	0.136751	1.09593	0.27311	0.455038
ENSG00000079337	RAPGEF3	61.4446	0.0592816	0.224885	0.263609	0.792082	0.888135
ENSG00000079385	CEACAM1	1.88319	3.13454	1.6045	1.9536	0.0507489	0.121383
ENSG00000079387	SENP1	1152.13	-0.38111	0.0646687	-5.89327	3.78622e-09	2.85616e-08
ENSG00000079393	DUSP13	7.53693	0.233655	0.639413	0.36542	0.714798	0.841413
ENSG00000079432	CIC	3961	-0.144115	0.0501714	-2.87246	0.00407285	0.0133971
ENSG00000079459	FDFT1	6710.77	-0.594695	0.0466192	-12.7564	2.86996e-37	1.05847e-35
ENSG00000079462	PAFAH1B3	1609.37	-0.0786523	0.0641829	-1.22544	0.22041	0.390651
ENSG00000079482	OPHN1	871.382	-0.053239	0.0695067	-0.765955	0.443703	0.632561
ENSG00000079616	KIF22	5315.97	-0.253227	0.0474447	-5.3373	9.43418e-08	6.13088e-07
ENSG00000079691	CARMIL1	1202.79	-0.302403	0.0666903	-4.53443	5.7759e-06	3.06711e-05
ENSG00000079739	PGM1	984.798	0.459967	0.0713069	6.45053	1.11459e-10	9.59064e-10
ENSG00000079785	DDX1	4043.92	-0.249699	0.0498718	-5.00683	5.53343e-07	3.31255e-06
ENSG00000079805	DNM2	6808.47	-0.0752276	0.0526734	-1.42819	0.153238	0.296122
ENSG00000079819	EPB41L2	2963.1	0.470908	0.0519298	9.06818	1.21025e-19	1.97884e-18
ENSG00000079841	RIMS1	155.792	-3.02307	0.186074	-16.2466	2.36032e-59	1.65583e-57
ENSG00000079950	STX7	1091.09	0.244289	0.0679126	3.5971	0.000321781	0.00131721
ENSG00000079974	RABL2B	523.337	-0.017584	0.0929773	-0.189122	0.849998	0.921504
ENSG00000079999	KEAP1	3149.39	-0.104966	0.0599657	-1.75044	0.0800431	0.176709
ENSG00000080007	DDX43	344.031	0.241103	0.10457	2.30565	0.0211299	0.0573091
ENSG00000080031	PTPRH	2.47747	0.367822	1.1287	0.325881	0.744515	0.858724
ENSG00000080189	SLC35C2	2387.44	-0.0314923	0.0636803	-0.494537	0.620927	0.77556
ENSG00000080200	CRYBG3	69.9117	1.60125	0.232121	6.89833	5.26171e-12	5.06095e-11
ENSG00000080224	EPHA6	104.361	1.00063	0.180159	5.55416	2.78943e-08	1.91185e-07
ENSG00000080298	RFX3	228.815	-0.24534	0.124058	-1.97763	0.0479707	0.115654
ENSG00000080345	RIF1	2120.46	-0.172292	0.0703573	-2.44881	0.0143328	0.0408135
ENSG00000080371	RAB21	2256.93	0.0557294	0.0576508	0.966672	0.333708	0.524729
ENSG00000080503	SMARCA2	3277.06	-0.0974175	0.0517347	-1.88302	0.0596978	0.138962
ENSG00000080546	SESN1	561.898	-0.184221	0.0823825	-2.23616	0.0253411	0.0672155
ENSG00000080561	MID2	1548.4	-0.276943	0.0680507	-4.06965	4.70833e-05	0.000221058
ENSG00000080603	SRCAP	237.807	-0.173435	0.119455	-1.45189	0.146532	0.286398
ENSG00000080608	PUM3	781.052	-0.00837105	0.074719	-0.112034	0.910797	0.955227
ENSG00000080644	CHRNA3	23.8564	0.260443	0.374131	0.696128	0.486349	0.669947
ENSG00000080709	KCNN2	85.1597	1.59243	0.214414	7.42687	1.11197e-13	1.21008e-12
ENSG00000080802	CNOT4	1060.42	-0.0714665	0.066536	-1.0741	0.282777	0.466348
ENSG00000080815	PSEN1	3186.29	-0.531432	0.0509306	-10.4344	1.72645e-25	3.91351e-24
ENSG00000080819	CPOX	292.827	-0.082374	0.112258	-0.73379	0.463077	0.649604
ENSG00000080822	CLDND1	707.695	-0.280523	0.0767565	-3.65471	0.000257475	0.00106994
ENSG00000080823	MOK	207.918	-0.08534	0.130203	-0.655437	0.512187	0.691843
ENSG00000080824	HSP90AA1	46685.5	-0.0709663	0.0483791	-1.46688	0.142409	0.280129
ENSG00000080839	RBL1	520.943	-0.499572	0.101111	-4.94081	7.78006e-07	4.57627e-06
ENSG00000080845	DLGAP4	2150.36	-0.319309	0.0553812	-5.76565	8.13458e-09	5.89783e-08
ENSG00000080854	IGSF9B	257.193	-0.0702963	0.121539	-0.578384	0.563005	0.731788
ENSG00000080947	CROCCP3	108.775	0.695826	0.17308	4.02025	5.81358e-05	0.00026953
ENSG00000080986	NDC80	776.261	0.0550203	0.0726381	0.757458	0.448775	0.636943
ENSG00000081014	AP4E1	6509.13	-1.60707	0.0513574	-31.2919	6.01787e-215	4.60167e-212
ENSG00000081019	RSBN1	1928.55	0.271829	0.0596629	4.55609	5.21145e-06	2.77895e-05
ENSG00000081026	MAGI3	1393.51	-0.136643	0.0649225	-2.10471	0.0353165	0.0893133
ENSG00000081052	COL4A4	13.9628	0.40613	0.47181	0.860791	0.389353	0.582063
ENSG00000081059	TCF7	47.7889	2.92734	0.33646	8.70042	3.30656e-18	4.95444e-17
ENSG00000081087	OSTM1	494.247	0.55467	0.0891551	6.22141	4.92709e-10	4.03094e-09
ENSG00000081138	CDH7	118.216	-1.75216	0.182731	-9.5887	8.91981e-22	1.64751e-20
ENSG00000081148	IMPG2	11.2659	-0.343258	0.528671	-0.649284	0.516155	0.694735
ENSG00000081154	PCNP	2354.86	0.0102796	0.0591169	0.173886	0.861955	0.928215
ENSG00000081177	EXD2	1863.28	-0.554887	0.055814	-9.94173	2.74035e-23	5.54353e-22
ENSG00000081181	ARG2	216.848	-0.473052	0.124717	-3.793	0.000148838	0.000645555
ENSG00000081189	MEF2C	154.453	-5.01485	0.290785	-17.2459	1.20145e-66	9.98594e-65
ENSG00000081277	PKP1	885.803	-0.285278	0.0741316	-3.84826	0.000118958	0.000523883
ENSG00000081307	UBA5	1650.79	-0.323933	0.0616451	-5.2548	1.48183e-07	9.46092e-07
ENSG00000081320	STK17B	274.902	-0.36819	0.111161	-3.31222	0.000925571	0.00348876
ENSG00000081377	CDC14B	253.548	0.0942727	0.117709	0.800899	0.42319	0.614119
ENSG00000081386	ZNF510	739.864	-0.086512	0.0763698	-1.1328	0.257296	0.436954
ENSG00000081479	LRP2	41.6895	-1.69611	0.320884	-5.28576	1.25184e-07	8.05986e-07
ENSG00000081692	JMJD4	839.399	0.353736	0.0727389	4.86309	1.15567e-06	6.64106e-06
ENSG00000081721	DUSP12	721.735	0.151904	0.0782112	1.94222	0.0521101	0.124095
ENSG00000081760	AACS	4072.81	-0.334382	0.0463303	-7.21735	5.30088e-13	5.52235e-12
ENSG00000081791	DELE1	1999.45	0.379881	0.0570251	6.66165	2.7077e-11	2.44835e-10
ENSG00000081803	CADPS2	1021.65	0.226814	0.0675995	3.35526	0.000792909	0.00302349
ENSG00000081818	PCDHB4	18.2425	0.917399	0.43197	2.12375	0.0336908	0.0857502
ENSG00000081842	PCDHA6	145.552	0.13571	0.155634	0.871985	0.383217	0.575628
ENSG00000081853	PCDHGA2	63.4241	-2.23456	0.25593	-8.73113	2.52132e-18	3.80021e-17
ENSG00000081870	IFT25	455.568	-0.507449	0.0931563	-5.44728	5.11446e-08	3.41162e-07
ENSG00000081913	PHLPP1	657.276	0.568444	0.0822341	6.9125	4.76185e-12	4.59751e-11
ENSG00000081923	ATP8B1	1459.42	0.829179	0.0658765	12.5869	2.49387e-36	8.89724e-35
ENSG00000082014	SMARCD3	723.248	1.44321	0.0801725	18.0013	1.90153e-72	1.85622e-70
ENSG00000082068	WDR70	1108.03	0.0179207	0.0696798	0.257186	0.797035	0.8918
ENSG00000082126	MPP4	1.66144	1.02365	1.43136	0.715161	0.47451	NA
ENSG00000082146	STRADB	316.431	0.15501	0.109931	1.41006	0.158521	0.303748
ENSG00000082153	BZW1	4823.79	-0.408529	0.057162	-7.14687	8.87777e-13	9.12847e-12
ENSG00000082175	PGR	493.01	4.77556	0.302715	15.7757	4.56959e-56	2.95286e-54
ENSG00000082196	C1QTNF3	50.5371	-0.12126	0.262806	-0.461403	0.64451	0.79177
ENSG00000082212	ME2	670.008	0.835215	0.0803329	10.3969	2.56065e-25	5.78732e-24
ENSG00000082213	C5orf22	1060.4	-0.0899227	0.0681182	-1.3201	0.186803	0.344529
ENSG00000082258	CCNT2	1221.96	-0.00721579	0.0655564	-0.11007	0.912354	0.955899
ENSG00000082269	FAM135A	78.3884	-0.376554	0.202025	-1.8639	0.0623358	0.143977
ENSG00000082438	COBLL1	884.279	0.909322	0.0741351	12.2657	1.38336e-34	4.65997e-33
ENSG00000082458	DLG3	2835.43	0.144244	0.0518579	2.78152	0.00541044	0.0172622
ENSG00000082482	KCNK2	933.653	2.55126	0.0802529	31.7902	8.83168e-222	7.50366e-219
ENSG00000082497	SERTAD4	501.51	-0.387625	0.0896655	-4.32301	1.53914e-05	7.74369e-05
ENSG00000082512	TRAF5	451.971	-1.32756	0.101645	-13.0607	5.51932e-39	2.14599e-37
ENSG00000082515	MRPL22	540.205	-0.096443	0.0830492	-1.16128	0.245529	0.422634
ENSG00000082516	GEMIN5	1750.25	0.17716	0.0595333	2.97581	0.00292215	0.00992511
ENSG00000082641	NFE2L1	9464.69	-0.0561458	0.0461765	-1.2159	0.224024	0.395469
ENSG00000082684	SEMA5B	8.46658	-1.39437	0.683395	-2.04036	0.0413141	0.101853
ENSG00000082701	GSK3B	4947.48	-0.23191	0.0516601	-4.48914	7.15105e-06	3.75647e-05
ENSG00000082781	ITGB5	2858.73	0.0767705	0.0560027	1.37084	0.170426	0.321327
ENSG00000082805	ERC1	1089.98	-0.135106	0.07947	-1.70009	0.0891139	0.192923
ENSG00000082898	XPO1	8005.99	-0.202646	0.0586307	-3.45631	0.000547621	0.00215257
ENSG00000082929	LINC01587	5.75567	0.0264334	0.755531	0.0349865	0.972091	0.98737
ENSG00000082996	RNF13	1405.02	-0.145615	0.0635105	-2.29277	0.0218613	0.0590901
ENSG00000083093	PALB2	747.848	-0.0669196	0.0776701	-0.861588	0.388914	0.581559
ENSG00000083097	DOP1A	715.127	-0.129795	0.0760986	-1.70562	0.0880794	0.191086
ENSG00000083099	LYRM2	1931.16	-0.0151862	0.0548312	-0.276963	0.781809	0.881575
ENSG00000083123	BCKDHB	405.41	0.0828966	0.0952303	0.870485	0.384035	0.57648
ENSG00000083168	KAT6A	2322.54	-0.141307	0.0685728	-2.06068	0.0393335	0.0978326
ENSG00000083223	TUT7	1057.56	0.0658105	0.0665783	0.988468	0.322924	0.512863
ENSG00000083290	ULK2	1368.39	-0.0310908	0.0619299	-0.502032	0.615645	0.772265
ENSG00000083307	GRHL2	5560.88	-0.449268	0.0445027	-10.0953	5.7952e-24	1.21297e-22
ENSG00000083312	TNPO1	3934.89	0.134316	0.0514963	2.60826	0.00910043	0.0273933
ENSG00000083444	PLOD1	1853.72	0.215225	0.0688021	3.12817	0.00175899	0.00625503
ENSG00000083454	P2RX5	5.91044	2.54689	0.890568	2.85985	0.00423848	0.0138881
ENSG00000083457	ITGAE	291.483	0.120371	0.109685	1.09742	0.272456	0.454523
ENSG00000083520	DIS3	1383.05	0.0430912	0.0660034	0.652864	0.513844	0.692979
ENSG00000083535	PIBF1	280.339	0.145732	0.110402	1.32001	0.186832	0.344541
ENSG00000083544	TDRD3	162.11	-0.213168	0.144014	-1.48019	0.138823	0.274771
ENSG00000083635	NUFIP1	472.955	0.0624523	0.0882664	0.707543	0.479229	0.663653
ENSG00000083642	PDS5B	3340.88	-0.748978	0.0489541	-15.2996	7.6949e-53	4.54951e-51
ENSG00000083720	OXCT1	4059.45	0.0892926	0.0502247	1.77786	0.0754264	0.168643
ENSG00000083750	RRAGB	500.503	0.25473	0.0917043	2.77773	0.00547403	0.0174409
ENSG00000083799	CYLD	538.079	0.656093	0.0880459	7.45172	9.21338e-14	1.00741e-12
ENSG00000083807	SLC27A5	277.326	0.141491	0.113221	1.24969	0.211414	0.378975
ENSG00000083812	ZNF324	581.384	0.0174054	0.0853769	0.203865	0.838459	0.915002
ENSG00000083817	ZNF416	245.659	0.591952	0.122711	4.82397	1.40727e-06	7.98092e-06
ENSG00000083828	ZNF586	328.083	0.0163793	0.10365	0.158025	0.874437	0.934874
ENSG00000083838	ZNF446	547.411	0.0848871	0.0913243	0.929512	0.352624	0.544055
ENSG00000083845	RPS5	11451.7	0.274248	0.0445501	6.15593	7.46365e-10	6.00969e-09
ENSG00000083857	FAT1	1463.64	-0.477015	0.0755483	-6.31404	2.71841e-10	2.27509e-09
ENSG00000083896	YTHDC1	3218.82	-0.137517	0.0513364	-2.67875	0.0073898	0.0227821
ENSG00000083937	CHMP2B	1305.69	-0.129592	0.0686095	-1.88883	0.0589144	0.137386
ENSG00000084070	SMAP2	2012.56	-0.742699	0.0562748	-13.1977	9.04254e-40	3.63922e-38
ENSG00000084072	PPIE	1543.71	-0.0899846	0.0588496	-1.52906	0.12625	0.255394
ENSG00000084073	ZMPSTE24	1939.32	-0.261854	0.0649773	-4.02993	5.57937e-05	0.000259143
ENSG00000084090	STARD7	6192.26	-0.101989	0.0457137	-2.23104	0.0256785	0.0679272
ENSG00000084092	NOA1	1777.6	0.402884	0.0575621	6.99913	2.57565e-12	2.54568e-11
ENSG00000084093	REST	2496.48	-0.0351862	0.0525427	-0.669668	0.503069	0.684119
ENSG00000084110	HAL	8.31971	-0.00858604	0.603225	-0.0142336	0.988644	0.994082
ENSG00000084112	SSH1	2279.24	-0.587943	0.0582875	-10.0869	6.311e-24	1.31613e-22
ENSG00000084234	APLP2	12391.9	0.377037	0.0433204	8.70345	3.21942e-18	4.83334e-17
ENSG00000084444	FAM234B	2078.78	-0.804617	0.0597984	-13.4555	2.85879e-41	1.23272e-39
ENSG00000084453	SLCO1A2	2.77751	0.219913	1.10951	0.198206	0.842884	0.917309
ENSG00000084463	WBP11	2597.16	-0.032574	0.050545	-0.644455	0.51928	0.696788
ENSG00000084623	EIF3I	6836.57	0.15167	0.0413505	3.66792	0.000244533	0.00101992
ENSG00000084628	NKAIN1	578.213	1.7419	0.0891967	19.5287	6.25564e-85	7.79916e-83
ENSG00000084636	COL16A1	82.882	0.557227	0.197932	2.81525	0.00487396	0.0157566
ENSG00000084652	TXLNA	3455.16	-0.0794242	0.047953	-1.65629	0.0976629	0.207968
ENSG00000084676	NCOA1	1969.93	-0.178923	0.059597	-3.00221	0.00268027	0.00917748
ENSG00000084693	AGBL5	1072.46	0.0206918	0.0660218	0.313409	0.75397	0.864328
ENSG00000084710	EFR3B	1323.56	0.620159	0.0658597	9.41637	4.66941e-21	8.29715e-20
ENSG00000084731	KIF3C	1355.09	0.028083	0.0627328	0.44766	0.654398	0.799387
ENSG00000084733	RAB10	5233.33	-0.0351834	0.0509493	-0.690557	0.489844	0.672996
ENSG00000084754	HADHA	7585.88	0.0112723	0.0436668	0.258144	0.796296	0.891281
ENSG00000084764	MAPRE3	513.578	0.667042	0.086872	7.67844	1.61032e-14	1.86005e-13
ENSG00000084774	CAD	4302.69	-0.146996	0.0523666	-2.80706	0.00499958	0.0161082
ENSG00000085063	CD59	1168.57	0.399211	0.0649566	6.1458	7.9559e-10	6.37696e-09
ENSG00000085117	CD82	83.8515	1.36083	0.218212	6.23629	4.4806e-10	3.68934e-09
ENSG00000085185	BCORL1	660.57	-0.450801	0.0903538	-4.98929	6.0601e-07	3.60664e-06
ENSG00000085224	ATRX	4242.04	-0.26019	0.04896	-5.31434	1.07045e-07	6.9211e-07
ENSG00000085231	AK6	327.59	0.0301398	0.104168	0.289339	0.772322	0.875955
ENSG00000085274	MYNN	1156.72	-0.102418	0.0641112	-1.59751	0.110151	0.229008
ENSG00000085276	MECOM	443.34	1.32648	0.101289	13.0961	3.46785e-39	1.36454e-37
ENSG00000085365	SCAMP1	1720.75	-0.0598896	0.0757345	-0.790784	0.42907	0.619399
ENSG00000085377	PREP	1483.7	0.0939574	0.0600965	1.56344	0.117949	0.242363
ENSG00000085382	HACE1	378.233	0.102632	0.0976963	1.05052	0.293478	0.479003
ENSG00000085415	SEH1L	1849.97	0.356124	0.0571858	6.22749	4.73975e-10	3.89054e-09
ENSG00000085433	WDR47	502.26	-0.0048702	0.0871576	-0.0558781	0.955439	0.979458
ENSG00000085449	WDFY1	835.737	0.0814878	0.0728636	1.11836	0.263413	0.444128
ENSG00000085465	OVGP1	29.6897	0.626117	0.324351	1.93037	0.0535611	0.127167
ENSG00000085491	SLC25A24	2911.72	-0.0609748	0.0518699	-1.17553	0.239781	0.415483
ENSG00000085511	MAP3K4	800.682	-0.468743	0.0730432	-6.41735	1.3867e-10	1.183e-09
ENSG00000085514	PILRA	13.4407	-1.05261	0.512772	-2.05279	0.0400931	0.099302
ENSG00000085552	IGSF9	1457.83	0.714255	0.063033	11.3314	9.16784e-30	2.53081e-28
ENSG00000085644	ZNF213	1181.3	0.0544151	0.0728403	0.747047	0.455035	0.642489
ENSG00000085719	CPNE3	10591.7	0.361001	0.0481865	7.49174	6.79666e-14	7.50676e-13
ENSG00000085721	RRN3	2079.1	0.0699795	0.0599035	1.1682	0.242724	0.419007
ENSG00000085733	CTTN	10305.5	0.288143	0.0438838	6.56605	5.16659e-11	4.56907e-10
ENSG00000085741	WNT11	14.8982	0.0724616	0.458084	0.158184	0.874312	0.934789
ENSG00000085760	MTIF2	1434.41	-0.089393	0.0612578	-1.45929	0.144485	0.283144
ENSG00000085788	DDHD2	1248.05	0.0719914	0.0629723	1.14322	0.252946	0.431735
ENSG00000085831	TTC39A	2434.71	-0.0896188	0.0525564	-1.70519	0.0881585	0.191239
ENSG00000085832	EPS15	2450.32	0.110672	0.0534339	2.0712	0.0383398	0.0958078
ENSG00000085840	ORC1	698.312	-0.136939	0.076364	-1.79325	0.0729335	0.164206
ENSG00000085871	MGST2	362.71	-0.0524093	0.100431	-0.521845	0.601778	0.761367
ENSG00000085872	CHERP	1926.24	0.122363	0.0599046	2.04264	0.0410885	0.101359
ENSG00000085978	ATG16L1	1043.89	-0.380654	0.0668369	-5.69527	1.23175e-08	8.75894e-08
ENSG00000085982	USP40	1015.56	-0.0778095	0.067685	-1.14958	0.250316	0.428462
ENSG00000085998	POMGNT1	2086.06	0.372316	0.0537334	6.92896	4.23952e-12	4.11051e-11
ENSG00000085999	RAD54L	806.761	-0.0118487	0.0749079	-0.158177	0.874317	0.934789
ENSG00000086015	MAST2	2848.85	-0.162814	0.0544247	-2.99154	0.00277573	0.00947972
ENSG00000086061	DNAJA1	5821.9	0.0607657	0.0427218	1.42236	0.154922	0.298472
ENSG00000086062	B4GALT1	2215.69	0.376105	0.0549564	6.8437	7.71723e-12	7.30335e-11
ENSG00000086065	CHMP5	1347.66	0.186595	0.0611732	3.05026	0.0022864	0.00794696
ENSG00000086102	NFX1	1503.52	-0.144604	0.063026	-2.29435	0.0217705	0.0588655
ENSG00000086159	AQP6	8.84848	0.552208	0.623107	0.886217	0.375501	0.568366
ENSG00000086189	DIMT1	599.555	0.136913	0.0828102	1.65334	0.0982625	0.208949
ENSG00000086200	IPO11	890.384	-0.0217166	0.0701538	-0.309557	0.756898	0.86591
ENSG00000086205	FOLH1	62.1561	-3.6848	0.326396	-11.2894	1.48118e-29	4.04986e-28
ENSG00000086232	EIF2AK1	11436.8	0.238037	0.042821	5.55887	2.71529e-08	1.86326e-07
ENSG00000086300	SNX10	201.119	-1.32822	0.141347	-9.39687	5.62128e-21	9.94235e-20
ENSG00000086475	SEPHS1	2675.2	-0.605368	0.0510794	-11.8515	2.11362e-32	6.49083e-31
ENSG00000086504	MRPL28	2003.8	-0.0987605	0.0593127	-1.66508	0.0958963	0.204898
ENSG00000086544	ITPKC	1129.15	0.155251	0.069864	2.22219	0.0262702	0.0692768
ENSG00000086548	CEACAM6	319.804	0.2149	0.12109	1.77472	0.0759449	0.169621
ENSG00000086570	FAT2	3.41916	-0.867637	0.95794	-0.905732	0.365078	0.557838
ENSG00000086589	RBM22	2052.63	0.0133216	0.0529016	0.251818	0.801182	0.894273
ENSG00000086598	TMED2	5798.71	-0.0282526	0.0473111	-0.597166	0.550396	0.722616
ENSG00000086619	ERO1B	83.526	-1.54103	0.209011	-7.37299	1.66837e-13	1.79598e-12
ENSG00000086666	ZFAND6	1355.3	-0.0298161	0.0626984	-0.475549	0.634396	0.784488
ENSG00000086712	TXLNG	1521.7	0.223575	0.0612534	3.65	0.000262239	0.00108883
ENSG00000086717	PPEF1	28.276	-1.9216	0.36402	-5.27882	1.30015e-07	8.35634e-07
ENSG00000086730	LAT2	9.77654	0.651253	0.582828	1.1174	0.263823	0.4445
ENSG00000086758	HUWE1	16126.7	0.540646	0.0643474	8.40199	4.38964e-17	6.07348e-16
ENSG00000086827	ZW10	705.297	-0.0643758	0.0762546	-0.844222	0.398546	0.591565
ENSG00000086848	ALG9	121.998	-0.0353131	0.16895	-0.209015	0.834437	0.912653
ENSG00000087008	ACOX3	780.497	0.211962	0.072183	2.93645	0.00331996	0.0111394
ENSG00000087053	MTMR2	825.609	-0.0851329	0.076079	-1.11901	0.263137	0.443948
ENSG00000087074	PPP1R15A	737.249	0.613714	0.0787045	7.7977	6.30466e-15	7.52101e-14
ENSG00000087076	HSD17B14	15.9954	0.142679	0.453963	0.314296	0.753296	0.864031
ENSG00000087077	TRIP6	90.7281	-0.191857	0.19385	-0.989717	0.322312	0.512146
ENSG00000087085	ACHE	770.029	-2.22931	0.0912463	-24.4317	7.8673e-132	2.31379e-129
ENSG00000087086	FTL	8003.5	0.53433	0.0437315	12.2184	2.4784e-34	8.21597e-33
ENSG00000087087	SRRT	5835.6	-0.561825	0.0472527	-11.8898	1.33737e-32	4.11803e-31
ENSG00000087088	BAX	1670	-0.126289	0.0614146	-2.05633	0.0397508	0.0986461
ENSG00000087095	NLK	630.064	-0.00636134	0.0787868	-0.0807412	0.935648	0.969249
ENSG00000087111	PIGS	3183.99	0.0403995	0.053662	0.752851	0.451539	0.639481
ENSG00000087128	TMPRSS11E	3.68361	1.30405	1.01594	1.28359	0.199284	0.362163
ENSG00000087152	ATXN7L3	3781.94	-0.0936798	0.0527828	-1.77482	0.0759279	0.169616
ENSG00000087157	PGS1	1408.11	0.166829	0.0680405	2.4519	0.0142103	0.04052
ENSG00000087191	PSMC5	9522.65	0.0225603	0.041329	0.54587	0.585155	0.749328
ENSG00000087206	UIMC1	1438.65	-0.577312	0.0634258	-9.10217	8.85415e-20	1.45811e-18
ENSG00000087253	LPCAT2	241.092	1.99098	0.134557	14.7966	1.54155e-49	8.4399e-48
ENSG00000087258	GNAO1	8.03947	0.463939	0.627972	0.738789	0.460035	0.64688
ENSG00000087263	OGFOD1	1128.56	0.119047	0.0653236	1.82241	0.0683921	0.155662
ENSG00000087266	SH3BP2	2015.74	0.794581	0.0636357	12.4864	8.85564e-36	3.07335e-34
ENSG00000087269	NOP14	3540.3	0.0140831	0.0464542	0.303162	0.761766	0.869298
ENSG00000087274	ADD1	6937.57	-0.118355	0.0450642	-2.62636	0.00863045	0.0261374
ENSG00000087299	L2HGDH	922.827	-0.506746	0.0720025	-7.03789	1.9517e-12	1.94915e-11
ENSG00000087301	TXNDC16	834.78	-0.00965066	0.0722897	-0.1335	0.893798	0.9457
ENSG00000087302	RTRAF	2903.88	-0.638439	0.0568093	-11.2383	2.64497e-29	7.14672e-28
ENSG00000087338	GMCL1	1189.71	0.0719008	0.0689982	1.04207	0.297381	0.48381
ENSG00000087365	SF3B2	12679.7	-0.0410891	0.0418844	-0.981013	0.326586	0.517146
ENSG00000087448	KLHL42	1197.11	0.291811	0.0701109	4.16214	3.15281e-05	0.000152392
ENSG00000087460	GNAS	49666.5	-0.323923	0.0525715	-6.16158	7.20213e-10	5.80727e-09
ENSG00000087470	DNM1L	1925.53	0.24053	0.058111	4.13915	3.48594e-05	0.000166703
ENSG00000087494	PTHLH	2.98099	0.0925663	1.016	0.0911083	0.927407	0.965137
ENSG00000087495	PHACTR3	2.6382	3.69891	1.47173	2.51331	0.0119605	0.034841
ENSG00000087502	ERGIC2	872.76	0.176769	0.0738028	2.39516	0.0166132	0.0465312
ENSG00000087510	TFAP2C	2620.65	0.155406	0.0514285	3.02179	0.00251285	0.00865406
ENSG00000087586	AURKA	3953.85	-0.275555	0.0473495	-5.81959	5.89924e-09	4.357e-08
ENSG00000087589	CASS4	4.47934	2.84951	1.07479	2.65124	0.00801979	0.0244974
ENSG00000087842	PIR	394.097	-0.200462	0.0975781	-2.05438	0.0399389	0.0990165
ENSG00000087884	AAMDC	274.159	-0.151701	0.112325	-1.35056	0.176838	0.330589
ENSG00000087903	RFX2	234.575	-0.936495	0.121738	-7.69271	1.44048e-14	1.67145e-13
ENSG00000087995	METTL2A	2240.08	0.146288	0.0590174	2.47873	0.0131851	0.0379267
ENSG00000088002	SULT2B1	1014.48	0.180083	0.0893461	2.01557	0.0438448	0.107114
ENSG00000088035	ALG6	346.371	-0.0840967	0.101969	-0.824728	0.409526	0.602065
ENSG00000088038	CNOT3	3048.84	-0.156765	0.0561828	-2.79028	0.0052663	0.0168539
ENSG00000088053	GP6	3.59988	0.894145	0.940245	0.95097	0.34162	0.532714
ENSG00000088179	PTPN4	683.784	-0.10164	0.0774115	-1.31299	0.189187	0.348003
ENSG00000088205	DDX18	3193	0.0685885	0.053674	1.27787	0.201295	0.364934
ENSG00000088247	KHSRP	6058.59	-0.00223061	0.0464621	-0.0480092	0.961709	0.982361
ENSG00000088256	GNA11	2847.78	0.0560706	0.0579682	0.967264	0.333412	0.524562
ENSG00000088280	ASAP3	653.738	0.146729	0.0843957	1.73858	0.0821085	0.180488
ENSG00000088298	EDEM2	425.349	-0.737745	0.102321	-7.2101	5.59124e-13	5.81956e-12
ENSG00000088305	DNMT3B	968.612	-1.97335	0.0752954	-26.2081	2.14601e-151	7.69212e-149
ENSG00000088325	TPX2	4829.31	-0.737757	0.047517	-15.5262	2.30735e-54	1.41905e-52
ENSG00000088340	FER1L4	236.765	0.42398	0.130215	3.25599	0.00112997	0.00419189
ENSG00000088356	PDRG1	1172.17	-0.126217	0.066619	-1.89461	0.0581438	0.135938
ENSG00000088367	EPB41L1	1906.88	0.290465	0.0552287	5.25932	1.4459e-07	9.25218e-07
ENSG00000088387	DOCK9	1044.38	-0.111735	0.0755755	-1.47846	0.139285	0.275447
ENSG00000088448	ANKRD10	1116.14	0.0438431	0.0638399	0.686766	0.49223	0.675102
ENSG00000088451	TGDS	190.088	-0.0815096	0.131421	-0.620218	0.535114	0.710594
ENSG00000088538	DOCK3	111.841	0.40384	0.169728	2.37933	0.0173442	0.0483153
ENSG00000088543	C3orf18	87.1744	-0.152912	0.18772	-0.814577	0.415314	0.607398
ENSG00000088682	COQ9	1012.01	0.0920575	0.0724679	1.27032	0.203971	0.368731
ENSG00000088726	TMEM40	31.9221	0.407199	0.314127	1.29629	0.194876	0.355976
ENSG00000088727	KIF9	127.543	0.346752	0.160179	2.16478	0.0304047	0.0786163
ENSG00000088756	ARHGAP28	43.4857	2.75622	0.340398	8.09704	5.63117e-16	7.26133e-15
ENSG00000088766	CRLS1	10.2748	0.0850565	0.542944	0.156658	0.875514	0.935459
ENSG00000088808	PPP1R13B	1410.23	-0.201248	0.0606886	-3.31607	0.000912936	0.0034434
ENSG00000088812	ATRN	1901.29	0.168451	0.0621574	2.71007	0.00672688	0.0209496
ENSG00000088826	SMOX	72.879	1.25005	0.217194	5.75544	8.64179e-09	6.2478e-08
ENSG00000088832	FKBP1A	2179.17	0.151642	0.0578418	2.62167	0.0087501	0.0264498
ENSG00000088833	NSFL1C	1735.54	-0.15653	0.0636739	-2.45831	0.0139593	0.0399037
ENSG00000088836	SLC4A11	251.237	0.282768	0.119807	2.3602	0.0182652	0.0505188
ENSG00000088854	DNAAF9	599.954	-0.664009	0.0806274	-8.23553	1.78767e-16	2.394e-15
ENSG00000088876	ZNF343	155.338	-0.26121	0.143718	-1.81752	0.0691379	0.157063
ENSG00000088881	EBF4	67.3099	-1.56739	0.232876	-6.73059	1.68975e-11	1.55362e-10
ENSG00000088882	CPXM1	1.56962	1.14193	1.51234	0.755071	0.450206	NA
ENSG00000088888	MAVS	9517.84	0.152517	0.047272	3.22637	0.0012537	0.00460822
ENSG00000088899	LZTS3	69.3457	0.580676	0.217893	2.66496	0.00769969	0.0236327
ENSG00000088930	XRN2	4894.24	-0.387908	0.0456552	-8.49647	1.9545e-17	2.76767e-16
ENSG00000088970	KIZ	221.26	-0.0584856	0.126265	-0.463197	0.643223	0.790884
ENSG00000088986	DYNLL1	3364.81	-0.36595	0.0509653	-7.18038	6.95193e-13	7.20638e-12
ENSG00000088992	TESC	1062.94	3.53923	0.0897762	39.4228	0	0
ENSG00000089006	SNX5	2672.79	-0.221498	0.0686108	-3.22832	0.00124518	0.00457911
ENSG00000089009	RPL6	6573.89	0.184804	0.0545429	3.38823	0.000703458	0.00270897
ENSG00000089022	MAPKAPK5	1569.98	0.120153	0.0587679	2.04453	0.0409009	0.101019
ENSG00000089041	P2RX7	3.10156	-0.54973	1.01318	-0.54258	0.587419	0.751053
ENSG00000089048	ESF1	837.239	-0.205812	0.0753971	-2.72971	0.00633904	0.019893
ENSG00000089050	RBBP9	793.934	-0.338363	0.0733832	-4.61091	4.00916e-06	2.16655e-05
ENSG00000089053	ANAPC5	4604.48	-0.117672	0.0471874	-2.49372	0.0126414	0.0365415
ENSG00000089057	SLC23A2	1037.8	0.257854	0.067792	3.8036	0.000142608	0.000620176
ENSG00000089060	SLC8B1	288.447	0.578707	0.112417	5.14789	2.63438e-07	1.63641e-06
ENSG00000089063	TMEM230	1575.67	0.0399346	0.0594519	0.671712	0.501767	0.682834
ENSG00000089091	DZANK1	168.578	-0.272413	0.14865	-1.83258	0.0668645	0.152868
ENSG00000089094	KDM2B	1984.3	0.0041688	0.0567085	0.0735128	0.941398	0.972165
ENSG00000089101	CFAP61	3.09016	-1.56682	1.04239	-1.5031	0.132813	0.265905
ENSG00000089123	TASP1	413.887	-0.423301	0.0962883	-4.39618	1.1017e-05	5.66042e-05
ENSG00000089127	OAS1	25.1303	4.78791	0.710829	6.73567	1.63172e-11	1.50208e-10
ENSG00000089154	GCN1	8956.29	0.0177073	0.048986	0.361476	0.717743	0.84302
ENSG00000089157	RPLP0	17718.9	0.0593659	0.0546764	1.08577	0.277582	0.460354
ENSG00000089159	PXN	5944.76	-0.109362	0.0503426	-2.17235	0.0298294	0.0772943
ENSG00000089163	SIRT4	10.728	-0.480637	0.532027	-0.903407	0.36631	0.559018
ENSG00000089177	KIF16B	574.23	-0.0694447	0.085726	-0.810077	0.417896	0.609909
ENSG00000089195	TRMT6	587.728	0.0328842	0.0832547	0.394983	0.692855	0.826827
ENSG00000089220	PEBP1	8907.32	0.166625	0.0417952	3.98671	6.69946e-05	0.000307371
ENSG00000089234	BRAP	994.22	0.126999	0.0666085	1.90665	0.0565662	0.132899
ENSG00000089248	ERP29	3739.26	0.151414	0.0486803	3.11036	0.00186856	0.00660781
ENSG00000089280	FUS	13054.7	-0.290471	0.0537	-5.40915	6.33236e-08	4.17546e-07
ENSG00000089289	IGBP1	2754.31	0.19272	0.0520241	3.70444	0.00021186	0.000894217
ENSG00000089327	FXYD5	50.7423	2.01294	0.284749	7.06918	1.55847e-12	1.57148e-11
ENSG00000089335	ZNF302	785.646	0.265382	0.0836124	3.17395	0.00150379	0.00542661
ENSG00000089351	GRAMD1A	2497.26	0.856095	0.0599565	14.2786	2.97508e-46	1.47405e-44
ENSG00000089356	FXYD3	22.1238	0.0351678	0.381133	0.0922716	0.926482	0.964664
ENSG00000089486	CDIP1	2.35161	0.874067	1.19488	0.731508	0.464469	0.650625
ENSG00000089505	CMTM1	42.1638	0.110701	0.271653	0.407508	0.683635	0.820503
ENSG00000089597	GANAB	17665.2	-0.117764	0.0415991	-2.83093	0.00464128	0.0150766
ENSG00000089639	GMIP	438.584	0.522077	0.0923093	5.65574	1.55177e-08	1.09396e-07
ENSG00000089682	RBM41	588.163	0.272914	0.0881406	3.09634	0.00195923	0.00690182
ENSG00000089685	BIRC5	2840.42	-0.0894454	0.0509965	-1.75395	0.0794386	0.175734
ENSG00000089692	LAG3	77.5449	-0.963561	0.215852	-4.464	8.04443e-06	4.19122e-05
ENSG00000089693	MLF2	3828.38	0.0493817	0.0468545	1.05394	0.291911	0.476937
ENSG00000089723	OTUB2	131.434	-0.504081	0.159856	-3.15334	0.00161413	0.00579198
ENSG00000089737	DDX24	5444	-0.609828	0.0454592	-13.4148	4.9502e-41	2.11074e-39
ENSG00000089775	ZBTB25	550.669	-0.716107	0.0878081	-8.15537	3.48115e-16	4.55028e-15
ENSG00000089818	NECAP1	641.3	0.0293876	0.0805003	0.365062	0.715065	0.841598
ENSG00000089820	ARHGAP4	428.847	-0.878308	0.0938053	-9.3631	7.74273e-21	1.36106e-19
ENSG00000089847	ANKRD24	73.4824	-0.553948	0.206481	-2.6828	0.00730089	0.0225505
ENSG00000089876	DHX32	1224.78	-0.336679	0.0621676	-5.41567	6.10588e-08	4.03308e-07
ENSG00000089902	RCOR1	2732.37	-0.377499	0.0554784	-6.80444	1.01445e-11	9.49466e-11
ENSG00000089916	GPATCH2L	1785.46	-0.460507	0.0662372	-6.9524	3.59134e-12	3.51024e-11
ENSG00000090006	LTBP4	1262.42	0.314514	0.0723788	4.34539	1.3903e-05	7.03554e-05
ENSG00000090013	BLVRB	1227.41	-0.473072	0.0650362	-7.27397	3.49074e-13	3.66656e-12
ENSG00000090020	SLC9A1	4905.2	0.279774	0.0566342	4.94001	7.8118e-07	4.59376e-06
ENSG00000090054	SPTLC1	1650.75	-0.0168968	0.0579475	-0.291588	0.770602	0.874999
ENSG00000090060	PAPOLA	10673.2	-0.219447	0.0473814	-4.6315	3.63022e-06	1.97386e-05
ENSG00000090061	CCNK	2608.89	-0.525915	0.0557602	-9.43172	4.03402e-21	7.20719e-20
ENSG00000090097	PCBP4	616.989	0.101397	0.0798533	1.2698	0.204157	0.368972
ENSG00000090238	YPEL3	1378.57	0.251001	0.0631109	3.97714	6.97494e-05	0.000319308
ENSG00000090263	MRPS33	1313.04	-0.252914	0.06251	-4.04598	5.21052e-05	0.000243045
ENSG00000090266	NDUFB2	1600.92	-0.19691	0.0580883	-3.38984	0.000699329	0.00269488
ENSG00000090273	NUDC	2515.49	0.0522766	0.050662	1.03187	0.302133	0.489092
ENSG00000090316	MAEA	2378.94	0.117995	0.0535296	2.20429	0.0275038	0.0721072
ENSG00000090339	ICAM1	360.07	0.255732	0.10065	2.5408	0.0110598	0.0324648
ENSG00000090372	STRN4	4246.98	0.0326066	0.0513265	0.635278	0.525247	0.701327
ENSG00000090376	IRAK3	1.92562	-0.148051	1.25228	-0.118225	0.905889	0.952628
ENSG00000090382	LYZ	7.60152	1.11389	0.681847	1.63363	0.102336	0.21603
ENSG00000090432	MUL1	616.724	-0.102136	0.0897677	-1.13778	0.255211	0.434699
ENSG00000090447	TFAP4	432.668	-0.0667593	0.0959977	-0.695426	0.486789	0.670244
ENSG00000090470	PDCD7	1086.05	0.057918	0.0643203	0.900463	0.367874	0.560398
ENSG00000090487	SPG21	3337.18	0.182172	0.0551324	3.30426	0.000952287	0.00357946
ENSG00000090520	DNAJB11	776.302	-0.133251	0.0754076	-1.76708	0.0772148	0.171972
ENSG00000090530	P3H2	1.61125	0.434147	1.40449	0.309113	0.757235	NA
ENSG00000090534	THPO	19.0546	1.07623	0.437204	2.46163	0.0138306	0.0395802
ENSG00000090539	CHRD	424.98	1.18756	0.102782	11.5541	7.03517e-31	2.02747e-29
ENSG00000090554	FLT3LG	4.44243	-0.67357	0.83311	-0.8085	0.418803	0.610532
ENSG00000090565	RAB11FIP3	2728.93	0.220029	0.0573765	3.83483	0.00012565	0.00055113
ENSG00000090581	GNPTG	1109.88	0.262745	0.0743286	3.53491	0.00040791	0.00163821
ENSG00000090612	ZNF268	1006.15	0.199622	0.0710391	2.81003	0.00495376	0.0159763
ENSG00000090615	GOLGA3	3568.66	-0.166855	0.053414	-3.1238	0.00178531	0.00634077
ENSG00000090621	PABPC4	6259.6	0.249185	0.0481305	5.17727	2.25155e-07	1.41161e-06
ENSG00000090661	CERS4	2178.91	0.246136	0.0714199	3.44633	0.000568264	0.00222571
ENSG00000090674	MCOLN1	277.669	0.328646	0.110136	2.98401	0.00284502	0.0096947
ENSG00000090686	USP48	1736.37	0.00187078	0.056565	0.033073	0.973616	0.988001
ENSG00000090776	EFNB1	227.191	-0.321671	0.136462	-2.35722	0.0184123	0.0508582
ENSG00000090857	PDPR	3330.25	-0.0075796	0.0540181	-0.140316	0.88841	0.942478
ENSG00000090861	AARS1	9662.92	-0.413542	0.0429431	-9.62998	5.97403e-22	1.11237e-20
ENSG00000090863	GLG1	8112.85	0.0359877	0.0493379	0.729413	0.465749	0.651727
ENSG00000090889	KIF4A	2402.31	-0.313071	0.0516019	-6.06705	1.30281e-09	1.02597e-08
ENSG00000090905	TNRC6A	2272.09	-0.0167737	0.0544748	-0.307918	0.758145	0.866725
ENSG00000090924	PLEKHG2	2407.94	-0.579809	0.0599376	-9.67355	3.906e-22	7.35662e-21
ENSG00000090971	NAT14	574.094	-0.0914765	0.0866569	-1.05562	0.291143	0.476106
ENSG00000090975	PITPNM2	216.926	0.995698	0.135387	7.35444	1.91729e-13	2.0543e-12
ENSG00000090989	EXOC1	1279.52	0.00824755	0.0656134	0.125699	0.89997	0.949472
ENSG00000091009	RBM27	361.975	-0.247318	0.108867	-2.27176	0.0231011	0.062003
ENSG00000091010	POU4F3	3.9606	-0.224032	0.891613	-0.251266	0.801609	0.894413
ENSG00000091039	OSBPL8	2546.31	0.0267858	0.0633392	0.422895	0.672372	0.812271
ENSG00000091073	DTX2	269.831	0.622765	0.126204	4.93459	8.03194e-07	4.71476e-06
ENSG00000091127	PUS7	1051.09	0.0470019	0.068839	0.682781	0.494745	0.677116
ENSG00000091128	LAMB4	3.22528	-0.722035	0.99662	-0.724484	0.468769	0.654666
ENSG00000091129	NRCAM	2618.64	0.770606	0.0528602	14.5782	3.86632e-48	2.00664e-46
ENSG00000091136	LAMB1	1115.87	-2.24163	0.0721442	-31.0715	5.84459e-212	4.18984e-209
ENSG00000091137	SLC26A4	2.76297	0.017563	1.04183	0.0168578	0.98655	0.993498
ENSG00000091140	DLD	2471.77	-0.238411	0.0539736	-4.41718	9.9999e-06	5.17594e-05
ENSG00000091157	WDR7	656.23	0.284856	0.084425	3.37408	0.000740636	0.00284165
ENSG00000091164	TXNL1	2192.69	0.564961	0.055636	10.1546	3.16123e-24	6.6961e-23
ENSG00000091181	IL5RA	2.27082	-0.179658	1.1594	-0.154958	0.876854	0.935975
ENSG00000091262	ABCC6	10.7558	-1.53265	0.561424	-2.72994	0.00633455	0.019887
ENSG00000091317	CMTM6	2374.77	0.137023	0.0523031	2.61979	0.00879843	0.0265819
ENSG00000091409	ITGA6	101.118	-0.897669	0.181859	-4.93607	7.9711e-07	4.68264e-06
ENSG00000091428	RAPGEF4	637.851	-0.206341	0.0802812	-2.57023	0.0101631	0.0301684
ENSG00000091436	MAP3K20	1391.62	-0.12724	0.062817	-2.02556	0.0428102	0.105
ENSG00000091483	FH	1410.44	-0.07268	0.0617014	-1.17793	0.238825	0.414358
ENSG00000091490	SEL1L3	337.692	-0.0512865	0.100833	-0.508627	0.611014	0.768826
ENSG00000091513	TF	6.84512	-0.566016	0.675267	-0.838211	0.401912	0.594561
ENSG00000091527	CDV3	12994.2	-0.0389984	0.0636492	-0.612708	0.54007	0.714414
ENSG00000091536	MYO15A	16.7237	-0.969706	0.458393	-2.11545	0.0343919	0.0873118
ENSG00000091542	ALKBH5	3771.79	-0.151972	0.0505478	-3.00651	0.00264269	0.00905907
ENSG00000091622	PITPNM3	126.075	1.70436	0.180725	9.4307	4.0735e-21	7.27207e-20
ENSG00000091640	SPAG7	1297.69	0.156101	0.0640623	2.43671	0.0148216	0.042049
ENSG00000091651	ORC6	439.806	-0.00169919	0.104498	-0.0162604	0.987027	0.9937
ENSG00000091732	ZC3HC1	374.885	-0.607564	0.101236	-6.00148	1.95523e-09	1.51633e-08
ENSG00000091831	ESR1	28639.8	0.0850459	0.0423985	2.00587	0.04487	0.109177
ENSG00000091844	RGS17	195.061	-0.0139848	0.130747	-0.10696	0.91482	0.957704
ENSG00000091947	TMEM101	918.117	0.0569743	0.0704524	0.808692	0.418692	0.61041
ENSG00000091986	CCDC80	7.35891	1.10641	0.695177	1.59155	0.111485	0.231278
ENSG00000092010	PSME1	3910.97	-0.109408	0.0510737	-2.14216	0.0321803	0.0825469
ENSG00000092020	PPP2R3C	611.261	-0.638361	0.0897097	-7.11586	1.11219e-12	1.13495e-11
ENSG00000092036	HAUS4	495.174	-0.0882139	0.0875508	-1.00757	0.313659	0.501981
ENSG00000092068	SLC7A8	329.876	0.888698	0.111206	7.99145	1.33361e-15	1.6745e-14
ENSG00000092094	OSGEP	892.382	-0.510355	0.0947897	-5.38408	7.28155e-08	4.77253e-07
ENSG00000092096	SLC22A17	399.788	0.110729	0.102724	1.07793	0.281066	0.464495
ENSG00000092098	RNF31	33.1626	-0.678833	0.310244	-2.18806	0.028665	0.0746588
ENSG00000092108	SCFD1	1884.18	-0.65788	0.0595049	-11.0559	2.05305e-28	5.35193e-27
ENSG00000092140	G2E3	854.54	-0.47326	0.0723909	-6.53756	6.25293e-11	5.49587e-10
ENSG00000092148	HECTD1	9059.17	-0.422692	0.054426	-7.76636	8.07738e-15	9.53655e-14
ENSG00000092199	HNRNPC	12098.2	-0.102649	0.0479858	-2.13916	0.032423	0.0831044
ENSG00000092200	RPGRIP1	33.6158	-1.20728	0.326445	-3.69828	0.000217069	0.000914521
ENSG00000092201	SUPT16H	9590.91	-0.441931	0.0457521	-9.65925	4.49137e-22	8.41766e-21
ENSG00000092203	TOX4	3569.18	-0.359209	0.0476812	-7.53357	4.93718e-14	5.50603e-13
ENSG00000092208	GEMIN2	537.456	-0.396977	0.0861051	-4.61037	4.01944e-06	2.1716e-05
ENSG00000092295	TGM1	81.3942	0.233063	0.205914	1.13185	0.257699	0.437444
ENSG00000092330	TINF2	1605.07	-0.407013	0.0587051	-6.93318	4.11492e-12	3.99476e-11
ENSG00000092421	SEMA6A	382.156	1.09522	0.107142	10.2222	1.57768e-24	3.42728e-23
ENSG00000092439	TRPM7	22467	-1.31689	0.0550143	-23.9373	1.25439e-126	3.38538e-124
ENSG00000092445	TYRO3	1351.27	-0.712358	0.0724916	-9.82677	8.63432e-23	1.69873e-21
ENSG00000092470	WDR76	712.827	-0.458897	0.0802668	-5.71715	1.08328e-08	7.76093e-08
ENSG00000092529	CAPN3	2.71477	1.58376	1.18039	1.34173	0.179685	0.334589
ENSG00000092531	SNAP23	1366.21	-0.351566	0.0635615	-5.53112	3.18195e-08	2.16857e-07
ENSG00000092607	TBX15	1.71999	1.28434	1.38809	0.925262	0.35483	NA
ENSG00000092621	PHGDH	5125.06	0.152931	0.0470686	3.24911	0.00115767	0.00428824
ENSG00000092758	COL9A3	869.783	-0.45312	0.0772458	-5.86594	4.46584e-09	3.34464e-08
ENSG00000092820	EZR	6482.2	-0.104699	0.0483056	-2.16743	0.0302021	0.0781453
ENSG00000092841	MYL6	7690.12	-0.366621	0.0420232	-8.72424	2.67973e-18	4.03366e-17
ENSG00000092847	AGO1	2830.36	0.026771	0.061006	0.438826	0.660788	0.803907
ENSG00000092853	CLSPN	977.7	-0.360583	0.066786	-5.39908	6.69838e-08	4.40667e-07
ENSG00000092871	RFFL	351.521	-0.00857714	0.10289	-0.0833626	0.933563	0.968127
ENSG00000092929	UNC13D	1752.35	-0.276874	0.0692019	-4.00096	6.30872e-05	0.000290643
ENSG00000092931	MFSD11	669.742	-0.193046	0.0835648	-2.31014	0.0208805	0.0567669
ENSG00000092964	DPYSL2	1314.81	-1.02388	0.0613857	-16.6795	1.84629e-62	1.39322e-60
ENSG00000092969	TGFB2	307.694	-1.28033	0.119486	-10.7154	8.61961e-27	2.1148e-25
ENSG00000092978	GPATCH2	1729.9	0.619928	0.0582109	10.6497	1.74956e-26	4.20261e-25
ENSG00000093000	NUP50	1952.26	-0.0766201	0.0589037	-1.30077	0.193338	0.353992
ENSG00000093009	CDC45	1016.91	-0.716193	0.0667927	-10.7226	7.97102e-27	1.96407e-25
ENSG00000093010	COMT	2734.27	-0.684561	0.0683411	-10.0168	1.28566e-23	2.62627e-22
ENSG00000093072	ADA2	6.95081	-5.35814	1.30082	-4.11905	3.80435e-05	0.000180799
ENSG00000093144	ECHDC1	1977.1	0.408254	0.0576575	7.08068	1.43448e-12	1.44965e-11
ENSG00000093167	LRRFIP2	908.689	0.01929	0.0703348	0.27426	0.783885	0.882793
ENSG00000093183	SEC22C	949.27	-0.473751	0.070843	-6.68733	2.27285e-11	2.0682e-10
ENSG00000093217	XYLB	285.384	0.389028	0.118018	3.29635	0.000979507	0.00367215
ENSG00000094631	HDAC6	1692.68	-0.279476	0.0673318	-4.15072	3.31428e-05	0.000159325
ENSG00000094755	GABRP	10.9669	0.196163	0.534033	0.367323	0.713378	0.840605
ENSG00000094804	CDC6	1503.91	-0.202312	0.0647626	-3.1239	0.0017847	0.00633958
ENSG00000094841	UPRT	487.431	0.123202	0.0861912	1.4294	0.15289	0.295699
ENSG00000094880	CDC23	1650.46	0.0827517	0.0563211	1.46928	0.141756	0.279227
ENSG00000094914	AAAS	1685.91	-0.323162	0.0578955	-5.58181	2.38028e-08	1.64123e-07
ENSG00000094916	CBX5	9291.07	-0.245293	0.0522909	-4.69093	2.71968e-06	1.49795e-05
ENSG00000094975	SUCO	2259.68	-0.236356	0.0589715	-4.00796	6.1245e-05	0.00028303
ENSG00000095002	MSH2	2718.55	-0.0909889	0.0493848	-1.84245	0.0654096	0.150005
ENSG00000095015	MAP3K1	1852.79	0.91763	0.0626819	14.6395	1.57296e-48	8.27607e-47
ENSG00000095059	DHPS	82.465	-0.00249596	0.198813	-0.0125543	0.989983	0.994623
ENSG00000095066	HOOK2	2166.14	-0.0591585	0.0592724	-0.998078	0.318241	0.507399
ENSG00000095139	ARCN1	7419.47	-0.104796	0.0465025	-2.25356	0.0242236	0.0646977
ENSG00000095203	EPB41L4B	1024.49	0.610795	0.0669264	9.12637	7.08342e-20	1.17155e-18
ENSG00000095209	TMEM38B	380.304	0.144925	0.0984213	1.47249	0.140888	0.277899
ENSG00000095261	PSMD5	1933.45	0.191549	0.0536821	3.56821	0.000359422	0.00145545
ENSG00000095303	PTGS1	3.76345	2.13491	1.02776	2.07726	0.0377779	0.0946199
ENSG00000095319	NUP188	4421.07	-0.0716724	0.0494389	-1.44972	0.147137	0.287336
ENSG00000095321	CRAT	67.1951	-0.999456	0.228256	-4.37867	1.19407e-05	6.09253e-05
ENSG00000095380	NANS	1381.27	0.0629852	0.0606699	1.03816	0.299195	0.485913
ENSG00000095383	TBC1D2	446.932	-0.063909	0.0946738	-0.675045	0.499647	0.681005
ENSG00000095397	WHRN	483.604	-0.12281	0.094827	-1.2951	0.195286	0.356488
ENSG00000095485	CWF19L1	768.761	-0.127835	0.0735829	-1.73729	0.0823364	0.180885
ENSG00000095539	SEMA4G	45.3784	0.303355	0.266664	1.13759	0.255291	0.434763
ENSG00000095564	BTAF1	1950.27	-0.134854	0.0640704	-2.10478	0.0353108	0.089313
ENSG00000095574	IKZF5	428.806	-0.603502	0.0980884	-6.15263	7.62076e-10	6.12759e-09
ENSG00000095585	BLNK	364.149	-0.775119	0.0995223	-7.7884	6.78644e-15	8.08312e-14
ENSG00000095587	TLL2	6.47286	-0.292871	0.690466	-0.424164	0.671446	0.811665
ENSG00000095596	CYP26A1	5.21023	-0.500867	0.773829	-0.647258	0.517465	0.695666
ENSG00000095637	SORBS1	52.3492	0.295754	0.251764	1.17473	0.240104	0.415917
ENSG00000095739	BAMBI	5579.81	-0.617098	0.0508244	-12.1417	6.3455e-34	2.06476e-32
ENSG00000095752	IL11	92.1255	0.607845	0.189406	3.20922	0.00133097	0.00486573
ENSG00000095787	WAC	5120.86	-0.534801	0.0474965	-11.2598	2.07269e-29	5.62693e-28
ENSG00000095794	CREM	292.047	-0.7935	0.111858	-7.09382	1.30459e-12	1.32129e-11
ENSG00000095906	NUBP2	1727.05	0.0805257	0.0707966	1.13742	0.255362	0.434763
ENSG00000095951	HIVEP1	550.471	-0.637897	0.0872294	-7.31287	2.61505e-13	2.77857e-12
ENSG00000096006	CRISP3	237.626	-1.77294	0.139853	-12.6771	7.91852e-37	2.86064e-35
ENSG00000096060	FKBP5	1467.54	0.316726	0.0652342	4.85521	1.20259e-06	6.88826e-06
ENSG00000096063	SRPK1	2043.11	0.199838	0.0557882	3.58209	0.00034086	0.00138714
ENSG00000096070	BRPF3	2425.8	-0.200945	0.0586745	-3.42474	0.000615378	0.00239551
ENSG00000096080	MRPS18A	953.843	-0.0777275	0.0768506	-1.01141	0.31182	0.500046
ENSG00000096092	TMEM14A	484.613	-0.292254	0.088997	-3.28387	0.00102392	0.00382554
ENSG00000096093	EFHC1	663.136	-0.311509	0.0878849	-3.54451	0.00039335	0.00158337
ENSG00000096384	HSP90AB1	48663	-0.0266664	0.0522356	-0.510502	0.6097	0.767762
ENSG00000096401	CDC5L	2519.97	0.0302259	0.0519449	0.581884	0.560645	0.72986
ENSG00000096433	ITPR3	7173.85	0.343632	0.0487776	7.04488	1.85626e-12	1.85788e-11
ENSG00000096654	ZNF184	270.564	-0.167017	0.114992	-1.45242	0.146384	0.286181
ENSG00000096696	DSP	10254.1	-0.552314	0.0487255	-11.3352	8.78089e-30	2.42984e-28
ENSG00000096717	SIRT1	998.397	-0.48144	0.0683458	-7.04418	1.86556e-12	1.86637e-11
ENSG00000096746	HNRNPH3	5325.15	-0.317432	0.0554396	-5.72573	1.0299e-08	7.40394e-08
ENSG00000096872	IFT74	268.741	0.0531846	0.112641	0.47216	0.636813	0.786214
ENSG00000096968	JAK2	238.296	-0.190616	0.120128	-1.58677	0.112564	0.233234
ENSG00000097007	ABL1	3924.71	0.0350054	0.0593512	0.589801	0.555324	0.726456
ENSG00000097021	ACOT7	1100.48	-0.0494553	0.0647033	-0.764339	0.444665	0.633381
ENSG00000097033	SH3GLB1	1325.47	0.22252	0.0647108	3.43869	0.000584528	0.00228395
ENSG00000097046	CDC7	536.544	-0.117492	0.0863418	-1.36078	0.173585	0.326022
ENSG00000097096	SYDE2	547.897	-0.109629	0.0843928	-1.29903	0.193934	0.354632
ENSG00000099194	SCD	109565	-0.55837	0.0552715	-10.1023	5.39605e-24	1.13149e-22
ENSG00000099203	TMED1	651.409	-0.0402684	0.0844522	-0.476818	0.633491	0.784088
ENSG00000099204	ABLIM1	622.194	-1.51856	0.0847121	-17.9262	7.3699e-72	7.07387e-70
ENSG00000099219	ERMP1	1725.36	-0.115995	0.0576562	-2.01184	0.0442367	0.107922
ENSG00000099246	RAB18	1811.48	-0.455843	0.0567267	-8.03576	9.29981e-16	1.18258e-14
ENSG00000099250	NRP1	1579.06	-0.630692	0.0616641	-10.2279	1.48765e-24	3.23782e-23
ENSG00000099251	HSD17B7P2	73.8783	-1.22657	0.2241	-5.47334	4.41622e-08	2.9683e-07
ENSG00000099256	PRTFDC1	8.42753	-1.98948	0.679823	-2.92647	0.00342828	0.0114759
ENSG00000099260	PALMD	7.16277	-3.85242	1.00181	-3.84546	0.000120325	0.000529394
ENSG00000099282	TSPAN15	1083.1	-0.963434	0.0699771	-13.7678	3.97938e-43	1.80409e-41
ENSG00000099284	MACROH2A2	704.166	-1.44994	0.0858587	-16.8875	5.56255e-64	4.40017e-62
ENSG00000099290	WASHC2A	1897.39	-0.701234	0.0611817	-11.4615	2.05934e-30	5.81072e-29
ENSG00000099308	MAST3	510.718	0.401708	0.0858372	4.67988	2.87046e-06	1.57758e-05
ENSG00000099326	MZF1	996.3	0.582301	0.0781809	7.44813	9.46713e-14	1.03417e-12
ENSG00000099330	OCEL1	233.758	-0.126745	0.127456	-0.994418	0.320019	0.509516
ENSG00000099331	MYO9B	2670.55	0.0817357	0.0560277	1.45884	0.144608	0.283317
ENSG00000099337	KCNK6	1775.8	0.620352	0.0584123	10.6202	2.39952e-26	5.71006e-25
ENSG00000099338	CATSPERG	377.373	0.702245	0.112784	6.22644	4.7714e-10	3.91104e-09
ENSG00000099341	PSMD8	4493.88	-0.0104226	0.0484509	-0.215117	0.829676	0.909788
ENSG00000099364	FBXL19	1333.35	0.0624747	0.0641679	0.973613	0.330249	0.520895
ENSG00000099365	STX1B	32.9541	0.159848	0.324282	0.492928	0.622063	0.776353
ENSG00000099377	HSD3B7	871.956	-0.212726	0.0785231	-2.70909	0.00674681	0.0210031
ENSG00000099381	SETD1A	2107.35	-0.089568	0.0550556	-1.62687	0.103766	0.218404
ENSG00000099385	BCL7C	1233.48	0.0326415	0.069659	0.468589	0.639363	0.78762
ENSG00000099617	EFNA2	25.4128	0.967634	0.362009	2.67296	0.00751862	0.0231358
ENSG00000099622	CIRBP	5096.24	-0.157552	0.0519712	-3.03153	0.00243318	0.00841001
ENSG00000099624	ATP5F1D	1873.34	0.191592	0.0597908	3.20437	0.00135359	0.00494133
ENSG00000099625	CBARP	361.139	0.22555	0.101512	2.2219	0.0262899	0.0693185
ENSG00000099725	PRKY	1.6949	1.31272	1.54251	0.851028	0.394754	NA
ENSG00000099769	IGFALS	10.6004	0.435717	0.553978	0.786524	0.43156	0.6216
ENSG00000099783	HNRNPM	7589.55	-0.310886	0.0429778	-7.23364	4.70228e-13	4.90989e-12
ENSG00000099785	MARCHF2	296.736	-0.054604	0.109691	-0.497796	0.618628	0.773917
ENSG00000099795	NDUFB7	907.299	0.100951	0.083896	1.20329	0.228866	0.401913
ENSG00000099797	TECR	1576.34	-0.0364847	0.0596885	-0.611252	0.541033	0.715266
ENSG00000099800	TIMM13	573.582	0.241528	0.0828316	2.91589	0.00354677	0.0118346
ENSG00000099804	CDC34	1268.6	0.0423642	0.0744664	0.568903	0.569422	0.736831
ENSG00000099810	MTAP	3.11281	0.73749	1.03566	0.712099	0.476403	0.661463
ENSG00000099812	MISP	2345.32	-0.0907833	0.0676735	-1.34149	0.179761	0.334691
ENSG00000099814	CEP170B	4926.69	-0.208145	0.0547925	-3.79878	0.000145408	0.000631635
ENSG00000099817	POLR2E	3341.66	0.0700737	0.0521517	1.34365	0.179062	0.333822
ENSG00000099821	POLRMT	925.809	0.119205	0.0706446	1.68739	0.0915281	0.197169
ENSG00000099822	HCN2	850.015	0.76075	0.075812	10.0347	1.07284e-23	2.20529e-22
ENSG00000099840	IZUMO4	98.2586	0.423928	0.182784	2.31929	0.0203795	0.0555429
ENSG00000099849	RASSF7	1017.11	-0.0426112	0.0820674	-0.519222	0.603606	0.76261
ENSG00000099860	GADD45B	524.63	-0.186202	0.0853274	-2.18221	0.0290942	0.0755772
ENSG00000099864	PALM	1501.42	0.424318	0.0764005	5.55386	2.79429e-08	1.91461e-07
ENSG00000099866	MADCAM1	13.1511	-0.513693	0.477563	-1.07566	0.282081	0.465502
ENSG00000099875	MKNK2	3130.25	-0.205986	0.0554085	-3.7176	0.000201125	0.000852672
ENSG00000099889	ARVCF	764.475	-0.576321	0.0740007	-7.78805	6.80515e-15	8.0928e-14
ENSG00000099899	TRMT2A	1304.56	-0.255871	0.068608	-3.72946	0.000191893	0.00081735
ENSG00000099901	RANBP1	2084.36	-0.521149	0.0551658	-9.44695	3.4884e-21	6.25187e-20
ENSG00000099904	ZDHHC8	1242.22	-0.434373	0.0752331	-5.77369	7.75522e-09	5.63703e-08
ENSG00000099910	KLHL22	645.953	-0.280527	0.0785533	-3.57117	0.000355392	0.00144092
ENSG00000099917	MED15	1641.28	-0.422969	0.0609757	-6.93668	4.01416e-12	3.9019e-11
ENSG00000099940	SNAP29	1575.23	-0.759381	0.0571026	-13.2985	2.36011e-40	9.84379e-39
ENSG00000099942	CRKL	3154.57	-0.762037	0.0526308	-14.4789	1.64625e-47	8.42969e-46
ENSG00000099949	LZTR1	373.174	-0.494416	0.0995043	-4.9688	6.73701e-07	3.99346e-06
ENSG00000099953	MMP11	53.9287	0.530965	0.246471	2.15427	0.0312191	0.0804138
ENSG00000099954	CECR2	349.474	-1.79669	0.109742	-16.3718	3.03941e-60	2.19258e-58
ENSG00000099956	SMARCB1	3454.79	-0.556602	0.0504762	-11.027	2.83145e-28	7.34767e-27
ENSG00000099957	P2RX6	1.75595	0.0805152	1.44523	0.0557109	0.955572	NA
ENSG00000099968	BCL2L13	2162.74	-0.574297	0.0539583	-10.6433	1.87299e-26	4.48971e-25
ENSG00000099974	DDTL	38.48	-0.195622	0.283959	-0.688908	0.490881	0.673915
ENSG00000099991	CABIN1	3175.54	-0.609862	0.0588032	-10.3712	3.35127e-25	7.50762e-24
ENSG00000099992	TBC1D10A	269.302	-0.513704	0.126931	-4.04712	5.18522e-05	0.00024216
ENSG00000099994	SUSD2	475.154	3.788	0.132728	28.5397	3.77539e-179	1.7675e-176
ENSG00000099995	SF3A1	4794.14	-0.326863	0.0448425	-7.28913	3.11955e-13	3.29326e-12
ENSG00000099998	GGT5	11.7102	-2.52734	0.619234	-4.0814	4.47653e-05	0.000210779
ENSG00000099999	RNF215	481.763	-0.396791	0.0935303	-4.24238	2.21163e-05	0.000109013
ENSG00000100003	SEC14L2	61.9808	0.00954343	0.232365	0.0410709	0.967239	0.98541
ENSG00000100014	SPECC1L	1000.47	-0.591062	0.0718535	-8.22593	1.93686e-16	2.58623e-15
ENSG00000100023	PPIL2	1951.75	-0.417402	0.064217	-6.49987	8.03887e-11	7.01718e-10
ENSG00000100027	YPEL1	119.284	0.592106	0.168019	3.52403	0.000425032	0.00170339
ENSG00000100028	SNRPD3	1602.4	-0.403955	0.0600353	-6.72863	1.71265e-11	1.57278e-10
ENSG00000100029	PES1	2955.85	-0.395864	0.049293	-8.03083	9.68186e-16	1.2298e-14
ENSG00000100030	MAPK1	3869.12	-0.53539	0.048142	-11.1211	9.90827e-29	2.6066e-27
ENSG00000100033	PRODH	28.2564	-0.853385	0.331059	-2.57774	0.00994494	0.029579
ENSG00000100034	PPM1F	1029.47	-0.603583	0.0710157	-8.49929	1.90753e-17	2.70449e-16
ENSG00000100036	SLC35E4	53.9482	-0.639072	0.264915	-2.41236	0.0158495	0.0446284
ENSG00000100038	TOP3B	883.025	-0.674184	0.074393	-9.06247	1.27531e-19	2.08373e-18
ENSG00000100053	CRYBB3	1.98431	-0.219525	1.23337	-0.177988	0.858733	0.926724
ENSG00000100056	ESS2	694.947	-0.64522	0.0819904	-7.86947	3.56156e-15	4.33204e-14
ENSG00000100058	CRYBB2P1	281.975	-0.519924	0.113046	-4.59924	4.24027e-06	2.28177e-05
ENSG00000100060	MFNG	4.98034	0.51528	0.796797	0.646689	0.517833	0.695742
ENSG00000100065	CARD10	270.9	0.327504	0.117908	2.77762	0.00547579	0.0174441
ENSG00000100068	LRP5L	123.27	-0.789891	0.169145	-4.6699	3.01351e-06	1.65195e-05
ENSG00000100075	SLC25A1	5653.02	-0.749361	0.0452007	-16.5785	9.96168e-62	7.46801e-60
ENSG00000100077	GRK3	491.862	-0.789803	0.0907499	-8.70307	3.23032e-18	4.84654e-17
ENSG00000100078	PLA2G3	433.168	-1.66836	0.101331	-16.4645	6.60217e-61	4.82337e-59
ENSG00000100083	GGA1	1787.03	-0.19199	0.0627541	-3.0594	0.00221784	0.00773073
ENSG00000100084	HIRA	315.205	-0.568951	0.104864	-5.42561	5.77573e-08	3.82934e-07
ENSG00000100092	SH3BP1	89.4639	-0.089555	0.188481	-0.475142	0.634686	0.784593
ENSG00000100097	LGALS1	739.102	-0.636986	0.0792179	-8.04093	8.91601e-16	1.13503e-14
ENSG00000100099	HPS4	891.827	-0.518204	0.0718146	-7.21585	5.35981e-13	5.5812e-12
ENSG00000100100	PIK3IP1	667.629	-0.35966	0.0865318	-4.15638	3.23323e-05	0.000155787
ENSG00000100104	SRRD	759.359	-0.598259	0.0781908	-7.65127	1.99005e-14	2.2906e-13
ENSG00000100105	PATZ1	4240.3	-0.729514	0.0496812	-14.6839	8.1748e-49	4.34097e-47
ENSG00000100106	TRIOBP	1329.3	-0.237942	0.0634422	-3.75053	0.000176459	0.000756348
ENSG00000100109	TFIP11	1325.69	-0.675783	0.0625737	-10.7998	3.44951e-27	8.62942e-26
ENSG00000100116	GCAT	480.057	0.228999	0.0878572	2.6065	0.00914737	0.0275273
ENSG00000100124	ANKRD54	889.617	-0.0623123	0.0774307	-0.804749	0.420965	0.61207
ENSG00000100129	EIF3L	4512.02	0.4051	0.0474775	8.53246	1.43267e-17	2.05024e-16
ENSG00000100138	SNU13	2829.8	0.0577212	0.0527567	1.0941	0.27391	0.45592
ENSG00000100139	MICALL1	1261.81	-0.0878889	0.0677441	-1.29737	0.194505	0.355506
ENSG00000100142	POLR2F	726.865	0.165022	0.0778583	2.11952	0.0340469	0.086503
ENSG00000100147	CCDC134	134.324	-0.430961	0.169814	-2.53785	0.0111537	0.0327068
ENSG00000100150	DEPDC5	369.443	-0.433308	0.0979931	-4.42182	9.7873e-06	5.06819e-05
ENSG00000100151	PICK1	667.158	0.0685811	0.0803176	0.853874	0.393175	0.586058
ENSG00000100154	TTC28	363.035	-0.152806	0.0978847	-1.56108	0.118504	0.243178
ENSG00000100156	SLC16A8	3.54739	1.28655	1.06328	1.20998	0.226285	0.398447
ENSG00000100162	CENPM	434.325	0.0852838	0.105645	0.80727	0.419511	0.61093
ENSG00000100167	SEPTIN3	395.224	-0.188759	0.0950818	-1.98523	0.0471186	0.113791
ENSG00000100181	TPTEP1	2.31003	-0.591096	1.14031	-0.518365	0.604204	0.763029
ENSG00000100196	KDELR3	552.593	0.295467	0.0911817	3.24042	0.00119353	0.0044054
ENSG00000100197	CYP2D6	14.4997	1.25371	0.511202	2.45247	0.0141877	0.0404721
ENSG00000100201	DDX17	12587.5	0.0542881	0.0494528	1.09777	0.272303	0.454366
ENSG00000100206	DMC1	113.143	0.882405	0.176119	5.01029	5.43472e-07	3.25686e-06
ENSG00000100207	TCF20	2258.71	-0.0678855	0.0580514	-1.1694	0.242241	0.418503
ENSG00000100209	HSCB	732.094	0.204389	0.0747541	2.73415	0.00625412	0.0196641
ENSG00000100211	CBY1	561.817	-0.0123802	0.0836525	-0.147996	0.882346	0.939122
ENSG00000100216	TOMM22	1744.31	0.0566797	0.0570423	0.993643	0.320397	0.509913
ENSG00000100218	RSPH14	2.36166	0.223096	1.19457	0.186759	0.85185	0.922505
ENSG00000100219	XBP1	24546.8	-0.322516	0.0573765	-5.62105	1.89806e-08	1.32667e-07
ENSG00000100220	RTCB	2317.29	-0.645333	0.0523073	-12.3373	5.70051e-35	1.9402e-33
ENSG00000100221	JOSD1	2114.19	-0.180445	0.0527235	-3.42248	0.000620537	0.00241437
ENSG00000100225	FBXO7	2270.37	-0.616146	0.0595774	-10.3419	4.55204e-25	1.01284e-23
ENSG00000100226	GTPBP1	1157.64	0.202521	0.0671009	3.01816	0.00254312	0.0087465
ENSG00000100227	POLDIP3	2914.04	-0.0473619	0.0522842	-0.905855	0.365013	0.55778
ENSG00000100228	RAB36	277.491	-0.171051	0.112545	-1.51986	0.128547	0.259014
ENSG00000100234	TIMP3	90.5727	1.56329	0.203151	7.69518	1.41294e-14	1.64033e-13
ENSG00000100239	PPP6R2	2005.26	0.271023	0.0567019	4.77978	1.75485e-06	9.87399e-06
ENSG00000100241	SBF1	3336.61	0.252928	0.060644	4.1707	3.03669e-05	0.000147058
ENSG00000100242	SUN2	1576.16	0.0317759	0.0720594	0.440968	0.659236	0.802871
ENSG00000100243	CYB5R3	3436.45	-0.14571	0.0563296	-2.58673	0.0096891	0.0289243
ENSG00000100246	DNAL4	469.212	0.0606375	0.0917284	0.661055	0.508577	0.688792
ENSG00000100253	MIOX	7.93987	-0.835299	0.664337	-1.25734	0.20863	0.37515
ENSG00000100258	LMF2	1057.24	-0.234881	0.0703324	-3.33958	0.000839044	0.00318565
ENSG00000100263	RHBDD3	586.263	-0.981557	0.0880053	-11.1534	6.89251e-29	1.83003e-27
ENSG00000100266	PACSIN2	1747.29	-0.672	0.0587246	-11.4432	2.54192e-30	7.14603e-29
ENSG00000100271	TTLL1	212.68	-0.0248081	0.125675	-0.197399	0.843515	0.917551
ENSG00000100276	RASL10A	74.3915	-1.64877	0.220795	-7.46742	8.17821e-14	8.9636e-13
ENSG00000100280	AP1B1	5800.71	-0.771858	0.0526943	-14.6478	1.39081e-48	7.33453e-47
ENSG00000100281	HMGXB4	1151.42	-0.0483207	0.063416	-0.761964	0.446081	0.63469
ENSG00000100284	TOM1	764.823	0.360988	0.0807272	4.4717	7.75986e-06	4.05308e-05
ENSG00000100288	CHKB	18.0211	-0.80761	0.419808	-1.92376	0.0543844	0.128815
ENSG00000100290	BIK	152.002	-0.108365	0.148786	-0.728327	0.466414	0.65237
ENSG00000100292	HMOX1	91.1506	2.04859	0.215817	9.49224	2.26125e-21	4.09739e-20
ENSG00000100294	MCAT	511.207	0.0795624	0.0945543	0.841446	0.400098	0.59291
ENSG00000100296	THOC5	1600	-0.613672	0.0581226	-10.5582	4.65373e-26	1.08935e-24
ENSG00000100297	MCM5	2320.87	-0.0594003	0.0534844	-1.11061	0.266736	0.447846
ENSG00000100298	APOBEC3H	2.70577	0.704979	1.06109	0.664393	0.506439	0.686748
ENSG00000100299	ARSA	373.119	0.437373	0.105632	4.14053	3.46503e-05	0.000165841
ENSG00000100300	TSPO	971.313	0.537277	0.0913187	5.88354	4.0158e-09	3.02041e-08
ENSG00000100302	RASD2	11.0497	0.894464	0.545923	1.63844	0.10133	0.214152
ENSG00000100304	TTLL12	2665.16	0.379987	0.0576003	6.59696	4.19685e-11	3.72728e-10
ENSG00000100307	CBX7	492.238	0.227614	0.0906228	2.51166	0.0120166	0.0349733
ENSG00000100311	PDGFB	988.439	0.190919	0.0715787	2.66726	0.00764733	0.0234814
ENSG00000100314	CABP7	3.16729	0.220086	0.994257	0.221357	0.824814	0.907716
ENSG00000100316	RPL3	20749.1	0.15865	0.0466196	3.40307	0.000666335	0.0025803
ENSG00000100319	ZMAT5	299.775	-0.848577	0.112144	-7.56683	3.82433e-14	4.30261e-13
ENSG00000100320	RBFOX2	1834.68	0.137988	0.055833	2.47144	0.0134572	0.0386161
ENSG00000100321	SYNGR1	1542.91	-0.0452478	0.0793979	-0.569886	0.568755	0.736073
ENSG00000100324	TAB1	954.47	-0.0217186	0.0760251	-0.285677	0.775126	0.877703
ENSG00000100325	ASCC2	1998.49	-0.695745	0.0555474	-12.5253	5.43158e-36	1.9052e-34
ENSG00000100330	MTMR3	2322.47	-0.574575	0.0582427	-9.86519	5.89208e-23	1.17127e-21
ENSG00000100335	MIEF1	1568.62	0.0974043	0.0627983	1.55107	0.120886	0.246956
ENSG00000100336	APOL4	64.6206	-0.120725	0.226501	-0.533	0.594034	0.755929
ENSG00000100342	APOL1	3.84438	2.08965	1.03247	2.02394	0.0429761	0.105272
ENSG00000100344	PNPLA3	41.3076	-0.32114	0.273592	-1.17379	0.240478	0.416312
ENSG00000100345	MYH9	28089.7	0.197331	0.0543977	3.62755	0.000286119	0.00118092
ENSG00000100346	CACNA1I	11.5335	0.949989	0.534296	1.77802	0.0754008	0.168603
ENSG00000100347	SAMM50	1103.16	-0.0384673	0.0704564	-0.545973	0.585084	0.749279
ENSG00000100348	TXN2	1916.45	-0.113006	0.0578047	-1.95496	0.0505873	0.121059
ENSG00000100350	FOXRED2	2991.39	0.189766	0.0546395	3.47305	0.000514579	0.0020314
ENSG00000100353	EIF3D	5307.48	0.337917	0.0495158	6.82441	8.82856e-12	8.31051e-11
ENSG00000100354	TNRC6B	794.271	-0.265061	0.086277	-3.07221	0.00212481	0.00742583
ENSG00000100359	SGSM3	22.002	-0.513413	0.388282	-1.32227	0.186079	0.343442
ENSG00000100360	IFT27	476.315	-0.180945	0.0888193	-2.03722	0.0416276	0.102461
ENSG00000100362	PVALB	51.346	-2.39955	0.28642	-8.37772	5.39624e-17	7.44375e-16
ENSG00000100364	KIAA0930	1827.89	-0.034986	0.0655536	-0.533702	0.593548	0.755562
ENSG00000100365	NCF4	2.03213	0.215947	1.23777	0.174464	0.861501	0.928007
ENSG00000100368	CSF2RB	2.78569	0.332553	1.03516	0.321259	0.748014	0.860437
ENSG00000100372	SLC25A17	586.624	0.011463	0.088372	0.129713	0.896793	0.947893
ENSG00000100373	UPK3A	80.2792	-1.43192	0.211577	-6.76785	1.30711e-11	1.21054e-10
ENSG00000100376	FAM118A	810.487	-0.59708	0.078738	-7.58312	3.37337e-14	3.81584e-13
ENSG00000100379	KCTD17	295.896	0.478433	0.113734	4.20659	2.59252e-05	0.000126672
ENSG00000100380	ST13	4387.06	0.198862	0.0456448	4.35672	1.32024e-05	6.71091e-05
ENSG00000100385	IL2RB	5.83999	-2.10413	0.835991	-2.51693	0.0118384	0.0345204
ENSG00000100387	RBX1	753.924	-0.238657	0.0756789	-3.15354	0.00161302	0.00578891
ENSG00000100393	EP300	3044.95	-0.0958557	0.0598976	-1.60033	0.109526	0.227976
ENSG00000100395	L3MBTL2	1267.22	-0.0537458	0.0710782	-0.756149	0.44956	0.637859
ENSG00000100399	CHADL	17.1834	1.46007	0.467665	3.12204	0.00179601	0.00637481
ENSG00000100401	RANGAP1	4504.47	-0.208426	0.0504852	-4.12846	3.65199e-05	0.000174027
ENSG00000100403	ZC3H7B	4600.8	0.0150127	0.0559549	0.2683	0.788468	0.885512
ENSG00000100410	PHF5A	1034.4	-0.191662	0.0662541	-2.89282	0.00381796	0.012638
ENSG00000100412	ACO2	5974.74	0.112676	0.0484177	2.32716	0.0199568	0.0545885
ENSG00000100413	POLR3H	3773.53	0.15173	0.0551446	2.75149	0.00593242	0.0187477
ENSG00000100416	TRMU	1015.6	-0.120598	0.0687787	-1.75342	0.0795302	0.175882
ENSG00000100417	PMM1	638.226	-0.0641394	0.0833618	-0.76941	0.44165	0.631007
ENSG00000100418	DESI1	935.293	0.42859	0.0722658	5.93075	3.01548e-09	2.29742e-08
ENSG00000100422	CERK	2133.23	0.808852	0.0555682	14.556	5.34834e-48	2.76955e-46
ENSG00000100425	BRD1	1208.48	-0.0247537	0.0668406	-0.370339	0.71113	0.839249
ENSG00000100426	ZBED4	1156.37	0.0507293	0.0668618	0.758719	0.448021	0.636305
ENSG00000100429	HDAC10	59.0763	0.374509	0.241738	1.54924	0.121325	0.247571
ENSG00000100439	ABHD4	817.333	0.0454543	0.0858749	0.529308	0.596592	0.757503
ENSG00000100441	KHNYN	4090.73	-0.894213	0.0483631	-18.4896	2.5051e-76	2.72356e-74
ENSG00000100442	FKBP3	3109.72	-0.814185	0.052508	-15.5059	3.16238e-54	1.93971e-52
ENSG00000100445	SDR39U1	1392.24	-0.474685	0.0633793	-7.48958	6.90923e-14	7.62742e-13
ENSG00000100461	RBM23	3140.84	-0.361843	0.0541792	-6.67862	2.41195e-11	2.18869e-10
ENSG00000100462	PRMT5	4325.8	-0.46003	0.0463878	-9.91703	3.51042e-23	7.05158e-22
ENSG00000100473	COCH	360.543	-0.764501	0.101328	-7.54485	4.52818e-14	5.05974e-13
ENSG00000100478	AP4S1	509.696	-0.711125	0.0860008	-8.26882	1.35294e-16	1.82782e-15
ENSG00000100479	POLE2	280.227	-1.25334	0.117659	-10.6523	1.7014e-26	4.09122e-25
ENSG00000100483	VCPKMT	266.584	-0.604113	0.126041	-4.79298	1.64324e-06	9.26437e-06
ENSG00000100485	SOS2	1426.69	-0.693942	0.0645642	-10.7481	6.04988e-27	1.49875e-25
ENSG00000100490	CDKL1	9.53689	0.343926	0.574699	0.598447	0.549542	0.721915
ENSG00000100503	NIN	2775.17	-0.664373	0.0575962	-11.535	8.78754e-31	2.51041e-29
ENSG00000100504	PYGL	600.386	-1.51529	0.0851337	-17.799	7.19547e-71	6.76492e-69
ENSG00000100505	TRIM9	4.74755	-1.46182	0.901214	-1.62205	0.104792	0.220161
ENSG00000100519	PSMC6	1799.92	-0.689069	0.0575954	-11.964	5.48793e-33	1.7105e-31
ENSG00000100522	GNPNAT1	3983.39	-0.794322	0.0538182	-14.7594	2.67845e-49	1.44914e-47
ENSG00000100523	DDHD1	1085.1	-0.537443	0.0680771	-7.89463	2.91184e-15	3.56253e-14
ENSG00000100526	CDKN3	715.814	-0.87859	0.0773024	-11.3656	6.20177e-30	1.72656e-28
ENSG00000100528	CNIH1	2229.15	-0.524508	0.0543372	-9.65282	4.78225e-22	8.94819e-21
ENSG00000100532	CGRRF1	314.178	-0.537192	0.109509	-4.90546	9.32088e-07	5.4173e-06
ENSG00000100554	ATP6V1D	1635.11	-0.502934	0.0588017	-8.55305	1.19883e-17	1.7242e-16
ENSG00000100558	PLEK2	308.169	-0.743049	0.107193	-6.93188	4.15296e-12	4.02999e-11
ENSG00000100564	PIGH	395.63	-0.730001	0.100289	-7.27895	3.36433e-13	3.54514e-12
[truncated: 21,332 more rows]

## Sheet: KO2_vs_LTED
ensembl_gene_id	hgnc_symbol	baseMean_KO2_vs_LTED	log2FoldChange_KO2_vs_LTED	lfcSE_KO2_vs_WT	stat_KO2_vs_WT	pvalue_KO2_vs_LTED	padj_KO2_vs_LTED
ENSG00000000003	TSPAN6	1201.68	-0.253449	0.0711464	-3.56236	0.000367539	0.00166645
ENSG00000000419	DPM1	1680.81	-0.112122	0.0684052	-1.63908	0.101197	0.218575
ENSG00000000457	SCYL3	575.951	-0.169063	0.0894271	-1.89052	0.0586889	0.141941
ENSG00000000460	C1orf112	367.087	-0.859755	0.107694	-7.98328	1.42495e-15	2.486e-14
ENSG00000001036	FUCA2	2913.18	0.525501	0.0603809	8.7031	3.2294e-18	6.77927e-17
ENSG00000001084	GCLC	1704.56	-0.0147377	0.0765652	-0.192486	0.847362	0.918069
ENSG00000001167	NFYA	1612.96	-0.0590676	0.066309	-0.890793	0.37304	0.561393
ENSG00000001460	STPG1	181.521	0.265952	0.139934	1.90056	0.05736	0.139436
ENSG00000001461	NIPAL3	1117.63	0.119178	0.0724365	1.64528	0.0999118	0.216377
ENSG00000001497	LAS1L	2097.02	-0.00666117	0.0628386	-0.106004	0.915579	0.957
ENSG00000001561	ENPP4	355.72	-0.0476934	0.111231	-0.42878	0.668084	0.806689
ENSG00000001617	SEMA3F	3912.68	-0.53338	0.0725309	-7.35384	1.92595e-13	2.8075e-12
ENSG00000001629	ANKIB1	3155.08	-1.21036	0.0625538	-19.3492	2.0717e-83	4.36153e-81
ENSG00000001630	CYP51A1	230.702	-0.879225	0.162597	-5.40738	6.39524e-08	5.25812e-07
ENSG00000001631	KRIT1	133.136	-1.57175	0.172486	-9.11232	8.06362e-20	1.90868e-18
ENSG00000002016	RAD52	226.443	-0.511743	0.128316	-3.98814	6.65925e-05	0.000347401
ENSG00000002330	BAD	926.502	0.011753	0.108112	0.108712	0.913431	0.955911
ENSG00000002549	LAP3	2218.45	-0.116086	0.0622507	-1.86481	0.0622081	0.148923
ENSG00000002586	CD99	1686.34	0.0112013	0.0678642	0.165054	0.868901	0.932121
ENSG00000002586	CD99	1686.34	0.0112013	0.0678642	0.165054	0.868901	0.932121
ENSG00000002587	HS3ST1	10.0666	1.32614	0.579882	2.28691	0.0222011	0.0631783
ENSG00000002822	MAD1L1	4.0758	-0.890773	0.920756	-0.967437	0.333326	0.519479
ENSG00000002834	LASP1	11778.9	0.0822115	0.0568232	1.44679	0.147955	0.293032
ENSG00000002919	SNX11	836.892	0.221908	0.0833251	2.66316	0.00774101	0.0255524
ENSG00000003056	M6PR	1893.39	0.166021	0.0656531	2.52876	0.0114468	0.0358859
ENSG00000003096	KLHL13	22.1349	-0.712447	0.404967	-1.75927	0.0785314	0.179221
ENSG00000003137	CYP26B1	24.4679	-0.312243	0.355215	-0.879024	0.379388	0.566818
ENSG00000003147	ICA1	4019.43	-0.769456	0.0648351	-11.8679	1.7376e-32	8.18168e-31
ENSG00000003249	DBNDD1	2027.98	-0.38863	0.0684506	-5.67753	1.36655e-08	1.22475e-07
ENSG00000003393	ALS2	1133.63	-0.0436181	0.0771738	-0.565193	0.571942	0.738409
ENSG00000003402	CFLAR	1058.84	0.0912966	0.0779504	1.17121	0.241513	0.416933
ENSG00000003436	TFPI	1574.74	-1.19022	0.0751417	-15.8396	1.658e-56	1.77082e-54
ENSG00000003509	NDUFAF7	320.236	-0.0858722	0.117343	-0.731808	0.464286	0.648602
ENSG00000003756	RBM5	2303.77	-0.334787	0.0641881	-5.21571	1.83113e-07	1.4157e-06
ENSG00000003987	MTMR7	111.773	-0.316251	0.174976	-1.8074	0.0706998	0.16499
ENSG00000003989	SLC7A2	3026.25	-0.0948596	0.0638568	-1.48551	0.13741	0.276652
ENSG00000004059	ARF5	2124.43	-0.516403	0.0744731	-6.93408	4.08864e-12	5.30022e-11
ENSG00000004139	SARM1	702.784	0.343406	0.0840197	4.0872	4.36602e-05	0.000235627
ENSG00000004142	POLDIP2	4105.91	0.00420215	0.0583011	0.0720768	0.942541	0.970054
ENSG00000004399	PLXND1	1492.96	-0.756704	0.0694833	-10.8904	1.28026e-27	4.83296e-26
ENSG00000004455	AK2	3077.65	0.177173	0.0575178	3.08032	0.0020678	0.00798853
ENSG00000004478	FKBP4	7000.84	-0.334293	0.0537313	-6.22156	4.92242e-10	5.16914e-09
ENSG00000004487	KDM1A	2918.64	-0.117248	0.0598828	-1.95795	0.0502361	0.125333
ENSG00000004534	RBM6	2826.6	-0.0868891	0.0712063	-1.22024	0.222372	0.394079
ENSG00000004660	CAMKK1	194.65	0.339898	0.142578	2.38395	0.0171279	0.0505481
ENSG00000004700	RECQL	793.765	-0.281087	0.0893999	-3.14415	0.00166568	0.00658541
ENSG00000004766	VPS50	631.974	-1.10084	0.0895478	-12.2933	9.84252e-35	5.10668e-33
ENSG00000004776	HSPB6	7.33564	-1.28225	0.707488	-1.8124	0.069924	0.16341
ENSG00000004777	ARHGAP33	532.224	-0.334501	0.10551	-3.17032	0.00152273	0.00608398
ENSG00000004779	NDUFAB1	1348.11	0.0367314	0.06638	0.55335	0.580024	0.744091
ENSG00000004799	PDK4	5.50812	-0.930065	0.767313	-1.21211	0.225472	0.397449
ENSG00000004838	ZMYND10	34.7361	-0.407642	0.317924	-1.2822	0.199772	0.365475
ENSG00000004848	ARX	66.9991	0.961325	0.242426	3.96544	7.32604e-05	0.000378578
ENSG00000004864	SLC25A13	1293.97	-0.948559	0.07221	-13.1361	2.04438e-39	1.31652e-37
ENSG00000004866	ST7	525.744	-0.597337	0.0986776	-6.05342	1.41799e-09	1.41637e-08
ENSG00000004897	CDC27	2214.6	-0.0338779	0.0807109	-0.419743	0.674673	0.811201
ENSG00000004939	SLC4A1	7.33618	0.376636	0.660235	0.570457	0.568368	0.735616
ENSG00000004948	CALCR	24.3412	-2.12988	0.408093	-5.2191	1.79793e-07	1.39545e-06
ENSG00000004961	HCCS	964.718	0.445416	0.0740071	6.01855	1.75985e-09	1.73881e-08
ENSG00000004975	DVL2	2017.76	0.0993069	0.0710943	1.39683	0.162464	0.314847
ENSG00000005001	PRSS22	354.463	0.133658	0.119385	1.11955	0.262904	0.442008
ENSG00000005007	UPF1	2393.54	-0.149021	0.0736866	-2.02237	0.0431384	0.110476
ENSG00000005020	SKAP2	291.884	-0.598641	0.121021	-4.94658	7.55291e-07	5.40958e-06
ENSG00000005022	SLC25A5	15385.1	0.161804	0.0549781	2.94306	0.00324982	0.011989
ENSG00000005059	MCUB	474.218	0.027071	0.101355	0.267091	0.789399	0.884132
ENSG00000005073	HOXA11	25.1326	0.435104	0.372124	1.16924	0.242305	0.417738
ENSG00000005075	POLR2J	1118.52	-0.915315	0.0760602	-12.0341	2.35243e-33	1.14459e-31
ENSG00000005100	DHX33	1167.51	-0.0479893	0.0691973	-0.693514	0.487987	0.669411
ENSG00000005108	THSD7A	15.2782	-0.5181	0.458972	-1.12883	0.258971	0.437445
ENSG00000005156	LIG3	1234.06	-0.189868	0.0727942	-2.60829	0.00909963	0.0294816
ENSG00000005175	RPAP3	931.077	-0.0526736	0.0816731	-0.644932	0.518971	0.696589
ENSG00000005187	ACSM3	10.211	0.275107	0.553686	0.496865	0.619284	0.774857
ENSG00000005189	REXO5	275.585	-0.419771	0.1192	-3.52158	0.000428986	0.00192433
ENSG00000005194	CIAPIN1	1932.64	0.928243	0.0664977	13.959	2.77263e-44	2.13756e-42
ENSG00000005206	SPPL2B	797.119	-0.178528	0.195453	-0.913406	0.361029	0.549397
ENSG00000005238	ATOSB	182.427	-0.337616	0.140048	-2.41072	0.0159212	0.0475183
ENSG00000005243	COPZ2	143.6	1.02303	0.159473	6.41506	1.40768e-10	1.56453e-09
ENSG00000005249	PRKAR2B	206.334	-1.28918	0.139703	-9.22798	2.7579e-20	6.71682e-19
ENSG00000005302	MSL3	994.125	0.0781559	0.0773642	1.01023	0.312383	0.496345
ENSG00000005339	CREBBP	4678.51	0.0266184	0.063803	0.417197	0.676534	0.812235
ENSG00000005379	TSPOAP1	12.239	2.2046	0.589079	3.74245	0.000182236	0.000878865
ENSG00000005436	GCFC2	335.04	-0.199803	0.11345	-1.76115	0.0782129	0.178643
ENSG00000005448	WDR54	835.244	-0.0604466	0.0968755	-0.623962	0.532653	0.707844
ENSG00000005469	CROT	274.913	-1.84277	0.12926	-14.2563	4.09609e-46	3.33398e-44
ENSG00000005471	ABCB4	65.4304	-1.46806	0.238233	-6.16228	7.17036e-10	7.40542e-09
ENSG00000005483	KMT2E	2499.18	-0.934722	0.0613063	-15.2467	1.73075e-52	1.68421e-50
ENSG00000005486	RHBDD2	1602.09	0.0495583	0.0775545	0.639012	0.522815	0.699782
ENSG00000005513	SOX8	2.08088	1.59218	1.33699	1.19087	0.233705	NA
ENSG00000005700	IBTK	2398.21	0.215174	0.0682993	3.15046	0.00163013	0.00645535
ENSG00000005801	ZNF195	750.81	0.0208738	0.0966473	0.215979	0.829004	0.907234
ENSG00000005810	MYCBP2	1575.65	0.0129337	0.0913621	0.141566	0.887423	0.942615
ENSG00000005812	FBXL3	1349.95	0.0501948	0.0726415	0.690994	0.489569	0.670682
ENSG00000005882	PDK2	1537.81	-0.07109	0.0716105	-0.992731	0.320841	0.50545
ENSG00000005884	ITGA3	4044.45	0.290802	0.0666177	4.36523	1.26986e-05	7.51857e-05
ENSG00000005889	ZFX	1291.59	0.0741352	0.0786177	0.942984	0.345689	0.533206
ENSG00000005893	LAMP2	4828.75	0.245779	0.0661087	3.71781	0.000200959	0.000961538
ENSG00000005961	ITGA2B	54.876	-1.41474	0.281639	-5.02326	5.0803e-07	3.7289e-06
ENSG00000006007	GDE1	2620.2	0.110082	0.058758	1.87347	0.0610032	0.146631
ENSG00000006015	REX1BD	387.77	0.26265	0.117496	2.2354	0.0253911	0.0706761
ENSG00000006016	CRLF1	43.0982	-0.788942	0.278529	-2.83253	0.00461813	0.0162877
ENSG00000006025	OSBPL7	1134.49	0.118929	0.0891027	1.33474	0.181961	0.342041
ENSG00000006042	TMEM98	10.1253	1.85006	0.613095	3.01758	0.00254804	0.00964881
ENSG00000006047	YBX2	454.265	-0.845497	0.0982133	-8.60879	7.38385e-18	1.51945e-16
ENSG00000006062	MAP3K14	310.245	0.820521	0.116253	7.05804	1.68863e-12	2.28226e-11
ENSG00000006071	ABCC8	446.365	0.135551	0.100404	1.35005	0.177001	0.335564
ENSG00000006118	TMEM132A	4230.7	0.175491	0.0818225	2.14478	0.0319703	0.085899
ENSG00000006125	AP2B1	6199.02	-0.149816	0.0547293	-2.73741	0.00619251	0.0209884
ENSG00000006194	ZNF263	1368.89	0.131038	0.0680909	1.92446	0.0542969	0.133442
ENSG00000006282	SPATA20	5408.46	-0.0193308	0.0677941	-0.285141	0.775536	0.875954
ENSG00000006283	CACNA1G	4.58218	-1.38345	0.866118	-1.5973	0.110199	0.23346
ENSG00000006327	TNFRSF12A	2255.63	0.431826	0.0827544	5.21816	1.80707e-07	1.40101e-06
ENSG00000006432	MAP3K9	1854.1	0.209212	0.0735862	2.84309	0.00446788	0.0158317
ENSG00000006451	RALA	1819.84	0.415349	0.0742449	5.59431	2.21501e-08	1.93099e-07
ENSG00000006453	BAIAP2L1	500.368	-0.314363	0.0957362	-3.28363	0.00102478	0.00424953
ENSG00000006459	KDM7A	353.494	-0.712498	0.113138	-6.29762	3.02259e-10	3.24092e-09
ENSG00000006468	ETV1	33.4672	-1.95333	0.339079	-5.76069	8.37704e-09	7.71301e-08
ENSG00000006530	AGK	754.297	-0.62891	0.0843203	-7.45859	8.74532e-14	1.3142e-12
ENSG00000006534	ALDH3B1	74.7372	0.814301	0.225845	3.60557	0.000311474	0.00143211
ENSG00000006555	TTC22	34.3463	1.4562	0.324718	4.48451	7.30802e-06	4.52515e-05
ENSG00000006576	PHTF2	920.544	-0.0769032	0.0817973	-0.940169	0.347131	0.534534
ENSG00000006607	FARP2	1040.28	-0.256729	0.0715905	-3.58607	0.000335699	0.00153288
ENSG00000006611	USH1C	4.32639	3.58187	1.2399	2.88883	0.00386676	0.0139546
ENSG00000006625	GGCT	829.935	-0.214435	0.0792439	-2.70601	0.00680964	0.0228152
ENSG00000006634	DBF4	696.216	-1.14285	0.0922106	-12.3939	2.82117e-35	1.50291e-33
ENSG00000006638	TBXA2R	3.15745	1.96391	1.11491	1.7615	0.0781544	0.178557
ENSG00000006652	IFRD1	739.962	-0.190307	0.0875468	-2.17377	0.0297223	0.0807486
ENSG00000006695	COX10	584.255	0.161488	0.0902515	1.78931	0.0735641	0.170191
ENSG00000006704	GTF2IRD1	1226.81	0.178295	0.0749325	2.3794	0.0173406	0.0510633
ENSG00000006712	PAF1	3139.32	-0.326207	0.0593705	-5.49443	3.91975e-08	3.30597e-07
ENSG00000006715	VPS41	1970.25	0.464412	0.0660121	7.03526	1.98897e-12	2.66351e-11
ENSG00000006740	ARHGAP44	477.54	0.747187	0.0942761	7.92552	2.27189e-15	3.88617e-14
ENSG00000006744	ELAC2	3210.94	0.0601071	0.0582421	1.03202	0.302062	0.485584
ENSG00000006747	SCIN	1831.24	-0.395324	0.0636922	-6.20679	5.40762e-10	5.65154e-09
ENSG00000006756	ARSD	3754.01	-0.0442259	0.0607368	-0.728157	0.466517	0.650516
ENSG00000006757	PNPLA4	344.637	0.114646	0.108619	1.05549	0.291202	0.473479
ENSG00000006831	ADIPOR2	5630.5	-0.219409	0.0533728	-4.11088	3.94161e-05	0.000214042
ENSG00000006837	CDKL3	19.4518	0.548203	0.409456	1.33886	0.180618	0.340241
ENSG00000007047	MARK4	1131.77	0.124916	0.0809148	1.5438	0.122637	0.2531
ENSG00000007062	PROM1	42.7954	-1.82182	0.302958	-6.01346	1.8161e-09	1.79196e-08
ENSG00000007080	CCDC124	666.89	-0.0617223	0.106661	-0.578675	0.562808	0.731794
ENSG00000007168	PAFAH1B1	2857.08	0.163328	0.0628385	2.59918	0.00934479	0.0301776
ENSG00000007202	BLTP2	14198.6	0.0127288	0.0570562	0.223092	0.823464	0.903792
ENSG00000007216	SLC13A2	1.72854	0.72034	1.38275	0.520947	0.602404	NA
ENSG00000007255	TRAPPC6A	671.96	-0.378622	0.0922726	-4.1033	4.07295e-05	0.0002209
ENSG00000007264	MATK	363.627	0.0242108	0.12173	0.19889	0.842349	0.915007
ENSG00000007306	CEACAM7	2.39059	0.140912	1.14887	0.122652	0.902383	0.950939
ENSG00000007341	ST7L	341.911	-0.311169	0.110027	-2.82812	0.00468222	0.0164903
ENSG00000007372	PAX6	3.03518	1.38091	1.06772	1.29332	0.1959	0.360804
ENSG00000007376	RPUSD1	1388.48	0.0865034	0.0887302	0.974903	0.329608	0.515079
ENSG00000007384	RHBDF1	1766.76	0.19461	0.0729759	2.66677	0.00765832	0.0253177
ENSG00000007392	LUC7L	1655.4	-0.0664474	0.0691709	-0.960628	0.336739	0.523013
ENSG00000007402	CACNA2D2	146.349	-0.137905	0.154169	-0.89451	0.371049	0.559628
ENSG00000007516	BAIAP3	405.742	-0.142683	0.11469	-1.24407	0.213472	0.383314
ENSG00000007520	TSR3	1057.2	0.110965	0.0901046	1.23152	0.218129	0.388983
ENSG00000007541	PIGQ	1242.17	0.160388	0.0920802	1.74183	0.0815385	0.184386
ENSG00000007545	CRAMP1	663.599	-0.0919288	0.0898036	-1.02367	0.305993	0.489881
ENSG00000007866	TEAD3	2012.13	0.27049	0.0700637	3.86063	0.000113097	0.000567686
ENSG00000007923	DNAJC11	1958.14	-0.113581	0.0636162	-1.7854	0.0741961	0.171454
ENSG00000007944	MYLIP	1084.58	-0.645362	0.0728895	-8.85397	8.44568e-19	1.85847e-17
ENSG00000007968	E2F2	595.293	-0.452172	0.0871823	-5.18651	2.14273e-07	1.64211e-06
ENSG00000008018	PSMB1	5361.7	0.19521	0.0583375	3.34621	0.000819245	0.00347018
ENSG00000008056	SYN1	4.82465	0.686545	0.837691	0.819568	0.412462	0.600195
ENSG00000008083	JARID2	972.545	-0.802206	0.0771915	-10.3924	2.68473e-25	8.79973e-24
ENSG00000008086	CDKL5	953.935	-0.552243	0.0810525	-6.8134	9.53155e-12	1.18711e-10
ENSG00000008128	CDK11A	33.6435	-0.236757	0.305969	-0.773796	0.439052	0.625727
ENSG00000008130	NADK	1498.79	0.0940678	0.068058	1.38217	0.166919	0.321686
ENSG00000008196	TFAP2B	1.59127	-0.634186	1.39191	-0.455623	0.648661	NA
ENSG00000008226	DLEC1	21.6975	-0.892685	0.390678	-2.28497	0.0223149	0.0634525
ENSG00000008256	CYTH3	588.116	0.243015	0.0899195	2.70259	0.00688022	0.0230129
ENSG00000008277	ADAM22	307.215	-0.577892	0.115295	-5.0123	5.37843e-07	3.9306e-06
ENSG00000008282	SYPL1	1712.88	-0.325538	0.0784059	-4.15195	3.29654e-05	0.000181397
ENSG00000008283	CYB561	11782.2	0.0314286	0.054976	0.571679	0.56754	0.734978
ENSG00000008294	SPAG9	4120.02	0.177745	0.0621858	2.8583	0.00425921	0.0151832
ENSG00000008300	CELSR3	2610.13	-0.277533	0.0681255	-4.07385	4.62419e-05	0.000247971
ENSG00000008311	AASS	1047.32	-0.702263	0.0744269	-9.4356	3.88757e-21	1.00022e-19
ENSG00000008323	PLEKHG6	93.9195	0.719379	0.190186	3.78251	0.000155256	0.00075878
ENSG00000008324	SS18L2	233.505	-0.0156647	0.123724	-0.126611	0.899248	0.949563
ENSG00000008382	MPND	764.928	0.251838	0.089847	2.80296	0.00506354	0.0176651
ENSG00000008394	MGST1	3289.74	-0.311622	0.0672204	-4.63582	3.55529e-06	2.30783e-05
ENSG00000008405	CRY1	518.635	-0.15962	0.0909513	-1.75501	0.0792575	0.18041
ENSG00000008441	NFIX	816.526	0.019029	0.0832349	0.228618	0.819166	0.901588
ENSG00000008513	ST3GAL1	6017.23	-0.218474	0.0664475	-3.28792	0.00100929	0.00419086
ENSG00000008516	MMP25	69.7457	-0.820911	0.235696	-3.48292	0.000495971	0.00220002
ENSG00000008517	IL32	2.43271	-0.262051	1.12719	-0.232482	0.816163	0.900065
ENSG00000008710	PKD1	2796.67	0.355457	0.0782433	4.54298	5.54656e-06	3.50583e-05
ENSG00000008735	MAPK8IP2	48.3745	-0.711655	0.262715	-2.70885	0.00675167	0.0226487
ENSG00000008838	MED24	2591.78	-0.191992	0.0706876	-2.71607	0.00660624	0.0222084
ENSG00000008853	RHOBTB2	1182.24	0.180314	0.0727903	2.47717	0.013243	0.0405646
ENSG00000008869	HEATR5B	1388.98	0.058147	0.0721467	0.805955	0.420269	0.608021
ENSG00000008952	SEC62	3081.33	0.00817758	0.0702872	0.116345	0.907379	0.953283
ENSG00000008988	RPS20	6474.96	0.346201	0.0603024	5.74108	9.40748e-09	8.58237e-08
ENSG00000009307	CSDE1	93574.1	0.212874	0.0720665	2.95386	0.00313831	0.0116227
ENSG00000009335	UBE3C	3121.53	0.181162	0.0585479	3.09424	0.00197316	0.00766271
ENSG00000009413	REV3L	2133.54	-0.00420843	0.0734778	-0.0572748	0.954326	0.97599
ENSG00000009694	TENM1	152.244	0.645375	0.150588	4.28569	1.8217e-05	0.000104633
ENSG00000009724	MASP2	5.54947	-1.54196	0.812104	-1.89872	0.0576011	0.139897
ENSG00000009765	IYD	4.75371	-0.491391	0.823439	-0.596754	0.550672	0.722363
ENSG00000009780	FAM76A	337.687	-0.108848	0.111502	-0.976192	0.328969	0.514337
ENSG00000009830	POMT2	1126.26	0.018813	0.0785889	0.239385	0.810807	0.896788
ENSG00000009844	VTA1	2101.58	0.296792	0.0660756	4.49171	7.0653e-06	4.38726e-05
ENSG00000009950	MLXIPL	215.055	0.449954	0.148449	3.03104	0.00243713	0.00927693
ENSG00000009954	BAZ1B	4192.04	-0.119023	0.0636886	-1.86883	0.0616471	0.147887
ENSG00000010017	RANBP9	2473.94	-0.38807	0.0632307	-6.13737	8.39004e-10	8.59616e-09
ENSG00000010030	ETV7	6.32547	-0.170952	0.739527	-0.231164	0.817187	0.900262
ENSG00000010072	SPRTN	556.623	0.51469	0.0916783	5.61409	1.97602e-08	1.73755e-07
ENSG00000010165	METTL13	2572.63	-0.26142	0.0641391	-4.07583	4.58499e-05	0.00024605
ENSG00000010219	DYRK4	64.2	0.503254	0.225322	2.23349	0.0255169	0.0709538
ENSG00000010244	ZNF207	3313.63	0.128907	0.0560525	2.29976	0.021462	0.0613942
ENSG00000010256	UQCRC1	3162.6	0.156641	0.0639472	2.44953	0.0143043	0.0433306
ENSG00000010270	STARD3NL	877.191	0.291174	0.0808743	3.60032	0.000317821	0.0014568
ENSG00000010278	CD9	3174.59	0.132865	0.0555347	2.39246	0.0167356	0.0495707
ENSG00000010292	NCAPD2	3163.14	-0.398611	0.065807	-6.05728	1.38445e-09	1.38793e-08
ENSG00000010295	IFFO1	4.87436	1.02078	0.872496	1.16996	0.242018	0.417472
ENSG00000010310	GIPR	86.8726	0.0940233	0.209433	0.448943	0.653473	0.79758
ENSG00000010318	PHF7	95.1397	-0.631888	0.189627	-3.33227	0.000861416	0.00363475
ENSG00000010319	SEMA3G	14.0001	0.168245	0.472817	0.355835	0.721964	0.840307
ENSG00000010322	NISCH	2889.56	-0.311772	0.0680999	-4.57816	4.6909e-06	2.99438e-05
ENSG00000010327	STAB1	7.22582	0.0457188	0.654088	0.069897	0.944276	0.970961
ENSG00000010361	FUZ	360.081	-0.597461	0.119388	-5.00438	5.60435e-07	4.0848e-06
ENSG00000010404	IDS	463.09	0.549797	0.104637	5.2543	1.48587e-07	1.16815e-06
ENSG00000010539	ZNF200	433.325	0.102665	0.0967529	1.0611	0.288644	0.470507
ENSG00000010626	LRRC23	88.491	-0.0691334	0.192075	-0.359929	0.7189	0.838476
ENSG00000010671	BTK	2.36769	-1.41009	1.21279	-1.16268	0.244958	0.42082
ENSG00000010704	HFE	103.599	1.1528	0.191136	6.0313	1.6265e-09	1.61287e-08
ENSG00000010803	SCMH1	886.666	0.469615	0.0750134	6.26041	3.83971e-10	4.09301e-09
ENSG00000010810	FYN	188.15	0.170199	0.137555	1.23731	0.215971	0.386565
ENSG00000010818	HIVEP2	1101.73	0.576931	0.081997	7.03601	1.97827e-12	2.65081e-11
ENSG00000011007	ELOA	2674.96	0.129028	0.0648636	1.98922	0.0466767	0.117903
ENSG00000011009	LYPLA2	1084.36	0.063084	0.0853683	0.738963	0.45993	0.64449
ENSG00000011021	CLCN6	1050.61	-0.15762	0.0813744	-1.93697	0.0527493	0.130429
ENSG00000011028	MRC2	687.894	1.80337	0.104675	17.2284	1.62656e-66	2.343e-64
ENSG00000011105	TSPAN9	732.899	0.101201	0.0871073	1.1618	0.245318	0.421207
ENSG00000011114	BTBD7	3562.9	0.280249	0.0598883	4.67953	2.87538e-06	1.89116e-05
ENSG00000011132	APBA3	211.647	-0.235524	0.134111	-1.75619	0.079056	0.180005
ENSG00000011143	MKS1	1121.62	-0.0204058	0.0737443	-0.27671	0.782003	0.880532
ENSG00000011198	ABHD5	738.204	-0.00746304	0.0893209	-0.0835531	0.933412	0.966263
ENSG00000011201	ANOS1	544.174	-0.0606761	0.0922576	-0.657681	0.510743	0.689697
ENSG00000011243	AKAP8L	1689.03	-0.0346692	0.0677343	-0.51184	0.608763	0.766243
ENSG00000011258	MBTD1	1844.69	-0.196433	0.0753069	-2.60844	0.00909567	0.0294731
ENSG00000011260	UTP18	2124.74	0.14549	0.0647791	2.24594	0.0247077	0.06909
ENSG00000011275	RNF216	2866.24	-0.0288091	0.0587385	-0.490463	0.623806	0.778424
ENSG00000011295	TTC19	1988.53	0.174551	0.0655153	2.66428	0.00771525	0.0254828
ENSG00000011304	PTBP1	9404.57	-0.0271568	0.0551278	-0.492616	0.622284	0.777145
ENSG00000011332	DPF1	105.464	-0.643811	0.177847	-3.62003	0.000294563	0.0013618
ENSG00000011347	SYT7	4786.04	0.412434	0.0593124	6.95359	3.56101e-12	4.63821e-11
ENSG00000011376	LARS2	913.221	-0.1061	0.0776518	-1.36636	0.171827	0.328439
ENSG00000011405	PIK3C2A	2696.18	0.0493277	0.0698884	0.705807	0.480308	0.662531
ENSG00000011422	PLAUR	30.9025	-0.0106795	0.316357	-0.0337576	0.97307	0.985266
ENSG00000011426	ANLN	3662.08	0.0878559	0.0648918	1.35388	0.175774	0.333903
ENSG00000011451	WIZ	1824.81	0.0167695	0.0816778	0.205313	0.837328	0.91274
ENSG00000011454	RABGAP1	3470.97	-0.102823	0.0610358	-1.68463	0.0920598	0.202863
ENSG00000011478	QPCTL	470.98	-0.0401494	0.102445	-0.391911	0.695124	0.824472
ENSG00000011485	PPP5C	2441.91	-0.302001	0.0602107	-5.01574	5.28292e-07	3.86467e-06
ENSG00000011523	CEP68	426.175	-0.017646	0.102662	-0.171884	0.863529	0.928542
ENSG00000011566	MAP4K3	1067.65	0.0975423	0.0810666	1.20324	0.228885	0.401866
ENSG00000011590	ZBTB32	3.69266	-0.402433	0.918832	-0.437983	0.661399	0.802348
ENSG00000011638	LDAF1	607.211	0.580529	0.088699	6.54494	5.95213e-11	6.89169e-10
ENSG00000011677	GABRA3	29.4454	-0.0164495	0.329448	-0.0499305	0.960178	0.979048
ENSG00000012048	BRCA1	1446.14	-0.311725	0.0750476	-4.15369	3.2715e-05	0.000180109
ENSG00000012061	ERCC1	1267.86	0.0567704	0.0767704	0.739483	0.459614	0.644171
ENSG00000012124	CD22	12.6117	-0.314952	0.578957	-0.543999	0.586442	0.749265
ENSG00000012171	SEMA3B	293.238	-0.387336	0.126389	-3.06464	0.00217934	0.0083787
ENSG00000012174	MBTPS2	960.808	-0.0217804	0.0857852	-0.253895	0.799577	0.890022
ENSG00000012211	PRICKLE3	475.138	0.150239	0.100441	1.49579	0.134707	0.272791
ENSG00000012223	LTF	2.38114	-2.01386	1.27481	-1.57973	0.114168	0.239918
ENSG00000012232	EXTL3	1103.64	-0.0466947	0.0827641	-0.56419	0.572625	0.73868
ENSG00000012660	ELOVL5	2482.06	0.218322	0.068368	3.19333	0.00140641	0.00566339
ENSG00000012822	CALCOCO1	1969.62	0.100548	0.0761435	1.32051	0.186665	0.348216
ENSG00000012963	UBR7	2897.53	-0.0199657	0.0593263	-0.33654	0.736463	0.850254
ENSG00000012983	MAP4K5	1485.56	-0.355368	0.0793272	-4.47977	7.47235e-06	4.61645e-05
ENSG00000013016	EHD3	596.652	0.0779924	0.0908598	0.858381	0.390682	0.578675
ENSG00000013275	PSMC4	3498.53	-0.285621	0.061751	-4.62537	3.73939e-06	2.4173e-05
ENSG00000013288	MAN2B2	1491.58	-0.397205	0.0685019	-5.79845	6.693e-09	6.23588e-08
ENSG00000013297	CLDN11	2.73897	-0.89905	1.12556	-0.798756	0.424432	0.611378
ENSG00000013306	SLC25A39	9687.94	0.0453519	0.0630421	0.719391	0.4719	0.65506
ENSG00000013364	MVP	475.85	1.77371	0.108874	16.2914	1.13643e-59	1.35968e-57
ENSG00000013374	NUB1	1465.81	-0.149677	0.0690676	-2.16711	0.0302262	0.0818354
ENSG00000013375	PGM3	2322.13	0.092038	0.0615778	1.49466	0.135002	0.273161
ENSG00000013392	RWDD2A	707.23	-0.241384	0.0905548	-2.66561	0.00768483	0.0254015
ENSG00000013441	CLK1	1084.63	-0.431967	0.0856671	-5.0424	4.59741e-07	3.38923e-06
ENSG00000013503	POLR3B	594.56	0.0629566	0.0868289	0.725065	0.468412	0.652036
ENSG00000013523	ANGEL1	1692.42	-0.318369	0.0663471	-4.79854	1.59823e-06	1.09422e-05
ENSG00000013561	RNF14	1572.49	0.17779	0.0751945	2.3644	0.0180593	0.0528762
ENSG00000013563	DNASE1L1	1278.46	-0.278122	0.074518	-3.73228	0.000189758	0.000912329
ENSG00000013573	DDX11	1040.51	-0.331746	0.0872513	-3.80219	0.000143422	0.000704718
ENSG00000013583	HEBP1	3869.82	-0.90403	0.0581234	-15.5536	1.50363e-54	1.53125e-52
ENSG00000013588	GPRC5A	3455.91	-0.0990936	0.0595257	-1.66472	0.0959687	0.209767
ENSG00000013619	MAMLD1	314.813	-1.0665	0.11584	-9.20663	3.3652e-20	8.16864e-19
ENSG00000013725	CD6	8.95752	0.0765782	0.582731	0.131412	0.895449	0.947372
ENSG00000013810	TACC3	3012.87	-0.660015	0.061359	-10.7566	5.51566e-27	1.97976e-25
ENSG00000014123	UFL1	1367.4	0.0244155	0.0767599	0.318077	0.750427	0.858802
ENSG00000014138	POLA2	171.162	-0.0105747	0.150114	-0.0704446	0.94384	0.970798
ENSG00000014164	ZC3H3	1222.85	0.391308	0.0873101	4.48182	7.40089e-06	4.57747e-05
ENSG00000014216	CAPN1	8798.38	0.0169754	0.065016	0.261096	0.794019	0.886901
ENSG00000014257	ACP3	27.4001	-1.30035	0.35685	-3.64396	0.000268473	0.00125068
ENSG00000014641	MDH1	3235.71	0.0100187	0.0580447	0.172603	0.862963	0.928167
ENSG00000014824	SLC30A9	2482.19	-0.225139	0.0696003	-3.23474	0.00121752	0.00497373
ENSG00000014914	MTMR11	691.85	0.555445	0.0966676	5.74593	9.14196e-09	8.36104e-08
ENSG00000014919	COX15	922.194	0.338924	0.0768503	4.41018	1.03283e-05	6.20577e-05
ENSG00000015133	CCDC88C	3772.84	0.35477	0.0604541	5.86841	4.39994e-09	4.17403e-08
ENSG00000015153	YAF2	238.701	0.0102222	0.131224	0.0778985	0.937909	0.968046
ENSG00000015171	ZMYND11	6311.83	-0.294136	0.057896	-5.08042	3.76604e-07	2.81041e-06
ENSG00000015285	WAS	114.395	-0.775132	0.174764	-4.43531	9.19412e-06	5.58231e-05
ENSG00000015413	DPEP1	5.74864	-2.04643	0.819447	-2.49733	0.0125131	0.0386532
ENSG00000015475	BID	1793.09	0.219311	0.0697613	3.14373	0.00166809	0.00659375
ENSG00000015479	MATR3	28.1436	-0.15936	0.331638	-0.480525	0.630854	0.783335
ENSG00000015520	NPC1L1	50.562	3.06126	0.334343	9.15603	5.38433e-20	1.29124e-18
ENSG00000015532	XYLT2	1455.86	0.12625	0.0756823	1.66815	0.0952856	0.208628
ENSG00000015568	RGPD5	4.83549	-0.75617	0.844679	-0.895215	0.370672	0.559368
ENSG00000015676	NUDCD3	3226.06	0.149305	0.0639703	2.33398	0.0195966	0.0567776
ENSG00000016082	ISL1	17.3252	-1.01898	0.457918	-2.22525	0.0260647	0.0722022
ENSG00000016391	CHDH	1090.73	0.307005	0.0714107	4.29914	1.71462e-05	9.88977e-05
ENSG00000016402	IL20RA	61.0713	4.50733	0.421336	10.6977	1.04318e-26	3.68393e-25
ENSG00000016864	GLT8D1	726.483	-0.217027	0.0834949	-2.59928	0.0093419	0.0301772
ENSG00000017260	ATP2C1	3499.66	0.0705507	0.0657144	1.0736	0.283004	0.464635
ENSG00000017483	SLC38A5	3.24085	-0.383146	0.983336	-0.389639	0.696803	0.825422
ENSG00000017797	RALBP1	3413.81	0.0405294	0.056628	0.715714	0.474168	0.657078
ENSG00000018189	RUFY3	365.106	-0.100722	0.105832	-0.951715	0.341241	0.528207
ENSG00000018236	CNTN1	18.5968	0.762657	0.445321	1.7126	0.0867861	0.193659
ENSG00000018280	SLC11A1	26.0949	-0.334001	0.34934	-0.95609	0.339027	0.525671
ENSG00000018408	WWTR1	766.997	0.449042	0.0799646	5.61552	1.95977e-08	1.72534e-07
ENSG00000018610	STEEP1	1261.66	-0.121185	0.0684288	-1.77096	0.0765678	0.17571
ENSG00000018699	TTC27	626.08	0.221926	0.0870261	2.55011	0.0107689	0.0340434
ENSG00000019144	PHLDB1	787.307	-0.100609	0.0827019	-1.21652	0.223785	0.395574
ENSG00000019186	CYP24A1	1.60664	-0.648758	1.36915	-0.473841	0.635614	NA
ENSG00000019485	PRDM11	410.503	-0.433785	0.113614	-3.81805	0.000134509	0.000664652
ENSG00000019549	SNAI2	20.9797	-2.45993	0.464072	-5.30076	1.15319e-07	9.18819e-07
ENSG00000019582	CD74	10.1594	2.68496	0.694851	3.86407	0.000111512	0.000560503
ENSG00000019995	ZRANB1	1577.66	-0.231253	0.0667553	-3.46418	0.000531843	0.00234112
ENSG00000020129	NCDN	2388.22	0.1496	0.0779731	1.91861	0.0550331	0.134857
ENSG00000020181	ADGRA2	46.4527	0.467594	0.268753	1.73986	0.081883	0.18498
ENSG00000020256	ZFP64	964.005	0.0443872	0.0741185	0.598868	0.549261	0.72122
ENSG00000020426	MNAT1	789.493	-0.193679	0.0837884	-2.31153	0.0208036	0.0597763
ENSG00000020577	SAMD4A	1327.67	0.787378	0.0678017	11.613	3.54128e-31	1.60531e-29
ENSG00000020922	MRE11	632.023	-0.326425	0.0938871	-3.47678	0.000507476	0.00224514
ENSG00000021300	PLEKHB1	455.067	-0.315621	0.0951183	-3.3182	0.000906002	0.00379872
ENSG00000021355	SERPINB1	971.978	0.143211	0.0750602	1.90795	0.0563982	0.137571
ENSG00000021461	CYP3A43	3.17726	-3.20181	1.32753	-2.41186	0.0158715	0.0473766
ENSG00000021488	SLC7A9	4.41237	-0.852218	0.862087	-0.988552	0.322883	0.507576
ENSG00000021574	SPAST	706.913	-0.0903115	0.0833522	-1.08349	0.27859	0.459524
ENSG00000021645	NRXN3	256.732	-0.245417	0.118965	-2.06294	0.0391186	0.101759
ENSG00000021762	OSBPL5	492.185	0.26413	0.11191	2.3602	0.0182651	0.0533931
ENSG00000021776	AQR	2385.93	-0.162987	0.0645031	-2.52681	0.0115103	0.036049
ENSG00000021826	CPS1	186.247	1.62129	0.15185	10.6769	1.30595e-26	4.56768e-25
ENSG00000022267	FHL1	7.05294	-1.10883	0.680983	-1.62828	0.103465	0.222208
ENSG00000022277	RTF2	4149.58	-0.0245628	0.0577884	-0.425047	0.670802	0.808367
ENSG00000022355	GABRA1	22.1928	-1.44738	0.398004	-3.63659	0.000276268	0.0012829
ENSG00000022567	SLC45A4	565.379	0.436889	0.0901687	4.84524	1.26456e-06	8.77855e-06
ENSG00000022840	RNF10	6328.16	0.204221	0.0577557	3.53594	0.000406328	0.00182981
ENSG00000022976	ZNF839	826.799	-0.221701	0.0885035	-2.50499	0.0122454	0.0379225
ENSG00000023041	ZDHHC6	1190.26	-0.521822	0.0765088	-6.82042	9.07742e-12	1.13636e-10
ENSG00000023191	RNH1	2855.28	0.3221	0.0817395	3.94057	8.12887e-05	0.000417307
ENSG00000023228	NDUFS1	3928.39	-0.0567445	0.060603	-0.936331	0.349103	0.536764
ENSG00000023287	RB1CC1	1979.8	-0.0765846	0.0781886	-0.979485	0.32734	0.512816
ENSG00000023318	ERP44	962.244	-0.200228	0.074638	-2.68266	0.00730392	0.0242891
ENSG00000023330	ALAS1	737.457	0.199359	0.0811359	2.45711	0.0140061	0.0425568
ENSG00000023445	BIRC3	3.52839	0.756169	0.941405	0.803234	0.421839	0.609206
ENSG00000023516	AKAP11	2344.83	0.193855	0.066885	2.89833	0.00375159	0.013595
ENSG00000023572	GLRX2	468.07	-0.137939	0.1038	-1.32889	0.183885	0.344499
ENSG00000023608	SNAPC1	127.226	-0.305483	0.164496	-1.85708	0.0632993	0.150913
ENSG00000023697	DERA	198.323	-0.380645	0.149223	-2.55085	0.0107462	0.0339914
ENSG00000023734	STRAP	2817.24	0.0140111	0.058428	0.2398	0.810485	0.896648
ENSG00000023839	ABCC2	37.5751	0.0468189	0.295972	0.158187	0.874309	0.935219
ENSG00000023892	DEF6	156.41	0.882155	0.180134	4.89721	9.72061e-07	6.87222e-06
ENSG00000023902	PLEKHO1	332.596	0.100972	0.110078	0.917279	0.358997	0.547103
ENSG00000023909	GCLM	342.088	0.0368624	0.108751	0.338963	0.734638	0.849121
ENSG00000024048	UBR2	1709.15	0.0264798	0.0697322	0.379736	0.704141	0.829148
ENSG00000024422	EHD2	440.709	-0.699255	0.101922	-6.86067	6.85387e-12	8.68434e-11
ENSG00000024526	DEPDC1	782.903	-0.382782	0.09869	-3.87863	0.000105047	0.000530198
ENSG00000024862	CCDC28A	251.365	0.212053	0.12362	1.71536	0.0862786	0.192762
ENSG00000025039	RRAGD	487.345	1.81953	0.10155	17.9175	8.60685e-72	1.40632e-69
ENSG00000025156	HSF2	337.442	0.228825	0.110117	2.07803	0.0377068	0.0986959
ENSG00000025293	PHF20	1144.43	-0.0535018	0.0711967	-0.751465	0.452373	0.637327
ENSG00000025423	HSD17B6	42.6315	-0.695339	0.277153	-2.50887	0.0121119	0.0376315
ENSG00000025434	NR1H3	323.401	-0.478252	0.117814	-4.05939	4.92005e-05	0.000262871
ENSG00000025708	TYMP	73.9665	-0.20352	0.216173	-0.941467	0.346466	0.533952
ENSG00000025770	NCAPH2	1230.16	-0.121794	0.0777693	-1.56609	0.117327	0.244958
ENSG00000025772	TOMM34	2528.38	0.0967561	0.0587061	1.64814	0.0993232	0.215362
ENSG00000025796	SEC63	3045.22	0.140699	0.0659494	2.13344	0.0328887	0.0880314
ENSG00000025800	KPNA6	3289.08	0.0393779	0.0586516	0.671387	0.501974	0.681877
ENSG00000026025	VIM	5.09535	1.16281	0.81455	1.42755	0.153422	0.301263
ENSG00000026036	RTEL1-TNFRSF6B	113.819	-0.315709	0.188472	-1.6751	0.0939143	0.206182
ENSG00000026103	FAS	88.9022	0.185666	0.19467	0.953748	0.340211	0.527171
ENSG00000026297	RNASET2	213.657	0.385022	0.132127	2.91403	0.00356794	0.0130244
ENSG00000026508	CD44	635.196	-0.772649	0.0872883	-8.85169	8.62068e-19	1.89508e-17
ENSG00000026559	KCNG1	92.8547	1.18262	0.204774	5.77525	7.68387e-09	7.11067e-08
ENSG00000026652	AGPAT4	14.4195	-1.45429	0.533081	-2.72808	0.00637041	0.0215247
ENSG00000026950	BTN3A1	9.70724	1.58292	0.623438	2.53901	0.0111166	0.0349962
ENSG00000027001	MIPEP	371.6	0.207726	0.110531	1.87934	0.0601977	0.144998
ENSG00000027075	PRKCH	1164.16	0.00249324	0.0689096	0.0361813	0.971138	0.984401
ENSG00000027697	IFNGR1	660.539	0.186658	0.0872671	2.13892	0.0324418	0.0869736
ENSG00000027847	B4GALT7	577.115	-0.626024	0.0936218	-6.68674	2.28203e-11	2.74082e-10
ENSG00000028116	VRK2	480.068	0.477022	0.0960295	4.96745	6.78382e-07	4.89074e-06
ENSG00000028203	VEZT	1950.23	-0.0877632	0.0697755	-1.25779	0.208466	0.377314
ENSG00000028277	POU2F2	15.4541	-0.386828	0.447631	-0.864168	0.387496	0.575432
ENSG00000028310	BRD9	1745.15	-0.127269	0.0702689	-1.81118	0.0701137	0.163783
ENSG00000028528	SNX1	4325.23	-0.160654	0.0579603	-2.7718	0.00557479	0.0192281
ENSG00000028839	TBPL1	290.87	0.345408	0.121775	2.83645	0.00456187	0.0161178
ENSG00000029153	BMAL2	483.922	0.226938	0.0937965	2.41947	0.015543	0.0465028
ENSG00000029363	BCLAF1	4525.26	0.127294	0.0810833	1.56992	0.116434	0.243451
ENSG00000029364	SLC39A9	3738.26	-0.436237	0.0573115	-7.61167	2.70572e-14	4.27121e-13
ENSG00000029534	ANK1	18.8356	-1.23305	0.420299	-2.93375	0.00334895	0.0123091
ENSG00000029559	IBSP	27.2563	0.423794	0.343191	1.23486	0.216882	0.387422
ENSG00000029639	TFB1M	167.026	0.31093	0.145024	2.144	0.0320332	0.0860046
ENSG00000029725	RABEP1	2637.79	0.0994261	0.0654303	1.51957	0.128618	0.262518
ENSG00000029993	HMGB3	6281.94	-1.10442	0.0586542	-18.8294	4.33434e-79	8.2522e-77
ENSG00000030066	NUP160	3325.65	0.0486184	0.0631149	0.770316	0.441113	0.627479
ENSG00000030110	BAK1	1418.87	0.0334615	0.0810047	0.41308	0.679548	0.813844
ENSG00000030419	IKZF2	239.578	-0.203361	0.128797	-1.57893	0.114353	0.240146
ENSG00000030582	GRN	12234.6	-0.154964	0.0663134	-2.33685	0.0194472	0.0563892
ENSG00000031003	FAM13B	1675.37	-0.322392	0.0709115	-4.54639	5.45731e-06	3.45141e-05
ENSG00000031081	ARHGAP31	294.867	1.38021	0.122121	11.3019	1.28347e-29	5.28225e-28
ENSG00000031691	CENPQ	200.883	-0.14343	0.146548	-0.978722	0.327718	0.513223
ENSG00000031698	SARS1	7737.32	0.625976	0.0561113	11.156	6.69567e-29	2.68501e-27
ENSG00000031823	RANBP3	1360.81	0.00359584	0.0723586	0.0496948	0.960366	0.979194
ENSG00000032219	ARID4A	1874.93	-0.329758	0.0744627	-4.42849	9.48945e-06	5.74589e-05
ENSG00000032389	EIPR1	1345.97	0.175333	0.0737295	2.37806	0.0174038	0.051224
ENSG00000032444	PNPLA6	982.021	-0.192645	0.0884242	-2.17865	0.029358	0.0798899
ENSG00000032742	IFT88	522.596	-0.0244911	0.101044	-0.242381	0.808485	0.89537
ENSG00000033011	ALG1	822.417	-0.0255726	0.0837338	-0.305403	0.760059	0.865438
ENSG00000033030	ZCCHC8	1039.07	0.0670958	0.0745865	0.899571	0.368349	0.557283
ENSG00000033050	ABCF2	510.89	-0.0626802	0.0931084	-0.673195	0.500823	0.681132
ENSG00000033100	CHPF2	1295.18	0.0822746	0.0744678	1.10483	0.269231	0.449129
ENSG00000033122	LRRC7	10.2164	1.29214	0.583646	2.2139	0.0268353	0.074
ENSG00000033170	FUT8	7086.27	-0.381451	0.0556779	-6.85104	7.33162e-12	9.24687e-11
ENSG00000033178	UBA6	1538.17	-0.334009	0.080862	-4.1306	3.61815e-05	0.000197784
ENSG00000033327	GAB2	1431.12	0.260056	0.0697946	3.72602	0.000194529	0.000933629
ENSG00000033627	ATP6V0A1	2408.37	0.16042	0.0617676	2.59715	0.0094	0.0303157
ENSG00000033800	PIAS1	1458.15	-0.0366787	0.0732235	-0.500915	0.616431	0.772524
ENSG00000033867	SLC4A7	1131.33	0.0791191	0.0769917	1.02763	0.304123	0.488063
ENSG00000034053	APBA2	86.6691	1.52639	0.210102	7.26497	3.73109e-13	5.3289e-12
ENSG00000034152	MAP2K3	1788.52	0.114027	0.071237	1.60066	0.109451	0.232168
ENSG00000034510	TMSB10	7713.38	-0.0284604	0.0591201	-0.4814	0.630232	0.782785
ENSG00000034533	ASTE1	271.335	-0.281162	0.120157	-2.33995	0.0192863	0.05596
ENSG00000034677	RNF19A	1973.26	-0.371514	0.0646499	-5.74656	9.10797e-09	8.33691e-08
ENSG00000034693	PEX3	371.267	0.430081	0.108771	3.95402	7.68502e-05	0.000395728
ENSG00000034713	GABARAPL2	2140.54	0.384843	0.064015	6.01177	1.83513e-09	1.80992e-08
ENSG00000035115	SH3YL1	1685.67	0.442799	0.0645901	6.85551	7.10561e-12	8.98718e-11
ENSG00000035141	FAM136A	2745.01	-0.0387341	0.063456	-0.610408	0.541591	0.715121
ENSG00000035403	VCL	2626.05	0.0758531	0.0577616	1.31321	0.189112	0.351346
ENSG00000035499	DEPDC1B	669.405	-0.807996	0.0881968	-9.16128	5.12857e-20	1.23396e-18
ENSG00000035664	DAPK2	267.258	0.940091	0.125159	7.51118	5.85957e-14	8.92179e-13
ENSG00000035681	NSMAF	1553.5	0.243717	0.0703673	3.4635	0.000533203	0.00234616
ENSG00000035687	ADSS2	1691.77	0.800438	0.0683618	11.7088	1.1483e-31	5.29306e-30
ENSG00000035862	TIMP2	172.144	1.2578	0.156633	8.03022	9.72969e-16	1.72495e-14
ENSG00000035928	RFC1	2683.43	-0.270669	0.0641009	-4.22255	2.41559e-05	0.000136278
ENSG00000036054	TBC1D23	974.408	-0.0870235	0.0780891	-1.11441	0.265102	0.444567
ENSG00000036257	CUL3	2346.2	-0.123524	0.0719176	-1.71757	0.0858746	0.191997
ENSG00000036448	MYOM2	2.3545	-0.29895	1.21937	-0.245167	0.806327	0.894184
ENSG00000036530	CYP46A1	44.3531	0.15224	0.271595	0.560539	0.575112	0.740711
ENSG00000036549	ZZZ3	2536.28	0.128513	0.0679832	1.89037	0.058709	0.141974
ENSG00000036672	USP2	238.191	0.561775	0.127837	4.39446	1.11047e-05	6.62678e-05
ENSG00000037042	TUBG2	509.943	-0.215543	0.117753	-1.83047	0.0671795	0.158093
ENSG00000037241	RPL26L1	571.789	-0.40913	0.087766	-4.66159	3.13772e-06	2.05566e-05
ENSG00000037280	FLT4	56.3039	-0.676587	0.245629	-2.7545	0.00587814	0.0200814
ENSG00000037474	NSUN2	4033.06	-0.0112936	0.0579914	-0.194747	0.845591	0.917005
ENSG00000037637	FBXO42	733.258	-0.0301886	0.083297	-0.362422	0.717037	0.837263
ENSG00000037749	MFAP3	863.695	-0.181389	0.0872529	-2.07889	0.0376277	0.098536
ENSG00000037757	MRI1	1005.36	0.176727	0.0903848	1.95528	0.0505504	0.125984
ENSG00000037897	METTL1	583.329	0.601242	0.0874431	6.87581	6.16396e-12	7.85107e-11
ENSG00000037965	HOXC8	72.3398	0.537924	0.219726	2.44816	0.0143588	0.0434714
ENSG00000038002	AGA	504.767	0.707059	0.0989839	7.14317	9.12018e-13	1.25826e-11
ENSG00000038210	PI4K2B	971.317	-0.265065	0.0884714	-2.99605	0.002735	0.0102838
ENSG00000038219	BOD1L1	1759.64	-0.0457769	0.0727895	-0.628895	0.529418	0.705343
ENSG00000038274	MAT2B	1233.56	-0.0322475	0.0728499	-0.442657	0.658014	0.800179
ENSG00000038295	TLL1	1.6261	1.89228	1.52365	1.24194	0.214258	NA
ENSG00000038358	EDC4	3453.4	0.2733	0.0713759	3.82902	0.000128654	0.000638025
ENSG00000038382	TRIO	4801.81	-0.0658212	0.0620992	-1.05994	0.289173	0.471067
ENSG00000038427	VCAN	4.04573	4.41171	1.39745	3.15698	0.00159414	0.00632885
ENSG00000038532	CLEC16A	1106.48	0.0425489	0.0805238	0.528401	0.597221	0.75773
ENSG00000039068	CDH1	24683.4	0.541067	0.0533651	10.139	3.71026e-24	1.14256e-22
ENSG00000039123	MTREX	1814.78	0.114783	0.0691484	1.65996	0.0969228	0.211304
ENSG00000039139	DNAH5	198.687	-0.125853	0.138046	-0.911673	0.361941	0.55025
ENSG00000039319	ZFYVE16	1729.97	0.09194	0.0727087	1.2645	0.206052	0.374357
ENSG00000039523	RIPOR1	2029.47	0.356989	0.0723282	4.93567	7.98747e-07	5.70217e-06
ENSG00000039560	RAI14	897.318	-0.166095	0.0791802	-2.09768	0.0359333	0.0948704
ENSG00000039600	SOX30	7.09461	0.0951912	0.691732	0.137613	0.890546	0.944375
ENSG00000039650	PNKP	1055.12	-0.0383208	0.086188	-0.444619	0.656595	0.799352
ENSG00000040199	PHLPP2	1874.31	0.478469	0.0619581	7.72247	1.14099e-14	1.85602e-13
ENSG00000040275	SPDL1	752.657	-0.739605	0.0853168	-8.66892	4.36224e-18	9.04462e-17
ENSG00000040341	STAU2	1365.49	0.120913	0.0745379	1.62217	0.104768	0.224253
ENSG00000040487	SLC66A1	380.18	0.412868	0.109211	3.78048	0.000156528	0.000764145
ENSG00000040531	CTNS	398.937	0.259309	0.106067	2.44477	0.0144946	0.0438101
ENSG00000040608	RTN4R	106.372	0.22263	0.183247	1.21492	0.224396	0.396242
ENSG00000040633	PHF23	1208.3	-0.129552	0.0803299	-1.61275	0.106798	0.227665
ENSG00000040731	CDH10	6.01905	-0.810041	0.733415	-1.10448	0.269386	0.449319
ENSG00000040933	INPP4A	978.846	0.255641	0.0743846	3.43675	0.000588737	0.00256474
ENSG00000041353	RAB27B	2068.13	0.743359	0.0814644	9.12495	7.17672e-20	1.71357e-18
ENSG00000041357	PSMA4	4762.84	-0.142159	0.0676505	-2.10138	0.0356077	0.094147
ENSG00000041515	MYO16	38.0124	0.42025	0.296625	1.41677	0.156549	0.305985
ENSG00000041802	LSG1	1880.27	-0.152943	0.0628538	-2.43332	0.0149611	0.0450088
ENSG00000041880	PARP3	211.827	-0.173612	0.142503	-1.2183	0.223109	0.39493
ENSG00000041988	THAP3	265.06	0.0738765	0.125175	0.590186	0.555066	0.725854
ENSG00000042062	RIPOR3	338.891	-0.640022	0.117107	-5.46527	4.62195e-08	3.86046e-07
ENSG00000042088	TDP1	1765.49	-0.155362	0.0633822	-2.4512	0.0142382	0.0431423
ENSG00000042286	AIFM2	1258.75	-0.084776	0.0722392	-1.17355	0.240577	0.415872
ENSG00000042317	SPATA7	361.125	0.334345	0.106475	3.14012	0.0016888	0.00666719
ENSG00000042429	MED17	81.8497	0.0267279	0.201745	0.132483	0.894602	0.946796
ENSG00000042445	RETSAT	1615.57	0.0543685	0.0682991	0.796035	0.426012	0.613048
ENSG00000042493	CAPG	433.051	2.69925	0.124146	21.7426	8.11471e-105	2.91265e-102
ENSG00000042753	AP2S1	3168.82	0.16102	0.0680206	2.36722	0.0179224	0.0525526
ENSG00000042813	ZPBP	1.76792	0.203885	1.30936	0.155714	0.876258	NA
ENSG00000042832	TG	9.09322	1.84462	0.65662	2.80926	0.00496549	0.0173782
ENSG00000043039	BARX2	258.173	0.156286	0.121001	1.29161	0.196493	0.361496
ENSG00000043093	DCUN1D1	1246.62	-0.14879	0.0881698	-1.68754	0.0915003	0.201894
ENSG00000043143	JADE2	2150.06	0.0769967	0.0702698	1.09573	0.273197	0.453259
ENSG00000043355	ZIC2	99.8424	0.0589638	0.191574	0.307786	0.758245	0.86436
ENSG00000043514	TRIT1	453.349	0.052213	0.100316	0.520485	0.602725	0.761547
ENSG00000043591	ADRB1	27.07	0.801548	0.3449	2.324	0.0201253	0.0580101
ENSG00000044090	CUL7	2340.6	-0.0216002	0.0714159	-0.302456	0.762305	0.866777
ENSG00000044115	CTNNA1	15175.8	-0.175682	0.0541881	-3.24208	0.00118659	0.00485796
ENSG00000044446	PHKA2	1441.02	-0.248238	0.0735283	-3.37609	0.000735237	0.00314291
ENSG00000044459	CNTLN	80.7482	0.0706276	0.201835	0.349928	0.726393	0.843688
ENSG00000044524	EPHA3	416.208	2.06409	0.11409	18.0918	3.69573e-73	6.32172e-71
ENSG00000044574	HSPA5	11580.5	0.306642	0.0540301	5.67539	1.38376e-08	1.23865e-07
ENSG00000046604	DSG2	1905.61	0.346225	0.0648689	5.33731	9.43381e-08	7.61627e-07
ENSG00000046647	GEMIN8	428.786	0.0646736	0.101725	0.635768	0.524928	0.701574
ENSG00000046651	OFD1	820.79	-0.18505	0.0840341	-2.20208	0.0276599	0.0758915
ENSG00000046653	GPM6B	15.6101	-0.211717	0.457899	-0.462365	0.64382	0.791667
ENSG00000047056	WDR37	1557.33	-0.085443	0.0672314	-1.27088	0.203771	0.371086
ENSG00000047188	YTHDC2	1496.4	0.781643	0.0818777	9.54647	1.34192e-21	3.53141e-20
ENSG00000047230	CTPS2	1402.35	-0.188659	0.0702685	-2.68483	0.0072567	0.0241541
ENSG00000047249	ATP6V1H	1512.61	-0.0196646	0.0653203	-0.301048	0.763378	0.867425
ENSG00000047315	POLR2B	4070.51	-0.267284	0.0634175	-4.21467	2.50139e-05	0.000140719
ENSG00000047346	ATOSA	7315.39	-1.35143	0.0714905	-18.9037	1.06337e-79	2.07879e-77
ENSG00000047365	ARAP2	472.076	0.588378	0.104973	5.60502	2.08228e-08	1.82366e-07
ENSG00000047410	TPR	6176.55	-0.268011	0.0650285	-4.12143	3.76524e-05	0.000205126
ENSG00000047457	CP	8.04722	-1.26553	0.657745	-1.92404	0.0543491	0.133555
ENSG00000047578	KATNIP	1486.56	-0.0572784	0.0690925	-0.829011	0.407098	0.594862
ENSG00000047579	DTNBP1	693.882	-0.34513	0.0901466	-3.82855	0.000128902	0.000639108
ENSG00000047597	XK	62.1627	-0.0366082	0.229659	-0.159402	0.873352	0.93456
ENSG00000047621	C12orf4	234.132	-0.0565387	0.13372	-0.422815	0.67243	0.809438
ENSG00000047634	SCML1	307.621	-0.196735	0.136141	-1.44508	0.148435	0.29377
ENSG00000047644	WWC3	3958.03	0.365406	0.0560834	6.5154	7.24967e-11	8.32799e-10
ENSG00000047648	ARHGAP6	2.30954	1.77355	1.27854	1.38717	0.165389	NA
ENSG00000047662	FAM184B	14.9546	-0.529304	0.47023	-1.12563	0.260323	0.438984
ENSG00000047849	MAP4	6061.08	-0.00216095	0.054771	-0.0394542	0.968528	0.983274
ENSG00000047932	GOPC	779.019	-0.135994	0.0881886	-1.54208	0.123053	0.253696
ENSG00000048028	USP28	535.238	0.256445	0.0885288	2.89674	0.00377059	0.0136481
ENSG00000048052	HDAC9	35.1991	-0.0733715	0.322184	-0.227731	0.819855	0.902001
ENSG00000048140	TSPAN17	2060.95	-0.24701	0.0677373	-3.64659	0.00026574	0.00124033
ENSG00000048162	NOP16	1137.71	-0.3934	0.0730419	-5.38594	7.20656e-08	5.8942e-07
ENSG00000048342	CC2D2A	272.395	0.380504	0.11777	3.23091	0.00123396	0.00503495
ENSG00000048392	RRM2B	2221.81	-0.239793	0.07131	-3.36269	0.000771883	0.00328546
ENSG00000048405	ZNF800	503.271	-0.445566	0.0918711	-4.8499	1.23522e-06	8.59397e-06
ENSG00000048471	SNX29	1023.24	0.623039	0.0780907	7.9784	1.48244e-15	2.57809e-14
ENSG00000048540	LMO3	10.4817	1.19841	0.581847	2.05967	0.0394302	0.102459
ENSG00000048544	MRPS10	1539.31	0.0892448	0.0691284	1.291	0.196703	0.361674
ENSG00000048649	RSF1	2599.2	-0.0805402	0.0725404	-1.11028	0.266878	0.446359
ENSG00000048707	VPS13D	1387.72	0.231714	0.0895764	2.58677	0.00968792	0.0310976
ENSG00000048828	FAM120A	8958.5	0.328418	0.0505395	6.49824	8.12648e-11	9.26232e-10
ENSG00000048991	R3HDM1	2205	-0.0417795	0.0701005	-0.595995	0.551179	0.722768
ENSG00000049089	COL9A2	428.219	0.0351695	0.119424	0.294494	0.768381	0.870927
ENSG00000049130	KITLG	1067	-0.589901	0.0818844	-7.20407	5.84403e-13	8.19753e-12
ENSG00000049167	ERCC8	266.119	-0.0650916	0.131619	-0.494546	0.62092	0.776062
ENSG00000049192	ADAMTS6	27.8498	-1.20087	0.362438	-3.31331	0.000921984	0.00385908
ENSG00000049239	H6PD	1517.18	0.238613	0.0756562	3.15391	0.00161099	0.00638999
ENSG00000049245	VAMP3	1893.69	0.031274	0.0704821	0.443716	0.657248	0.799697
ENSG00000049246	PER3	1432.85	0.215925	0.0699838	3.08535	0.0020331	0.00787036
ENSG00000049247	UTS2	2.22573	0.262653	1.30961	0.200559	0.841044	NA
ENSG00000049283	EPN3	3257.08	0.142953	0.0773176	1.8489	0.0644719	0.153087
ENSG00000049323	LTBP1	1877.43	-0.183063	0.0726335	-2.52036	0.0117234	0.0365803
ENSG00000049449	RCN1	543.094	0.628929	0.0904992	6.94955	3.66457e-12	4.76742e-11
ENSG00000049541	RFC2	1045.3	-0.330215	0.0779696	-4.23517	2.28378e-05	0.000129308
ENSG00000049618	ARID1B	1852.07	-0.1848	0.0712389	-2.59409	0.00948416	0.0305421
ENSG00000049656	CLPTM1L	3931.2	-0.0597451	0.0582523	-1.02563	0.305068	0.488979
ENSG00000049759	NEDD4L	1224.33	-0.215082	0.071736	-2.99825	0.00271537	0.0102188
ENSG00000049768	FOXP3	27.7085	-1.07213	0.353371	-3.034	0.00241335	0.0091992
ENSG00000049769	PPP1R3F	182.509	-0.668948	0.148638	-4.50053	6.77854e-06	4.22357e-05
ENSG00000049860	HEXB	1522.93	0.494691	0.0687437	7.19616	6.19306e-13	8.66435e-12
ENSG00000049883	PTCD2	494.344	-0.0604468	0.0974716	-0.620148	0.53516	0.709539
ENSG00000050030	NEXMIF	138.604	0.931302	0.175995	5.29163	1.21231e-07	9.61377e-07
ENSG00000050130	JKAMP	1148.04	-0.42457	0.0736786	-5.76247	8.28933e-09	7.64199e-08
ENSG00000050165	DKK3	4.83785	-0.435274	0.804725	-0.540897	0.588578	0.750814
ENSG00000050327	ARHGEF5	408.334	-0.0751506	0.108819	-0.690602	0.489816	0.670827
ENSG00000050344	NFE2L3	47.0427	-0.802919	0.27155	-2.9568	0.00310852	0.011524
ENSG00000050393	MCUR1	1637.97	0.014697	0.0707682	0.207677	0.835481	0.911725
ENSG00000050405	LIMA1	1889.71	0.321086	0.0639662	5.01962	5.17739e-07	3.79127e-06
ENSG00000050426	LETMD1	1811.93	0.609986	0.0688371	8.8613	7.90856e-19	1.74554e-17
ENSG00000050438	SLC4A8	352.381	-0.407672	0.108517	-3.75676	0.000172126	0.000833415
ENSG00000050555	LAMC3	6.10943	0.65516	0.736508	0.889548	0.373708	0.56196
ENSG00000050628	PTGER3	59.7696	-1.09501	0.247323	-4.42744	9.53588e-06	5.76678e-05
ENSG00000050748	MAPK9	3444.35	-0.0997983	0.0598064	-1.66869	0.0951788	0.208483
ENSG00000050767	COL23A1	28.1601	0.288557	0.338901	0.851449	0.39452	0.582692
ENSG00000050820	BCAR1	2816.65	0.606945	0.08367	7.25403	4.04545e-13	5.74417e-12
ENSG00000051009	FHIP1B	668.928	-0.165915	0.088938	-1.86551	0.0621098	0.148736
ENSG00000051108	HERPUD1	2024.26	1.22044	0.0613476	19.8939	4.59802e-88	1.03787e-85
ENSG00000051128	HOMER3	87.1856	0.359528	0.205759	1.74733	0.0805809	0.182698
ENSG00000051180	RAD51	715.103	-0.364843	0.0808287	-4.51377	6.36839e-06	3.98388e-05
ENSG00000051341	POLQ	641.016	-0.661587	0.0873581	-7.57328	3.63924e-14	5.6632e-13
ENSG00000051382	PIK3CB	1691.89	-0.143245	0.0673005	-2.12844	0.0333006	0.0889599
ENSG00000051523	CYBA	346.64	0.340551	0.126757	2.68664	0.00721743	0.0240416
ENSG00000051596	THOC3	678.387	-0.364874	0.0830404	-4.39394	1.11315e-05	6.64099e-05
ENSG00000051620	HEBP2	2228.97	0.356164	0.0593793	5.99811	1.99624e-09	1.96616e-08
ENSG00000051825	MPHOSPH9	1357.24	0.139846	0.0784661	1.78225	0.0747079	0.172363
ENSG00000052126	PLEKHA5	1104.25	-0.290982	0.0838211	-3.47147	0.000517619	0.00228493
ENSG00000052344	PRSS8	2558.42	0.325186	0.0777455	4.1827	2.88062e-05	0.000160242
ENSG00000052723	SIKE1	5355.63	0.281605	0.0721809	3.90139	9.56437e-05	0.000484974
ENSG00000052749	RRP12	2341.64	-0.164214	0.0660389	-2.48663	0.0128961	0.0396517
ENSG00000052795	FNIP2	406.242	0.609559	0.111755	5.45444	4.91282e-08	4.09464e-07
ENSG00000052802	MSMO1	2372.84	0.5525	0.0771288	7.16333	7.87387e-13	1.09113e-11
ENSG00000052841	TTC17	1857.26	0.127425	0.0699063	1.8228	0.068334	0.160306
ENSG00000053108	FSTL4	31.9658	-2.68871	0.389263	-6.90717	4.94425e-12	6.36042e-11
ENSG00000053254	FOXN3	2489.2	0.245343	0.0666977	3.67843	0.000234677	0.0011074
ENSG00000053371	AKR7A2	1097.92	-0.0972267	0.0780428	-1.24581	0.212833	0.38253
ENSG00000053372	MRTO4	1373.94	0.104397	0.0703842	1.48324	0.13801	0.277553
ENSG00000053501	USE1	307.731	0.28672	0.115828	2.47538	0.0133093	0.0407449
ENSG00000053524	MCF2L2	62.3945	0.0928009	0.232298	0.399491	0.689532	0.819995
ENSG00000053747	LAMA3	63.7032	-0.00296618	0.224183	-0.013231	0.989443	0.994303
ENSG00000053770	AP5M1	1285.72	-0.415177	0.0830102	-5.00152	5.688e-07	4.14025e-06
ENSG00000053900	ANAPC4	736.425	-0.192239	0.0874539	-2.19818	0.0279361	0.0765247
ENSG00000053918	KCNQ1	2.5684	-1.08965	1.1296	-0.964631	0.334729	0.521037
ENSG00000054116	TRAPPC3	1547.69	0.0490035	0.0694739	0.705351	0.480592	0.662735
ENSG00000054118	THRAP3	6637.61	-0.0516563	0.0511166	-1.01056	0.312228	0.496235
ENSG00000054148	PHPT1	1838.82	-0.189638	0.0693218	-2.73561	0.00622644	0.0210871
ENSG00000054179	ENTPD2	521.527	0.660947	0.099072	6.67138	2.53409e-11	3.02529e-10
ENSG00000054267	ARID4B	1871.33	0.345722	0.0736414	4.69467	2.67037e-06	1.7632e-05
ENSG00000054277	OPN3	278.752	0.64257	0.119175	5.39181	6.97497e-08	5.71974e-07
ENSG00000054282	SDCCAG8	536.994	0.909908	0.101192	8.99191	2.42969e-19	5.56466e-18
ENSG00000054392	HHAT	185.676	0.10019	0.139994	0.715671	0.474195	0.657078
ENSG00000054523	KIF1B	1657.07	-0.329236	0.0724806	-4.5424	5.56164e-06	3.51144e-05
ENSG00000054598	FOXC1	70.4789	0.556822	0.2171	2.56483	0.0103228	0.032818
ENSG00000054611	TBC1D22A	755.241	0.132485	0.0905055	1.46383	0.14324	0.285788
ENSG00000054654	SYNE2	2016.98	-0.272976	0.0943925	-2.89193	0.00382886	0.0138407
ENSG00000054690	PLEKHH1	1543.81	-0.0391433	0.0698704	-0.560227	0.575325	0.74081
ENSG00000054793	ATP9A	7573.84	0.171124	0.0581639	2.9421	0.00325991	0.0120221
ENSG00000054965	FAM168A	3416.96	-0.0673389	0.0627539	-1.07306	0.283243	0.464923
ENSG00000054967	RELT	280.861	-0.0874234	0.122693	-0.712537	0.476132	0.658482
ENSG00000054983	GALC	1037.28	0.167937	0.0780134	2.15267	0.0313446	0.0843833
ENSG00000055044	NOP58	2306.84	0.0825982	0.075501	1.094	0.273955	0.453862
ENSG00000055070	SZRD1	4467.58	0.0994349	0.0630441	1.57723	0.114743	0.240757
ENSG00000055118	KCNH2	212.977	0.323392	0.142497	2.26946	0.0232401	0.0656402
ENSG00000055130	CUL1	2166.6	0.286867	0.0607435	4.7226	2.32843e-06	1.54722e-05
ENSG00000055147	FAM114A2	537.542	0.0596538	0.0940574	0.634228	0.525932	0.702426
ENSG00000055163	CYFIP2	1678.92	0.458619	0.0653357	7.01942	2.22786e-12	2.97434e-11
ENSG00000055208	TAB2	4416.8	0.380378	0.0606292	6.27384	3.5224e-10	3.76577e-09
ENSG00000055211	GINM1	1401.79	0.756035	0.0742783	10.1784	2.47591e-24	7.72224e-23
ENSG00000055332	EIF2AK2	1192.68	0.538083	0.0832769	6.46137	1.03759e-10	1.16862e-09
ENSG00000055483	USP36	2645.77	0.36399	0.0611403	5.95335	2.62712e-09	2.55762e-08
ENSG00000055609	KMT2C	2650.18	0.0112183	0.0889288	0.126149	0.899614	0.949621
ENSG00000055732	MCOLN3	151.866	-0.101631	0.170513	-0.596032	0.551154	0.722768
ENSG00000055813	CCDC85A	98.3489	0.187641	0.187656	0.999922	0.317348	0.501685
ENSG00000055917	PUM2	4540.45	-0.0265558	0.0576396	-0.460721	0.644998	0.792316
ENSG00000055950	MRPL43	1140.4	0.59743	0.0722838	8.26506	1.39623e-16	2.63539e-15
ENSG00000055955	ITIH4	2.08721	0.593263	1.20625	0.491823	0.622845	NA
ENSG00000056050	HPF1	296.834	0.395438	0.115227	3.4318	0.000599579	0.00261093
ENSG00000056097	ZFR	4464.55	-0.0404598	0.0621311	-0.651201	0.514917	0.693358
ENSG00000056277	ZNF280C	267.766	-0.144477	0.119626	-1.20774	0.227146	0.399403
ENSG00000056487	PHF21B	54.5911	-1.96331	0.277267	-7.08094	1.43184e-12	1.94963e-11
ENSG00000056558	TRAF1	60.7702	-0.531352	0.232511	-2.28527	0.0222968	0.0634094
ENSG00000056586	RC3H2	2268.2	-0.125867	0.0741328	-1.69786	0.0895339	0.198576
ENSG00000056736	IL17RB	256.706	-0.266256	0.11991	-2.22047	0.0263868	0.0729286
ENSG00000056972	TRAF3IP2	770.271	0.285797	0.0892267	3.20304	0.00135985	0.00549639
ENSG00000056998	GYG2	384.802	-0.0550265	0.104434	-0.526902	0.598261	0.758443
ENSG00000057019	DCBLD2	1938.09	0.00414151	0.0662586	0.0625052	0.950161	0.974141
ENSG00000057252	SOAT1	966.127	0.00853594	0.0768784	0.111032	0.911591	0.954944
ENSG00000057294	PKP2	607.091	-0.254542	0.0881041	-2.8891	0.00386341	0.0139448
ENSG00000057468	MSH4	3.13974	0.150732	1.01889	0.147938	0.882392	0.939953
ENSG00000057593	F7	28.5624	0.0800144	0.331694	0.24123	0.809377	0.895846
ENSG00000057608	GDI2	10038	-0.0472921	0.0598946	-0.789587	0.429769	0.616538
ENSG00000057663	ATG5	921.774	-0.19421	0.0788535	-2.46293	0.0137808	0.0419801
ENSG00000057704	TMCC3	17.378	-1.40412	0.451372	-3.11079	0.00186587	0.00729913
ENSG00000057757	PITHD1	937.494	0.0970768	0.0735895	1.31917	0.187113	0.348729
ENSG00000057935	MTA3	1622.67	0.321444	0.0660611	4.86586	1.13959e-06	7.97422e-06
ENSG00000058056	USP13	1456.81	-0.150159	0.0722274	-2.07897	0.0376199	0.0985273
ENSG00000058063	ATP11B	1880.06	-0.132582	0.067799	-1.95551	0.0505225	0.125932
ENSG00000058085	LAMC2	54.2475	1.6881	0.27285	6.18693	6.13456e-10	6.38689e-09
ENSG00000058091	CDK14	83.8502	0.564373	0.206506	2.73296	0.00627671	0.0212409
ENSG00000058262	SEC61A1	11468.3	0.0845074	0.0513409	1.64601	0.0997627	0.216118
ENSG00000058272	PPP1R12A	2440.7	-0.161251	0.0669413	-2.40885	0.0160031	0.0477237
ENSG00000058335	RASGRF1	119.643	-9.43736	1.18697	-7.95076	1.85364e-15	3.19067e-14
ENSG00000058404	CAMK2B	651.338	0.855469	0.0919043	9.30826	1.29943e-20	3.22574e-19
ENSG00000058453	CROCC	433.86	-0.0138837	0.110891	-0.125201	0.900364	0.950128
ENSG00000058600	POLR3E	1495.92	0.334915	0.0713183	4.69607	2.65221e-06	1.7527e-05
ENSG00000058668	ATP2B4	927.181	1.56195	0.0817225	19.1128	1.97428e-81	4.0399e-79
ENSG00000058673	ZC3H11A	5.86612	0.163713	0.729637	0.224376	0.822465	0.903348
ENSG00000058729	RIOK2	776.131	0.0596049	0.0939333	0.634545	0.525725	0.702221
ENSG00000058799	YIPF1	922.814	-0.068736	0.0847277	-0.811258	0.417218	0.605046
ENSG00000058804	NDC1	1470.96	-0.265752	0.0766565	-3.46679	0.000526707	0.00232084
ENSG00000059122	FLYWCH1	865.258	-0.200058	0.0823626	-2.429	0.0151407	0.0454554
ENSG00000059145	UNKL	543.655	-0.234014	0.0910712	-2.56957	0.0101825	0.0324426
ENSG00000059377	TBXAS1	44.3848	0.812576	0.277579	2.92737	0.00341842	0.012535
ENSG00000059378	PARP12	250.107	0.578477	0.12162	4.75644	1.97032e-06	1.32739e-05
ENSG00000059573	ALDH18A1	6115.17	-0.131978	0.054169	-2.4364	0.0148341	0.0446697
ENSG00000059588	TARBP1	1578.34	0.508041	0.0759353	6.69045	2.22488e-11	2.67952e-10
ENSG00000059691	GATB	737.671	0.235109	0.0815205	2.88404	0.00392604	0.0141383
ENSG00000059728	MXD1	448.334	-0.0658813	0.104579	-0.629969	0.528715	0.704703
ENSG00000059758	CDK17	775.375	-0.205933	0.099385	-2.07208	0.0382582	0.0999122
ENSG00000059769	DNAJC25	127.178	-0.0999358	0.168949	-0.591513	0.554176	0.725213
ENSG00000059915	PSD	208.096	0.276948	0.147513	1.87745	0.0604568	0.145526
ENSG00000060069	CTDP1	506.825	-0.104036	0.100294	-1.03731	0.29959	0.482744
ENSG00000060138	YBX3	2523.04	0.428649	0.0599345	7.15196	8.55489e-13	1.18251e-11
ENSG00000060140	STYK1	17.5044	0.664093	0.443805	1.49636	0.134559	0.272543
ENSG00000060237	WNK1	4535	0.0835435	0.0629343	1.32747	0.184352	0.345139
ENSG00000060303	RPS17P5	12.4286	0.219339	0.494803	0.443286	0.657559	0.799892
ENSG00000060339	CCAR1	3481.85	-0.145886	0.0695337	-2.09806	0.0359003	0.0947989
ENSG00000060491	OGFR	2632.24	-0.124359	0.0795909	-1.56247	0.118177	0.246192
ENSG00000060558	GNA15	1.79264	-0.870511	1.4347	-0.606754	0.544014	NA
ENSG00000060642	PIGV	382.987	-0.256526	0.107786	-2.37995	0.0173149	0.0510037
ENSG00000060656	PTPRU	2421.48	0.262106	0.0711525	3.68373	0.000229849	0.00108718
ENSG00000060688	SNRNP40	1410.82	-0.0103125	0.0689719	-0.149517	0.881146	0.939091
ENSG00000060749	QSER1	1664.86	-0.0942372	0.069736	-1.35134	0.176586	0.335023
ENSG00000060762	MPC1	310.764	-0.0680832	0.115846	-0.587703	0.556732	0.727089
ENSG00000060971	ACAA1	1711.18	-0.0685279	0.0679716	-1.00818	0.313366	0.497328
ENSG00000061273	HDAC7	2613.58	0.3558	0.0737311	4.82564	1.39551e-06	9.61444e-06
ENSG00000061455	PRDM6	331.662	0.563726	0.111553	5.05343	4.33953e-07	3.21101e-06
ENSG00000061656	SPAG4	52.8714	-0.605936	0.248653	-2.43687	0.0148148	0.0446361
ENSG00000061676	NCKAP1	5343.3	0.292488	0.0683858	4.27702	1.89413e-05	0.00010848
ENSG00000061794	MRPS35	1165.57	0.0972396	0.0760587	1.27848	0.20108	0.367439
ENSG00000061918	GUCY1B1	333.288	0.73719	0.110135	6.6935	2.17894e-11	2.62564e-10
ENSG00000061936	SFSWAP	1958.45	0.2252	0.0631468	3.56629	0.000362072	0.00164506
ENSG00000061938	TNK2	3055.56	0.153822	0.0803829	1.91361	0.0556698	0.136159
ENSG00000061987	MON2	2693.11	0.452844	0.0676951	6.68947	2.23973e-11	2.69592e-10
ENSG00000062038	CDH3	2744.44	0.50455	0.069441	7.26588	3.70605e-13	5.2966e-12
ENSG00000062194	GPBP1	3080.41	0.0855594	0.0711196	1.20304	0.228962	0.401887
ENSG00000062282	DGAT2	313.837	0.0363437	0.109726	0.331224	0.740475	0.852807
ENSG00000062370	ZNF112	118.677	0.0566734	0.168845	0.335654	0.737132	0.850836
ENSG00000062485	CS	8013.38	0.408614	0.0545139	7.49559	6.59998e-14	9.99353e-13
ENSG00000062524	LTK	8.40629	0.729497	0.644195	1.13242	0.257459	0.435563
ENSG00000062582	MRPS24	6.34774	0.116197	0.696316	0.166874	0.867469	0.931051
ENSG00000062598	ELMO2	1535.75	-0.173642	0.0674864	-2.57299	0.0100825	0.0322023
ENSG00000062650	WAPL	3635.69	-0.138772	0.0650525	-2.13322	0.0329064	0.0880681
ENSG00000062716	VMP1	10020.6	0.0658425	0.0638842	1.03065	0.302703	0.486328
ENSG00000062725	APPBP2	18404.1	0.235752	0.0653418	3.60798	0.000308586	0.00142062
ENSG00000062822	POLD1	1223.91	-0.331829	0.0843239	-3.93517	8.31387e-05	0.000425806
ENSG00000063046	EIF4B	26681.8	0.544771	0.0595038	9.15524	5.42347e-20	1.2992e-18
ENSG00000063127	SLC6A16	9.7659	0.0171157	0.566267	0.0302254	0.975887	0.987026
ENSG00000063169	BICRA	490.26	-0.372757	0.108336	-3.44075	0.000580108	0.00253118
ENSG00000063176	SPHK2	333.702	0.0042157	0.113242	0.0372274	0.970304	0.984276
ENSG00000063177	RPL18	10609.2	0.228239	0.0592319	3.85332	0.000116525	0.000583025
ENSG00000063180	CA11	264.681	1.66236	0.129995	12.7879	1.91525e-37	1.12124e-35
ENSG00000063241	ISOC2	1113.81	-0.257797	0.0923101	-2.79273	0.00522659	0.0181501
ENSG00000063244	U2AF2	7802.52	-0.291111	0.0609513	-4.77613	1.78697e-06	1.21095e-05
ENSG00000063245	EPN1	3665.21	-0.210969	0.0784501	-2.68921	0.00716204	0.0238789
ENSG00000063322	MED29	2455.8	-0.166275	0.0653633	-2.54386	0.0109636	0.0345841
ENSG00000063438	AHRR	7.16037	-1.71502	0.751132	-2.28324	0.0224161	0.0636575
ENSG00000063587	ZNF275	775.015	-0.535826	0.0792326	-6.7627	1.35448e-11	1.66048e-10
ENSG00000063601	MTMR1	2280.37	-0.757102	0.0599855	-12.6214	1.60893e-36	9.10271e-35
ENSG00000063660	GPC1	1024.5	-0.0608067	0.0842987	-0.721325	0.47071	0.654273
ENSG00000063761	ADCK1	397.256	-0.023636	0.10421	-0.226812	0.82057	0.902098
ENSG00000063854	HAGH	1164.65	-0.177475	0.0778351	-2.28014	0.0225996	0.064068
ENSG00000063978	RNF4	2758.48	0.0255928	0.0574077	0.445809	0.655735	0.799183
ENSG00000064012	CASP8	410.427	1.00504	0.103706	9.69123	3.28538e-22	9.00293e-21
ENSG00000064042	LIMCH1	336.82	0.880914	0.115001	7.66003	1.85896e-14	2.97277e-13
ENSG00000064102	INTS13	712.981	0.00624294	0.0884708	0.0705649	0.943744	0.970798
ENSG00000064115	TM7SF3	1960.09	-0.0741841	0.0647986	-1.14484	0.252275	0.429404
ENSG00000064195	DLX3	585.944	0.108576	0.0950216	1.14264	0.253187	0.430382
ENSG00000064199	SPA17	158.061	-0.341914	0.155323	-2.20131	0.0277142	0.0760213
ENSG00000064205	CCN5	35.1608	-3.40615	0.42821	-7.95439	1.80022e-15	3.1036e-14
ENSG00000064225	ST3GAL6	6.53643	0.0737734	0.681121	0.108312	0.913748	0.956025
ENSG00000064270	ATP2C2	3076.75	0.299492	0.0611828	4.89503	9.82889e-07	6.93981e-06
ENSG00000064300	NGFR	14.5707	-1.26722	0.480521	-2.63718	0.00835976	0.0273639
ENSG00000064309	CDON	360.784	-0.550242	0.112778	-4.87898	1.06637e-06	7.49541e-06
ENSG00000064313	TAF2	1584.78	0.0324604	0.0680405	0.477074	0.633309	0.784743
ENSG00000064393	HIPK2	3474.07	0.186912	0.0883671	2.11518	0.0344147	0.0914898
ENSG00000064419	TNPO3	2596.02	-0.511912	0.0587433	-8.71437	2.92368e-18	6.16111e-17
ENSG00000064490	RFXANK	523.911	-0.194796	0.103037	-1.89055	0.0586851	0.141941
ENSG00000064545	TMEM161A	192.604	-0.0846266	0.142288	-0.594754	0.552008	0.723335
ENSG00000064547	LPAR2	343.575	0.0275323	0.112445	0.244851	0.806572	0.894185
ENSG00000064601	CTSA	4624.84	0.441931	0.0637552	6.93169	4.15842e-12	5.3843e-11
ENSG00000064607	SUGP2	1088.99	-0.156542	0.0779466	-2.00832	0.0446094	0.113533
ENSG00000064651	SLC12A2	3124.34	-0.139826	0.0763798	-1.83066	0.0671507	0.158055
ENSG00000064652	SNX24	383.562	0.540242	0.10366	5.21167	1.87149e-07	1.44283e-06
ENSG00000064655	EYA2	763.052	-0.759254	0.0827277	-9.17775	4.402e-20	1.06147e-18
ENSG00000064666	CNN2	6965.07	0.138975	0.0592091	2.34719	0.0189154	0.0550443
ENSG00000064687	ABCA7	523.979	-0.608135	0.10346	-5.87795	4.15389e-09	3.95261e-08
ENSG00000064692	SNCAIP	19.7715	0.631015	0.418389	1.5082	0.131503	0.267564
ENSG00000064703	DDX20	922.32	-0.12525	0.0832162	-1.50512	0.132294	0.268973
ENSG00000064726	BTBD1	2998.34	0.180463	0.0690568	2.61325	0.00896847	0.0291299
ENSG00000064763	FAR2	26.1227	-0.662259	0.364783	-1.81549	0.0694493	0.162422
ENSG00000064787	BCAS1	7352.05	1.19622	0.0635285	18.8296	4.32276e-79	8.2522e-77
ENSG00000064932	SBNO2	1706.65	0.374598	0.0910915	4.11233	3.9169e-05	0.000212858
ENSG00000064933	PMS1	370.048	-0.181717	0.118448	-1.53415	0.124993	0.256607
ENSG00000064961	HMG20B	4894.45	-0.290075	0.066567	-4.35764	1.31475e-05	7.76068e-05
ENSG00000064989	CALCRL	11.6038	-1.3886	0.5542	-2.50559	0.0122246	0.0378797
ENSG00000064995	TAF11	1713.92	-0.174059	0.0635662	-2.73824	0.00617694	0.0209453
ENSG00000064999	ANKS1A	1610.58	-0.0649611	0.0675728	-0.96135	0.336376	0.522704
ENSG00000065000	AP3D1	6099.16	0.230961	0.0583055	3.96123	7.45662e-05	0.000384691
ENSG00000065029	ZNF76	1543.76	0.0327219	0.0718338	0.455523	0.648733	0.794408
ENSG00000065054	NHERF2	3098.93	-0.146225	0.0892535	-1.63831	0.101356	0.218732
ENSG00000065057	NTHL1	544.597	0.0587709	0.104767	0.56097	0.574818	0.740419
ENSG00000065060	BLTP3A	2419.05	0.40043	0.0641412	6.24295	4.29401e-10	4.5529e-09
ENSG00000065135	GNAI3	4117.35	-0.00375918	0.0619132	-0.0607168	0.951585	0.974925
ENSG00000065150	IPO5	4106.09	0.189325	0.0630423	3.00314	0.00267214	0.0100804
ENSG00000065154	OAT	3290.09	0.149066	0.0578437	2.57706	0.00996459	0.0318643
ENSG00000065183	WDR3	1673.27	-0.00549536	0.068852	-0.0798141	0.936385	0.967402
ENSG00000065243	PKN2	1285.02	-0.11562	0.0735624	-1.57173	0.116014	0.242818
ENSG00000065268	WDR18	1334.82	0.261148	0.0810728	3.22116	0.00127674	0.00519304
ENSG00000065308	TRAM2	2026.99	-0.466376	0.0655116	-7.11899	1.08722e-12	1.48965e-11
ENSG00000065320	NTN1	68.4819	-0.562853	0.22417	-2.51083	0.0120446	0.0374491
ENSG00000065328	MCM10	934.371	-0.428936	0.0758359	-5.65611	1.54841e-08	1.37871e-07
ENSG00000065357	DGKA	34.2001	-0.11546	0.317066	-0.364152	0.715744	0.836736
ENSG00000065361	ERBB3	14721.5	0.687969	0.0537625	12.7965	1.716e-37	1.00729e-35
ENSG00000065413	ANKRD44	155.185	0.570839	0.154447	3.69602	0.000219006	0.00104039
ENSG00000065427	KARS1	7006.65	0.350869	0.0551816	6.35844	2.03811e-10	2.22677e-09
ENSG00000065457	ADAT1	1757.75	0.0805929	0.06693	1.20414	0.228537	0.401397
ENSG00000065485	PDIA5	557.162	-0.00691086	0.0894292	-0.0772774	0.938403	0.968116
ENSG00000065491	TBC1D22B	692.376	0.0346991	0.0820917	0.422687	0.672524	0.809505
ENSG00000065518	NDUFB4	1546.62	0.178399	0.0640158	2.78679	0.00532326	0.0184448
ENSG00000065526	SPEN	2400.2	0.054527	0.081234	0.671234	0.502072	0.681939
ENSG00000065534	MYLK	279.146	3.11998	0.15306	20.3841	2.31413e-92	5.96091e-90
ENSG00000065548	ZC3H15	2387.15	-0.0617976	0.0685525	-0.901464	0.367342	0.556182
ENSG00000065559	MAP2K4	1284.57	0.00286371	0.0718596	0.0398515	0.968212	0.983154
ENSG00000065600	PACC1	151.085	-0.311507	0.151963	-2.04988	0.0403757	0.104433
ENSG00000065609	SNAP91	34.3729	-0.0726143	0.30298	-0.239667	0.810589	0.896672
ENSG00000065613	SLK	1885.79	0.568859	0.0734397	7.74593	9.48834e-15	1.55267e-13
ENSG00000065615	CYB5R4	479.07	-0.230466	0.102518	-2.24806	0.0245726	0.068765
ENSG00000065621	GSTO2	526.917	1.47299	0.0973516	15.1306	1.01805e-51	9.69136e-50
ENSG00000065665	SEC61A2	182.55	0.328793	0.138696	2.3706	0.0177591	0.0521436
ENSG00000065717	TLE2	1423.6	-0.616461	0.0829546	-7.43131	1.07528e-13	1.60377e-12
ENSG00000065802	ASB1	1046.35	-0.324514	0.0761483	-4.2616	2.02969e-05	0.000115639
ENSG00000065809	FAM107B	2870.08	-0.329747	0.0700471	-4.7075	2.50773e-06	1.66132e-05
ENSG00000065833	ME1	1062.28	0.723876	0.080143	9.03231	1.6809e-19	3.91109e-18
ENSG00000065882	TBC1D1	955.734	0.711283	0.0756592	9.40114	5.39738e-21	1.37414e-19
ENSG00000065883	CDK13	2243.74	0.186941	0.0641142	2.91575	0.00354833	0.0129614
ENSG00000065911	MTHFD2	5891.92	0.511183	0.0723892	7.06159	1.64612e-12	2.22756e-11
ENSG00000065923	SLC9A7	2962.56	0.457219	0.0606137	7.54315	4.58747e-14	7.06844e-13
ENSG00000065970	FOXJ2	747.899	-0.154494	0.0817557	-1.88971	0.0587969	0.14214
ENSG00000065978	YBX1	9544.46	0.159461	0.0613641	2.5986	0.00936046	0.0302148
ENSG00000065989	PDE4A	59.6361	-0.785548	0.235916	-3.32979	0.000869129	0.00366447
ENSG00000066027	PPP2R5A	1099.4	0.125627	0.0788519	1.5932	0.111114	0.234853
ENSG00000066032	CTNNA2	1.97674	-1.08951	1.26223	-0.863169	0.388045	NA
ENSG00000066044	ELAVL1	3034.98	-0.0339832	0.0572346	-0.593753	0.552677	0.72394
ENSG00000066084	DIP2B	2945.19	0.315404	0.0665925	4.73633	2.17626e-06	1.45449e-05
ENSG00000066117	SMARCD1	4133.62	0.201649	0.0583512	3.45579	0.000548685	0.00240751
ENSG00000066135	KDM4A	2177.6	-0.0467506	0.0633159	-0.738371	0.460289	0.64484
ENSG00000066136	NFYC	1727.08	0.116462	0.0709937	1.64046	0.100909	0.218126
ENSG00000066185	ZMYND12	13.6739	-0.899818	0.52215	-1.72329	0.0848353	0.190139
ENSG00000066230	SLC9A3	22.9544	-0.0152917	0.379086	-0.0403384	0.967823	0.983135
ENSG00000066248	NGEF	109.517	1.12881	0.184302	6.12479	9.08019e-10	9.27722e-09
ENSG00000066279	ASPM	2152.17	-0.369329	0.0739848	-4.99195	5.97724e-07	4.34068e-06
ENSG00000066322	ELOVL1	2717.07	-0.0174428	0.0656627	-0.265643	0.790514	0.88491
ENSG00000066379	POLR1H	325.79	0.19043	0.115267	1.65208	0.0985179	0.214014
ENSG00000066382	MPPED2	61.4415	0.596889	0.229317	2.6029	0.00924397	0.0298873
ENSG00000066422	ZBTB11	1592.81	-0.0255043	0.0673543	-0.378658	0.704942	0.829823
ENSG00000066427	ATXN3	731.203	0.0822207	0.0861679	0.954192	0.339986	0.526932
ENSG00000066455	GOLGA5	2963.28	0.171351	0.0644208	2.65987	0.00781699	0.0257799
ENSG00000066468	FGFR2	751.916	0.0311065	0.0816961	0.380758	0.703383	0.8287
ENSG00000066557	LRRC40	363.649	-0.458273	0.111941	-4.09386	4.24242e-05	0.000229352
ENSG00000066583	ISOC1	2554.56	-0.457499	0.063639	-7.18896	6.52851e-13	9.11037e-12
ENSG00000066629	EML1	667.518	0.616193	0.0878786	7.01186	2.35171e-12	3.12823e-11
ENSG00000066651	TRMT11	270.001	0.235087	0.121255	1.93878	0.0525287	0.130027
ENSG00000066654	THUMPD1	1587.48	-0.0347758	0.0710464	-0.48948	0.624502	0.779026
ENSG00000066697	MSANTD3	293.436	-0.0809119	0.116363	-0.695339	0.486843	0.668673
ENSG00000066735	KIF26A	428.584	-0.753363	0.114093	-6.60306	4.02743e-11	4.73326e-10
ENSG00000066739	ATG2B	1976.99	-0.127241	0.0732843	-1.73627	0.0825159	0.186064
ENSG00000066777	ARFGEF1	3260.93	0.468111	0.0640867	7.30434	2.78632e-13	4.01358e-12
ENSG00000066827	ZFAT	650.466	0.337596	0.0843479	4.00242	6.26977e-05	0.000329437
ENSG00000066855	MTFR1	2229.48	0.508221	0.0688894	7.37734	1.61478e-13	2.36809e-12
ENSG00000066923	STAG3	23.9144	-1.31867	0.378047	-3.4881	0.000486461	0.00216265
ENSG00000066926	FECH	924.698	-0.0186361	0.0755291	-0.24674	0.805109	0.893545
ENSG00000066933	MYO9A	1635.64	0.0636882	0.0795082	0.801026	0.423116	0.610326
ENSG00000067048	DDX3Y	1.79889	0.22639	1.43165	0.158133	0.874352	NA
ENSG00000067057	PFKP	4947.08	-0.158559	0.0630071	-2.51653	0.0118518	0.0369388
ENSG00000067064	IDI1	8500.18	-0.208858	0.0744052	-2.80703	0.00500004	0.0174686
ENSG00000067066	SP100	72.3558	6.72874	0.744461	9.0384	1.58981e-19	3.70702e-18
ENSG00000067082	KLF6	2332.35	-0.265815	0.0616111	-4.3144	1.60037e-05	9.27723e-05
ENSG00000067113	PLPP1	170.444	1.09623	0.153906	7.12276	1.05788e-12	1.45036e-11
ENSG00000067141	NEO1	4096.43	0.0866887	0.055997	1.54809	0.1216	0.251409
ENSG00000067167	TRAM1	3967.85	0.644037	0.0834287	7.71961	1.16686e-14	1.89519e-13
ENSG00000067177	PHKA1	817.969	0.204022	0.0810394	2.51756	0.011817	0.0368566
ENSG00000067182	TNFRSF1A	1738.77	0.344957	0.0672207	5.13171	2.87129e-07	2.16932e-06
ENSG00000067191	CACNB1	261.788	0.635773	0.136391	4.66138	3.14093e-06	2.05716e-05
ENSG00000067208	EVI5	305.318	0.202542	0.120378	1.68255	0.0924625	0.203546
ENSG00000067221	STOML1	225.967	0.085998	0.142974	0.601495	0.54751	0.720236
ENSG00000067225	PKM	35896.1	-0.121487	0.0528859	-2.29715	0.0216102	0.0617536
ENSG00000067248	DHX29	1154.81	-0.172559	0.0770511	-2.23954	0.025121	0.0700936
ENSG00000067334	DNTTIP2	1299.31	-0.0421683	0.0749484	-0.56263	0.573687	0.739408
ENSG00000067365	METTL22	417.474	-0.263564	0.105119	-2.50728	0.0121665	0.037753
ENSG00000067369	TP53BP1	2643.3	-0.350652	0.0656706	-5.33956	9.31705e-08	7.52756e-07
ENSG00000067533	RRP15	1131.93	0.189735	0.0773362	2.45339	0.0141519	0.0429162
ENSG00000067560	RHOA	7764.01	0.0569767	0.0535157	1.06467	0.287023	0.468773
ENSG00000067596	DHX8	2630.07	-0.0794454	0.0596249	-1.33242	0.182722	0.342937
ENSG00000067601	PMS2P4	65.4757	0.750194	0.225919	3.32064	0.000898118	0.00376711
ENSG00000067606	PRKCZ	1672.2	0.119593	0.0671643	1.78061	0.0749765	0.172864
ENSG00000067704	IARS2	5348.7	0.28785	0.0548994	5.24322	1.57797e-07	1.2348e-06
ENSG00000067715	SYT1	693.163	-0.474883	0.0954389	-4.97578	6.49861e-07	4.70059e-06
ENSG00000067798	NAV3	56.399	0.122325	0.242054	0.505363	0.613304	0.769959
ENSG00000067829	IDH3G	2689.98	-0.265663	0.0715111	-3.71498	0.000203216	0.000971063
ENSG00000067836	ROGDI	333.552	0.0904311	0.124089	0.72876	0.466148	0.650291
ENSG00000067840	PDZD4	614.66	-1.80965	0.0959248	-18.8653	2.19938e-79	4.26154e-77
ENSG00000067900	ROCK1	3713.37	0.115686	0.0680416	1.70023	0.0890884	0.197869
ENSG00000067955	CBFB	1261.78	0.498037	0.0822526	6.05496	1.40451e-09	1.40547e-08
ENSG00000067992	PDK3	1607.87	0.137765	0.0685545	2.00957	0.0444767	0.113221
ENSG00000068001	HYAL2	308.951	0.124091	0.114674	1.08211	0.279203	0.460085
ENSG00000068024	HDAC4	452.735	-0.0610995	0.105987	-0.576483	0.564288	0.73273
ENSG00000068028	RASSF1	265.036	-0.554305	0.12952	-4.27967	1.8717e-05	0.000107308
ENSG00000068078	FGFR3	3451.89	-0.351014	0.0781728	-4.49023	7.11466e-06	4.41291e-05
ENSG00000068079	IFI35	181.298	3.74152	0.213851	17.4959	1.53994e-68	2.34146e-66
ENSG00000068097	HEATR6	10620.7	0.222758	0.0542199	4.10841	3.98388e-05	0.00021623
ENSG00000068120	COASY	1817.25	-0.158104	0.0716822	-2.20563	0.02741	0.0753379
ENSG00000068137	PLEKHH3	1524.4	-0.0224802	0.0862038	-0.260779	0.794263	0.886993
ENSG00000068305	MEF2A	1368.44	0.25322	0.0689976	3.66999	0.000242561	0.00114139
ENSG00000068308	OTUD5	2442.07	-0.190491	0.0595949	-3.19644	0.00139137	0.00561031
ENSG00000068323	TFE3	2461.69	0.0785663	0.0638314	1.23084	0.218382	0.389264
ENSG00000068354	TBC1D25	581.138	-0.270235	0.0886959	-3.04676	0.00231326	0.00885934
ENSG00000068366	ACSL4	432.872	0.621885	0.100357	6.19672	5.7652e-10	6.01664e-09
ENSG00000068383	INPP5A	845.991	-0.166278	0.0874955	-1.90042	0.057378	0.139449
ENSG00000068394	GPKOW	971.401	-0.0370594	0.0842397	-0.439929	0.659989	0.801867
ENSG00000068400	GRIPAP1	2422.2	-0.221404	0.063806	-3.46996	0.000520532	0.00229686
ENSG00000068438	FTSJ1	1510.39	-0.0724747	0.0735484	-0.985401	0.324427	0.509273
ENSG00000068489	PRR11	4504.05	-0.137213	0.0582304	-2.35637	0.0184543	0.0538744
ENSG00000068615	REEP1	290.144	-0.990656	0.122116	-8.11241	4.96263e-16	9.04543e-15
ENSG00000068650	ATP11A	1506.23	-0.0581921	0.068558	-0.848801	0.395992	0.584169
ENSG00000068654	POLR1A	3161.61	0.11055	0.0644949	1.71409	0.0865126	0.193162
ENSG00000068697	LAPTM4A	3242.36	0.270749	0.0631365	4.28831	1.80037e-05	0.000103489
ENSG00000068724	TTC7A	688.097	0.0599136	0.0842369	0.711252	0.476928	0.659095
ENSG00000068745	IP6K2	2121.17	-0.126756	0.073415	-1.72657	0.0842455	0.18903
ENSG00000068784	SRBD1	843.822	0.0224307	0.0870201	0.257764	0.796589	0.888443
ENSG00000068796	KIF2A	2046.04	0.0564432	0.0684627	0.824437	0.409691	0.597336
ENSG00000068831	RASGRP2	1.69943	-1.39096	1.45446	-0.956345	0.338898	NA
ENSG00000068878	PSME4	2128.89	-0.0304448	0.0718768	-0.423569	0.67188	0.809109
ENSG00000068885	IFT80	249.987	0.0627734	0.132918	0.472271	0.636733	0.786931
ENSG00000068903	SIRT2	1120.22	-0.0663715	0.0836534	-0.793411	0.427538	0.61475
ENSG00000068912	ERLEC1	1352.29	0.0262811	0.0684687	0.383842	0.701096	0.827328
ENSG00000068971	PPP2R5B	298.156	-0.252015	0.121621	-2.07214	0.0382526	0.0999093
ENSG00000068976	PYGM	43.3907	0.278764	0.270688	1.02983	0.303088	0.486733
ENSG00000069011	PITX1	275.637	0.321262	0.127904	2.51175	0.0120135	0.0373682
ENSG00000069020	MAST4	407.494	0.574621	0.104699	5.48834	4.05729e-08	3.41277e-07
ENSG00000069188	SDK2	3.06201	-1.53159	1.09002	-1.40511	0.159988	0.311069
ENSG00000069248	NUP133	2569.23	0.497216	0.0642872	7.73428	1.03989e-14	1.69787e-13
ENSG00000069275	NUCKS1	34727.5	0.0352249	0.0686133	0.513383	0.607683	0.76546
ENSG00000069329	VPS35	3460.07	-0.0514149	0.063969	-0.803748	0.421543	0.608886
ENSG00000069345	DNAJA2	1887.15	0.0537592	0.0652912	0.823376	0.410294	0.597976
ENSG00000069399	BCL3	741.909	-0.19972	0.0857138	-2.33008	0.0198021	0.0572139
ENSG00000069424	KCNAB2	711.189	0.0397873	0.0839761	0.473793	0.635648	0.786278
ENSG00000069431	ABCC9	4.65857	2.4841	1.01471	2.44809	0.0143618	0.0434745
ENSG00000069482	GAL	46.9766	-0.434806	0.265346	-1.63864	0.101288	0.218709
ENSG00000069493	CLEC2D	158.631	0.249331	0.153403	1.62533	0.104093	0.223152
ENSG00000069509	FUNDC1	552.778	-0.393018	0.0914619	-4.29707	1.73071e-05	9.97471e-05
ENSG00000069535	MAOB	10.2547	-3.30952	0.766573	-4.3173	1.57951e-05	9.16359e-05
ENSG00000069667	RORA	22.5219	1.25336	0.408873	3.06539	0.00217389	0.00836214
ENSG00000069696	DRD4	2.91483	0.242603	1.02228	0.237316	0.812412	0.897461
ENSG00000069702	TGFBR3	25.147	0.874894	0.361218	2.42207	0.0154325	0.0462286
ENSG00000069812	HES2	39.6342	-0.0976147	0.288952	-0.337824	0.735496	0.849619
ENSG00000069849	ATP1B3	1898.84	0.0635129	0.0653316	0.972161	0.33097	0.516765
ENSG00000069869	NEDD4	2203.13	-0.361181	0.065897	-5.48099	4.22957e-08	3.54814e-07
ENSG00000069943	PIGB	417.938	-0.035044	0.100919	-0.34725	0.728403	0.845038
ENSG00000069956	MAPK6	11805	-1.18604	0.0700365	-16.9346	2.50213e-64	3.44554e-62
ENSG00000069966	GNB5	3915.83	-1.29404	0.0560545	-23.0854	6.49341e-118	2.90149e-115
ENSG00000069974	RAB27A	786.505	-0.437751	0.0833684	-5.2508	1.51437e-07	1.188e-06
ENSG00000069998	HDHD5	1421.11	-0.560699	0.074458	-7.53041	5.058e-14	7.75525e-13
ENSG00000070010	UFD1	1903.28	-0.873645	0.0665569	-13.1263	2.32782e-39	1.49465e-37
ENSG00000070018	LRP6	1016.68	0.247636	0.0796203	3.11021	0.00186956	0.00731168
ENSG00000070047	PHRF1	1723.06	-0.0420138	0.0773233	-0.543352	0.586887	0.749702
ENSG00000070061	ELP1	2525.47	-0.0508455	0.0632174	-0.804297	0.421226	0.608722
ENSG00000070081	NUCB2	2207.42	0.290717	0.0718128	4.04827	5.15985e-05	0.000274745
ENSG00000070087	PFN2	4798.12	-0.305373	0.0680563	-4.48707	7.22089e-06	4.47499e-05
ENSG00000070159	PTPN3	1723.55	0.123926	0.0673275	1.84064	0.0656745	0.155353
ENSG00000070182	SPTB	274.617	0.474677	0.120547	3.9377	8.22647e-05	0.000421724
ENSG00000070190	DAPP1	1.65184	4.11718	1.66569	2.47175	0.0134453	NA
ENSG00000070214	SLC44A1	4834.96	0.788763	0.0574143	13.7381	6.0032e-43	4.51684e-41
ENSG00000070269	TMEM260	769.726	-0.255188	0.0818427	-3.11803	0.00182062	0.00714126
ENSG00000070366	SMG6	1545.1	-0.118123	0.0757559	-1.55926	0.118935	0.24723
ENSG00000070367	EXOC5	2338.11	-0.271339	0.0785685	-3.45353	0.000553299	0.00242342
ENSG00000070371	CLTCL1	192.187	-0.593676	0.143866	-4.12659	3.6818e-05	0.00020088
ENSG00000070388	FGF22	9.89701	0.717972	0.574217	1.25035	0.211172	0.380484
ENSG00000070404	FSTL3	578.441	0.559978	0.110227	5.08022	3.77004e-07	2.81244e-06
ENSG00000070413	DGCR2	4051.87	-0.543927	0.0709374	-7.6677	1.75109e-14	2.80879e-13
ENSG00000070423	RNF126	736.029	0.112686	0.10178	1.10716	0.268226	0.447885
ENSG00000070444	MNT	880.257	0.0735133	0.0817158	0.899621	0.368322	0.557281
ENSG00000070476	ZXDC	1682.63	0.0148598	0.0744203	0.199674	0.841735	0.914679
ENSG00000070495	JMJD6	759.612	0.195649	0.0823287	2.37644	0.0174808	0.051437
ENSG00000070501	POLB	287.047	0.130586	0.118806	1.09916	0.271699	0.451662
ENSG00000070540	WIPI1	895.021	0.57232	0.0762649	7.50437	6.17256e-14	9.3593e-13
ENSG00000070610	GBA2	1563.57	-0.218868	0.0698236	-3.13458	0.00172103	0.00678586
ENSG00000070614	NDST1	6172.01	-0.204286	0.0603433	-3.3854	0.00071074	0.0030452
ENSG00000070669	ASNS	37.1311	-0.426194	0.297769	-1.43129	0.152348	0.299537
ENSG00000070718	AP3M2	484.477	0.176698	0.0965736	1.82967	0.0672994	0.158224
ENSG00000070731	ST6GALNAC2	581.606	1.48924	0.0968817	15.3717	2.53274e-53	2.52065e-51
ENSG00000070756	PABPC1	58389.2	0.312332	0.0704203	4.43525	9.19635e-06	5.58231e-05
ENSG00000070759	TESK2	704.969	1.09953	0.0966831	11.3725	5.72994e-30	2.42663e-28
ENSG00000070761	CFAP20	780.005	0.456742	0.0795104	5.74443	9.2232e-09	8.4283e-08
ENSG00000070770	CSNK2A2	2411.76	0.698449	0.0680402	10.2652	1.01072e-24	3.21654e-23
ENSG00000070778	PTPN21	621.611	0.834377	0.0892026	9.35373	8.46087e-21	2.11957e-19
ENSG00000070785	EIF2B3	566.087	0.0582211	0.0935849	0.622121	0.533862	0.70872
ENSG00000070814	TCOF1	2992.08	0.0314682	0.0678714	0.463644	0.642903	0.791137
ENSG00000070831	CDC42	3953.91	0.0583317	0.0615487	0.947733	0.343265	0.530627
ENSG00000070882	OSBPL3	623.626	-2.18635	0.111187	-19.6638	4.40331e-86	9.64104e-84
ENSG00000070950	RAD18	1114.45	-0.23343	0.083462	-2.79684	0.00516056	0.017975
ENSG00000070961	ATP2B1	6710.52	0.500881	0.0617636	8.10964	5.07687e-16	9.23239e-15
ENSG00000071051	NCK2	875.151	0.0101686	0.0838432	0.121282	0.903468	0.95135
ENSG00000071054	MAP4K4	1598.93	0.434923	0.0652136	6.66922	2.57171e-11	3.06853e-10
ENSG00000071073	MGAT4A	2659.53	-0.519963	0.0700272	-7.42515	1.1265e-13	1.67673e-12
ENSG00000071082	RPL31	7000.39	0.370281	0.0599438	6.17714	6.52722e-10	6.7828e-09
ENSG00000071127	WDR1	7228.55	-0.225578	0.0607109	-3.7156	0.00020272	0.000968906
ENSG00000071189	SNX13	3263.75	-1.04564	0.0722537	-14.4718	1.82662e-47	1.53233e-45
ENSG00000071205	ARHGAP10	1413.68	0.106762	0.0672644	1.5872	0.112467	0.23698
ENSG00000071242	RPS6KA2	214.56	-1.10028	0.13574	-8.10575	5.24202e-16	9.51691e-15
ENSG00000071243	ING3	295.398	-0.565699	0.1179	-4.79814	1.60148e-06	1.09576e-05
ENSG00000071246	VASH1	982.95	0.930376	0.0812212	11.4548	2.22353e-30	9.56467e-29
ENSG00000071282	LMCD1	2621.48	0.627857	0.0692625	9.06489	1.24728e-19	2.93018e-18
ENSG00000071462	BUD23	1384.6	-0.163735	0.069307	-2.36246	0.018154	0.0530966
ENSG00000071537	SEL1L	5057.95	0.161574	0.0633559	2.55025	0.0107645	0.0340344
ENSG00000071539	TRIP13	1130.82	-0.458816	0.078266	-5.86226	4.56604e-09	4.32411e-08
ENSG00000071553	ATP6AP1	10008.8	-0.536785	0.0557606	-9.6266	6.17401e-22	1.66478e-20
ENSG00000071564	TCF3	5051.49	-0.122263	0.0714973	-1.71003	0.0872595	0.194537
ENSG00000071575	TRIB2	221.568	0.363107	0.13272	2.73588	0.00622135	0.0210731
ENSG00000071626	DAZAP1	4242.16	0.309586	0.0554542	5.58272	2.36781e-08	2.05157e-07
ENSG00000071655	MBD3	1692.77	-0.122327	0.0788697	-1.551	0.120901	0.250249
ENSG00000071794	HLTF	3115.77	-0.420489	0.0675322	-6.22651	4.76954e-10	5.0303e-09
ENSG00000071859	FAM50A	4362.32	-0.346806	0.0622513	-5.57106	2.53199e-08	2.1826e-07
ENSG00000071889	FAM3A	1422.43	-0.555094	0.0805094	-6.89478	5.39496e-12	6.90372e-11
ENSG00000071894	CPSF1	8144.58	0.227916	0.0717187	3.17792	0.00148336	0.00594292
ENSG00000071967	CYBRD1	8.76775	-3.28588	0.819763	-4.00833	6.11489e-05	0.000321763
ENSG00000071994	PDCD2	2911.83	0.468796	0.0640107	7.32372	2.41191e-13	3.49033e-12
ENSG00000072042	RDH11	2871.7	-0.337863	0.0608269	-5.55449	2.78418e-08	2.38964e-07
ENSG00000072062	PRKACA	3174.41	-0.200624	0.0601617	-3.33475	0.000853754	0.00360381
ENSG00000072071	ADGRL1	2107.64	-0.00564709	0.08115	-0.0695883	0.944521	0.971088
ENSG00000072110	ACTN1	6979.56	-0.152363	0.0594534	-2.56274	0.0103851	0.0329788
ENSG00000072121	ZFYVE26	1839.75	-0.0634531	0.0735131	-0.863153	0.388053	0.575842
ENSG00000072133	RPS6KA6	567.431	-0.196548	0.101492	-1.93658	0.0527964	0.13053
ENSG00000072134	EPN2	1394.56	-0.173254	0.069437	-2.49512	0.0125914	0.0388567
ENSG00000072135	PTPN18	2473.53	-0.136012	0.0709929	-1.91585	0.0553839	0.135595
ENSG00000072163	LIMS2	1.6027	-1.32098	1.52696	-0.865104	0.386982	NA
ENSG00000072182	ASIC4	5.05786	-0.14047	0.795401	-0.176603	0.85982	0.926009
ENSG00000072195	SPEG	57.0214	-0.665912	0.245033	-2.71764	0.00657484	0.0221165
ENSG00000072201	LNX1	597.008	-0.134837	0.0876193	-1.5389	0.123829	0.254791
ENSG00000072210	ALDH3A2	2312.61	-0.116458	0.0616682	-1.88847	0.0589635	0.142488
ENSG00000072274	TFRC	6200.79	-0.0732797	0.0657953	-1.11375	0.265385	0.44488
ENSG00000072310	SREBF1	29361.5	0.314367	0.064941	4.8408	1.29316e-06	8.95435e-06
ENSG00000072364	AFF4	4602.53	0.115481	0.0632029	1.82715	0.0676766	0.159006
ENSG00000072401	UBE2D1	226.138	0.230885	0.140397	1.64452	0.100068	0.216601
ENSG00000072415	PALS1	1834.78	-0.0607986	0.0728421	-0.834664	0.403907	0.59166
ENSG00000072422	RHOBTB1	157.742	-2.1763	0.166954	-13.0353	7.70204e-39	4.77723e-37
ENSG00000072501	SMC1A	7623.78	-0.271144	0.0565933	-4.79109	1.65874e-06	1.1307e-05
ENSG00000072506	HSD17B10	3265.78	-0.238307	0.0633401	-3.76234	0.000168334	0.000817222
ENSG00000072518	MARK2	2972.56	0.0678187	0.0656065	1.03372	0.301267	0.484697
ENSG00000072571	HMMR	723.276	-0.621982	0.0986649	-6.30399	2.90078e-10	3.11489e-09
ENSG00000072609	CHFR	1528.71	0.483894	0.0671696	7.20406	5.84441e-13	8.19753e-12
ENSG00000072682	P4HA2	575.597	0.331391	0.0931472	3.55772	0.000374093	0.00169406
ENSG00000072694	FCGR2B	476.297	-0.800355	0.0995808	-8.03724	9.18831e-16	1.63294e-14
ENSG00000072736	NFATC3	1315.51	0.338974	0.0693268	4.88951	1.01087e-06	7.1282e-06
ENSG00000072756	TRNT1	946.743	-0.163152	0.0808019	-2.01916	0.0434709	0.111184
ENSG00000072778	ACADVL	4328.22	-0.178715	0.0622628	-2.87033	0.00410049	0.0146964
ENSG00000072786	STK10	1758.39	-0.265725	0.0695505	-3.82061	0.000133124	0.000658257
ENSG00000072803	FBXW11	2431.98	-0.285757	0.0606343	-4.71279	2.44342e-06	1.62068e-05
ENSG00000072818	ACAP1	8.78809	-0.722965	0.657017	-1.10037	0.271169	0.45116
ENSG00000072849	DERL2	598.476	-0.289534	0.0880482	-3.28835	0.00100775	0.00418685
ENSG00000072858	SIDT1	1909.41	-0.390279	0.062475	-6.24697	4.18503e-10	4.44596e-09
ENSG00000072864	NDE1	1178.04	-0.115348	0.0734375	-1.57069	0.116254	0.243205
ENSG00000072954	TMEM38A	199.769	0.105666	0.139957	0.754992	0.450254	0.635282
ENSG00000072958	AP1M1	936.868	-0.354203	0.0867297	-4.08399	4.42696e-05	0.000238446
ENSG00000073008	PVR	1517	-0.156179	0.0653553	-2.3897	0.0168623	0.0498581
ENSG00000073050	XRCC1	1664.83	-0.362679	0.0704146	-5.15062	2.5963e-07	1.96947e-06
ENSG00000073060	SCARB1	3833.19	1.10193	0.0660242	16.6898	1.55437e-62	1.99023e-60
ENSG00000073067	CYP2W1	2.50776	-2.15029	1.28938	-1.66769	0.0953765	0.208743
ENSG00000073111	MCM2	5332.5	-0.316038	0.056702	-5.57367	2.49433e-08	2.15352e-07
ENSG00000073146	MOV10L1	4.05926	-2.47613	1.07166	-2.31056	0.020857	0.0599061
ENSG00000073150	PANX2	288.741	-0.358478	0.116918	-3.06606	0.00216898	0.00834621
ENSG00000073169	SELENOO	592.2	-0.316744	0.0971792	-3.25938	0.00111656	0.0045936
ENSG00000073282	TP63	163.724	-1.3772	0.160585	-8.57612	9.81312e-18	1.99868e-16
ENSG00000073331	ALPK1	224.737	-0.100412	0.13169	-0.762485	0.44577	0.631643
ENSG00000073350	LLGL2	8095.48	0.1744	0.0731057	2.38559	0.0170518	0.0503573
ENSG00000073417	PDE8A	2136.2	-0.482289	0.0639011	-7.54743	4.43942e-14	6.84998e-13
ENSG00000073464	CLCN4	57.5338	1.00277	0.248157	4.04087	5.32542e-05	0.000282897
ENSG00000073536	NLE1	761.833	0.402382	0.0872722	4.61066	4.01393e-06	2.58714e-05
ENSG00000073578	SDHA	367.724	-0.129643	0.110364	-1.17469	0.240119	0.415382
ENSG00000073584	SMARCE1	301.332	-0.263523	0.122978	-2.14285	0.0321248	0.0861977
ENSG00000073598	FNDC8	1.55583	0.533665	1.41566	0.376973	0.706194	NA
ENSG00000073605	GSDMB	197.38	-0.623348	0.159462	-3.90906	9.26561e-05	0.000470916
ENSG00000073614	KDM5A	1588.38	0.0252237	0.0698249	0.361242	0.717918	0.837845
ENSG00000073670	ADAM11	248.223	0.76872	0.146003	5.26508	1.40125e-07	1.1052e-06
ENSG00000073711	PPP2R3A	331.727	0.472713	0.109158	4.33052	1.48761e-05	8.68564e-05
ENSG00000073712	FERMT2	1861.7	-0.33684	0.0701149	-4.80411	1.55441e-06	1.06522e-05
ENSG00000073792	IGF2BP2	48.6743	-0.481301	0.257646	-1.86807	0.0617525	0.148075
ENSG00000073803	MAP3K13	556.526	-0.107373	0.0906691	-1.18423	0.236324	0.410953
ENSG00000073849	ST6GAL1	7.74378	0.313186	0.638242	0.4907	0.623638	0.778304
ENSG00000073905	VDAC1P1	531.664	0.0390325	0.0900026	0.433681	0.66452	0.804235
ENSG00000073910	FRY	79.9741	0.426706	0.214686	1.98758	0.0468583	0.118253
ENSG00000073921	PICALM	4714.37	0.221894	0.0681911	3.25399	0.00113794	0.00467279
ENSG00000073969	NSF	1846.34	-0.0191601	0.0666548	-0.287452	0.773766	0.874942
ENSG00000074047	GLI2	1.61433	-2.03053	1.54289	-1.31606	0.188154	NA
ENSG00000074054	CLASP1	1844.61	-0.247292	0.06318	-3.91409	9.07449e-05	0.00046206
ENSG00000074071	MRPS34	2315.4	-0.0159688	0.0783011	-0.20394	0.8384	0.913363
ENSG00000074181	NOTCH3	5700.25	0.273993	0.0733761	3.7341	0.000188391	0.000906555
ENSG00000074201	CLNS1A	3256.58	0.152775	0.0663022	2.30422	0.0212102	0.0607612
ENSG00000074211	PPP2R2C	2031.7	0.0992463	0.0635079	1.56274	0.118114	0.246111
ENSG00000074219	TEAD2	1111.46	0.876882	0.0812693	10.7898	3.84482e-27	1.40304e-25
ENSG00000074266	EED	664.087	-0.151104	0.0874547	-1.7278	0.0840244	0.18872
ENSG00000074276	CDHR2	10.0897	-1.10852	0.590607	-1.87692	0.060529	0.145652
ENSG00000074317	SNCB	3.33321	0.651446	0.97317	0.669406	0.503236	0.683182
ENSG00000074319	TSG101	2496.62	-0.129974	0.0636171	-2.04307	0.0410455	0.105878
ENSG00000074356	NCBP3	1392.53	-0.0938873	0.0675692	-1.3895	0.164681	0.318199
ENSG00000074370	ATP2A3	5526.9	-0.0698497	0.0784529	-0.890338	0.373284	0.561579
ENSG00000074410	CA12	1149.97	-2.19925	0.081684	-26.9239	1.15277e-159	1.40222e-156
ENSG00000074416	MGLL	120.432	-0.506477	0.184921	-2.73888	0.00616491	0.020911
ENSG00000074527	NTN4	4.57853	0.63277	0.855019	0.740066	0.45926	0.643799
ENSG00000074582	BCS1L	742.404	-0.0443834	0.0862735	-0.51445	0.606937	0.765117
ENSG00000074590	NUAK1	2700.19	-0.341963	0.0644219	-5.30818	1.10728e-07	8.84165e-07
ENSG00000074603	DPP8	1886.16	-0.0413996	0.0658782	-0.628427	0.529724	0.70545
ENSG00000074621	SLC24A1	1107.84	-0.0180792	0.0726758	-0.248765	0.803543	0.892984
ENSG00000074657	ZNF532	128.49	-0.843717	0.170237	-4.95612	7.19148e-07	5.16593e-06
ENSG00000074660	SCARF1	19.1371	0.652782	0.425662	1.53357	0.125135	0.256852
ENSG00000074695	LMAN1	1935.25	0.189386	0.075355	2.51325	0.0119625	0.0372309
ENSG00000074696	HACD3	6247.61	-0.151792	0.0562572	-2.69819	0.00697181	0.0233015
ENSG00000074755	ZZEF1	2546.96	0.328535	0.0635462	5.17002	2.34067e-07	1.78506e-06
ENSG00000074800	ENO1	32036.2	-0.367227	0.0561177	-6.54387	5.99476e-11	6.93372e-10
ENSG00000074803	SLC12A1	2.39662	0.717421	1.16804	0.614211	0.539076	0.713047
ENSG00000074842	MYDGF	994.679	0.191273	0.0763884	2.50395	0.0122815	0.038029
ENSG00000074855	ANO8	954.691	-0.135037	0.0879921	-1.53465	0.124869	0.256402
ENSG00000074935	TUBE1	184.374	0.293448	0.143746	2.04144	0.0412075	0.106208
ENSG00000074964	ARHGEF10L	526.486	-0.135924	0.101836	-1.33473	0.181963	0.342041
ENSG00000074966	TXK	5.48777	1.18948	0.776692	1.53147	0.125653	0.25758
ENSG00000075043	KCNQ2	12.5965	2.24535	0.582962	3.85162	0.000117337	0.000586821
ENSG00000075073	TACR2	6.72192	1.42491	0.734058	1.94115	0.0522403	0.129491
ENSG00000075089	ACTR6	480.585	-0.297671	0.102942	-2.89165	0.00383229	0.0138485
ENSG00000075131	TIPIN	386.112	-0.0373149	0.10404	-0.358661	0.719849	0.838875
ENSG00000075142	SRI	747.879	-0.879884	0.0899835	-9.77829	1.39552e-22	3.93748e-21
ENSG00000075151	EIF4G3	3984.93	-0.0126925	0.0596506	-0.212781	0.831498	0.90898
ENSG00000075188	NUP37	705.062	-0.108947	0.0865803	-1.25833	0.208272	0.377181
ENSG00000075213	SEMA3A	8.26085	-1.01866	0.626437	-1.62611	0.103925	0.22292
ENSG00000075218	GTSE1	820.463	-0.861949	0.0823729	-10.464	1.26421e-25	4.25843e-24
ENSG00000075223	SEMA3C	3780.12	0.243816	0.067147	3.63107	0.000282244	0.00130815
ENSG00000075234	TTC38	598.929	0.285086	0.093088	3.06254	0.00219467	0.00843171
ENSG00000075239	ACAT1	1479.29	0.176934	0.07208	2.45469	0.0141007	0.0427967
ENSG00000075240	GRAMD4	1548.6	-0.250009	0.0692374	-3.6109	0.000305138	0.00140534
ENSG00000075275	CELSR1	1543.9	0.293279	0.0786241	3.73014	0.000191372	0.000919889
ENSG00000075290	WNT8B	21.0679	0.163331	0.395021	0.413475	0.679259	0.813632
ENSG00000075292	ZNF638	4441.1	-0.0300502	0.0630664	-0.476485	0.633729	0.785035
ENSG00000075303	SLC25A40	605.766	-1.00252	0.0962636	-10.4144	2.13224e-25	7.05672e-24
ENSG00000075336	TIMM21	388.73	-0.295661	0.10453	-2.82849	0.00467681	0.0164761
ENSG00000075391	RASAL2	463.385	0.273822	0.098796	2.77159	0.00557836	0.0192326
ENSG00000075399	VPS9D1	681.67	-0.994539	0.103255	-9.63185	5.8665e-22	1.58577e-20
ENSG00000075407	ZNF37A	784.504	0.448165	0.0975719	4.59318	4.36553e-06	2.79892e-05
ENSG00000075413	MARK3	4114.18	-0.135224	0.0560353	-2.4132	0.0158133	0.0472091
ENSG00000075415	SLC25A3	12001.2	0.279663	0.0582084	4.80452	1.55126e-06	1.06373e-05
ENSG00000075420	FNDC3B	952.177	0.389976	0.0811577	4.80516	1.54625e-06	1.06095e-05
ENSG00000075426	FOSL2	1629.8	0.126146	0.0652344	1.93373	0.0531465	0.131248
ENSG00000075461	CACNG4	9931.53	0.69592	0.0559175	12.4455	1.48019e-35	8.02194e-34
ENSG00000075539	FRYL	1667.01	-0.170432	0.073232	-2.32729	0.0199497	0.0575947
ENSG00000075568	TMEM131	2354.35	-0.0126612	0.0623654	-0.203016	0.839122	0.913877
ENSG00000075618	FSCN1	185.03	-0.111859	0.146537	-0.763346	0.445257	0.631108
ENSG00000075624	ACTB	46152.3	-0.142917	0.0568729	-2.51292	0.0119735	0.0372546
ENSG00000075643	MOCOS	354.881	1.01728	0.109968	9.25072	2.2299e-20	5.4735e-19
ENSG00000075651	PLD1	24.7142	-1.52166	0.403924	-3.76719	0.000165096	0.00080275
ENSG00000075702	WDR62	1216.53	-0.899958	0.0850331	-10.5836	3.54992e-26	1.22018e-24
ENSG00000075711	DLG1	2159.93	-0.0811829	0.0684984	-1.18518	0.235947	0.410461
ENSG00000075785	RAB7A	8664.02	0.0732932	0.0535644	1.36832	0.171212	0.327682
ENSG00000075790	BCAP29	11.4504	-0.761223	0.543325	-1.40105	0.161201	0.312925
ENSG00000075826	SEC31B	115.955	0.408676	0.177692	2.29992	0.0214528	0.0613758
ENSG00000075856	SART3	2458.89	-0.147561	0.0592971	-2.4885	0.0128283	0.0394765
ENSG00000075884	ARHGAP15	3.93198	-0.553582	0.936212	-0.5913	0.554319	0.725279
ENSG00000075914	EXOSC7	367.535	-0.193322	0.103906	-1.86055	0.0628084	0.14995
ENSG00000075945	KIFAP3	758.166	0.0857139	0.0835763	1.02558	0.305092	0.488982
ENSG00000075975	MKRN2	1361.52	0.107913	0.0685712	1.57373	0.11555	0.242106
ENSG00000076003	MCM6	4197.81	0.0370019	0.0601483	0.615177	0.538438	0.71259
ENSG00000076043	REXO2	357.027	-0.0626563	0.110231	-0.568407	0.569759	0.736545
ENSG00000076053	RBM7	180.415	0.00319908	0.149493	0.0213995	0.982927	0.99071
ENSG00000076067	RBMS2	208.25	1.41675	0.145223	9.75571	1.74372e-22	4.86975e-21
ENSG00000076108	BAZ2A	6366.77	0.536584	0.0538604	9.96248	2.22447e-23	6.54635e-22
ENSG00000076201	PTPN23	1705.64	-0.0418263	0.076097	-0.549644	0.582563	0.746294
ENSG00000076242	MLH1	1551.69	-0.0862259	0.0697188	-1.23677	0.216173	0.386692
ENSG00000076248	UNG	3448.86	-0.325336	0.0569999	-5.70766	1.14541e-08	1.03589e-07
ENSG00000076258	FMO4	56.4878	-0.527459	0.24357	-2.16553	0.0303472	0.0821021
ENSG00000076321	KLHL20	770.946	-0.16708	0.0808785	-2.06582	0.0388457	0.101181
ENSG00000076344	RGS11	74.2123	0.318098	0.222212	1.43151	0.152285	0.299442
ENSG00000076351	SLC46A1	986.433	0.167187	0.0758346	2.20463	0.0274803	0.0754838
ENSG00000076356	PLXNA2	121.883	1.97893	0.19137	10.3408	4.60611e-25	1.48529e-23
ENSG00000076382	SPAG5	1837.53	-0.535677	0.0659386	-8.12386	4.51576e-16	8.26003e-15
ENSG00000076513	ANKRD13A	619.189	-0.371608	0.0879373	-4.22583	2.38065e-05	0.00013441
ENSG00000076554	TPD52	1280.9	0.309516	0.201599	1.5353	0.12471	0.256171
ENSG00000076555	ACACB	270.199	-0.804746	0.120984	-6.65167	2.89779e-11	3.44447e-10
ENSG00000076604	TRAF4	3190.43	-0.203275	0.0686487	-2.96108	0.00306558	0.0113803
ENSG00000076641	PAG1	58.3735	1.05288	0.248068	4.24432	2.1926e-05	0.000124531
ENSG00000076650	GPATCH1	511.416	-0.411657	0.0939677	-4.38083	1.18225e-05	7.03218e-05
ENSG00000076662	ICAM3	436.725	-0.00737602	0.0978738	-0.0753626	0.939926	0.968701
ENSG00000076685	NT5C2	1732.24	1.02339	0.065799	15.5533	1.51072e-54	1.53135e-52
ENSG00000076706	MCAM	2.81834	0.386594	1.04333	0.370538	0.710981	0.833839
ENSG00000076716	GPC4	1136.32	-0.130966	0.0703123	-1.86263	0.0625139	0.14941
ENSG00000076770	MBNL3	56.2607	0.422404	0.243639	1.73373	0.0829659	0.186829
ENSG00000076826	CAMSAP3	1335.1	0.0113755	0.0812601	0.139988	0.888669	0.943344
ENSG00000076864	RAP1GAP	904.521	0.371918	0.0861147	4.31887	1.56833e-05	9.10837e-05
ENSG00000076924	XAB2	1268.45	0.0211468	0.0830024	0.254774	0.798898	0.889719
ENSG00000076928	ARHGEF1	2586.59	-0.293985	0.0744955	-3.94634	7.93535e-05	0.000407947
ENSG00000076944	STXBP2	824.024	-0.17082	0.0888289	-1.92303	0.0544766	0.133793
ENSG00000076984	MAP2K7	1269.62	0.0682942	0.073452	0.92978	0.352485	0.540263
ENSG00000077044	DGKD	1115.08	-0.734339	0.0779412	-9.4217	4.43838e-21	1.13659e-19
ENSG00000077063	CTTNBP2	7.55621	-4.46813	1.15064	-3.88319	0.000103096	0.000520831
ENSG00000077092	RARB	3.06439	-1.4654	1.1179	-1.31085	0.189908	0.352495
ENSG00000077097	TOP2B	11342.3	-0.0140517	0.0595275	-0.236054	0.813391	0.898093
ENSG00000077147	TM9SF3	6585.91	0.0483672	0.0736693	0.656545	0.511473	0.690256
ENSG00000077150	NFKB2	1164.87	0.651344	0.0743639	8.75888	1.97207e-18	4.21253e-17
ENSG00000077152	UBE2T	1156.02	-0.463051	0.0722545	-6.40861	1.46852e-10	1.62881e-09
ENSG00000077157	PPP1R12B	1359.32	-0.207941	0.0676727	-3.07274	0.00212102	0.00817602
ENSG00000077232	DNAJC10	2640.9	0.108068	0.0729063	1.48229	0.138264	0.277962
ENSG00000077235	GTF3C1	5234.39	-0.200811	0.0605768	-3.31497	0.000916522	0.00383835
ENSG00000077238	IL4R	524.56	1.2746	0.100335	12.7034	5.66108e-37	3.28778e-35
ENSG00000077254	USP33	1910.17	0.137744	0.077146	1.7855	0.0741808	0.171443
ENSG00000077264	PAK3	40.0576	-0.0500474	0.291103	-0.171923	0.863498	0.928542
ENSG00000077274	CAPN6	2.11925	3.40325	1.55101	2.19422	0.0282197	NA
ENSG00000077312	SNRPA	2258.33	0.0913646	0.0611088	1.49511	0.134885	0.273072
ENSG00000077348	EXOSC5	590.856	-0.113644	0.097843	-1.16149	0.245442	0.42126
ENSG00000077380	DYNC1I2	1381.29	-0.0754699	0.0734787	-1.0271	0.304374	0.488225
ENSG00000077420	APBB1IP	1.63463	-0.613447	1.41231	-0.434357	0.664029	NA
ENSG00000077454	LRCH4	499.244	-1.09963	0.100621	-10.9285	8.42662e-28	3.20871e-26
ENSG00000077458	FAM76B	341.601	-0.153141	0.1211	-1.26458	0.206021	0.374343
ENSG00000077463	SIRT6	441.876	-0.0501881	0.111533	-0.449983	0.652723	0.796931
ENSG00000077514	POLD3	958.78	-0.127104	0.0814627	-1.56028	0.118694	0.246913
ENSG00000077549	CAPZB	4432.37	-0.0213314	0.0567551	-0.375851	0.707028	0.83125
ENSG00000077585	GPR137B	969.881	1.09898	0.0792617	13.8652	1.02918e-43	7.8515e-42
ENSG00000077684	JADE1	707.017	-0.203618	0.0836534	-2.43407	0.0149301	0.0449277
ENSG00000077713	SLC25A43	1953.47	0.272766	0.0613948	4.44282	8.87874e-06	5.4045e-05
ENSG00000077721	UBE2A	3282.78	0.104646	0.0585519	1.78724	0.0738995	0.170876
ENSG00000077782	FGFR1	1670.07	-0.239521	0.0693067	-3.45595	0.000548351	0.00240652
ENSG00000077935	SMC1B	23.5131	0.288364	0.373063	0.772965	0.439543	0.626137
ENSG00000077942	FBLN1	147.494	-2.1981	0.176998	-12.4188	2.06722e-35	1.11208e-33
ENSG00000077984	CST7	72.2021	9.57907	1.19144	8.03994	8.98844e-16	1.60002e-14
ENSG00000078018	MAP2	981.4	1.43892	0.077043	18.6768	7.63983e-78	1.42969e-75
ENSG00000078043	PIAS2	445.356	-0.123554	0.103622	-1.19235	0.233126	0.407096
ENSG00000078053	AMPH	79.4016	2.31241	0.240152	9.62895	6.0342e-22	1.62909e-20
ENSG00000078061	ARAF	2915.22	0.0695072	0.0708334	0.981277	0.326456	0.511797
ENSG00000078070	MCCC1	1920.49	0.212468	0.0620301	3.42524	0.000614263	0.00266851
ENSG00000078081	LAMP3	6.16782	0.707883	0.713734	0.991802	0.321294	0.505891
ENSG00000078114	NEBL	3281.55	0.591515	0.0769358	7.68843	1.48952e-14	2.40155e-13
ENSG00000078124	ACER3	630.23	0.09372	0.095408	0.982307	0.325948	0.511184
ENSG00000078140	UBE2K	2808.69	-0.279499	0.0723353	-3.86394	0.000111573	0.000560681
ENSG00000078142	PIK3C3	553.986	-0.0184754	0.0915786	-0.201744	0.840117	0.914278
ENSG00000078177	N4BP2	1227.58	-0.231091	0.0769646	-3.00256	0.00267721	0.010096
ENSG00000078237	TIGAR	60.4414	-0.413075	0.251129	-1.64487	0.0999958	0.216516
ENSG00000078246	TULP3	917.356	-0.00714236	0.0789488	-0.0904682	0.927915	0.963927
ENSG00000078269	SYNJ2	895.51	-0.607581	0.0763604	-7.95675	1.76622e-15	3.04738e-14
ENSG00000078295	ADCY2	3.94842	3.38711	1.26533	2.67686	0.0074316	0.0246575
ENSG00000078304	PPP2R5C	2802.46	-0.175456	0.0601598	-2.91649	0.00353995	0.0129351
ENSG00000078319	PMS2P1	440.316	-0.949915	0.10393	-9.13994	6.24855e-20	1.49358e-18
ENSG00000078369	GNB1	9983.15	-0.0555109	0.0520065	-1.06738	0.285798	0.46761
ENSG00000078399	HOXA9	1.69461	1.08921	1.43023	0.761563	0.446321	NA
ENSG00000078401	EDN1	266.311	-2.65771	0.147617	-18.0041	1.80826e-72	3.02227e-70
ENSG00000078403	MLLT10	1136.33	0.131992	0.0734344	1.79742	0.0722697	0.168031
ENSG00000078487	ZCWPW1	264.416	-0.956135	0.122779	-7.78742	6.83911e-15	1.12843e-13
ENSG00000078589	P2RY10	2.53589	4.75189	1.51134	3.14416	0.00166563	0.00658541
ENSG00000078618	NRDC	8752.72	-0.0162245	0.0621549	-0.261033	0.794067	0.88691
ENSG00000078668	VDAC3	2311.49	-0.100815	0.068138	-1.47958	0.138986	0.279215
ENSG00000078674	PCM1	3072.84	0.00756503	0.0665881	0.113609	0.909548	0.954173
ENSG00000078687	TNRC6C	1289.34	-0.532731	0.0747318	-7.12857	1.01415e-12	1.3939e-11
ENSG00000078699	CBFA2T2	887.734	-0.485254	0.0756658	-6.41313	1.42563e-10	1.58287e-09
ENSG00000078725	BRINP1	4.45996	4.55285	1.36725	3.32992	0.000868695	0.00366405
ENSG00000078747	ITCH	1819.06	-0.650227	0.0736367	-8.83021	1.04479e-18	2.27167e-17
ENSG00000078795	PKD2L2	2.69096	-1.7517	1.20051	-1.45913	0.144529	0.28781
ENSG00000078804	TP53INP2	240.93	-0.655013	0.138308	-4.73591	2.1807e-06	1.45701e-05
ENSG00000078808	SDF4	2774.59	0.0510838	0.0712166	0.717302	0.473188	0.656223
ENSG00000078814	MYH7B	5.32616	-1.31543	0.84352	-1.55945	0.118889	0.247183
ENSG00000078898	BPIFB2	2.36572	-0.47164	1.14931	-0.410367	0.681537	0.814978
ENSG00000078900	TP73	621.971	0.324472	0.0889567	3.64753	0.000264774	0.00123641
ENSG00000078902	TOLLIP	1042.46	0.243542	0.088413	2.75459	0.00587653	0.0200791
ENSG00000078967	UBE2D4	509.146	0.656625	0.0982631	6.68231	2.3521e-11	2.82187e-10
ENSG00000079102	RUNX1T1	144.733	-1.11672	0.158903	-7.02771	2.09955e-12	2.80816e-11
ENSG00000079134	THOC1	769.561	-0.00484801	0.0824	-0.058835	0.953084	0.975561
ENSG00000079150	FKBP7	16.3081	0.629735	0.447465	1.40734	0.159326	0.310167
ENSG00000079156	OSBPL6	382.384	0.377685	0.108894	3.46839	0.000523594	0.00230759
ENSG00000079215	SLC1A3	14.0404	-2.42433	0.558921	-4.33752	1.441e-05	8.43599e-05
ENSG00000079246	XRCC5	10635.2	-0.108618	0.0571885	-1.89929	0.0575262	0.139731
ENSG00000079257	LXN	2514.88	0.223243	0.0626583	3.56286	0.000366829	0.00166392
ENSG00000079263	SP140	1.95958	-0.618763	1.29778	-0.476787	0.633514	NA
ENSG00000079277	MKNK1	902.727	-0.0877085	0.07591	-1.15543	0.247916	0.424436
ENSG00000079308	TNS1	61.7376	0.573932	0.23436	2.44893	0.0143282	0.0433969
ENSG00000079313	REXO1	685.992	-0.140354	0.0965181	-1.45417	0.145899	0.28966
ENSG00000079332	SAR1A	3246.26	-0.05988	0.0597902	-1.0015	0.316584	0.500917
ENSG00000079335	CDC14A	155.87	-0.0941584	0.151417	-0.621849	0.534041	0.708743
ENSG00000079337	RAPGEF3	83.1666	0.903033	0.202466	4.46017	8.18952e-06	5.02127e-05
ENSG00000079385	CEACAM1	2.19036	3.41866	1.55456	2.19912	0.0278697	NA
ENSG00000079387	SENP1	1131.74	-0.314339	0.070995	-4.42762	9.52766e-06	5.76584e-05
ENSG00000079393	DUSP13	11.3958	1.2971	0.562141	2.30742	0.0210315	0.0603361
ENSG00000079432	CIC	3751.38	-0.191612	0.0732317	-2.61652	0.00888314	0.0288699
ENSG00000079459	FDFT1	7906.32	0.0496828	0.0561404	0.884973	0.376171	0.564012
ENSG00000079462	PAFAH1B3	1510.38	-0.152149	0.0804639	-1.8909	0.0586381	0.141865
ENSG00000079482	OPHN1	887.382	0.107437	0.0780623	1.37629	0.168731	0.324089
ENSG00000079616	KIF22	4907.81	-0.387237	0.0578324	-6.69585	2.14422e-11	2.58807e-10
ENSG00000079691	CARMIL1	1172.57	-0.262707	0.0734046	-3.5789	0.00034505	0.00157328
ENSG00000079739	PGM1	1052.09	0.711878	0.0740367	9.61522	6.89647e-22	1.84594e-20
ENSG00000079785	DDX1	4179.05	-0.0339958	0.0619743	-0.548546	0.583317	0.746535
ENSG00000079805	DNM2	6648.91	-0.0314653	0.0650525	-0.48369	0.628606	0.782141
ENSG00000079819	EPB41L2	2928.95	0.536682	0.0595223	9.01649	1.94213e-19	4.49978e-18
ENSG00000079841	RIMS1	281.355	0.151548	0.116575	1.3	0.193602	0.357716
ENSG00000079950	STX7	1086.01	0.331797	0.0733631	4.52267	6.10644e-06	3.83096e-05
ENSG00000079974	RABL2B	499.301	-0.0425655	0.099	-0.429954	0.667229	0.806076
ENSG00000079999	KEAP1	3083.99	-0.0524378	0.0734503	-0.713922	0.475275	0.657826
ENSG00000080007	DDX43	315.942	0.110631	0.118228	0.935743	0.349405	0.537009
ENSG00000080031	PTPRH	1.64565	-0.752322	1.41419	-0.531982	0.594738	NA
ENSG00000080189	SLC35C2	2300.34	-0.0270345	0.073218	-0.369233	0.711954	0.834391
ENSG00000080200	CRYBG3	174.209	3.23987	0.194043	16.6967	1.38578e-62	1.7848e-60
ENSG00000080224	EPHA6	70.5786	0.140573	0.229991	0.611211	0.54106	0.714592
ENSG00000080298	RFX3	195.745	-0.648196	0.138451	-4.68179	2.84385e-06	1.87154e-05
ENSG00000080345	RIF1	2107.05	-0.0768925	0.072888	-1.05494	0.291452	0.473745
ENSG00000080371	RAB21	2126.12	-0.00693084	0.074407	-0.0931476	0.925786	0.962941
ENSG00000080503	SMARCA2	3075.71	-0.173781	0.0587289	-2.95904	0.00308596	0.0114501
ENSG00000080546	SESN1	536.346	-0.208391	0.0910209	-2.28949	0.0220512	0.0627923
ENSG00000080561	MID2	1649.86	0.0290231	0.0724982	0.400329	0.688915	0.819682
ENSG00000080573	COL5A3	1.96452	0.054056	1.43052	0.0377877	0.969857	NA
ENSG00000080603	SRCAP	238.124	-0.0541694	0.123654	-0.438071	0.661335	0.802348
ENSG00000080608	PUM3	726.558	-0.110337	0.0879194	-1.25498	0.209486	0.378472
ENSG00000080644	CHRNA3	20.4026	-0.065197	0.402995	-0.161781	0.871478	0.933438
ENSG00000080709	KCNN2	53.5456	0.709204	0.253803	2.79431	0.0052011	0.0180816
ENSG00000080802	CNOT4	886.384	-0.525867	0.0763967	-6.88338	5.8448e-12	7.46627e-11
ENSG00000080815	PSEN1	3548.23	-0.0630577	0.0628791	-1.00284	0.315938	0.500214
ENSG00000080819	CPOX	313.929	0.224292	0.110743	2.02534	0.042832	0.109801
ENSG00000080822	CLDND1	683.751	-0.268699	0.0850738	-3.15843	0.00158624	0.0063032
ENSG00000080823	MOK	193.437	-0.187491	0.14177	-1.3225	0.186001	0.347275
ENSG00000080824	HSP90AA1	46737.4	0.0436221	0.0661899	0.659045	0.509867	0.688979
ENSG00000080839	RBL1	483.143	-0.632976	0.114171	-5.54412	2.95428e-08	2.52376e-07
ENSG00000080845	DLGAP4	2022.14	-0.394096	0.0742156	-5.31014	1.0954e-07	8.75319e-07
ENSG00000080854	IGSF9B	273.828	0.212566	0.120131	1.76945	0.0768191	0.176176
ENSG00000080947	CROCCP3	98.859	0.560949	0.185063	3.03113	0.00243642	0.00927628
ENSG00000080986	NDC80	652.174	-0.359878	0.0904434	-3.97904	6.91945e-05	0.000359434
ENSG00000081014	AP4E1	6398.69	-1.48734	0.0734288	-20.2556	3.17345e-91	7.55247e-89
ENSG00000081019	RSBN1	1702.34	0.0339038	0.0746831	0.453969	0.649851	0.795244
ENSG00000081026	MAGI3	1588.52	0.334557	0.0759533	4.40477	1.05895e-05	6.34877e-05
ENSG00000081052	COL4A4	18.9307	1.18023	0.426283	2.76866	0.0056288	0.0193777
ENSG00000081059	TCF7	12.7823	0.516336	0.510402	1.01163	0.311717	0.495918
ENSG00000081087	OSTM1	449.654	0.414507	0.0987231	4.19868	2.68473e-05	0.000150415
ENSG00000081138	CDH7	148.902	-0.526996	0.158389	-3.32723	0.000877134	0.00368898
ENSG00000081148	IMPG2	12.0562	-0.00693828	0.536204	-0.0129396	0.989676	0.994432
ENSG00000081154	PCNP	2309.18	0.0627526	0.0727485	0.862596	0.38836	0.576249
ENSG00000081177	EXD2	2085.09	-0.0678261	0.0632669	-1.07206	0.283691	0.465364
ENSG00000081181	ARG2	288.757	0.464788	0.114723	4.05138	5.0916e-05	0.000271374
ENSG00000081189	MEF2C	178.413	-2.08694	0.1619	-12.8902	5.10826e-38	3.06426e-36
ENSG00000081277	PKP1	1657.98	1.34502	0.0726534	18.5128	1.62922e-76	2.97265e-74
ENSG00000081307	UBA5	1486.11	-0.552284	0.0788242	-7.00653	2.44299e-12	3.24178e-11
ENSG00000081320	STK17B	284.535	-0.141084	0.122277	-1.15381	0.248579	0.425273
ENSG00000081377	CDC14B	232.775	-0.0413056	0.124101	-0.332839	0.739256	0.852209
ENSG00000081386	ZNF510	740.396	0.025505	0.0871197	0.292758	0.769707	0.871844
ENSG00000081479	LRP2	60.2563	-0.044359	0.245955	-0.180354	0.856875	0.924155
ENSG00000081692	JMJD4	1171.72	1.20523	0.0869498	13.8612	1.08772e-43	8.26929e-42
ENSG00000081721	DUSP12	741.522	0.326352	0.0850926	3.83526	0.000125434	0.000624318
ENSG00000081760	AACS	5057.73	0.394192	0.0602211	6.54575	5.91974e-11	6.86144e-10
ENSG00000081791	DELE1	1897.12	0.344729	0.0718945	4.79493	1.62728e-06	1.10995e-05
ENSG00000081803	CADPS2	1077.6	0.462151	0.0784906	5.88798	3.90935e-09	3.72964e-08
ENSG00000081818	PCDHB4	13.9674	0.387181	0.48497	0.798361	0.424661	0.611507
ENSG00000081842	PCDHA6	121.875	-0.272456	0.180303	-1.51111	0.130761	0.266179
ENSG00000081853	PCDHGA2	77.8301	-0.874464	0.211562	-4.13336	3.57494e-05	0.000195683
ENSG00000081870	IFT25	484.504	-0.182354	0.101827	-1.79081	0.0733234	0.169777
ENSG00000081913	PHLPP1	478.79	-0.185052	0.0984099	-1.88042	0.0600509	0.144708
ENSG00000081923	ATP8B1	1277.52	0.607924	0.0725071	8.38434	5.10098e-17	9.98088e-16
ENSG00000082014	SMARCD3	468.554	0.589929	0.0942538	6.25894	3.87612e-10	4.12981e-09
ENSG00000082068	WDR70	1037.3	-0.0639456	0.0737503	-0.867056	0.385912	0.573822
ENSG00000082146	STRADB	281.346	-0.0755567	0.128219	-0.589277	0.555676	0.726273
ENSG00000082153	BZW1	4843.67	-0.270228	0.0687738	-3.92923	8.52181e-05	0.000435438
ENSG00000082175	PGR	99.6001	2.32009	0.227639	10.192	2.15328e-24	6.72554e-23
ENSG00000082196	C1QTNF3	42.8578	-0.529812	0.27582	-1.92086	0.0547496	0.134358
ENSG00000082212	ME2	565.461	0.52487	0.098383	5.33497	9.55621e-08	7.70941e-07
ENSG00000082213	C5orf22	978.86	-0.219869	0.082554	-2.66334	0.00773697	0.025543
ENSG00000082258	CCNT2	1109.78	-0.180676	0.0747885	-2.41583	0.0156995	0.0469078
ENSG00000082269	FAM135A	72.971	-0.498021	0.230948	-2.15642	0.0310509	0.0837677
ENSG00000082293	COL19A1	2.84674	0.216721	1.06954	0.20263	0.839424	0.913979
ENSG00000082438	COBLL1	1021.94	1.29545	0.0807093	16.0508	5.64393e-58	6.40279e-56
ENSG00000082458	DLG3	2722.21	0.137185	0.0638879	2.14728	0.031771	0.0854052
ENSG00000082482	KCNK2	175.743	-1.56518	0.156433	-10.0054	1.44291e-23	4.32183e-22
ENSG00000082497	SERTAD4	424.554	-0.861568	0.106192	-8.1133	4.92627e-16	8.98838e-15
ENSG00000082512	TRAF5	568.043	-0.274256	0.0976291	-2.80917	0.00496701	0.0173782
ENSG00000082515	MRPL22	548.607	0.0593237	0.089339	0.66403	0.506671	0.686441
ENSG00000082516	GEMIN5	1554.28	-0.0505809	0.0670469	-0.754411	0.450603	0.635651
ENSG00000082641	NFE2L1	8802.63	-0.158063	0.0557437	-2.83553	0.00457495	0.0161536
ENSG00000082684	SEMA5B	6.39773	-3.58918	1.05305	-3.40838	0.00065351	0.00282388
ENSG00000082701	GSK3B	4904.33	-0.141227	0.0622373	-2.26916	0.0232584	0.0656832
ENSG00000082781	ITGB5	2622.49	-0.0607802	0.0649716	-0.935489	0.349537	0.537135
ENSG00000082805	ERC1	1056.34	-0.115064	0.0790104	-1.45632	0.145305	0.28875
ENSG00000082898	XPO1	7679.72	-0.213061	0.0745189	-2.85916	0.00424771	0.0151521
ENSG00000082929	LINC01587	4.62754	-0.525921	0.852361	-0.617017	0.537224	0.711542
ENSG00000082996	RNF13	1375.86	-0.0947071	0.0689794	-1.37298	0.16976	0.325615
ENSG00000083093	PALB2	715.658	-0.085161	0.0861458	-0.988569	0.322874	0.507576
ENSG00000083097	DOP1A	739.769	0.0790341	0.0858009	0.921134	0.356981	0.545135
ENSG00000083099	LYRM2	1861.97	-0.0105542	0.0681255	-0.154923	0.876882	0.93676
ENSG00000083123	BCKDHB	381.198	0.0172505	0.102181	0.168822	0.865937	0.930035
ENSG00000083168	KAT6A	2283.03	-0.0785101	0.0671711	-1.16881	0.242481	0.417942
ENSG00000083223	TUT7	999.472	0.0120871	0.0811955	0.148864	0.881661	0.93932
ENSG00000083290	ULK2	1211.76	-0.286077	0.0738926	-3.87152	0.000108158	0.000545023
ENSG00000083307	GRHL2	5425.91	-0.402498	0.0543899	-7.40024	1.3594e-13	2.00837e-12
ENSG00000083312	TNPO1	3758.21	0.112779	0.0637862	1.76808	0.0770469	0.176551
ENSG00000083444	PLOD1	1805.7	0.248349	0.0757996	3.27639	0.00105142	0.00434931
ENSG00000083454	P2RX5	5.22959	2.42584	0.984991	2.4628	0.0137856	0.0419859
ENSG00000083457	ITGAE	256.121	-0.145101	0.119757	-1.21163	0.225653	0.397669
ENSG00000083520	DIS3	1329.8	0.038327	0.0829084	0.462281	0.64388	0.791696
ENSG00000083535	PIBF1	256.276	-0.00059219	0.120956	-0.0048959	0.996094	0.997974
ENSG00000083544	TDRD3	169.562	0.0300986	0.147063	0.204665	0.837834	0.912928
ENSG00000083635	NUFIP1	439.79	-0.0369258	0.0981681	-0.376148	0.706807	0.831173
ENSG00000083642	PDS5B	3392.16	-0.550946	0.0657362	-8.38117	5.24049e-17	1.02447e-15
ENSG00000083720	OXCT1	4015	0.164442	0.0613378	2.68092	0.00734193	0.0243993
ENSG00000083750	RRAGB	455.861	0.103844	0.101749	1.0206	0.307445	0.491315
ENSG00000083799	CYLD	446.682	0.286491	0.100861	2.84046	0.00450487	0.0159396
ENSG00000083807	SLC27A5	245.11	-0.0993218	0.12433	-0.798855	0.424375	0.611335
ENSG00000083812	ZNF324	504.14	-0.297683	0.0965473	-3.08329	0.00204726	0.00791956
ENSG00000083817	ZNF416	205.826	0.243606	0.137157	1.7761	0.0757158	0.174195
ENSG00000083828	ZNF586	310.191	-0.0367902	0.117367	-0.313464	0.753928	0.861165
ENSG00000083838	ZNF446	507.022	-0.0203776	0.1074	-0.189735	0.849517	0.919378
ENSG00000083845	RPS5	11118.1	0.297603	0.0601463	4.94797	7.49896e-07	5.37366e-06
ENSG00000083857	FAT1	1779.61	0.226506	0.0870929	2.60074	0.00930243	0.0300585
ENSG00000083896	YTHDC1	3055.42	-0.180157	0.0605146	-2.97708	0.00291012	0.0108565
ENSG00000083937	CHMP2B	1298.21	-0.0342145	0.0874856	-0.391087	0.695733	0.824765
ENSG00000084070	SMAP2	2058.62	-0.518342	0.0629445	-8.23491	1.79698e-16	3.36858e-15
ENSG00000084072	PPIE	1539.81	0.0158287	0.0661548	0.239267	0.810899	0.896834
ENSG00000084073	ZMPSTE24	1893.49	-0.217827	0.0828667	-2.62865	0.00857256	0.0279684
ENSG00000084090	STARD7	5824.14	-0.17149	0.054907	-3.12328	0.00178845	0.00702262
ENSG00000084092	NOA1	1710.19	0.402658	0.0652826	6.16793	6.91909e-10	7.16261e-09
ENSG00000084093	REST	2313.04	-0.14927	0.0676803	-2.20552	0.0274176	0.0753494
ENSG00000084110	HAL	10.4413	0.669942	0.551613	1.21451	0.224552	0.396433
ENSG00000084112	SSH1	2450.01	-0.217844	0.0591325	-3.68401	0.000229597	0.00108622
ENSG00000084234	APLP2	11188.2	0.21002	0.054164	3.87749	0.000105539	0.000532559
ENSG00000084444	FAM234B	1946.56	-0.916602	0.0673452	-13.6105	3.46831e-42	2.50623e-40
ENSG00000084453	SLCO1A2	2.96943	0.47751	1.09213	0.437229	0.661945	0.802552
ENSG00000084463	WBP11	2451.63	-0.0900675	0.060087	-1.49895	0.133886	0.271455
ENSG00000084623	EIF3I	6596.26	0.158908	0.0545746	2.91175	0.00359411	0.0131024
ENSG00000084628	NKAIN1	399.369	1.08425	0.103402	10.4858	1.00429e-25	3.38814e-24
ENSG00000084636	COL16A1	86.9332	0.758062	0.198993	3.80949	0.000139253	0.000685619
ENSG00000084652	TXLNA	3510.94	0.0781035	0.0582974	1.33974	0.180329	0.339844
ENSG00000084676	NCOA1	1898.62	-0.175258	0.0704396	-2.48805	0.0128445	0.0395208
ENSG00000084693	AGBL5	1012.94	-0.0319839	0.0758612	-0.421611	0.673309	0.810095
ENSG00000084710	EFR3B	1036.49	0.0906569	0.080218	1.13013	0.258421	0.436785
ENSG00000084731	KIF3C	1253.31	-0.0876733	0.0752596	-1.16494	0.244041	0.419875
ENSG00000084733	RAB10	5400.46	0.161507	0.0634159	2.54679	0.0108719	0.0343392
ENSG00000084754	HADHA	7783.96	0.190252	0.0544666	3.493	0.000477619	0.00212853
ENSG00000084764	MAPRE3	403.737	0.157393	0.0994868	1.58205	0.113639	0.239098
ENSG00000084774	CAD	4241.29	-0.0743464	0.0671527	-1.10712	0.26824	0.447885
ENSG00000085063	CD59	981.973	0.0337882	0.0791858	0.426695	0.669601	0.807631
ENSG00000085117	CD82	97.1826	1.72436	0.22057	7.81773	5.37836e-15	9.01679e-14
ENSG00000085185	BCORL1	580.917	-0.778186	0.0982159	-7.92322	2.31446e-15	3.95589e-14
ENSG00000085224	ATRX	4275.14	-0.118544	0.0694685	-1.70645	0.0879247	0.195562
ENSG00000085231	AK6	325.405	0.11772	0.109878	1.07137	0.284002	0.465729
ENSG00000085274	MYNN	1133.66	-0.0503866	0.0810761	-0.621473	0.534289	0.708942
ENSG00000085276	MECOM	327.231	0.755375	0.115606	6.53402	6.40257e-11	7.39759e-10
ENSG00000085365	SCAMP1	1636.7	-0.0962727	0.0958063	-1.00487	0.31496	0.499027
ENSG00000085377	PREP	1421.63	0.0806933	0.0679246	1.18798	0.23484	0.409088
ENSG00000085382	HACE1	349.636	-0.0124289	0.107055	-0.116099	0.907574	0.953336
ENSG00000085415	SEH1L	1589.38	0.0494297	0.0679968	0.726942	0.467261	0.651129
ENSG00000085433	WDR47	497.59	0.0767961	0.0949336	0.808945	0.418547	0.606331
ENSG00000085449	WDFY1	780.766	-0.00549631	0.0910439	-0.0603699	0.951861	0.974925
ENSG00000085465	OVGP1	31.7564	0.87104	0.321031	2.71326	0.00666255	0.0223737
ENSG00000085491	SLC25A24	2901.29	0.0388271	0.0688303	0.564099	0.572687	0.738706
ENSG00000085511	MAP3K4	822.058	-0.257562	0.0801848	-3.21211	0.00131764	0.00533957
ENSG00000085514	PILRA	13.6644	-0.792333	0.527748	-1.50135	0.133266	0.270472
ENSG00000085552	IGSF9	1206.95	0.348575	0.0792556	4.39811	1.092e-05	6.53261e-05
ENSG00000085644	ZNF213	1156.88	0.105942	0.0921754	1.14935	0.250413	0.427341
ENSG00000085719	CPNE3	9217.01	0.0913043	0.0622721	1.46622	0.142589	0.284931
ENSG00000085721	RRN3	1848.49	-0.16355	0.0691656	-2.36462	0.0180487	0.0528523
ENSG00000085733	CTTN	9804.17	0.25802	0.057287	4.504	6.66872e-06	4.15979e-05
ENSG00000085741	WNT11	10.5041	-0.985838	0.559834	-1.76095	0.0782471	0.178702
ENSG00000085760	MTIF2	1448.85	0.0502624	0.0697831	0.720266	0.471361	0.65481
ENSG00000085788	DDHD2	1153.15	-0.0460085	0.073256	-0.62805	0.529971	0.70565
ENSG00000085831	TTC39A	2181.12	-0.311897	0.0616928	-5.05565	4.28935e-07	3.17496e-06
ENSG00000085832	EPS15	2259.77	-0.0109786	0.0649894	-0.168928	0.865853	0.930035
ENSG00000085840	ORC1	680.563	-0.0990494	0.0861832	-1.14929	0.250437	0.427349
ENSG00000085871	MGST2	389.615	0.252224	0.10172	2.47958	0.0131536	0.0403246
ENSG00000085872	CHERP	1770.34	-0.0063185	0.0763679	-0.0827376	0.93406	0.966479
ENSG00000085978	ATG16L1	1043.73	-0.256684	0.073221	-3.50561	0.000455559	0.00203477
ENSG00000085982	USP40	993.21	-0.0303298	0.0731425	-0.414667	0.678386	0.813298
ENSG00000085998	POMGNT1	1920.73	0.258143	0.0639637	4.03577	5.4424e-05	0.000288526
ENSG00000085999	RAD54L	709.409	-0.285302	0.080483	-3.54487	0.000392807	0.00177182
ENSG00000086015	MAST2	2735.62	-0.168284	0.0669424	-2.51387	0.0119416	0.0371763
ENSG00000086061	DNAJA1	5484.72	-0.000203433	0.060443	-0.0033657	0.997315	0.99858
ENSG00000086062	B4GALT1	2100.25	0.336751	0.061038	5.51707	3.447e-08	2.92527e-07
ENSG00000086065	CHMP5	1250.79	0.086544	0.0703066	1.23095	0.218341	0.389264
ENSG00000086102	NFX1	1597.76	0.14145	0.0692701	2.04201	0.0411509	0.106087
ENSG00000086159	AQP6	6.9926	0.0290372	0.687421	0.0422408	0.966307	0.982141
ENSG00000086189	DIMT1	546.525	-0.0184076	0.100443	-0.183265	0.85459	0.922707
ENSG00000086200	IPO11	800.261	-0.228362	0.0784824	-2.90973	0.00361742	0.0131764
ENSG00000086205	FOLH1	101.448	-0.279034	0.188587	-1.4796	0.138979	0.279215
ENSG00000086232	EIF2AK1	9766.26	-0.0988259	0.0528979	-1.86824	0.0617289	0.148051
ENSG00000086300	SNX10	272.114	-0.0538344	0.118054	-0.456015	0.648379	0.794334
ENSG00000086475	SEPHS1	3025.67	-0.0773798	0.0574823	-1.34615	0.178254	0.337182
ENSG00000086504	MRPL28	2002.46	0.0128044	0.0748825	0.170994	0.864229	0.928975
ENSG00000086544	ITPKC	1076.99	0.132372	0.0814706	1.62478	0.104209	0.223342
ENSG00000086548	CEACAM6	857.781	2.32674	0.0891523	26.0985	3.79445e-150	3.61215e-147
ENSG00000086570	FAT2	2.99758	-1.36269	1.11674	-1.22024	0.222373	0.394079
ENSG00000086589	RBM22	2043.9	0.109083	0.0617946	1.76525	0.0775217	0.17736
ENSG00000086598	TMED2	6433.42	0.359637	0.060172	5.97681	2.2755e-09	2.22818e-08
ENSG00000086619	ERO1B	104.714	-0.416441	0.181382	-2.29593	0.0216798	0.0618975
ENSG00000086666	ZFAND6	1363	0.094699	0.0742099	1.2761	0.201922	0.368669
ENSG00000086712	TXLNG	1419.84	0.13856	0.072154	1.92033	0.0548156	0.13446
ENSG00000086717	PPEF1	28.5471	-1.60892	0.36175	-4.44762	8.68277e-06	5.29433e-05
ENSG00000086730	LAT2	8.43957	0.374199	0.628887	0.595018	0.551831	0.723306
ENSG00000086758	HUWE1	14055.1	0.290594	0.0752001	3.86428	0.000111419	0.000560166
ENSG00000086827	ZW10	656.607	-0.16562	0.0858424	-1.92936	0.0536867	0.132291
ENSG00000086848	ALG9	118.42	-0.013082	0.168425	-0.0776724	0.938089	0.968046
ENSG00000087008	ACOX3	628.856	-0.307214	0.0899033	-3.41715	0.000632793	0.00274524
ENSG00000087053	MTMR2	811.322	-0.0243343	0.0840321	-0.289583	0.772135	0.873735
ENSG00000087074	PPP1R15A	539.851	-0.112025	0.101981	-1.09849	0.271992	0.451944
ENSG00000087076	HSD17B14	19.9962	0.78805	0.402538	1.9577	0.0502648	0.125376
ENSG00000087077	TRIP6	64.1121	-1.40416	0.243785	-5.75984	8.41928e-09	7.74797e-08
ENSG00000087085	ACHE	1012.76	-0.600742	0.0983759	-6.1066	1.01776e-09	1.03646e-08
ENSG00000087086	FTL	6484.57	0.085853	0.0606949	1.4145	0.157215	0.307012
ENSG00000087087	SRRT	5532.24	-0.615387	0.0622595	-9.88423	4.87295e-23	1.40201e-21
ENSG00000087088	BAX	1508.33	-0.322988	0.0744485	-4.33841	1.43518e-05	8.40871e-05
ENSG00000087095	NLK	622.784	0.0704727	0.0838623	0.840338	0.400719	0.588526
ENSG00000087111	PIGS	3045.97	0.0237546	0.0608454	0.39041	0.696234	0.824981
ENSG00000087128	TMPRSS11E	2.86841	0.869031	1.14312	0.76023	0.447117	0.632977
ENSG00000087152	ATXN7L3	3637.99	-0.094284	0.0647284	-1.45661	0.145224	0.288668
ENSG00000087157	PGS1	1254.13	-0.0515485	0.0812324	-0.63458	0.525702	0.702221
ENSG00000087191	PSMC5	9427.17	0.102485	0.0555239	1.84578	0.0649235	0.153992
ENSG00000087206	UIMC1	1388.93	-0.565682	0.0708192	-7.98769	1.37493e-15	2.40065e-14
ENSG00000087253	LPCAT2	363.535	2.76204	0.135082	20.4471	6.37382e-93	1.68138e-90
ENSG00000087258	GNAO1	17.8546	2.17273	0.4874	4.4578	8.28043e-06	5.07417e-05
ENSG00000087263	OGFOD1	1523.42	0.945463	0.0689646	13.7094	8.91949e-43	6.68809e-41
ENSG00000087266	SH3BP2	1501.3	0.159728	0.075408	2.11819	0.0341591	0.0909871
ENSG00000087269	NOP14	3367.5	-0.0195063	0.0553382	-0.352492	0.72447	0.842125
ENSG00000087274	ADD1	6476.66	-0.211224	0.0549634	-3.84299	0.000121545	0.000606202
ENSG00000087299	L2HGDH	995.231	-0.138357	0.0792585	-1.74564	0.0808729	0.183227
ENSG00000087301	TXNDC16	775.304	-0.116098	0.0812	-1.42978	0.152781	0.300228
ENSG00000087302	RTRAF	3275.56	-0.112484	0.0636905	-1.7661	0.0773785	0.177144
ENSG00000087338	GMCL1	1140.92	0.060159	0.0812526	0.740395	0.45906	0.64363
ENSG00000087365	SF3B2	12405.6	0.00714495	0.0534778	0.133606	0.893714	0.945993
ENSG00000087448	KLHL42	1025.01	-0.0329406	0.082575	-0.398918	0.689954	0.820203
ENSG00000087460	GNAS	48872.8	-0.252393	0.0631887	-3.99427	6.48942e-05	0.000339675
ENSG00000087470	DNM1L	1782.16	0.134088	0.0709505	1.88988	0.0587735	0.142099
ENSG00000087494	PTHLH	3.63137	0.694073	0.927758	0.748119	0.454388	0.639103
ENSG00000087502	ERGIC2	819.343	0.106772	0.0903665	1.18155	0.237386	0.412348
ENSG00000087510	TFAP2C	2579.66	0.217151	0.0575827	3.77111	0.000162524	0.00079165
ENSG00000087586	AURKA	3627.35	-0.432599	0.057112	-7.57457	3.60316e-14	5.61104e-13
ENSG00000087589	CASS4	5.13511	3.14823	1.05474	2.98484	0.00283722	0.0106208
ENSG00000087842	PIR	400.335	-0.0400928	0.102427	-0.391428	0.695481	0.824594
ENSG00000087884	AAMDC	261.604	-0.177425	0.119265	-1.48765	0.136843	0.275902
ENSG00000087903	RFX2	243.688	-0.63726	0.124021	-5.13833	2.7719e-07	2.0964e-06
ENSG00000087995	METTL2A	2158.65	0.149384	0.0620112	2.40898	0.0159971	0.0477124
ENSG00000088002	SULT2B1	879.88	-0.114068	0.0999102	-1.14171	0.253575	0.430858
ENSG00000088035	ALG6	358.26	0.122934	0.108715	1.13079	0.258143	0.436417
ENSG00000088038	CNOT3	2833.81	-0.264043	0.065235	-4.04756	5.17533e-05	0.000275502
ENSG00000088053	GP6	3.52778	0.955949	0.984769	0.970734	0.331681	0.517653
ENSG00000088179	PTPN4	709.839	0.114782	0.0941297	1.21941	0.222689	0.394449
ENSG00000088205	DDX18	2993.87	-0.00640924	0.063621	-0.100741	0.919756	0.959335
ENSG00000088247	KHSRP	5971.91	0.0667119	0.0579202	1.15179	0.249407	0.426257
ENSG00000088256	GNA11	2566.48	-0.134858	0.0707565	-1.90594	0.0566574	0.138077
ENSG00000088280	ASAP3	724.098	0.510975	0.0843546	6.05747	1.3828e-09	1.38692e-08
ENSG00000088298	EDEM2	409.232	-0.738621	0.110332	-6.69452	2.16374e-11	2.6102e-10
ENSG00000088305	DNMT3B	931.948	-1.97763	0.0797857	-24.7868	1.24433e-135	7.78415e-133
ENSG00000088325	TPX2	4519.97	-0.847677	0.0572974	-14.7943	1.59324e-49	1.39536e-47
ENSG00000088340	FER1L4	253.817	0.688213	0.128456	5.35757	8.43471e-08	6.85516e-07
ENSG00000088356	PDRG1	1045.53	-0.364432	0.0764131	-4.76923	1.84931e-06	1.25087e-05
ENSG00000088367	EPB41L1	1600.86	-0.0895266	0.0655878	-1.36499	0.172257	0.329078
ENSG00000088387	DOCK9	1102.15	0.150479	0.0804025	1.87157	0.0612663	0.147183
ENSG00000088448	ANKRD10	1024.21	-0.0944192	0.0720936	-1.30967	0.190306	0.353084
ENSG00000088451	TGDS	183.876	-0.0728581	0.149882	-0.486103	0.626894	0.78081
ENSG00000088538	DOCK3	101.109	0.238398	0.181162	1.31594	0.188195	0.35017
ENSG00000088543	C3orf18	92.9478	0.145863	0.187397	0.778364	0.436355	0.623395
ENSG00000088682	COQ9	1339.2	0.879905	0.0733695	11.9928	3.87626e-33	1.86529e-31
ENSG00000088726	TMEM40	26.8182	0.0422766	0.34761	0.121621	0.903199	0.951283
ENSG00000088727	KIF9	118.574	0.254316	0.167544	1.5179	0.129039	0.263259
ENSG00000088756	ARHGAP28	39.3536	2.65232	0.348469	7.61134	2.71268e-14	4.27912e-13
ENSG00000088766	CRLS1	11.6178	0.517458	0.519245	0.996558	0.318979	0.503494
ENSG00000088808	PPP1R13B	1452.66	0.00260649	0.0673308	0.0387117	0.96912	0.983631
ENSG00000088812	ATRN	1762.5	0.0634316	0.0670286	0.946336	0.343977	0.531502
ENSG00000088826	SMOX	53.7322	0.66523	0.259164	2.56683	0.0102632	0.0326665
ENSG00000088832	FKBP1A	1955.15	-0.0477691	0.0700834	-0.681603	0.49549	0.676482
ENSG00000088833	NSFL1C	1697.66	-0.106674	0.0690583	-1.54469	0.122421	0.252821
ENSG00000088836	SLC4A11	238.561	0.250469	0.130911	1.91328	0.0557121	0.136216
ENSG00000088854	DNAAF9	655.398	-0.231475	0.0827672	-2.7967	0.00516281	0.0179799
ENSG00000088876	ZNF343	154.315	-0.15965	0.149225	-1.06986	0.284683	0.466565
ENSG00000088881	EBF4	82.3361	-0.516716	0.203945	-2.5336	0.0112896	0.0354556
ENSG00000088888	MAVS	9103.26	0.135769	0.0520803	2.60692	0.00913596	0.0295905
ENSG00000088899	LZTS3	73.1847	0.797358	0.215432	3.7012	0.000214578	0.00102068
ENSG00000088930	XRN2	4777.23	-0.34156	0.0562706	-6.06995	1.27946e-09	1.28799e-08
ENSG00000088970	KIZ	194.132	-0.347878	0.135281	-2.57152	0.0101253	0.0323122
ENSG00000088986	DYNLL1	3785.13	0.105576	0.0582677	1.81191	0.0700001	0.163553
ENSG00000088992	TESC	1278.17	3.88602	0.100356	38.7225	0	0
ENSG00000089006	SNX5	2734.23	-0.0369271	0.0743926	-0.496381	0.619626	0.775019
ENSG00000089009	RPL6	7329.07	0.560721	0.0698315	8.02963	9.77684e-16	1.73191e-14
ENSG00000089022	MAPKAPK5	1592.02	0.262153	0.0685384	3.82491	0.000130821	0.000648162
ENSG00000089041	P2RX7	2.94314	-0.622613	1.10947	-0.56118	0.574675	0.740365
ENSG00000089048	ESF1	779.581	-0.312491	0.0927568	-3.36893	0.000754605	0.00322005
ENSG00000089050	RBBP9	737.711	-0.455298	0.0827944	-5.49913	3.81664e-08	3.22273e-07
ENSG00000089053	ANAPC5	5026.3	0.238727	0.0540455	4.41714	1.00017e-05	6.02107e-05
ENSG00000089057	SLC23A2	823.296	-0.306225	0.083655	-3.66058	0.000251649	0.0011806
ENSG00000089060	SLC8B1	314.854	0.87041	0.11271	7.72256	1.14013e-14	1.85599e-13
ENSG00000089063	TMEM230	1411.89	-0.171992	0.0677301	-2.53938	0.0111049	0.0349745
ENSG00000089091	DZANK1	150.939	-0.512116	0.161811	-3.16491	0.00155132	0.00617579
ENSG00000089094	KDM2B	2196.69	0.384019	0.0663859	5.78465	7.2662e-09	6.74697e-08
ENSG00000089101	CFAP61	3.78229	-0.485331	0.898185	-0.540347	0.588958	0.751033
ENSG00000089123	TASP1	398.97	-0.419519	0.103794	-4.04186	5.30299e-05	0.000281955
ENSG00000089127	OAS1	142.341	7.38796	0.662459	11.1523	6.97591e-29	2.79228e-27
ENSG00000089154	GCN1	9903.55	0.392254	0.0570476	6.87591	6.15972e-12	7.85023e-11
ENSG00000089157	RPLP0	20375.3	0.526207	0.0657888	7.99842	1.26024e-15	2.2092e-14
ENSG00000089159	PXN	6935.56	0.418353	0.0598336	6.99193	2.71126e-12	3.57825e-11
ENSG00000089163	SIRT4	12.2731	0.0535288	0.499984	0.107061	0.914741	0.956596
ENSG00000089177	KIF16B	579.682	0.065769	0.0951842	0.690966	0.489587	0.670682
ENSG00000089195	TRMT6	516.968	-0.236839	0.0917729	-2.58071	0.0098598	0.0315753
ENSG00000089220	PEBP1	9170.4	0.345682	0.0513176	6.73612	1.62674e-11	1.98316e-10
ENSG00000089234	BRAP	1017.29	0.291488	0.0729917	3.99344	6.51224e-05	0.000340704
ENSG00000089248	ERP29	4189.31	0.543302	0.0554255	9.80239	1.09958e-22	3.11453e-21
ENSG00000089280	FUS	12691.5	-0.257707	0.0597375	-4.31399	1.60331e-05	9.28692e-05
ENSG00000089289	IGBP1	2699.46	0.242053	0.0667466	3.62645	0.000287345	0.00133067
ENSG00000089327	FXYD5	33.0992	1.27647	0.326898	3.9048	9.43032e-05	0.000478731
ENSG00000089335	ZNF302	726.024	0.153647	0.0983459	1.56231	0.118215	0.246249
ENSG00000089351	GRAMD1A	1890.49	0.27766	0.0771487	3.59902	0.000319419	0.00146342
ENSG00000089356	FXYD3	25.956	0.554891	0.352397	1.57462	0.115344	0.24181
ENSG00000089505	CMTM1	41.0894	0.14864	0.285607	0.520434	0.602761	0.761547
ENSG00000089597	GANAB	16493	-0.210166	0.0510404	-4.11763	3.82783e-05	0.000208224
ENSG00000089639	GMIP	355.616	0.0750264	0.105211	0.713102	0.475783	0.658279
ENSG00000089682	RBM41	501.532	-0.0657611	0.094941	-0.692652	0.488528	0.669776
ENSG00000089685	BIRC5	2551.82	-0.302218	0.0594181	-5.08629	3.65133e-07	2.72853e-06
ENSG00000089692	LAG3	81.4206	-0.6184	0.215057	-2.87552	0.00403356	0.014485
ENSG00000089693	MLF2	3676.44	0.0437525	0.0577165	0.758059	0.448416	0.633832
ENSG00000089723	OTUB2	169.975	0.366826	0.146291	2.50751	0.0121586	0.0377338
ENSG00000089737	DDX24	6148.39	-0.085285	0.0544878	-1.56521	0.117533	0.245247
ENSG00000089775	ZBTB25	603.883	-0.265061	0.0928568	-2.85451	0.00431035	0.0153406
ENSG00000089818	NECAP1	609.884	-0.00522438	0.0882	-0.0592333	0.952766	0.975443
ENSG00000089820	ARHGAP4	477.995	-0.339114	0.104349	-3.2498	0.00115488	0.004737
ENSG00000089847	ANKRD24	86.198	0.0760599	0.204412	0.372091	0.709825	0.833197
ENSG00000089876	DHX32	1430.97	0.232374	0.0706034	3.29126	0.000997403	0.00414779
ENSG00000089902	RCOR1	2684.05	-0.311123	0.0594846	-5.23031	1.69227e-07	1.31952e-06
ENSG00000089916	GPATCH2L	1841.79	-0.23402	0.0645395	-3.626	0.000287841	0.00133269
ENSG00000090006	LTBP4	1123.88	0.108245	0.0868967	1.24567	0.212885	0.382561
ENSG00000090013	BLVRB	1352.79	-0.0416616	0.0843097	-0.494149	0.621201	0.776242
ENSG00000090020	SLC9A1	4496.9	0.14975	0.0603586	2.48101	0.0131011	0.0401862
ENSG00000090054	SPTLC1	1562.8	-0.0656953	0.0711177	-0.923754	0.355614	0.543765
ENSG00000090060	PAPOLA	10976.6	-0.019702	0.0612393	-0.321721	0.747664	0.857432
ENSG00000090061	CCNK	2770.2	-0.201763	0.064354	-3.13521	0.0017173	0.00677239
ENSG00000090097	PCBP4	597.155	0.119866	0.0959368	1.24943	0.211508	0.380936
ENSG00000090238	YPEL3	1291.76	0.180964	0.07557	2.39466	0.0166358	0.0493283
ENSG00000090263	MRPS33	1122.9	-0.65744	0.0736319	-8.92874	4.30905e-19	9.66666e-18
ENSG00000090266	NDUFB2	1390.18	-0.53594	0.0736609	-7.27577	3.44444e-13	4.94207e-12
ENSG00000090273	NUDC	2410.51	0.0409183	0.0616565	0.663649	0.506915	0.686601
ENSG00000090316	MAEA	2118.34	-0.103931	0.0700504	-1.48367	0.137898	0.277424
ENSG00000090339	ICAM1	377.2	0.473097	0.104966	4.50713	6.57098e-06	4.10358e-05
ENSG00000090372	STRN4	3687.72	-0.275865	0.0679618	-4.05911	4.92595e-05	0.000263122
ENSG00000090376	IRAK3	2.16426	0.320254	1.2507	0.256059	0.797905	NA
ENSG00000090382	LYZ	5.32722	0.390829	0.779736	0.501233	0.616207	0.772384
ENSG00000090432	MUL1	604.539	-0.0482468	0.092433	-0.521965	0.601695	0.760795
ENSG00000090447	TFAP4	398.856	-0.191141	0.113206	-1.68844	0.091326	0.201652
ENSG00000090470	PDCD7	1110.14	0.223124	0.0723521	3.08387	0.00204327	0.00790553
ENSG00000090487	SPG21	3145.48	0.125	0.0632602	1.97596	0.0481588	0.120977
ENSG00000090520	DNAJB11	766.239	-0.0582162	0.0818866	-0.710937	0.477123	0.659217
ENSG00000090534	THPO	45.351	2.74121	0.33791	8.11227	4.96847e-16	9.04543e-15
ENSG00000090539	CHRD	594.963	1.91344	0.101179	18.9115	9.17299e-80	1.80939e-77
ENSG00000090554	FLT3LG	4.77116	-0.308563	0.821776	-0.375483	0.707301	0.831475
ENSG00000090565	RAB11FIP3	2388.7	-0.0442549	0.0739373	-0.598546	0.549475	0.721355
ENSG00000090581	GNPTG	1013.28	0.121069	0.0779623	1.55292	0.120441	0.249557
ENSG00000090612	ZNF268	1108.62	0.544297	0.0797322	6.82657	8.697e-12	1.09124e-10
ENSG00000090615	GOLGA3	4126.5	0.346956	0.0609374	5.69364	1.24359e-08	1.11913e-07
ENSG00000090621	PABPC4	6003.87	0.240373	0.0552169	4.35325	1.34134e-05	7.90117e-05
ENSG00000090661	CERS4	1987.91	0.101682	0.0782249	1.29987	0.193646	0.357766
ENSG00000090674	MCOLN1	244.678	0.0928443	0.120608	0.769801	0.441418	0.627709
ENSG00000090686	USP48	1661.78	-0.0148285	0.067192	-0.220689	0.825335	0.904824
ENSG00000090776	EFNB1	227.096	-0.202939	0.125034	-1.62306	0.104576	0.223934
ENSG00000090857	PDPR	3354.17	0.120739	0.0623585	1.93621	0.0528425	0.130615
ENSG00000090861	AARS1	13175.2	0.566317	0.0530708	10.671	1.39153e-26	4.8438e-25
ENSG00000090863	GLG1	7896.01	0.068081	0.0532933	1.27748	0.201434	0.367951
ENSG00000090889	KIF4A	2119.39	-0.611671	0.0644412	-9.49193	2.26795e-21	5.92563e-20
ENSG00000090905	TNRC6A	2152.94	-0.0627577	0.0644554	-0.973661	0.330225	0.51579
ENSG00000090924	PLEKHG2	2498.85	-0.321411	0.0671771	-4.78454	1.71379e-06	1.1646e-05
ENSG00000090971	NAT14	471.013	-0.610998	0.107909	-5.66216	1.4948e-08	1.33423e-07
ENSG00000090975	PITPNM2	194.464	0.841691	0.151554	5.55372	2.79651e-08	2.39834e-07
ENSG00000090989	EXOC1	1143.84	-0.213474	0.0720474	-2.96297	0.00304683	0.0113203
ENSG00000091009	RBM27	368.57	-0.0786225	0.12985	-0.605489	0.544854	0.717655
ENSG00000091010	POU4F3	3.48921	-0.524946	0.933519	-0.562331	0.573891	0.739573
ENSG00000091039	OSBPL8	2523.95	0.108942	0.0771525	1.41203	0.15794	0.308072
ENSG00000091073	DTX2	222.682	0.24224	0.140378	1.72563	0.0844148	0.189332
ENSG00000091127	PUS7	831.833	-0.575194	0.0815901	-7.0498	1.79178e-12	2.41422e-11
ENSG00000091128	LAMB4	3.219	-0.601912	0.993901	-0.605606	0.544776	0.717596
ENSG00000091129	NRCAM	1837.25	-0.0408013	0.0654865	-0.623049	0.533252	0.70834
ENSG00000091136	LAMB1	1200.5	-1.49641	0.074016	-20.2174	6.87645e-91	1.61892e-88
ENSG00000091137	SLC26A4	4.04019	1.06212	0.989801	1.07306	0.283243	0.464923
ENSG00000091140	DLD	2186.36	-0.519049	0.0646087	-8.03373	9.4555e-16	1.6777e-14
ENSG00000091157	WDR7	529.129	-0.222189	0.0921791	-2.4104	0.015935	0.0475531
ENSG00000091164	TXNL1	1782.88	0.129969	0.0657232	1.97752	0.0479825	0.120603
ENSG00000091181	IL5RA	2.15911	-0.253281	1.20257	-0.210616	0.833187	NA
ENSG00000091262	ABCC6	11.9924	-0.84102	0.522905	-1.60836	0.107756	0.229328
ENSG00000091317	CMTM6	2223.33	0.0589521	0.0709646	0.830726	0.406129	0.594
ENSG00000091409	ITGA6	117.73	-0.219067	0.171357	-1.27842	0.201101	0.367446
ENSG00000091428	RAPGEF4	628.572	-0.134819	0.0886223	-1.52128	0.128191	0.261793
ENSG00000091436	MAP3K20	1295.48	-0.230053	0.0712918	-3.22692	0.00125128	0.00510088
ENSG00000091483	FH	1828.84	0.70382	0.0651895	10.7965	3.57486e-27	1.30889e-25
ENSG00000091490	SEL1L3	364.808	0.268892	0.103675	2.59361	0.00949746	0.0305759
ENSG00000091513	TF	6.81489	-0.45471	0.684943	-0.663865	0.506777	0.686499
ENSG00000091527	CDV3	12684.3	0.00238261	0.0718567	0.0331578	0.973549	0.985476
ENSG00000091536	MYO15A	19.8895	-0.20277	0.4056	-0.499926	0.617127	0.772909
ENSG00000091542	ALKBH5	3657.33	-0.128489	0.0589465	-2.17975	0.0292762	0.0797266
ENSG00000091622	PITPNM3	81.4348	0.887109	0.212717	4.17037	3.04103e-05	0.000168182
ENSG00000091640	SPAG7	1286.54	0.236142	0.069319	3.40659	0.000657797	0.00284072
ENSG00000091651	ORC6	369.709	-0.420533	0.111484	-3.77214	0.000161851	0.000788724
ENSG00000091732	ZC3HC1	335.911	-0.880776	0.113504	-7.75986	8.50231e-15	1.39444e-13
ENSG00000091831	ESR1	24478.8	-0.268267	0.0534613	-5.01796	5.22221e-07	3.82281e-06
ENSG00000091844	RGS17	194.085	0.077248	0.142714	0.54128	0.588315	0.750781
ENSG00000091947	TMEM101	911.982	0.146482	0.0849119	1.72511	0.0845076	0.189502
ENSG00000091986	CCDC80	8.19214	1.3929	0.687364	2.02643	0.0427203	0.109591
ENSG00000092010	PSME1	3912.84	0.00511246	0.0637181	0.0802356	0.93605	0.967284
ENSG00000092020	PPP2R3C	645.342	-0.31972	0.092069	-3.47262	0.000515411	0.00227565
ENSG00000092036	HAUS4	506.956	0.0909014	0.0916783	0.991525	0.321429	0.506054
ENSG00000092068	SLC7A8	260.916	0.429729	0.125408	3.42664	0.000611101	0.00265688
ENSG00000092094	OSGEP	837.82	-0.596829	0.0978164	-6.10153	1.05058e-09	1.0669e-08
ENSG00000092096	SLC22A17	333.825	-0.309062	0.114001	-2.71104	0.00670721	0.0225099
ENSG00000092098	RNF31	29.331	-1.02298	0.336324	-3.04166	0.0023528	0.00899033
ENSG00000092108	SCFD1	2030.65	-0.269509	0.068102	-3.95743	7.57616e-05	0.000390398
ENSG00000092140	G2E3	827.449	-0.45434	0.0947007	-4.79765	1.60541e-06	1.09776e-05
ENSG00000092148	HECTD1	9754.84	-0.0686758	0.0610101	-1.12565	0.260315	0.438984
ENSG00000092199	HNRNPC	11954.6	-0.0248466	0.0609296	-0.407792	0.683427	0.816453
ENSG00000092200	RPGRIP1	35.9129	-0.760912	0.318731	-2.38732	0.0169719	0.0501485
ENSG00000092201	SUPT16H	9304.22	-0.41492	0.0566416	-7.32537	2.38248e-13	3.45003e-12
ENSG00000092203	TOX4	3470.55	-0.325364	0.0583487	-5.57619	2.45844e-08	2.12505e-07
ENSG00000092208	GEMIN2	515	-0.412631	0.092494	-4.46116	8.15178e-06	5.00233e-05
ENSG00000092295	TGM1	93.7147	0.688731	0.196264	3.50921	0.000449432	0.00201028
ENSG00000092330	TINF2	1618.87	-0.253653	0.0656857	-3.86162	0.000112639	0.000565649
ENSG00000092421	SEMA6A	161.824	-1.41617	0.161276	-8.781	1.62033e-18	3.47474e-17
ENSG00000092439	TRPM7	21568.5	-1.32918	0.0682959	-19.462	2.30426e-84	4.94626e-82
ENSG00000092445	TYRO3	1408.13	-0.426224	0.0773136	-5.51293	3.52914e-08	2.99266e-07
ENSG00000092470	WDR76	748.733	-0.174653	0.0803841	-2.17274	0.0298002	0.0809117
ENSG00000092529	CAPN3	3.16596	1.94787	1.10152	1.76834	0.0770036	0.176515
ENSG00000092531	SNAP23	1513.17	0.0731629	0.0694184	1.05394	0.29191	0.474277
ENSG00000092607	TBX15	4.59148	3.05448	1.08872	2.80556	0.00502294	0.0175402
ENSG00000092621	PHGDH	5778.51	0.560197	0.0584062	9.59138	8.69135e-22	2.30943e-20
ENSG00000092758	COL9A3	867.516	-0.330225	0.097183	-3.39797	0.000678876	0.00292081
ENSG00000092820	EZR	6615.04	0.0660315	0.0558225	1.18288	0.236855	0.411615
ENSG00000092841	MYL6	8279.67	-0.0194023	0.0548333	-0.353843	0.723457	0.841439
ENSG00000092847	AGO1	2613.75	-0.0939819	0.0638639	-1.4716	0.14113	0.282479
ENSG00000092850	TEKT2	1.89285	1.44663	1.40023	1.03314	0.301539	NA
ENSG00000092853	CLSPN	879.816	-0.593305	0.077251	-7.68023	1.58807e-14	2.55292e-13
ENSG00000092871	RFFL	361.607	0.178088	0.107205	1.66119	0.0966748	0.210943
ENSG00000092929	UNC13D	2333.3	0.610206	0.0850055	7.17843	7.05178e-13	9.79687e-12
ENSG00000092931	MFSD11	711.182	0.0942093	0.0952982	0.988574	0.322872	0.507576
ENSG00000092964	DPYSL2	1480.82	-0.42269	0.0654838	-6.45488	1.08307e-10	1.21796e-09
ENSG00000092969	TGFB2	246.493	-2.51823	0.150354	-16.7486	5.79349e-63	7.68779e-61
ENSG00000092978	GPATCH2	1353.04	0.0852266	0.0695739	1.22498	0.220583	0.391891
ENSG00000093000	NUP50	1879.51	-0.0759448	0.0676862	-1.12201	0.261857	0.440993
ENSG00000093009	CDC45	914.848	-0.987566	0.0766024	-12.8921	4.98656e-38	2.99947e-36
ENSG00000093010	COMT	3026.65	-0.207336	0.0751032	-2.76068	0.00576811	0.0197827
ENSG00000093072	ADA2	6.54603	-6.21033	1.3133	-4.72879	2.25861e-06	1.50402e-05
ENSG00000093144	ECHDC1	2000.89	0.532072	0.0704389	7.55368	4.23141e-14	6.53824e-13
ENSG00000093167	LRRFIP2	855.824	-0.0442353	0.0777782	-0.568737	0.569535	0.736461
ENSG00000093183	SEC22C	958.048	-0.315933	0.0793754	-3.98024	6.8846e-05	0.000357963
ENSG00000093217	XYLB	269.565	0.342089	0.118644	2.88332	0.00393505	0.0141591
ENSG00000094631	HDAC6	1581.06	-0.375283	0.0799524	-4.69383	2.68139e-06	1.76941e-05
ENSG00000094755	GABRP	9.84202	0.00417099	0.561298	0.00743098	0.994071	0.99694
ENSG00000094804	CDC6	1361.86	-0.397552	0.0711655	-5.58631	2.31949e-08	2.01369e-07
ENSG00000094841	UPRT	455.583	0.0407114	0.0971008	0.419269	0.675019	0.811439
ENSG00000094880	CDC23	1547.63	0.00878029	0.0668555	0.131332	0.895512	0.947393
ENSG00000094914	AAAS	1947.48	0.214276	0.0676831	3.16587	0.00154618	0.00616192
ENSG00000094916	CBX5	11050.2	0.354206	0.0630469	5.61813	1.93032e-08	1.70159e-07
ENSG00000094975	SUCO	2177.05	-0.234136	0.0715595	-3.27191	0.00106824	0.00441142
ENSG00000095002	MSH2	2536.03	-0.185601	0.0599132	-3.09782	0.00194948	0.00758822
ENSG00000095015	MAP3K1	1744.93	0.868497	0.0730264	11.8929	1.28824e-32	6.10519e-31
ENSG00000095059	DHPS	71.5129	-0.315067	0.221223	-1.4242	0.154387	0.302678
ENSG00000095066	HOOK2	2121.86	-0.00558658	0.0738056	-0.0756931	0.939663	0.968701
ENSG00000095139	ARCN1	7157.1	-0.0980023	0.0592216	-1.65484	0.0979569	0.213049
ENSG00000095203	EPB41L4B	1014.66	0.67842	0.0732096	9.26682	1.91781e-20	4.71803e-19
ENSG00000095209	TMEM38B	366.782	0.149821	0.102848	1.45673	0.14519	0.288637
ENSG00000095261	PSMD5	1817.28	0.126306	0.0686302	1.84039	0.065711	0.155422
ENSG00000095303	PTGS1	3.45016	2.06234	1.07697	1.91495	0.0554989	0.135786
ENSG00000095319	NUP188	4288.42	-0.0482299	0.0555996	-0.86745	0.385695	0.573657
ENSG00000095321	CRAT	90.0824	0.116399	0.196948	0.591014	0.554511	0.7254
ENSG00000095370	SH2D3C	2.27237	1.20434	1.24047	0.97087	0.331613	NA
ENSG00000095380	NANS	1468.62	0.33279	0.0678503	4.90477	9.35361e-07	6.6256e-06
ENSG00000095383	TBC1D2	496.467	0.333716	0.102215	3.26483	0.0010953	0.00451292
ENSG00000095397	WHRN	449.077	-0.228458	0.104043	-2.19581	0.0281059	0.0769127
ENSG00000095485	CWF19L1	901.874	0.416893	0.0793223	5.25569	1.47471e-07	1.16063e-06
ENSG00000095539	SEMA4G	61.4551	1.09656	0.238837	4.59125	4.4059e-06	2.82233e-05
ENSG00000095564	BTAF1	1932.87	-0.0483406	0.074792	-0.646334	0.518063	0.695804
ENSG00000095574	IKZF5	488.361	-0.0552605	0.0987969	-0.559335	0.575933	0.74094
ENSG00000095585	BLNK	436.931	-0.0358071	0.0958329	-0.373641	0.708671	0.83254
ENSG00000095587	TLL2	5.01058	-1.10441	0.818405	-1.34946	0.177188	0.335803
ENSG00000095596	CYP26A1	4.41238	-1.01903	0.852512	-1.19533	0.23196	0.405554
ENSG00000095637	SORBS1	40.5848	-0.336785	0.289041	-1.16518	0.243945	0.419796
ENSG00000095739	BAMBI	5791.91	-0.355237	0.0516417	-6.87888	6.03243e-12	7.69697e-11
ENSG00000095752	IL11	62.3056	-0.3644	0.228285	-1.59625	0.110433	0.233827
ENSG00000095787	WAC	5897.14	0.0320067	0.0582396	0.549569	0.582615	0.746294
ENSG00000095794	CREM	328.772	-0.243805	0.111922	-2.17836	0.0293793	0.0799279
ENSG00000095906	NUBP2	1638.58	0.0426934	0.0912048	0.468105	0.63971	0.788873
ENSG00000095951	HIVEP1	547.09	-0.525579	0.103356	-5.08515	3.67335e-07	2.74405e-06
ENSG00000096006	CRISP3	229.948	-1.73867	0.143883	-12.0839	1.28516e-33	6.35185e-32
ENSG00000096060	FKBP5	1427.57	0.34401	0.0726883	4.73268	2.21575e-06	1.47773e-05
ENSG00000096063	SRPK1	1842.1	0.017632	0.0638815	0.276011	0.782539	0.88087
ENSG00000096070	BRPF3	2326.99	-0.210924	0.0633789	-3.32798	0.000874786	0.00368052
ENSG00000096080	MRPS18A	1017.03	0.21204	0.0863626	2.45523	0.0140796	0.0427562
ENSG00000096092	TMEM14A	478.966	-0.210577	0.0945191	-2.22788	0.0258886	0.0717779
ENSG00000096093	EFHC1	651.2	-0.245974	0.0861595	-2.85487	0.00430545	0.0153303
ENSG00000096384	HSP90AB1	49369.1	0.123282	0.0665172	1.85338	0.0638276	0.151886
ENSG00000096401	CDC5L	2272.15	-0.163287	0.0661531	-2.46832	0.0135749	0.0414247
ENSG00000096433	ITPR3	6362.19	0.125882	0.0556225	2.26315	0.0236266	0.0665858
ENSG00000096654	ZNF184	252.457	-0.263775	0.120372	-2.19134	0.0284274	0.0777051
ENSG00000096696	DSP	10232	-0.426784	0.0617819	-6.90792	4.91821e-12	6.33064e-11
ENSG00000096717	SIRT1	1089.8	-0.0808119	0.0763663	-1.05821	0.289958	0.471951
ENSG00000096746	HNRNPH3	5383.94	-0.162271	0.0629354	-2.57838	0.00992655	0.0317473
ENSG00000096872	IFT74	244.322	-0.118285	0.133234	-0.8878	0.374649	0.562805
ENSG00000096968	JAK2	224.296	-0.266817	0.149075	-1.78981	0.0734845	0.170061
ENSG00000097007	ABL1	3766.81	0.027674	0.064591	0.42845	0.668323	0.806845
ENSG00000097021	ACOT7	1178.97	0.251056	0.0784953	3.19836	0.00138209	0.00557908
ENSG00000097033	SH3GLB1	1315.86	0.303396	0.0736677	4.11844	3.81445e-05	0.000207548
ENSG00000097046	CDC7	483.736	-0.322832	0.0951284	-3.39365	0.000689681	0.0029638
ENSG00000097096	SYDE2	508.166	-0.222851	0.0922491	-2.41576	0.0157026	0.0469106
ENSG00000099194	SCD	150161	0.476534	0.0696053	6.84623	7.58202e-12	9.55169e-11
ENSG00000099203	TMED1	624.645	-0.0471652	0.102609	-0.459659	0.645761	0.792688
ENSG00000099204	ABLIM1	1318.95	0.979601	0.070453	13.9043	5.96292e-44	4.56497e-42
ENSG00000099219	ERMP1	2093.93	0.510076	0.0640034	7.96952	1.59292e-15	2.76362e-14
ENSG00000099246	RAB18	1934	-0.124007	0.0705174	-1.75854	0.0786564	0.179394
ENSG00000099250	NRP1	1640.66	-0.364937	0.068578	-5.3215	1.02917e-07	8.2511e-07
ENSG00000099251	HSD17B7P2	93.5919	-0.177317	0.19395	-0.91424	0.360591	0.548959
ENSG00000099256	PRTFDC1	7.15364	-3.32913	0.913485	-3.64443	0.000267989	0.00124887
ENSG00000099260	PALMD	7.39359	-2.75282	0.812978	-3.38609	0.000708962	0.00303891
ENSG00000099282	TSPAN15	1373.72	-0.00896449	0.0732243	-0.122425	0.902562	0.951037
ENSG00000099284	MACROH2A2	924.153	-0.214679	0.0789002	-2.72089	0.00651064	0.0219308
ENSG00000099290	WASHC2A	2277.93	0.0210327	0.0684672	0.307194	0.758696	0.864784
ENSG00000099308	MAST3	419.18	-0.0289727	0.100006	-0.289708	0.772039	0.873717
ENSG00000099326	MZF1	768.517	0.00310651	0.103895	0.0299005	0.976146	0.987193
ENSG00000099330	OCEL1	253.523	0.213538	0.128955	1.65591	0.0977401	0.212726
ENSG00000099331	MYO9B	2394.81	-0.122413	0.066901	-1.82976	0.0672861	0.158224
ENSG00000099337	KCNK6	1501.99	0.300199	0.0666595	4.50346	6.68552e-06	4.16798e-05
ENSG00000099338	CATSPERG	281.366	0.0498339	0.130498	0.381876	0.702554	0.828214
ENSG00000099341	PSMD8	4103.95	-0.165815	0.0593988	-2.79156	0.00524552	0.0182014
ENSG00000099364	FBXL19	1177.98	-0.186826	0.0876255	-2.1321	0.0329987	0.088272
ENSG00000099365	STX1B	31.9257	0.185283	0.330921	0.559901	0.575547	0.740889
ENSG00000099377	HSD3B7	837.303	-0.218138	0.0864517	-2.52323	0.0116282	0.0363247
ENSG00000099381	SETD1A	1959.75	-0.192378	0.0649089	-2.96382	0.00303844	0.011291
ENSG00000099385	BCL7C	1188.34	0.0365041	0.077646	0.470135	0.638259	0.787971
ENSG00000099617	EFNA2	20.2561	0.542079	0.407281	1.33097	0.183198	0.343648
ENSG00000099622	CIRBP	5042.15	-0.0740993	0.0597309	-1.24055	0.214771	0.384939
ENSG00000099624	ATP5F1D	1786.81	0.170288	0.0897281	1.89782	0.0577193	0.140123
ENSG00000099625	CBARP	331.016	0.0975216	0.118125	0.82558	0.409043	0.596668
ENSG00000099769	IGFALS	11.4888	0.728803	0.541569	1.34573	0.178391	0.337285
ENSG00000099783	HNRNPM	7692.94	-0.148065	0.0523425	-2.82878	0.00467262	0.016464
ENSG00000099785	MARCHF2	297.706	0.0704722	0.125983	0.559379	0.575903	0.74094
ENSG00000099795	NDUFB7	888.015	0.15086	0.104956	1.43737	0.150614	0.297063
ENSG00000099797	TECR	1452.1	-0.166802	0.0665524	-2.50633	0.0121991	0.0378218
ENSG00000099800	TIMM13	530.875	0.139092	0.101229	1.37403	0.169432	0.325157
ENSG00000099804	CDC34	1255.17	0.121864	0.0867097	1.40543	0.159893	0.310967
ENSG00000099810	MTAP	2.92311	0.655399	1.07549	0.609397	0.542262	0.715489
ENSG00000099812	MISP	2821.18	0.5103	0.0816238	6.25185	4.05623e-10	4.31541e-09
ENSG00000099814	CEP170B	4964.49	-0.0675072	0.0781695	-0.863601	0.387807	0.575625
ENSG00000099817	POLR2E	3070.69	-0.0619867	0.0688374	-0.900479	0.367865	0.556628
ENSG00000099821	POLRMT	891.471	0.123941	0.0931266	1.33089	0.183226	0.343648
ENSG00000099822	HCN2	765.062	0.606899	0.0932717	6.50678	7.67775e-11	8.76914e-10
ENSG00000099840	IZUMO4	104.084	0.661398	0.187894	3.52006	0.000431442	0.00193416
ENSG00000099849	RASSF7	1024.93	0.092292	0.104921	0.879634	0.379057	0.566632
ENSG00000099860	GADD45B	472.93	-0.393873	0.0965002	-4.08157	4.47322e-05	0.000240642
ENSG00000099864	PALM	1454.64	0.442655	0.0896365	4.93834	7.87915e-07	5.62851e-06
ENSG00000099866	MADCAM1	10.4468	-1.29699	0.564141	-2.29906	0.0215017	0.0614755
ENSG00000099875	MKNK2	3333.8	0.0935727	0.0739214	1.26584	0.20557	0.373705
ENSG00000099889	ARVCF	691.22	-0.807422	0.105258	-7.67092	1.70774e-14	2.74127e-13
ENSG00000099899	TRMT2A	1209.01	-0.376085	0.0845361	-4.44881	8.63484e-06	5.27069e-05
ENSG00000099901	RANBP1	1921.45	-0.676483	0.0621833	-10.8789	1.45378e-27	5.45041e-26
ENSG00000099904	ZDHHC8	1167.78	-0.512051	0.0963172	-5.3163	1.059e-07	8.47779e-07
ENSG00000099910	KLHL22	585.833	-0.477266	0.092475	-5.16102	2.45608e-07	1.86851e-06
ENSG00000099917	MED15	1578.38	-0.422929	0.0756002	-5.59428	2.21541e-08	1.93099e-07
ENSG00000099940	SNAP29	1562.07	-0.646562	0.0663568	-9.74372	1.9624e-22	5.46498e-21
ENSG00000099942	CRKL	3083.3	-0.702499	0.0600325	-11.702	1.24512e-31	5.72727e-30
ENSG00000099949	LZTR1	346.725	-0.613615	0.114602	-5.35432	8.5878e-08	6.97181e-07
ENSG00000099953	MMP11	37.0295	-0.417647	0.295989	-1.41102	0.158239	0.308543
ENSG00000099954	CECR2	373.795	-1.21291	0.106766	-11.3604	6.58299e-30	2.77182e-28
ENSG00000099956	SMARCB1	3436.08	-0.441439	0.0593846	-7.43356	1.05713e-13	1.57777e-12
ENSG00000099957	P2RX6	1.8406	0.266835	1.45065	0.183941	0.854059	NA
ENSG00000099968	BCL2L13	2026.07	-0.672644	0.0639199	-10.5232	6.75073e-26	2.29514e-24
ENSG00000099974	DDTL	36.5204	-0.242296	0.311508	-0.777816	0.436678	0.623561
ENSG00000099991	CABIN1	3020.3	-0.652292	0.0699187	-9.3293	1.06571e-20	2.66367e-19
ENSG00000099992	TBC1D10A	241.936	-0.763506	0.138517	-5.51199	3.54807e-08	3.00639e-07
ENSG00000099994	SUSD2	430.28	3.69492	0.144177	25.6277	7.48771e-145	6.07198e-142
ENSG00000099995	SF3A1	4579.02	-0.351107	0.0554688	-6.3298	2.45483e-10	2.65688e-09
ENSG00000099998	GGT5	11.6452	-2.19748	0.602494	-3.6473	0.000265015	0.00123721
ENSG00000099999	RNF215	447.034	-0.516968	0.103349	-5.00215	5.66943e-07	4.12811e-06
ENSG00000100003	SEC14L2	64.2844	0.217723	0.235322	0.925213	0.354855	0.542946
ENSG00000100014	SPECC1L	898.954	-0.852437	0.0808248	-10.5467	5.26015e-26	1.79955e-24
ENSG00000100023	PPIL2	1816.34	-0.531866	0.0718183	-7.40573	1.30435e-13	1.93225e-12
ENSG00000100027	YPEL1	78.9662	-0.466433	0.211848	-2.20173	0.0276841	0.0759482
ENSG00000100028	SNRPD3	1422.17	-0.691329	0.0667305	-10.36	3.76897e-25	1.22436e-23
ENSG00000100029	PES1	2871.89	-0.363146	0.0631776	-5.74802	9.02972e-09	8.26875e-08
ENSG00000100030	MAPK1	3761.74	-0.499715	0.0588289	-8.49437	1.99002e-17	3.99371e-16
ENSG00000100031	GGT1	1.88774	0.960118	1.3372	0.718004	0.472755	NA
ENSG00000100033	PRODH	55.8683	1.1371	0.247784	4.58906	4.45253e-06	2.85053e-05
ENSG00000100034	PPM1F	1033.7	-0.451367	0.082969	-5.44019	5.32225e-08	4.42074e-07
ENSG00000100036	SLC35E4	55.9381	-0.370462	0.250512	-1.47882	0.139189	0.279513
ENSG00000100038	TOP3B	825.287	-0.783055	0.0855906	-9.14884	5.75491e-20	1.37709e-18
ENSG00000100056	ESS2	662.099	-0.680823	0.0930788	-7.31448	2.58386e-13	3.73423e-12
ENSG00000100058	CRYBB2P1	267.252	-0.570008	0.121886	-4.67655	2.91743e-06	1.91651e-05
ENSG00000100060	MFNG	4.25462	0.244234	0.868816	0.281111	0.778625	0.87831
ENSG00000100065	CARD10	260.955	0.3316	0.126384	2.62376	0.00869661	0.0283352
ENSG00000100068	LRP5L	118.623	-0.792443	0.177324	-4.46891	7.86202e-06	4.84216e-05
ENSG00000100075	SLC25A1	5964.09	-0.417288	0.0612304	-6.81504	9.4235e-12	1.17633e-10
ENSG00000100077	GRK3	460.301	-0.905076	0.102115	-8.86333	7.76611e-19	1.71757e-17
ENSG00000100078	PLA2G3	596.886	-0.178172	0.0935653	-1.90425	0.0568775	0.138478
ENSG00000100083	GGA1	1748.94	-0.138924	0.0788805	-1.7612	0.0782046	0.178643
ENSG00000100084	HIRA	303.298	-0.567687	0.113201	-5.01484	5.30778e-07	3.88156e-06
ENSG00000100092	SH3BP1	85.1442	-0.118331	0.197626	-0.598761	0.549333	0.721254
ENSG00000100097	LGALS1	1131.92	0.692276	0.0895517	7.73046	1.07156e-14	1.74827e-13
ENSG00000100099	HPS4	833.455	-0.621675	0.0825906	-7.52719	5.18448e-14	7.93806e-13
ENSG00000100100	PIK3IP1	624.894	-0.453155	0.09101	-4.97918	6.38551e-07	4.62337e-06
ENSG00000100104	SRRD	730.851	-0.598187	0.0849459	-7.04198	1.89527e-12	2.54895e-11
ENSG00000100105	PATZ1	4322.97	-0.51763	0.0591653	-8.74887	2.15507e-18	4.59e-17
ENSG00000100106	TRIOBP	1458.2	0.147693	0.079235	1.86399	0.0623235	0.149101
ENSG00000100109	TFIP11	1266.55	-0.704178	0.0707194	-9.95734	2.34245e-23	6.88428e-22
ENSG00000100116	GCAT	520.143	0.533384	0.0964803	5.52842	3.23127e-08	2.74858e-07
ENSG00000100124	ANKRD54	886.9	0.041205	0.0860255	0.478986	0.631948	0.78416
ENSG00000100129	EIF3L	4331.78	0.399025	0.0586017	6.80909	9.82152e-12	1.22114e-10
ENSG00000100138	SNU13	2699.43	0.0335715	0.0637804	0.526361	0.598637	0.758599
ENSG00000100139	MICALL1	1279.77	0.0655695	0.0781568	0.838948	0.401498	0.589384
ENSG00000100142	POLR2F	639.119	-0.0906202	0.0880484	-1.02921	0.303382	0.487148
ENSG00000100147	CCDC134	135.534	-0.283645	0.171607	-1.65287	0.0983571	0.213729
ENSG00000100150	DEPDC5	336.231	-0.62715	0.107968	-5.80867	6.29703e-09	5.88197e-08
ENSG00000100151	PICK1	642.555	0.0733433	0.0923959	0.793795	0.427315	0.614479
ENSG00000100154	TTC28	346.835	-0.177916	0.108535	-1.63925	0.101161	0.21852
ENSG00000100156	SLC16A8	1.90503	-0.0620628	1.3922	-0.044579	0.964443	NA
ENSG00000100162	CENPM	411.075	0.0435516	0.112796	0.38611	0.699415	0.826538
ENSG00000100167	SEPTIN3	335.5	-0.609033	0.107176	-5.68253	1.32719e-08	1.19191e-07
ENSG00000100181	TPTEP1	1.65745	-2.06045	1.52473	-1.35135	0.176582	NA
ENSG00000100196	KDELR3	594.38	0.574487	0.088485	6.49248	8.44323e-11	9.59339e-10
ENSG00000100197	CYP2D6	10.7962	0.693366	0.588256	1.17868	0.238526	0.413619
ENSG00000100201	DDX17	11836.9	-0.0118898	0.0585928	-0.202922	0.839196	0.913911
ENSG00000100206	DMC1	81.5852	0.175183	0.202736	0.864092	0.387537	0.575432
ENSG00000100207	TCF20	2154.62	-0.0944893	0.0620931	-1.52174	0.128075	0.26163
ENSG00000100209	HSCB	687.259	0.136596	0.0820076	1.66565	0.095783	0.209507
ENSG00000100211	CBY1	533.593	-0.0506433	0.090822	-0.55761	0.57711	0.741714
ENSG00000100216	TOMM22	1722.39	0.129378	0.0629443	2.05544	0.0398363	0.103306
ENSG00000100218	RSPH14	1.69449	-0.693534	1.35602	-0.511447	0.609038	NA
ENSG00000100219	XBP1	27357.9	0.116848	0.0670308	1.74319	0.0813003	0.183986
ENSG00000100220	RTCB	2346.72	-0.464047	0.0629538	-7.37124	1.69049e-13	2.47581e-12
ENSG00000100221	JOSD1	2229.08	0.0869806	0.0644133	1.35035	0.176903	0.335409
ENSG00000100225	FBXO7	2188.14	-0.611538	0.0630369	-9.70127	2.97755e-22	8.19014e-21
ENSG00000100226	GTPBP1	1009.45	-0.0743333	0.0792794	-0.937611	0.348444	0.536209
ENSG00000100227	POLDIP3	2952.6	0.100125	0.0622053	1.60959	0.107487	0.228845
ENSG00000100228	RAB36	224.73	-0.759304	0.132233	-5.74217	9.34693e-09	8.53217e-08
ENSG00000100234	TIMP3	66.22	1.0036	0.226769	4.42562	9.61637e-06	5.80989e-05
ENSG00000100239	PPP6R2	1828.34	0.126204	0.0670822	1.88134	0.0599259	0.144518
ENSG00000100241	SBF1	2958.4	0.0290459	0.0791191	0.367117	0.713532	0.835284
ENSG00000100242	SUN2	1415.54	-0.170588	0.0868363	-1.96448	0.0494741	0.123671
ENSG00000100243	CYB5R3	3086.87	-0.362514	0.0680109	-5.33024	9.80843e-08	7.89542e-07
ENSG00000100246	DNAL4	436.925	-0.0319682	0.103175	-0.309846	0.756678	0.863204
ENSG00000100253	MIOX	9.377	-0.104713	0.614748	-0.170335	0.864746	0.929303
ENSG00000100258	LMF2	1017.79	-0.230848	0.0940498	-2.45453	0.0141071	0.0428041
ENSG00000100263	RHBDD3	571.826	-0.922308	0.0976316	-9.44681	3.49298e-21	9.02938e-20
ENSG00000100266	PACSIN2	1883.29	-0.280809	0.0669411	-4.19486	2.73038e-05	0.000152582
ENSG00000100271	TTLL1	220.439	0.184739	0.130632	1.4142	0.157303	0.307157
ENSG00000100276	RASL10A	74.5596	-1.4225	0.221702	-6.41625	1.39674e-10	1.55395e-09
ENSG00000100280	AP1B1	5674.95	-0.707691	0.0663071	-10.6729	1.3626e-26	4.75823e-25
ENSG00000100281	HMGXB4	1066.86	-0.163143	0.0756074	-2.15777	0.0309457	0.0835355
ENSG00000100284	TOM1	737.996	0.370403	0.102704	3.60652	0.000310335	0.00142762
ENSG00000100288	CHKB	20.0484	-0.288625	0.399599	-0.722287	0.470118	0.653663
ENSG00000100290	BIK	178.214	0.429273	0.142008	3.02287	0.00250393	0.00949655
ENSG00000100292	HMOX1	73.3912	1.72029	0.232436	7.40112	1.35045e-13	1.99649e-12
ENSG00000100294	MCAT	502.413	0.138351	0.0943009	1.46712	0.142342	0.284542
ENSG00000100296	THOC5	1533.68	-0.627192	0.066661	-9.40868	5.02412e-21	1.28059e-19
ENSG00000100297	MCM5	2196.07	-0.107993	0.074943	-1.44101	0.149582	0.295481
ENSG00000100298	APOBEC3H	3.50799	1.31337	1.01804	1.2901	0.197016	0.362158
ENSG00000100299	ARSA	334.24	0.254752	0.122359	2.082	0.0373422	0.0979876
ENSG00000100300	TSPO	1133.76	0.983697	0.169148	5.81559	6.04214e-09	5.65353e-08
ENSG00000100302	RASD2	7.17304	-0.101648	0.654667	-0.155266	0.876611	0.936592
ENSG00000100304	TTLL12	2296.08	0.0855364	0.0743957	1.14975	0.250247	0.427091
ENSG00000100307	CBX7	426.841	-0.0652379	0.105102	-0.620709	0.534791	0.709308
ENSG00000100311	PDGFB	828.88	-0.204552	0.0841623	-2.43045	0.0150802	0.0453048
ENSG00000100314	CABP7	2.49786	-0.363505	1.15331	-0.315185	0.752622	0.860279
ENSG00000100316	RPL3	21494.4	0.353998	0.0608925	5.8135	6.11807e-09	5.72213e-08
ENSG00000100319	ZMAT5	310.229	-0.570926	0.114267	-4.99644	5.83975e-07	4.24506e-06
ENSG00000100320	RBFOX2	1648.47	-0.0576868	0.064942	-0.888281	0.37439	0.562496
ENSG00000100321	SYNGR1	1541.95	0.064443	0.0871362	0.739567	0.459563	0.644141
ENSG00000100324	TAB1	926.23	0.00400609	0.0835872	0.0479271	0.961774	0.979991
ENSG00000100325	ASCC2	1994.15	-0.562059	0.0666805	-8.42914	3.48219e-17	6.89355e-16
ENSG00000100330	MTMR3	2276.21	-0.510416	0.0645056	-7.91274	2.51794e-15	4.28696e-14
ENSG00000100335	MIEF1	1456.37	-0.00459293	0.0685706	-0.066981	0.946597	0.972127
ENSG00000100336	APOL4	44.712	-1.39166	0.281583	-4.94228	7.72126e-07	5.52293e-06
ENSG00000100342	APOL1	8.51182	3.50568	0.894264	3.92018	8.84812e-05	0.000450954
ENSG00000100344	PNPLA3	57.0213	0.662181	0.243187	2.72293	0.00647064	0.0218229
ENSG00000100345	MYH9	26389.3	0.131903	0.0616529	2.13944	0.0324001	0.0868725
ENSG00000100346	CACNA1I	15.5279	1.63541	0.501434	3.26146	0.0011084	0.00456517
ENSG00000100347	SAMM50	1098.74	0.0604137	0.0744907	0.811024	0.417352	0.605097
ENSG00000100348	TXN2	2057.57	0.198092	0.066238	2.99061	0.00278419	0.0104383
ENSG00000100350	FOXRED2	2544.09	-0.164618	0.0620099	-2.6547	0.00793782	0.0261233
ENSG00000100353	EIF3D	5332.94	0.447702	0.0591654	7.56696	3.82054e-14	5.92847e-13
ENSG00000100354	TNRC6B	821.72	-0.0467681	0.0880172	-0.531352	0.595175	0.755918
ENSG00000100359	SGSM3	21.4113	-0.467678	0.383301	-1.22013	0.222414	0.39412
ENSG00000100360	IFT27	456.015	-0.195047	0.0979638	-1.99101	0.0464795	0.117454
ENSG00000100362	PVALB	50.2754	-2.26154	0.289408	-7.81434	5.52523e-15	9.24885e-14
ENSG00000100364	KIAA0930	1608.86	-0.30725	0.079661	-3.85697	0.000114801	0.000575055
ENSG00000100365	NCF4	3.66799	1.63939	1.00515	1.63099	0.102892	0.221256
ENSG00000100368	CSF2RB	6.25476	2.11412	0.835559	2.53019	0.0114002	0.0357477
ENSG00000100372	SLC25A17	512.39	-0.284548	0.0945737	-3.00875	0.00262327	0.0099064
ENSG00000100373	UPK3A	128.139	0.347681	0.172845	2.01152	0.0442704	0.112827
ENSG00000100376	FAM118A	853.994	-0.288235	0.0815262	-3.53549	0.000407022	0.00183256
ENSG00000100379	KCTD17	292.721	0.550597	0.132525	4.15467	3.25756e-05	0.000179387
ENSG00000100380	ST13	4222.64	0.198943	0.0572625	3.47423	0.000512325	0.00226385
ENSG00000100385	IL2RB	8.13887	-0.338243	0.62309	-0.542847	0.587235	0.750015
ENSG00000100387	RBX1	754.88	-0.114127	0.0842488	-1.35464	0.175531	0.333529
ENSG00000100393	EP300	3029.46	0.00132465	0.0657738	0.0201394	0.983932	0.99126
ENSG00000100395	L3MBTL2	1203.31	-0.093429	0.0761909	-1.22625	0.220105	0.391256
ENSG00000100399	CHADL	9.97116	0.349261	0.605557	0.57676	0.564101	0.732567
ENSG00000100401	RANGAP1	4508.07	-0.08858	0.0672593	-1.31699	0.187841	0.349667
ENSG00000100403	ZC3H7B	4429.2	0.0165665	0.0644511	0.25704	0.797148	0.888505
ENSG00000100410	PHF5A	1037.32	-0.0675617	0.0740241	-0.9127	0.3614	0.549733
ENSG00000100412	ACO2	5501.12	-0.0122905	0.0573876	-0.214167	0.830417	0.908236
ENSG00000100413	POLR3H	3413.37	-0.0218559	0.0721461	-0.302939	0.761937	0.8667
ENSG00000100416	TRMU	906.379	-0.35687	0.0799569	-4.46328	8.07144e-06	4.95998e-05
ENSG00000100417	PMM1	628.451	0.00505489	0.0965384	0.0523615	0.958241	0.978257
ENSG00000100418	DESI1	857.861	0.30583	0.079188	3.86208	0.000112427	0.000564845
ENSG00000100422	CERK	1590.16	0.178737	0.0685114	2.60886	0.00908433	0.0294407
ENSG00000100425	BRD1	1172.81	-0.000234851	0.073997	-0.00317379	0.997468	0.99858
ENSG00000100426	ZBED4	1058.5	-0.0956396	0.073542	-1.30048	0.193438	0.357501
ENSG00000100429	HDAC10	47.5492	-0.117152	0.258741	-0.452777	0.650709	0.795849
ENSG00000100439	ABHD4	852.312	0.264492	0.0889864	2.97227	0.00295607	0.0110111
ENSG00000100441	KHNYN	4116.51	-0.717004	0.0586448	-12.2262	2.2523e-34	1.14951e-32
ENSG00000100442	FKBP3	3269.11	-0.487243	0.06419	-7.59064	3.18334e-14	4.98564e-13
ENSG00000100445	SDR39U1	1423.42	-0.272179	0.0782031	-3.48042	0.000500635	0.00221846
ENSG00000100461	RBM23	3100.64	-0.278987	0.0623974	-4.47113	7.78066e-06	4.79745e-05
ENSG00000100462	PRMT5	4215.54	-0.417143	0.0547867	-7.61394	2.65862e-14	4.20596e-13
ENSG00000100473	COCH	318.692	-1.12337	0.114011	-9.85312	6.64475e-23	1.89683e-21
ENSG00000100478	AP4S1	519.498	-0.502696	0.0911008	-5.51802	3.42843e-08	2.91064e-07
ENSG00000100479	POLE2	297.93	-0.815723	0.119711	-6.81408	9.4867e-12	1.18219e-10
ENSG00000100483	VCPKMT	279.781	-0.306109	0.132277	-2.31415	0.0206594	0.0594241
ENSG00000100485	SOS2	1553.6	-0.268039	0.0718122	-3.73249	0.000189594	0.000911741
ENSG00000100490	CDKL1	9.62091	0.457364	0.584105	0.783017	0.433617	0.620729
ENSG00000100503	NIN	3171.16	-0.0953221	0.0647128	-1.473	0.14075	0.2819
ENSG00000100504	PYGL	892.622	0.11826	0.076622	1.54342	0.122728	0.253241
ENSG00000100505	TRIM9	6.67608	-0.000274655	0.766841	-0.000358164	0.999714	0.999806
ENSG00000100519	PSMC6	1932.83	-0.308261	0.0667465	-4.61838	3.86742e-06	2.49712e-05
ENSG00000100522	GNPNAT1	4502.39	-0.231752	0.0647721	-3.57796	0.000346284	0.00157825
ENSG00000100523	DDHD1	1101.9	-0.355296	0.0796241	-4.46217	8.11353e-06	4.98305e-05
ENSG00000100526	CDKN3	745.971	-0.57507	0.0843289	-6.81937	9.14424e-12	1.14408e-10
ENSG00000100528	CNIH1	2544.68	0.0149977	0.068801	0.217986	0.82744	0.906202
ENSG00000100532	CGRRF1	351.216	-0.0571919	0.111434	-0.513238	0.607785	0.765544
ENSG00000100554	ATP6V1D	1712.89	-0.223898	0.0656825	-3.40879	0.000652509	0.0028209
[truncated: 21,188 more rows]
