# Supplementary material for: GLYATL1 is associated with metabolic and epigenetic changes and with endocrine resistance in luminal breast cancer
Source: Clin Epigenetics. 2026 Apr 29;18:76. doi: 10.1186/s13148-026-02133-w (PMC13126711; doi:10.1186/s13148-026-02133-w)
Supplement: Supplementary file 12 — Supplementary Material 12. Supplementary Table 4: DoRothEA prediction of transcription factor activities in comparisons between MCF7 parental and long-term estrogen deprived (LTED) cells, and in LTED GLYATL1 knockout clones KO1 and KO2. Differential gene expression analysis was performed using RNA-sequencing data and the R package limma [44]. The resulting t-statistics values were used as input for the decoupleR R package [45] to estimate transcription factor activities, which were based on the DoRothEA (v1.16.0) [46, 47] database containing signed and confidence-weighted TF–target gene-interactions. Shown are DoRothEA scores and p-values for every comparison. [file 13148_2026_2133_MOESM12_ESM.xlsx]

## Sheet: Tabelle1
Sample	Peak Area (y7 - 817.4666+)	Peak Area (y6 - 718.3981+)	Peak Area (y5 - 617.3505+)
parental_PRM_r1	12738	0	8290.38
parental_PRM_r2	0	0	0
parental_PRM_r3	0	3887.05	727.336
parental_PRM_r4	1028.24	0	0
LTED_PRM_r1	1.91154e+06	1.17486e+06	163990
LTED_PRM_r2	951609	545892	74999
LTED_PRM_r3	1.04963e+06	560465	82652
LTED_PRM_r4	1.62185e+06	838739	107674
KO1_PRM_r1	18390.2	0	0
KO1_PRM_r2	17272.1	0	0
KO1_PRM_r3	22529.9	0	0
KO1_PRM_r4	41603	16645	1808.04
KO2_PRM_r1	344786	167110	20608
KO2_PRM_r3	320796	174550	24949.6
KO2_PRM_r4	393369	205861	29102.1
KO2_PRM_r5	336717	157694	21242.7
