# Supplementary material for: GLYATL1 is associated with metabolic and epigenetic changes and with endocrine resistance in luminal breast cancer
Source: Clin Epigenetics. 2026 Apr 29;18:76. doi: 10.1186/s13148-026-02133-w (PMC13126711; doi:10.1186/s13148-026-02133-w)
Supplement: Supplementary file 13 — Supplementary Material 13. Supplementary Table 5: PRM based mass spectrometric analysis of GLYATL1 protein expression in MCF7 parental and long-term estrogen deprived (LTED) cells, and in LTED GLYATL1 knockout clones KO1 and KO2. The areas of the GLYATL1 fragment ions R.ALLLVTEDILK.L as measured in MS2 spectra from PRM mass spectrometry are indicated. Peak areas were computed by defining peak boundaries and summing up the areas of the fragment ions (n=4). [file 13148_2026_2133_MOESM13_ESM.xlsx]

## Sheet: Tabelle1
Metabolite	C_KO1_1	C_KO1_2	C_KO1_3	C_KO1_4	C_KO1_5	C_KO2_1	C_KO2_2	C_KO2_3	C_KO2_4	C_KO2_5	C_LTED_1	C_LTED_2	C_LTED_3	C_LTED_4	C_LTED_5	C_WT_1	C_WT_2	C_WT_3	C_WT_4	C_WT_5
Group	KO1	KO1	KO1	KO1	KO1	KO2	KO2	KO2	KO2	KO2	LTED	LTED	LTED	LTED	LTED	WT	WT	WT	WT	WT
2-Hydroxyglutaric acid6.527neg	1.75	1.85	2.16	3.12	2.31	1.69	1.78	1.7	1.73	1.44	1.73	1.68	1.49	1.71	1.78	2.81	1.96	2.45	2.19	1.6
Oxoglutaric acid6.157neg	46.979	55.0985	31.1	48.3475	81.7543	80.1993	74.2597	60.9426	56.0714	65.8795	40.2	32.6	28.1	39.7	40.6	53.912	62.9757	61.9205	61.8684	42.6
Citric acid7.585neg	45.0197	44.4939	42.8321	51.9682	56.8	49.0124	50.4996	43.661	46.3506	41.3884	54.9	68	44.4	54.8	51	70.7089	68.2256	75.6309	83.9213	68.1242
Fumaric acid6.396neg	50.2653	46.453	46.2293	71.0304	78.8663	57.0767	77.2486	68.2755	80.4471	84.2654	25.6	16.8	19.5	26.3	34.9	73.5231	86.0918	107.195	153.292	135.427
L-Lactic acid5.474neg	1360.82	1728.94	1511.83	1748.35	1847.76	977.025	988.909	1138.22	1038.82	455.925	1607.9	1544.56	1156.81	1508.54	1739.43	2420.96	2210.29	2518.51	2239.36	1600.01
L-Alanine6.465neg	186.407	152.199	116.447	166.881	365.215	196.396	199.456	145.171	171.618	226.925	128.367	120.712	89.1827	166.638	139.803	236.588	293.07	252.36	359.375	288.467
L-Aspartic acid6.679neg	176.867	199.287	156.114	186.03	178.526	358.932	373.319	312.79	306.084	321.648	136.709	109.485	120.93	128.659	131.464	279.415	307.591	355.106	359.219	290.105
L-Glutamic acid6.461neg	543.34	536.34	450.761	531.463	492.617	726.927	816.078	722.975	733.393	658.004	452.912	385.159	356.35	433.462	393.285	926.256	908.974	977.114	1139.62	907.464
L-Histidine10.43neg	101.686	108.317	110.493	130.592	133.862	104.235	115.422	99.707	103.532	79.6813	133.392	142.656	105.621	141.259	133.633	165.357	138.134	166.069	155.134	123.889
L-Phenylalanine5.573neg	218.986	211.852	219.098	265.374	285.925	206.287	298.308	186.448	208.298	178.792	283.906	273.629	202.765	285.23	293.729	340.654	283.01	343.748	329.597	240.777
L-Valine6.179neg	440.356	425.364	426.538	492.842	616.567	297.409	366.16	287.867	437.393	308.234	459.347	437.865	339.607	493.818	539.366	706.763	470.98	550.594	737.486	450.706
Malic acid6.553neg	38.2	38.8	36.4	35.6	40.7	46.1807	52.8236	58.7702	49.0512	43.5303	32.2	36.8	32.3	37.3	35.8	64.9158	62.4864	66.1791	73.8203	63.6763
Ornithine12.417neg	131.818	154.202	154.548	163.281	218.22	120.847	133.581	110.514	126.915	106.515	172.944	189.642	144.38	181.47	207.091	217.819	173.714	247.225	213.727	167.174
Pyruvic acid1.887neg	5923.44	2874	5642.25	6524.97	6278.5	3272.75	3443.56	3103.46	2749.72	5496.23	4014.82	4314.84	4220.7	8669.17	4891.69	7320.76	4089.37	5350.95	5496.14	6366.84
Succinic acid6.249neg	53.5678	50.8228	49.271	61.5156	72.254	44.8582	45.7956	39.3109	43.4986	42.8347	164.061	128.443	116.588	137.277	145.457	63.6181	53.1947	59.7766	55.5	40.7
Creatine6.508pos	32.1	32.1	31.1	34.3	34.6	27.3	31.6	25.7	27.1	26.3	25.9	23.8	23.7	27.5	26.4	110.413	109.458	129.172	127.569	104.431
L-Arginine11.705pos	166.37	163.37	177.634	213.317	230.736	154.305	163.354	130.272	151.741	115.485	201.033	227.297	160.077	220.235	221.329	258.541	221.332	236.141	223.672	167.505
L-Asparagine6.945pos	26.7	18.5	19.6	24.2	27.3	21.2	26.2	21.4	21.4	21	21.3	20.2	20.3	22.5	26.9	25.8	19.9	23.7	27.9	17.8
L-Glutamine6.693pos	1126.97	928.375	1144.72	1175.86	1231.38	1522.48	1791.29	1531.98	1369.89	1161.82	1419.58	1344.86	1173.82	1509.59	1473.49	2954.81	2862.77	2720.9	2990.31	2015.35
L-Isoleucine5.839pos	375.528	388.002	410.837	496.941	504.797	372.41	392.565	336.07	373.076	273.981	467.358	480.208	384.146	427.015	489.07	594.487	474.148	579.803	521.494	457.373
L-Lysine12.348pos	354.624	365.106	378.873	511.251	471.595	311.355	317.224	255.4	295.405	238.99	428.723	472.853	344.878	454.193	447.954	541.22	476.169	528.8	467.764	338.637
L-Methionine6.019pos	98.4914	109.477	108.584	127.744	126.511	112.148	131.506	99.7093	113.533	97.1294	123.104	124.722	104.574	126.035	137.154	167.939	170.045	154.243	156.758	111.722
L-Proline6.363pos	120.723	114.175	113.89	122.681	128.605	147.656	185.418	172.087	162.861	171.8	81.2558	68.3	63.0233	74.1382	77.7273	178.026	179.276	199.057	220.321	184.646
L-Serine6.85pos	325.701	227.539	259.552	226.724	317.184	311.543	362.503	340.73	291.925	265.507	301.274	257.753	246.694	359.059	318.423	386.272	368.088	288.029	412.097	292.781
L-Threonine6.709pos	603.723	576.466	552.514	733.649	657.713	895.578	943.864	756.454	782.431	616.562	709.124	752.689	575.289	795.487	663.655	967.589	775.337	837.062	891.566	608.177
L-Tryptophan5.407pos	36.8	40.4456	40.9311	51.9224	50.7	40.6	43.5935	35.952	41.1542	33.1	46.3	49.7	41.6	54.3	51.1	70.3207	57.0601	63.3463	61.5724	49.4
L-Tyrosine5.979pos	152.363	162.749	160.918	126.55	135.802	150.964	171.169	148.053	151.859	125.884	187.983	187.63	161.964	195.657	194.31	227.22	190.037	254.008	248.069	179.852
2-Hydroxybutyric acid3.964neg	23141.1	29690.8	34625.3	20121.4	49045.3	21754.8	27368.5	19362	18779.1	15188.2	32126	35803.6	33034.5	21670.2	21609.3	33498.7	28451.5	57509.4	15364.5	32691.3
3-Hydroxybutyric acid5.228neg	160766	239651	242732	161190	224983	150024	209880	160316	100552	101560	151244	274763	179968	98984.1	162049	244483	233345	291402	148631	153166
3-Phosphoglyceric acid6.977neg	442836	390833	315189	373372	313289	300802	512779	536460	432495	323386	255329	34015.8	230445	222623	286920	743407	627003	764969	576512	595218
6-Phosphogluconic acid6.953neg	53392.7	63117.2	55967.9	72306	39693.5	28393.2	62369.6	50446.8	47347.8	47416.5	43989.3	4471.27	37299.2	44365.9	37311.1	225446	219873	262759	244079	243379
ADP6.968neg	1.53599e+06	1.56028e+06	1392763	1.8709e+06	1.34666e+06	2.34246e+06	4.15272e+06	3.51284e+06	3.72986e+06	3.36263e+06	1.1972e+06	128236	1.10396e+06	1.29356e+06	1.20178e+06	2.11336e+06	1.88047e+06	2.37057e+06	2.80973e+06	2.64548e+06
AMP6.601neg	308942	207403	240894	258381	228538	413667	526612	507507	608675	478913	173240	82797.5	149529	140623	171490	339949	387498	426304	546268	614772
ATP6.964neg	3.02145e+06	3.65831e+06	2.39251e+06	4.74904e+06	3.50522e+06	5.206e+06	8.70788e+06	8.05297e+06	9.22004e+06	8.80916e+06	2.53397e+06	129988	2.26162e+06	3.97055e+06	3.06229e+06	5.0164e+06	4.20568e+06	5.13032e+06	7.322e+06	5.03713e+06
CDP7.01neg	168155	166768	121909	198415	161048	259521	407071	339282	354300	323903	131852	8588.1	110167	156699	122957	204595	195585	273215	266415	222566
cis-Aconitic acid6.689neg	3.27466e+06	2.9555e+06	2.78834e+06	2.86543e+06	4.37519e+06	3.32383e+06	3.27788e+06	2.65252e+06	2.75029e+06	2.81298e+06	3.84356e+06	2.20297e+06	2.94575e+06	3.74372e+06	3.52538e+06	5.94322e+06	4.97592e+06	5.81711e+06	6.90853e+06	5.94473e+06
Dihydroxyacetone phosphate6.7neg	188407	167605	159235	132249	203887	102100	82729.2	83664.8	79431.4	87574.9	129046	52204	114086	223385	174228	183281	168676	185166	160676	102282
Dimethylglycine6.465neg	1.10405e+06	922898	797214	1.19275e+06	1.10089e+06	1.89736e+06	2.131e+06	1.73571e+06	1.78991e+06	1.66666e+06	1.09224e+06	749726	763087	826357	1.02254e+06	2.98359e+06	2.32563e+06	2.44123e+06	2.87934e+06	2.45178e+06
Fructose5.579neg	3.73188e+06	4.5829e+06	6.32948e+06	8.66233e+06	7.4441e+06	3.27256e+06	4.30972e+06	3.20856e+06	3.57454e+06	3.72195e+06	3.30789e+06	4.57729e+06	3.23068e+06	4.71072e+06	5.78689e+06	4.8943e+06	4.64224e+06	5.36498e+06	5.08819e+06	4.59791e+06
GDP7.117neg	178355	192768	170605	254683	170173	242531	424759	363760	359314	338034	152406	20749.2	128816	208924	142542	268628	251312	289402	343799	291594
Glucose5.964neg	3.12214e+07	3.18949e+07	2.94287e+07	2.87974e+07	3.48052e+07	2.77884e+07	2.55799e+07	1.88156e+07	1.85222e+07	1.47301e+07	3.4976e+07	3.65223e+07	2.57973e+07	3.19823e+07	2.85266e+07	4.42857e+07	3.18363e+07	3.46292e+07	2.94891e+07	2.0099e+07
Glucose-6-Phosphate6.962neg	682490	668992	563945	819739	863402	926926	975202	904549	829587	899597	502583	127285	445877	556463	532359	1.44208e+06	1.52478e+06	1.49631e+06	2.18153e+06	1.75846e+06
Glutathione6.436neg	9.35257e+06	9.20794e+06	7.61184e+06	9.37681e+06	8.66981e+06	1.68029e+07	1.7692e+07	1.9524e+07	1.77714e+07	1.35955e+07	7.85814e+06	3.53546e+06	6.07114e+06	6.52695e+06	8.22354e+06	1.48816e+07	1.67062e+07	1.63504e+07	2.14067e+07	1.92419e+07
GMP6.78neg	552712	498674	411290	590261	463835	622329	914098	714022	851777	760579	269675	77330	278005	282972	343899	634402	687224	707346	958465	829774
GTP7.044neg	179974	229704	140525	330407	270717	291266	496622	427983	495886	508140	181725	20532.5	164798	294234	195209	330153	295489	322760	427623	341302
IMP6.656neg	6447.88	15085.3	7534.53	9044.28	12267.6	0	19785.7	0	12980	16545.9	13952	0	23472.1	23792.2	22658.2	233492	198498	222441	256117	199515
Inosine4.105neg	49481.1	51431.6	53698.3	51520.3	100741	36536.2	55243.3	43164.5	43847	45903.2	32456.5	30843.7	31188.3	32206.2	39434.6	247861	218829	309708	242124	249329
myo-Inositol6.722neg	4.23043e+06	3.80105e+06	4.01375e+06	4.07589e+06	4.99996e+06	3.35155e+06	3.52282e+06	3.00998e+06	2.81289e+06	2.76497e+06	3.55806e+06	3.87469e+06	2.97938e+06	3.76366e+06	3.79233e+06	6.37789e+06	5.27859e+06	6.38802e+06	6.55373e+06	5.30704e+06
N-Acetyl-L-aspartic Acid6.282neg	1.15179e+08	1.02897e+08	1.04907e+08	8.98286e+07	1.65174e+08	9.93392e+07	1.03551e+08	9.30997e+07	8.25376e+07	8.6757e+07	8.20047e+07	8.27061e+07	6.02107e+07	7.92655e+07	7.50191e+07	1.17678e+08	1.22228e+08	1.37457e+08	1.36936e+08	138405650
Oxidized glutathione6.904neg	5.70954e+06	5.39142e+06	4.92135e+06	7.43032e+06	8.20895e+06	6.2969e+06	8.04617e+06	5.92796e+06	7.53482e+06	8.57066e+06	5.35998e+06	4.08933e+06	4.5188e+06	5.48522e+06	6.42071e+06	7.23954e+06	6.99924e+06	8.10711e+06	1.09603e+07	1.02933e+07
pa_Itaconic acid6.455neg	2.13583e+06	2.04734e+06	2.05278e+06	2.39154e+06	3.91561e+06	2.14597e+06	2.1423e+06	1.93547e+06	2.38618e+06	2.56796e+06	2.45176e+06	1.46342e+06	2.02778e+06	3.16553e+06	2.97561e+06	3.57664e+06	3.17726e+06	4.26404e+06	5.54667e+06	5.12881e+06
pa_Sedoheptulose 7-phosphate6.757neg	121917	129655	101809	125393	150791	98523.2	117018	117150	103779	124751	81475.2	11630.5	70752.6	90980.5	59646.4	256242	251910	268743	358331	276751
Pantothenic acid5.644neg	3.15951e+07	2.90182e+07	1.51739e+07	1.59962e+07	4.73379e+07	2.73445e+07	5.0674e+07	4.43065e+07	5.48236e+07	4.18324e+07	4.75573e+07	6.89393e+07	3.5892e+07	5.18981e+07	5.29749e+07	1.3147e+08	9.76601e+07	1.19472e+08	1.27798e+08	9.30003e+07
Phosphoenolpyruvic acid6.686neg	522620	646816	509590	611453	723203	450565	437205	671388	299083	418678	417675	93585.8	259185	312074	436764	997395	1.01877e+06	902585	736801	1.03184e+06
UDP6.939neg	833009	935816	750851	1.04819e+06	1.00901e+06	1.33104e+06	2.38575e+06	1.99934e+06	1.92239e+06	1.87631e+06	833210	413851	767331	1.08873e+06	899894	1.12755e+06	1.13172e+06	1.3424e+06	1.86985e+06	1.43053e+06
UDP-glucoronic acid6.655neg	3.14402e+06	2.94925e+06	2.30616e+06	2.85588e+06	3.76917e+06	1.39063e+06	1.64397e+06	1.58093e+06	1.42004e+06	1.57285e+06	4.19142e+06	3.3211e+06	3.75571e+06	4.6276e+06	4.40197e+06	3.62386e+06	3.9842e+06	4.80005e+06	5.69645e+06	4.83124e+06
UDP-glucose6.506neg	1.6679e+06	1.73005e+06	1.45097e+06	1.7733e+06	2.09357e+06	3.18358e+06	3.00064e+06	2.878e+06	3.07266e+06	3.13642e+06	1.51959e+06	1.21463e+06	1.40929e+06	1.57865e+06	1.75939e+06	1.92466e+06	1.7942e+06	2.44429e+06	3.03467e+06	2.72512e+06
UDP-N-acetylglucosamine6.421neg	3.05397e+07	2.83681e+07	3.06026e+07	2.57945e+07	3.66551e+07	3.39952e+07	3.84393e+07	3.66394e+07	3.45542e+07	3.57658e+07	3.96831e+07	3.82978e+07	3.63565e+07	4.22229e+07	4.28236e+07	3.7437e+07	3.87272e+07	4.44552e+07	5.55386e+07	5.36173e+07
UMP6.625neg	1.43382e+06	1.0048e+06	985216	1.52661e+06	1.10971e+06	2.23308e+06	2.5343e+06	2.53448e+06	2.72678e+06	2.61402e+06	929966	627024	863598	931213	1.00208e+06	2.09727e+06	2.08325e+06	2.02033e+06	2.82835e+06	2.43106e+06
Uridine2.274neg	297617	329751	376956	388640	474376	496059	658917	554982	611053	495989	516938	706674	550521	585242	779526	644300	593264	720772	595357	612014
UTP6.992neg	1.05961e+06	1.41107e+06	828662	1.57993e+06	1.50552e+06	2.1102e+06	3.38879e+06	3.18938e+06	3.3691e+06	3.84294e+06	923293	56258.3	904312	2.12728e+06	1.31582e+06	1.74802e+06	1.44572e+06	1.83659e+06	2.96364e+06	1.86246e+06
Xanthine3.195neg	47963.5	51761.4	70257.5	66532.2	50467	38258.6	53754.5	53065.1	46602.6	49066.2	31959.3	41541.1	38967.3	46649.3	43685.9	4.78343e+06	4.12516e+06	5.06296e+06	3.13012e+06	2.84547e+06
Xanthosine4.314neg	18307.5	12983.3	16158.3	6438	15775.3	2535.52	7393.98	8812.05	3560.37	7181.79	21186.2	10147.2	9778.7	5842.18	10802.4	88880	69853.7	83030.8	99390.3	224992
5-Oxoproline6.704pos	5.32334e+07	4.74938e+07	5.41453e+07	6.1824e+07	7.60317e+07	7.05185e+07	7.8124e+07	7.25516e+07	6.9941e+07	6.7102e+07	6.31778e+07	6.03327e+07	5.52483e+07	6.70554e+07	7.54989e+07	8.35514e+07	8.70265e+07	99229098	100716167	8.55014e+07
Acetylcarnitine6.589pos	714923	479107	630940	545645	1.08843e+06	438115	461455	418177	334175	305307	712520	552642	557539	595040	741992	1.60477e+06	2.02038e+06	1.86133e+06	2.44655e+06	2.35974e+06
Adenosine2.289pos	200786	279386	254147	666546	552751	302732	406784	273473	344924	382269	169837	187067	178698	302268	316669	1.6817e+06	1.62945e+06	2.3761e+06	2.19105e+06	1.07853e+06
Betaine6.134pos	2.05598e+08	218160739	2.17817e+08	2.47729e+08	2.76578e+08	2.31567e+08	2.15907e+08	2.0786e+08	1.83904e+08	1.66605e+08	2.28321e+08	2.31308e+08	1.89772e+08	2.31393e+08	223163594	2.74331e+08	2.68296e+08	2.94052e+08	2.8303e+08	2.41316e+08
Butanoyl-Carnitine5.932pos	1.10827e+08	1.08313e+08	9.64818e+07	8.17628e+07	121201795	6.9806e+07	7.98997e+07	6.95303e+07	7.21906e+07	6.38037e+07	1.02397e+08	9.80932e+07	8.97405e+07	9.65825e+07	1.01081e+08	1.5125e+08	1.73307e+08	1.86536e+08	1.99715e+08	1.54811e+08
CDP-choline6.894pos	1.08871e+06	983352	985798	1.21496e+06	1.22256e+06	1.05114e+06	1.06239e+06	778045	1.04836e+06	1.04285e+06	397616	358286	395298	421010	482680	324885	337786	358761	465846	459589
Choline10.232pos	4.819e+07	4.73626e+07	5.40581e+07	6.80063e+07	5.90387e+07	5.78663e+07	6.23261e+07	5.05878e+07	5.80306e+07	5.0978e+07	4.9998e+07	5.04758e+07	3.87263e+07	5.58271e+07	5.82472e+07	7.42634e+07	7.18513e+07	7.36104e+07	7.25132e+07	5.56597e+07
Citrulline6.858pos	140576	178673	194001	209319	215613	145573	149177	139463	125600	111602	224875	276964	191411	216501	207345	473205	400946	482490	383736	282813
CMP6.758pos	761781	744749	706423	942576	945273	1.08407e+06	1.15617e+06	1.00407e+06	1.09514e+06	1.1218e+06	166459	103437	148587	179157	194739	274970	295576	369962	415513	330126
Creatinine3.105pos	4.28876e+06	2.13196e+06	4.18651e+06	3.33797e+06	2.33509e+06	3.25125e+06	4.54696e+06	2.94052e+06	3.65107e+06	3.4779e+06	3.22679e+06	2.4145e+06	2.74229e+06	2.02526e+06	2.26029e+06	3.72746e+07	3.85337e+07	4.4795e+07	3.65349e+07	4.28764e+07
CTP7.094pos	323620	366083	276169	438242	310879	516880	736295	595643	598778	615527	282359	13223.9	233938	365275	271950	430439	402905	450323	406477	338197
Cytosine3.833pos	517559	396892	331615	234839	726993	438823	526010	282946	240890	663645	818437	499554	654982	647793	547808	716510	1.38671e+06	1.16274e+06	1.73597e+06	2.4989e+06
gamma-Glu-alpha-aminobutyryl-gly6.455pos	59475.7	60456.8	65302.7	57597.1	116082	307362	246395	227159	265709	226136	90991.2	68954.4	93467.3	102271	67928.2	53364.9	61052.8	78819.6	66970.1	87107.2
Glycine6.748pos	339746	323302	223380	186839	124522	418947	348323	241341	187186	148039	288469	180267	179705	144882	109047	240448	202285	183110	107030	88275.2
Guanine4.531pos	1.33615e+06	1.46464e+06	1.61355e+06	1.10462e+06	1.27962e+06	1.54283e+06	2.3094e+06	1.51033e+06	1.80679e+06	1.45565e+06	979057	1.17184e+06	788453	868965	1.13602e+06	2.57541e+06	2.32086e+06	2.69209e+06	1.39235e+06	1.268e+06
Hypoxanthine2.351pos	174191	225167	199285	261920	372422	158610	266602	143606	253905	286440	349635	299689	261844	382817	402142	5.56189e+06	3.71523e+06	3.87828e+06	2.66404e+06	2.61243e+06
L-Carnitine7.066pos	1.70444e+08	1.61106e+08	1.63509e+08	1.76843e+08	1.84167e+08	1.89637e+08	2.06578e+08	1.60617e+08	1.40844e+08	1.57433e+08	1.47129e+08	123246263	1.27287e+08	1.28849e+08	1.38651e+08	3.14799e+08	370728662	3.96167e+08	355360083	3.60142e+08
L-Cystathionine7.573pos	974678	944030	824175	966104	806298	2.99408e+06	3.34322e+06	2.59687e+06	2.73106e+06	2.82821e+06	1.18124e+06	690617	877470	891259	1.06257e+06	2.23079e+06	2.30935e+06	2.5028e+06	2.85676e+06	2.26041e+06
NAD6.613pos	3.0595e+06	2.82903e+06	2.65599e+06	3.03646e+06	2.8786e+06	3.93688e+06	3.63319e+06	3.26048e+06	3.73152e+06	3.3186e+06	2.21938e+06	1.77948e+06	2.08464e+06	2.37882e+06	2.2935e+06	2.74444e+06	3.25748e+06	3.37706e+06	4.08331e+06	3.53296e+06
NADH6.626pos	108203	90292.3	74606.6	120066	111262	127383	132893	103986	154458	119266	78178.3	69808.8	69782.2	87301.3	101734	105460	98889.4	104050	116491	96856.1
NADP6.954pos	124619	142239	110593	146950	127669	206025	242114	210690	209024	213053	151742	32747.6	98517.3	97138.4	150115	124891	143340	106460	152048	98933.6
pa_Hypotaurine6.513pos	998712	927226	779887	973435	548164	1.03892e+06	1.17325e+06	860905	874142	823200	1.02816e+06	640049	746787	697490	809902	2.1757e+06	2.26996e+06	2.42891e+06	1.9731e+06	1.56788e+06
Phosphocreatine6.664pos	3.38835e+06	3.04526e+06	2.99197e+06	4.05574e+06	3.48414e+06	2.91633e+06	3.13189e+06	3.06737e+06	2.61978e+06	2.41942e+06	2.90944e+06	965844	2.25354e+06	2.45769e+06	2.73671e+06	8.4899e+06	8.14663e+06	1.03097e+07	1.06496e+07	9.34358e+06
Propionyl-Carnitine6.191pos	1.80216e+08	1.83414e+08	1.9028e+08	1.89344e+08	1.95559e+08	203843113	2.37086e+08	1.87306e+08	1.56092e+08	174712121	1.19469e+08	9.68198e+07	1.12087e+08	1.0657e+08	109265336	1.21659e+08	1.34501e+08	1.51327e+08	1.41001e+08	138247541
Pyridoxine1.628pos	2.50095e+07	2.8345e+07	2.45384e+07	2.62616e+07	3.10588e+07	2.49706e+07	2.68708e+07	1.632e+07	2.20834e+07	1.79688e+07	3.05216e+07	3.53325e+07	2.38272e+07	2.75874e+07	3.1545e+07	3.88888e+07	3.87233e+07	3.74293e+07	2.6536e+07	2.56197e+07
Taurine5.991pos	2.35649e+07	2.16148e+07	1.97394e+07	2.30379e+07	2.24037e+07	3.01393e+07	3.53699e+07	2.79468e+07	2.89303e+07	3.17765e+07	1.83141e+07	1.33934e+07	1.5868e+07	1.60778e+07	1.79376e+07	2.11943e+07	2.41125e+07	2.41922e+07	2.95359e+07	2.71447e+07
Thiamine10.794pos	587822	606643	576326	813374	885579	533630	517859	468653	552798	557858	663994	675539	560578	796420	960747	867207	889646	933485	972282	818677
Uracil2.29pos	87813.3	79950.6	87815.1	137145	140332	123038	179739	111381	227072	184646	135121	186828	126483	215956	311152	158654	169633	157679	163807	211328

## Sheet: Tabelle4
Metabolite	C_KO1_1	C_KO1_2	C_KO1_3	C_KO1_4	C_KO1_5	C_KO2_1	C_KO2_2	C_KO2_3	C_KO2_4	C_KO2_5	C_LTED_1	C_LTED_2	C_LTED_3	C_LTED_4	C_LTED_5	C_WT_1	C_WT_2	C_WT_3	C_WT_4	C_WT_5
2-Hydroxybutyric acid3.964neg	23141.1	29690.8	34625.3	20121.4	49045.3	21754.8	27368.5	19362	18779.1	15188.2	32126	35803.6	33034.5	21670.2	21609.3	33498.7	28451.5	57509.4	15364.5	32691.3
2-Hydroxyglutaric acid6.527neg	1.75	1.85	2.16	3.12	2.31	1.69	1.78	1.7	1.73	1.44	1.73	1.68	1.49	1.71	1.78	2.81	1.96	2.45	2.19	1.6
3-Hydroxybutyric acid5.228neg	160766	239651	242732	161190	224983	150024	209880	160316	100552	101560	151244	274763	179968	98984.1	162049	244483	233345	291402	148631	153166
3-Phosphoglyceric acid6.977neg	442836	390833	315189	373372	313289	300802	512779	536460	432495	323386	255329	34015.8	230445	222623	286920	743407	627003	764969	576512	595218
5-Oxoproline6.704pos	5.32334e+07	4.74938e+07	5.41453e+07	6.1824e+07	7.60317e+07	7.05185e+07	7.8124e+07	7.25516e+07	6.9941e+07	6.7102e+07	6.31778e+07	6.03327e+07	5.52483e+07	6.70554e+07	7.54989e+07	8.35514e+07	8.70265e+07	99229098	100716167	8.55014e+07
6-Phosphogluconic acid6.953neg	53392.7	63117.2	55967.9	72306	39693.5	28393.2	62369.6	50446.8	47347.8	47416.5	43989.3	4471.27	37299.2	44365.9	37311.1	225446	219873	262759	244079	243379
Acetylcarnitine6.589pos	714923	479107	630940	545645	1.08843e+06	438115	461455	418177	334175	305307	712520	552642	557539	595040	741992	1.60477e+06	2.02038e+06	1.86133e+06	2.44655e+06	2.35974e+06
Adenosine2.289pos	200786	279386	254147	666546	552751	302732	406784	273473	344924	382269	169837	187067	178698	302268	316669	1.6817e+06	1.62945e+06	2.3761e+06	2.19105e+06	1.07853e+06
ADP6.968neg	1.53599e+06	1.56028e+06	1392763	1.8709e+06	1.34666e+06	2.34246e+06	4.15272e+06	3.51284e+06	3.72986e+06	3.36263e+06	1.1972e+06	128236	1.10396e+06	1.29356e+06	1.20178e+06	2.11336e+06	1.88047e+06	2.37057e+06	2.80973e+06	2.64548e+06
AMP6.601neg	308942	207403	240894	258381	228538	413667	526612	507507	608675	478913	173240	82797.5	149529	140623	171490	339949	387498	426304	546268	614772
ATP6.964neg	3.02145e+06	3.65831e+06	2.39251e+06	4.74904e+06	3.50522e+06	5.206e+06	8.70788e+06	8.05297e+06	9.22004e+06	8.80916e+06	2.53397e+06	129988	2.26162e+06	3.97055e+06	3.06229e+06	5.0164e+06	4.20568e+06	5.13032e+06	7.322e+06	5.03713e+06
Betaine6.134pos	2.05598e+08	218160739	2.17817e+08	2.47729e+08	2.76578e+08	2.31567e+08	2.15907e+08	2.0786e+08	1.83904e+08	1.66605e+08	2.28321e+08	2.31308e+08	1.89772e+08	2.31393e+08	223163594	2.74331e+08	2.68296e+08	2.94052e+08	2.8303e+08	2.41316e+08
Butanoyl-Carnitine5.932pos	1.10827e+08	1.08313e+08	9.64818e+07	8.17628e+07	121201795	6.9806e+07	7.98997e+07	6.95303e+07	7.21906e+07	6.38037e+07	1.02397e+08	9.80932e+07	8.97405e+07	9.65825e+07	1.01081e+08	1.5125e+08	1.73307e+08	1.86536e+08	1.99715e+08	1.54811e+08
CDP7.01neg	168155	166768	121909	198415	161048	259521	407071	339282	354300	323903	131852	8588.1	110167	156699	122957	204595	195585	273215	266415	222566
CDP-choline6.894pos	1.08871e+06	983352	985798	1.21496e+06	1.22256e+06	1.05114e+06	1.06239e+06	778045	1.04836e+06	1.04285e+06	397616	358286	395298	421010	482680	324885	337786	358761	465846	459589
Choline10.232pos	4.819e+07	4.73626e+07	5.40581e+07	6.80063e+07	5.90387e+07	5.78663e+07	6.23261e+07	5.05878e+07	5.80306e+07	5.0978e+07	4.9998e+07	5.04758e+07	3.87263e+07	5.58271e+07	5.82472e+07	7.42634e+07	7.18513e+07	7.36104e+07	7.25132e+07	5.56597e+07
cis-Aconitic acid6.689neg	3.27466e+06	2.9555e+06	2.78834e+06	2.86543e+06	4.37519e+06	3.32383e+06	3.27788e+06	2.65252e+06	2.75029e+06	2.81298e+06	3.84356e+06	2.20297e+06	2.94575e+06	3.74372e+06	3.52538e+06	5.94322e+06	4.97592e+06	5.81711e+06	6.90853e+06	5.94473e+06
Citric acid7.585neg	45.0197	44.4939	42.8321	51.9682	56.8	49.0124	50.4996	43.661	46.3506	41.3884	54.9	68	44.4	54.8	51	70.7089	68.2256	75.6309	83.9213	68.1242
Citrulline6.858pos	140576	178673	194001	209319	215613	145573	149177	139463	125600	111602	224875	276964	191411	216501	207345	473205	400946	482490	383736	282813
CMP6.758pos	761781	744749	706423	942576	945273	1.08407e+06	1.15617e+06	1.00407e+06	1.09514e+06	1.1218e+06	166459	103437	148587	179157	194739	274970	295576	369962	415513	330126
Creatine6.508pos	32.1	32.1	31.1	34.3	34.6	27.3	31.6	25.7	27.1	26.3	25.9	23.8	23.7	27.5	26.4	110.413	109.458	129.172	127.569	104.431
Creatinine3.105pos	4.28876e+06	2.13196e+06	4.18651e+06	3.33797e+06	2.33509e+06	3.25125e+06	4.54696e+06	2.94052e+06	3.65107e+06	3.4779e+06	3.22679e+06	2.4145e+06	2.74229e+06	2.02526e+06	2.26029e+06	3.72746e+07	3.85337e+07	4.4795e+07	3.65349e+07	4.28764e+07
CTP7.094pos	323620	366083	276169	438242	310879	516880	736295	595643	598778	615527	282359	13223.9	233938	365275	271950	430439	402905	450323	406477	338197
Cytosine3.833pos	517559	396892	331615	234839	726993	438823	526010	282946	240890	663645	818437	499554	654982	647793	547808	716510	1.38671e+06	1.16274e+06	1.73597e+06	2.4989e+06
Dihydroxyacetone phosphate6.7neg	188407	167605	159235	132249	203887	102100	82729.2	83664.8	79431.4	87574.9	129046	52204	114086	223385	174228	183281	168676	185166	160676	102282
Dimethylglycine6.465neg	1.10405e+06	922898	797214	1.19275e+06	1.10089e+06	1.89736e+06	2.131e+06	1.73571e+06	1.78991e+06	1.66666e+06	1.09224e+06	749726	763087	826357	1.02254e+06	2.98359e+06	2.32563e+06	2.44123e+06	2.87934e+06	2.45178e+06
Fructose5.579neg	3.73188e+06	4.5829e+06	6.32948e+06	8.66233e+06	7.4441e+06	3.27256e+06	4.30972e+06	3.20856e+06	3.57454e+06	3.72195e+06	3.30789e+06	4.57729e+06	3.23068e+06	4.71072e+06	5.78689e+06	4.8943e+06	4.64224e+06	5.36498e+06	5.08819e+06	4.59791e+06
Fumaric acid6.396neg	50.2653	46.453	46.2293	71.0304	78.8663	57.0767	77.2486	68.2755	80.4471	84.2654	25.6	16.8	19.5	26.3	34.9	73.5231	86.0918	107.195	153.292	135.427
gamma-Glu-alpha-aminobutyryl-gly6.455pos	59475.7	60456.8	65302.7	57597.1	116082	307362	246395	227159	265709	226136	90991.2	68954.4	93467.3	102271	67928.2	53364.9	61052.8	78819.6	66970.1	87107.2
GDP7.117neg	178355	192768	170605	254683	170173	242531	424759	363760	359314	338034	152406	20749.2	128816	208924	142542	268628	251312	289402	343799	291594
Glucose5.964neg	3.12214e+07	3.18949e+07	2.94287e+07	2.87974e+07	3.48052e+07	2.77884e+07	2.55799e+07	1.88156e+07	1.85222e+07	1.47301e+07	3.4976e+07	3.65223e+07	2.57973e+07	3.19823e+07	2.85266e+07	4.42857e+07	3.18363e+07	3.46292e+07	2.94891e+07	2.0099e+07
Glucose-6-Phosphate6.962neg	682490	668992	563945	819739	863402	926926	975202	904549	829587	899597	502583	127285	445877	556463	532359	1.44208e+06	1.52478e+06	1.49631e+06	2.18153e+06	1.75846e+06
Glutathione6.436neg	9.35257e+06	9.20794e+06	7.61184e+06	9.37681e+06	8.66981e+06	1.68029e+07	1.7692e+07	1.9524e+07	1.77714e+07	1.35955e+07	7.85814e+06	3.53546e+06	6.07114e+06	6.52695e+06	8.22354e+06	1.48816e+07	1.67062e+07	1.63504e+07	2.14067e+07	1.92419e+07
Glycine6.748pos	339746	323302	223380	186839	124522	418947	348323	241341	187186	148039	288469	180267	179705	144882	109047	240448	202285	183110	107030	88275.2
GMP6.78neg	552712	498674	411290	590261	463835	622329	914098	714022	851777	760579	269675	77330	278005	282972	343899	634402	687224	707346	958465	829774
GTP7.044neg	179974	229704	140525	330407	270717	291266	496622	427983	495886	508140	181725	20532.5	164798	294234	195209	330153	295489	322760	427623	341302
Guanine4.531pos	1.33615e+06	1.46464e+06	1.61355e+06	1.10462e+06	1.27962e+06	1.54283e+06	2.3094e+06	1.51033e+06	1.80679e+06	1.45565e+06	979057	1.17184e+06	788453	868965	1.13602e+06	2.57541e+06	2.32086e+06	2.69209e+06	1.39235e+06	1.268e+06
Hypoxanthine2.351pos	174191	225167	199285	261920	372422	158610	266602	143606	253905	286440	349635	299689	261844	382817	402142	5.56189e+06	3.71523e+06	3.87828e+06	2.66404e+06	2.61243e+06
IMP6.656neg	6447.88	15085.3	7534.53	9044.28	12267.6	0	19785.7	0	12980	16545.9	13952	0	23472.1	23792.2	22658.2	233492	198498	222441	256117	199515
Inosine4.105neg	49481.1	51431.6	53698.3	51520.3	100741	36536.2	55243.3	43164.5	43847	45903.2	32456.5	30843.7	31188.3	32206.2	39434.6	247861	218829	309708	242124	249329
L-Alanine6.465neg	186.407	152.199	116.447	166.881	365.215	196.396	199.456	145.171	171.618	226.925	128.367	120.712	89.1827	166.638	139.803	236.588	293.07	252.36	359.375	288.467
L-Arginine11.705pos	166.37	163.37	177.634	213.317	230.736	154.305	163.354	130.272	151.741	115.485	201.033	227.297	160.077	220.235	221.329	258.541	221.332	236.141	223.672	167.505
L-Asparagine6.945pos	26.7	18.5	19.6	24.2	27.3	21.2	26.2	21.4	21.4	21	21.3	20.2	20.3	22.5	26.9	25.8	19.9	23.7	27.9	17.8
L-Aspartic acid6.679neg	176.867	199.287	156.114	186.03	178.526	358.932	373.319	312.79	306.084	321.648	136.709	109.485	120.93	128.659	131.464	279.415	307.591	355.106	359.219	290.105
L-Carnitine7.066pos	1.70444e+08	1.61106e+08	1.63509e+08	1.76843e+08	1.84167e+08	1.89637e+08	2.06578e+08	1.60617e+08	1.40844e+08	1.57433e+08	1.47129e+08	123246263	1.27287e+08	1.28849e+08	1.38651e+08	3.14799e+08	370728662	3.96167e+08	355360083	3.60142e+08
L-Cystathionine7.573pos	974678	944030	824175	966104	806298	2.99408e+06	3.34322e+06	2.59687e+06	2.73106e+06	2.82821e+06	1.18124e+06	690617	877470	891259	1.06257e+06	2.23079e+06	2.30935e+06	2.5028e+06	2.85676e+06	2.26041e+06
L-Glutamic acid6.461neg	543.34	536.34	450.761	531.463	492.617	726.927	816.078	722.975	733.393	658.004	452.912	385.159	356.35	433.462	393.285	926.256	908.974	977.114	1139.62	907.464
L-Glutamine6.693pos	1126.97	928.375	1144.72	1175.86	1231.38	1522.48	1791.29	1531.98	1369.89	1161.82	1419.58	1344.86	1173.82	1509.59	1473.49	2954.81	2862.77	2720.9	2990.31	2015.35
L-Histidine10.43neg	101.686	108.317	110.493	130.592	133.862	104.235	115.422	99.707	103.532	79.6813	133.392	142.656	105.621	141.259	133.633	165.357	138.134	166.069	155.134	123.889
L-Isoleucine5.839pos	375.528	388.002	410.837	496.941	504.797	372.41	392.565	336.07	373.076	273.981	467.358	480.208	384.146	427.015	489.07	594.487	474.148	579.803	521.494	457.373
L-Lactic acid5.474neg	1360.82	1728.94	1511.83	1748.35	1847.76	977.025	988.909	1138.22	1038.82	455.925	1607.9	1544.56	1156.81	1508.54	1739.43	2420.96	2210.29	2518.51	2239.36	1600.01
L-Lysine12.348pos	354.624	365.106	378.873	511.251	471.595	311.355	317.224	255.4	295.405	238.99	428.723	472.853	344.878	454.193	447.954	541.22	476.169	528.8	467.764	338.637
L-Methionine6.019pos	98.4914	109.477	108.584	127.744	126.511	112.148	131.506	99.7093	113.533	97.1294	123.104	124.722	104.574	126.035	137.154	167.939	170.045	154.243	156.758	111.722
L-Phenylalanine5.573neg	218.986	211.852	219.098	265.374	285.925	206.287	298.308	186.448	208.298	178.792	283.906	273.629	202.765	285.23	293.729	340.654	283.01	343.748	329.597	240.777
L-Proline6.363pos	120.723	114.175	113.89	122.681	128.605	147.656	185.418	172.087	162.861	171.8	81.2558	68.3	63.0233	74.1382	77.7273	178.026	179.276	199.057	220.321	184.646
L-Serine6.85pos	325.701	227.539	259.552	226.724	317.184	311.543	362.503	340.73	291.925	265.507	301.274	257.753	246.694	359.059	318.423	386.272	368.088	288.029	412.097	292.781
L-Threonine6.709pos	603.723	576.466	552.514	733.649	657.713	895.578	943.864	756.454	782.431	616.562	709.124	752.689	575.289	795.487	663.655	967.589	775.337	837.062	891.566	608.177
L-Tryptophan5.407pos	36.8	40.4456	40.9311	51.9224	50.7	40.6	43.5935	35.952	41.1542	33.1	46.3	49.7	41.6	54.3	51.1	70.3207	57.0601	63.3463	61.5724	49.4
L-Tyrosine5.979pos	152.363	162.749	160.918	126.55	135.802	150.964	171.169	148.053	151.859	125.884	187.983	187.63	161.964	195.657	194.31	227.22	190.037	254.008	248.069	179.852
L-Valine6.179neg	440.356	425.364	426.538	492.842	616.567	297.409	366.16	287.867	437.393	308.234	459.347	437.865	339.607	493.818	539.366	706.763	470.98	550.594	737.486	450.706
Malic acid6.553neg	38.2	38.8	36.4	35.6	40.7	46.1807	52.8236	58.7702	49.0512	43.5303	32.2	36.8	32.3	37.3	35.8	64.9158	62.4864	66.1791	73.8203	63.6763
myo-Inositol6.722neg	4.23043e+06	3.80105e+06	4.01375e+06	4.07589e+06	4.99996e+06	3.35155e+06	3.52282e+06	3.00998e+06	2.81289e+06	2.76497e+06	3.55806e+06	3.87469e+06	2.97938e+06	3.76366e+06	3.79233e+06	6.37789e+06	5.27859e+06	6.38802e+06	6.55373e+06	5.30704e+06
N-Acetyl-L-aspartic Acid6.282neg	1.15179e+08	1.02897e+08	1.04907e+08	8.98286e+07	1.65174e+08	9.93392e+07	1.03551e+08	9.30997e+07	8.25376e+07	8.6757e+07	8.20047e+07	8.27061e+07	6.02107e+07	7.92655e+07	7.50191e+07	1.17678e+08	1.22228e+08	1.37457e+08	1.36936e+08	138405650
NAD6.613pos	3.0595e+06	2.82903e+06	2.65599e+06	3.03646e+06	2.8786e+06	3.93688e+06	3.63319e+06	3.26048e+06	3.73152e+06	3.3186e+06	2.21938e+06	1.77948e+06	2.08464e+06	2.37882e+06	2.2935e+06	2.74444e+06	3.25748e+06	3.37706e+06	4.08331e+06	3.53296e+06
NADH6.626pos	108203	90292.3	74606.6	120066	111262	127383	132893	103986	154458	119266	78178.3	69808.8	69782.2	87301.3	101734	105460	98889.4	104050	116491	96856.1
NADP6.954pos	124619	142239	110593	146950	127669	206025	242114	210690	209024	213053	151742	32747.6	98517.3	97138.4	150115	124891	143340	106460	152048	98933.6
Ornithine12.417neg	131.818	154.202	154.548	163.281	218.22	120.847	133.581	110.514	126.915	106.515	172.944	189.642	144.38	181.47	207.091	217.819	173.714	247.225	213.727	167.174
Oxidized glutathione6.904neg	5.70954e+06	5.39142e+06	4.92135e+06	7.43032e+06	8.20895e+06	6.2969e+06	8.04617e+06	5.92796e+06	7.53482e+06	8.57066e+06	5.35998e+06	4.08933e+06	4.5188e+06	5.48522e+06	6.42071e+06	7.23954e+06	6.99924e+06	8.10711e+06	1.09603e+07	1.02933e+07
Oxoglutaric acid6.157neg	46.979	55.0985	31.1	48.3475	81.7543	80.1993	74.2597	60.9426	56.0714	65.8795	40.2	32.6	28.1	39.7	40.6	53.912	62.9757	61.9205	61.8684	42.6
pa_Hypotaurine6.513pos	998712	927226	779887	973435	548164	1.03892e+06	1.17325e+06	860905	874142	823200	1.02816e+06	640049	746787	697490	809902	2.1757e+06	2.26996e+06	2.42891e+06	1.9731e+06	1.56788e+06
pa_Itaconic acid6.455neg	2.13583e+06	2.04734e+06	2.05278e+06	2.39154e+06	3.91561e+06	2.14597e+06	2.1423e+06	1.93547e+06	2.38618e+06	2.56796e+06	2.45176e+06	1.46342e+06	2.02778e+06	3.16553e+06	2.97561e+06	3.57664e+06	3.17726e+06	4.26404e+06	5.54667e+06	5.12881e+06
pa_Sedoheptulose 7-phosphate6.757neg	121917	129655	101809	125393	150791	98523.2	117018	117150	103779	124751	81475.2	11630.5	70752.6	90980.5	59646.4	256242	251910	268743	358331	276751
Pantothenic acid5.644neg	3.15951e+07	2.90182e+07	1.51739e+07	1.59962e+07	4.73379e+07	2.73445e+07	5.0674e+07	4.43065e+07	5.48236e+07	4.18324e+07	4.75573e+07	6.89393e+07	3.5892e+07	5.18981e+07	5.29749e+07	1.3147e+08	9.76601e+07	1.19472e+08	1.27798e+08	9.30003e+07
Phosphocreatine6.664pos	3.38835e+06	3.04526e+06	2.99197e+06	4.05574e+06	3.48414e+06	2.91633e+06	3.13189e+06	3.06737e+06	2.61978e+06	2.41942e+06	2.90944e+06	965844	2.25354e+06	2.45769e+06	2.73671e+06	8.4899e+06	8.14663e+06	1.03097e+07	1.06496e+07	9.34358e+06
Phosphoenolpyruvic acid6.686neg	522620	646816	509590	611453	723203	450565	437205	671388	299083	418678	417675	93585.8	259185	312074	436764	997395	1.01877e+06	902585	736801	1.03184e+06
Propionyl-Carnitine6.191pos	1.80216e+08	1.83414e+08	1.9028e+08	1.89344e+08	1.95559e+08	203843113	2.37086e+08	1.87306e+08	1.56092e+08	174712121	1.19469e+08	9.68198e+07	1.12087e+08	1.0657e+08	109265336	1.21659e+08	1.34501e+08	1.51327e+08	1.41001e+08	138247541
Pyridoxine1.628pos	2.50095e+07	2.8345e+07	2.45384e+07	2.62616e+07	3.10588e+07	2.49706e+07	2.68708e+07	1.632e+07	2.20834e+07	1.79688e+07	3.05216e+07	3.53325e+07	2.38272e+07	2.75874e+07	3.1545e+07	3.88888e+07	3.87233e+07	3.74293e+07	2.6536e+07	2.56197e+07
Pyruvic acid1.887neg	5923.44	2874	5642.25	6524.97	6278.5	3272.75	3443.56	3103.46	2749.72	5496.23	4014.82	4314.84	4220.7	8669.17	4891.69	7320.76	4089.37	5350.95	5496.14	6366.84
Succinic acid6.249neg	53.5678	50.8228	49.271	61.5156	72.254	44.8582	45.7956	39.3109	43.4986	42.8347	164.061	128.443	116.588	137.277	145.457	63.6181	53.1947	59.7766	55.5	40.7
Taurine5.991pos	2.35649e+07	2.16148e+07	1.97394e+07	2.30379e+07	2.24037e+07	3.01393e+07	3.53699e+07	2.79468e+07	2.89303e+07	3.17765e+07	1.83141e+07	1.33934e+07	1.5868e+07	1.60778e+07	1.79376e+07	2.11943e+07	2.41125e+07	2.41922e+07	2.95359e+07	2.71447e+07
Thiamine10.794pos	587822	606643	576326	813374	885579	533630	517859	468653	552798	557858	663994	675539	560578	796420	960747	867207	889646	933485	972282	818677
UDP6.939neg	833009	935816	750851	1.04819e+06	1.00901e+06	1.33104e+06	2.38575e+06	1.99934e+06	1.92239e+06	1.87631e+06	833210	413851	767331	1.08873e+06	899894	1.12755e+06	1.13172e+06	1.3424e+06	1.86985e+06	1.43053e+06
UDP-glucoronic acid6.655neg	3.14402e+06	2.94925e+06	2.30616e+06	2.85588e+06	3.76917e+06	1.39063e+06	1.64397e+06	1.58093e+06	1.42004e+06	1.57285e+06	4.19142e+06	3.3211e+06	3.75571e+06	4.6276e+06	4.40197e+06	3.62386e+06	3.9842e+06	4.80005e+06	5.69645e+06	4.83124e+06
UDP-glucose6.506neg	1.6679e+06	1.73005e+06	1.45097e+06	1.7733e+06	2.09357e+06	3.18358e+06	3.00064e+06	2.878e+06	3.07266e+06	3.13642e+06	1.51959e+06	1.21463e+06	1.40929e+06	1.57865e+06	1.75939e+06	1.92466e+06	1.7942e+06	2.44429e+06	3.03467e+06	2.72512e+06
UDP-N-acetylglucosamine6.421neg	3.05397e+07	2.83681e+07	3.06026e+07	2.57945e+07	3.66551e+07	3.39952e+07	3.84393e+07	3.66394e+07	3.45542e+07	3.57658e+07	3.96831e+07	3.82978e+07	3.63565e+07	4.22229e+07	4.28236e+07	3.7437e+07	3.87272e+07	4.44552e+07	5.55386e+07	5.36173e+07
UMP6.625neg	1.43382e+06	1.0048e+06	985216	1.52661e+06	1.10971e+06	2.23308e+06	2.5343e+06	2.53448e+06	2.72678e+06	2.61402e+06	929966	627024	863598	931213	1.00208e+06	2.09727e+06	2.08325e+06	2.02033e+06	2.82835e+06	2.43106e+06
Uracil2.29pos	87813.3	79950.6	87815.1	137145	140332	123038	179739	111381	227072	184646	135121	186828	126483	215956	311152	158654	169633	157679	163807	211328
Uridine2.274neg	297617	329751	376956	388640	474376	496059	658917	554982	611053	495989	516938	706674	550521	585242	779526	644300	593264	720772	595357	612014
UTP6.992neg	1.05961e+06	1.41107e+06	828662	1.57993e+06	1.50552e+06	2.1102e+06	3.38879e+06	3.18938e+06	3.3691e+06	3.84294e+06	923293	56258.3	904312	2.12728e+06	1.31582e+06	1.74802e+06	1.44572e+06	1.83659e+06	2.96364e+06	1.86246e+06
Xanthine3.195neg	47963.5	51761.4	70257.5	66532.2	50467	38258.6	53754.5	53065.1	46602.6	49066.2	31959.3	41541.1	38967.3	46649.3	43685.9	4.78343e+06	4.12516e+06	5.06296e+06	3.13012e+06	2.84547e+06
Xanthosine4.314neg	18307.5	12983.3	16158.3	6438	15775.3	2535.52	7393.98	8812.05	3560.37	7181.79	21186.2	10147.2	9778.7	5842.18	10802.4	88880	69853.7	83030.8	99390.3	224992

## Sheet: Tabelle2
								KO1 vs LTED										KO2 vs LTED										LTED vs WT
id HMDB	Metabolite	C_KO1_1	C_KO1_2	C_KO1_3	C_KO1_4	C_KO1_5		foldchange	log2FC	pcal	padj	C_KO2_1	C_KO2_2	C_KO2_3	C_KO2_4	C_KO2_5		foldchange	log2FC	pcal	padj	C_LTED_2	C_LTED_1	C_LTED_3	C_LTED_4	C_LTED_5		foldchange	log2FC	pcal	padj	C_WT_1	C_WT_2	C_WT_3	C_WT_4	C_WT_5	Average
HMDB0000812	Propionyl-Carnitine6,191pos	1.80216e+08	1.83414e+08	1.9028e+08	1.89344e+08	1.95559e+08	187762623	1.67873	0.747372	1.20499e-07	1.09655e-05	203843113	2.37086e+08	1.87306e+08	1.56092e+08	174712121	1.91808e+08	1.7149	0.778124	0.00145411	0.0045629	9.68198e+07	1.19469e+08	1.12087e+08	1.0657e+08	109265336	1.11848e+08	0.814344	-0.29629	0.0037317	0.00754633	1.21659e+08	1.34501e+08	1.51327e+08	1.41001e+08	138247541	1.37347e+08
HMDB0000904	CMP6,758pos	761781	744749	706423	942576	945273	820160	4.76185	2.25152	5.6347e-06	0.000186845	1.08407e+06	1.15617e+06	1.00407e+06	1.09514e+06	1.1218e+06	1.09225e+06	6.34162	2.66485	1.00093e-08	9.10845e-07	103437	166459	148587	179157	194739	172235	0.510737	-0.969349	0.0009083	0.00227307	274970	295576	369962	415513	330126	337230
HMDB0001546	CDP-choline6,894pos	1.08871e+06	983352	985798	1.21496e+06	1.22256e+06	1.09908e+06	2.59124	1.37364	6.15974e-06	0.000186845	1.05114e+06	1.06239e+06	778045	1.04836e+06	1.04285e+06	996557	2.34953	1.23237	4.70712e-05	0.000329498	358286	397616	395298	421010	482680	424151	1.08932	0.123424	0.400705	0.450175	324885	337786	358761	465846	459589	389374
HMDB0000159	L-Proline6,363pos	120.723	114.175	113.89	122.681	128.605	120.015	1.62103	0.696911	1.1945e-05	0.000271749	147.656	185.418	172.087	162.861	171.8	167.964	2.26868	1.18185	6.55765e-06	8.47309e-05	68.3	81.2558	63.0233	74.1382	77.7273	74.0361	0.385073	-1.3768	5.54689e-06	6.30959e-05	178.026	179.276	199.057	220.321	184.646	192.265
HMDB0000239	Succinic acid6,249neg	53.5678	50.8228	49.271	61.5156	72.254	57.4862	0.408151	-1.29283	3.27079e-05	0.000595284	44.8582	45.7956	39.3109	43.4986	42.8347	43.2596	0.307142	-1.70302	1.02396e-05	0.000103534	128.443	164.061	116.588	137.277	145.457	140.846	2.58158	1.36826	4.62066e-05	0.0002628	63.6181	53.1947	59.7766	55.5	40.7	54.5579
HMDB0000095	Creatine6,508pos	32.1	32.1	31.1	34.3	34.6	32.84	1.26918	0.343895	0.000143577	0.00217758	27.3	31.6	25.7	27.1	26.3	27.6	1.06667	0.0931094	0.249015	0.290518	23.8	25.9	23.7	27.5	26.4	25.875	0.22266	-2.16709	1.08267e-06	2.46307e-05	110.413	109.458	129.172	127.569	104.431	116.209
HMDB0000211	NAD6,613pos	3.0595e+06	2.82903e+06	2.65599e+06	3.03646e+06	2.8786e+06	2.89192e+06	1.28868	0.365897	0.000169982	0.00220977	3.93688e+06	3.63319e+06	3.26048e+06	3.73152e+06	3.3186e+06	3.57613e+06	1.59358	0.672272	5.57742e-05	0.000338364	1.77948e+06	2.21938e+06	2.08464e+06	2.37882e+06	2.2935e+06	2.24409e+06	0.66021	-0.599003	0.00249228	0.0051545	2.74444e+06	3.25748e+06	3.37706e+06	4.08331e+06	3.53296e+06	3.39905e+06
HMDB0000195	L-Aspartic acid6,679neg	176.867	199.287	156.114	186.03	178.526	179.365	1.38569	0.470605	0.000303812	0.00345587	358.932	373.319	312.79	306.084	321.648	334.554	2.58462	1.36995	3.11606e-06	5.67123e-05	109.485	136.709	120.93	128.659	131.464	129.441	0.406679	-1.29804	2.18185e-05	0.000165457	279.415	307.591	355.106	359.219	290.105	318.287
HMDB0000191	L-Carnitine7,066pos	1.70444e+08	1.61106e+08	1.63509e+08	1.76843e+08	1.84167e+08	1.71214e+08	1.26377	0.337729	0.000380306	0.00384531	1.89637e+08	2.06578e+08	1.60617e+08	1.40844e+08	1.57433e+08	1.71022e+08	1.26235	0.336111	0.0392609	0.0626797	123246263	1.47129e+08	1.27287e+08	1.28849e+08	1.38651e+08	1.35479e+08	0.376917	-1.40768	1.82245e-06	3.31686e-05	3.14799e+08	370728662	3.96167e+08	355360083	3.60142e+08	3.59439e+08
HMDB0000239	Taurine5,991pos	2.35649e+07	2.16148e+07	1.97394e+07	2.30379e+07	2.24037e+07	2.20722e+07	1.2946	0.37251	0.000525266	0.00434538	3.01393e+07	3.53699e+07	2.79468e+07	2.89303e+07	3.17765e+07	3.08325e+07	1.80843	0.854736	5.13679e-05	0.000333891	1.33934e+07	1.83141e+07	1.5868e+07	1.60778e+07	1.79376e+07	1.70494e+07	0.675599	-0.56576	0.00200248	0.00444453	2.11943e+07	2.41125e+07	2.41922e+07	2.95359e+07	2.71447e+07	2.52359e+07
HMDB0000125	GMP6,78neg	552712	498674	411290	590261	463835	503354	1.7142	0.777537	0.000507044	0.00434538	622329	914098	714022	851777	760579	772561	2.631	1.39561	9.19734e-05	0.000464977	77330	269675	278005	282972	343899	293638	0.384623	-1.37848	0.000225266	0.00075923	634402	687224	707346	958465	829774	763442
HMDB0000812	pa_Sedoheptulose 7-phosphate6,757neg	121917	129655	101809	125393	150791	125913	1.66302	0.733803	0.00111228	0.00843482	98523.2	117018	117150	103779	124751	112244	1.48248	0.568016	0.00270449	0.00713524	11630.5	81475.2	70752.6	90980.5	59646.4	75713.7	0.268112	-1.89909	4.17034e-05	0.000259984	256242	251910	268743	358331	276751	282396
HMDB0001341	AMP6,601neg	308942	207403	240894	258381	228538	248832	1.56774	0.648683	0.00168161	0.0117713	413667	526612	507507	608675	478913	507075	3.19477	1.67571	3.04064e-05	0.000260586	82797.5	173240	149529	140623	171490	158720	0.34284	-1.54439	0.00123257	0.00295169	339949	387498	426304	546268	614772	462958
HMDB0000812	Phosphoenolpyruvic acid6,686neg	522620	646816	509590	611453	723203	602736	1.69106	0.757931	0.00199366	0.0129588	450565	437205	671388	299083	418678	455384	1.27765	0.353487	0.244599	0.289072	93585.8	417675	259185	312074	436764	356424	0.380195	-1.39519	9.17137e-05	0.000458204	997395	1.01877e+06	902585	736801	1.03184e+06	937478
HMDB0000239	UDP-N-acetylglucosamine6,421neg	3.05397e+07	2.83681e+07	3.06026e+07	2.57945e+07	3.66551e+07	3.0392e+07	0.754677	-0.406068	0.00229953	0.0139505	3.39952e+07	3.84393e+07	3.66394e+07	3.45542e+07	3.57658e+07	3.58788e+07	0.890922	-0.166629	0.0267459	0.0459223	3.82978e+07	3.96831e+07	3.63565e+07	4.22229e+07	4.28236e+07	4.02715e+07	0.876323	-0.190465	0.239175	0.286381	3.7437e+07	3.87272e+07	4.44552e+07	5.55386e+07	5.36173e+07	4.59551e+07
HMDB0000239	UDP-glucoronic acid6,655neg	3.14402e+06	2.94925e+06	2.30616e+06	2.85588e+06	3.76917e+06	3.0049e+06	0.708005	-0.498169	0.00276197	0.0144758	1.39063e+06	1.64397e+06	1.58093e+06	1.42004e+06	1.57285e+06	1.52168e+06	0.358535	-1.47981	9.86056e-07	2.24328e-05	3.3211e+06	4.19142e+06	3.75571e+06	4.6276e+06	4.40197e+06	4.24417e+06	0.925229	-0.112118	0.463251	0.507902	3.62386e+06	3.9842e+06	4.80005e+06	5.69645e+06	4.83124e+06	4.58716e+06
HMDB0000092	Fumaric acid6,396neg	50.2653	46.453	46.2293	71.0304	78.8663	58.5689	2.20391	1.14006	0.00301209	0.0144758	57.0767	77.2486	68.2755	80.4471	84.2654	73.4627	2.76435	1.46694	0.000128682	0.000616319	16.8	25.6	19.5	26.3	34.9	26.575	0.239187	-2.06379	0.00166518	0.00378827	73.5231	86.0918	107.195	153.292	135.427	111.106
HMDB0000807	3-Phosphoglyceric acid6,977neg	442836	390833	315189	373372	313289	367104	1.47532	0.561033	0.00302242	0.0144758	300802	512779	536460	432495	323386	421185	1.69267	0.759297	0.0175537	0.0354974	34015.8	255329	230445	222623	286920	248829	0.376203	-1.41042	4.28545e-05	0.000259984	743407	627003	764969	576512	595218	661422
HMDB0000132	IMP6,656neg	6447.88	15085.3	7534.53	9044.28	12267.6	10075.9	0.480523	-1.05732	0.00268483	0.0144758	0	19785.7	0	12980	16545.9	9862.33	0.470338	-1.08823	0.0682542	0.0985894	0	13952	23472.1	23792.2	22658.2	20968.6	0.0944478	-3.40434	8.60691e-07	2.46307e-05	233492	198498	222441	256117	199515	222013
HMDB0000239	Uridine2,274neg	297617	329751	376956	388640	474376	373468	0.614199	-0.703221	0.00340539	0.0154945	496059	658917	554982	611053	495989	563400	0.926558	-0.110047	0.502473	0.537941	706674	516938	550521	585242	779526	608057	0.960381	-0.0583209	0.679747	0.727729	644300	593264	720772	595357	612014	633141
HMDB0000099	L-Glutamic acid6,461neg	543.34	536.34	450.761	531.463	492.617	510.904	1.24915	0.320944	0.00368637	0.0159743	726.927	816.078	722.975	733.393	658.004	731.475	1.78844	0.8387	3.14994e-05	0.000260586	385.159	452.912	356.35	433.462	393.285	409.002	0.420834	-1.24868	1.45892e-05	0.000132762	926.256	908.974	977.114	1139.62	907.464	971.885
HMDB0001273	Guanine4,531pos	1.33615e+06	1.46464e+06	1.61355e+06	1.10462e+06	1.27962e+06	1.35972e+06	1.44171	0.527785	0.00473393	0.0193656	1.54283e+06	2.3094e+06	1.51033e+06	1.80679e+06	1.45565e+06	1.725e+06	1.82903	0.871075	0.00462004	0.0110638	1.17184e+06	979057	788453	868965	1.13602e+06	943124	0.460118	-1.11992	0.015307	0.0257951	2.57541e+06	2.32086e+06	2.69209e+06	1.39235e+06	1.268e+06	2.04974e+06
HMDB0000162	L-Tyrosine5,979pos	152.363	162.749	160.918	126.55	135.802	147.676	0.798343	-0.32492	0.00489461	0.0193656	150.964	171.169	148.053	151.859	125.884	149.586	0.808666	-0.306385	0.0129127	0.0275292	187.63	187.983	161.964	195.657	194.31	184.979	0.841435	-0.249076	0.0994697	0.135227	227.22	190.037	254.008	248.069	179.852	219.837
HMDB0001201	Glucose-6-Phosphate6,962neg	682490	668992	563945	819739	863402	719713	1.41309	0.498849	0.00715192	0.0271177	926926	975202	904549	829587	899597	907172	1.78114	0.832803	7.44887e-06	8.47309e-05	127285	502583	445877	556463	532359	509320	0.303053	-1.72236	0.000136786	0.000541197	1.44208e+06	1.52478e+06	1.49631e+06	2.18153e+06	1.75846e+06	1.68063e+06
HMDB0000812	Phosphocreatine6,664pos	3.38835e+06	3.04526e+06	2.99197e+06	4.05574e+06	3.48414e+06	3.39309e+06	1.31041	0.390014	0.00757085	0.0275579	2.91633e+06	3.13189e+06	3.06737e+06	2.61978e+06	2.41942e+06	2.83096e+06	1.09331	0.128706	0.266151	0.306579	965844	2.90944e+06	2.25354e+06	2.45769e+06	2.73671e+06	2.58934e+06	0.275818	-1.85821	6.58317e-06	6.65632e-05	8.4899e+06	8.14663e+06	1.03097e+07	1.06496e+07	9.34358e+06	9.38788e+06
HMDB0000201	ADP6,968neg	1.53599e+06	1.56028e+06	1392763	1.8709e+06	1.34666e+06	1.54132e+06	1.28537	0.362181	0.00840601	0.0294211	2.34246e+06	4.15272e+06	3.51284e+06	3.72986e+06	3.36263e+06	3.4201e+06	2.85216	1.51206	0.000338507	0.00128351	128236	1.1972e+06	1.10396e+06	1.29356e+06	1.20178e+06	1.19913e+06	0.507262	-0.979198	0.000559876	0.00164351	2.11336e+06	1.88047e+06	2.37057e+06	2.80973e+06	2.64548e+06	2.36392e+06
HMDB0000148	L-Glutamine6,693pos	1126.97	928.375	1144.72	1175.86	1231.38	1121.46	0.80442	-0.313979	0.00887603	0.0299155	1522.48	1791.29	1531.98	1369.89	1161.82	1475.49	1.05837	0.0818392	0.565677	0.598566	1344.86	1419.58	1173.82	1509.59	1473.49	1394.12	0.514659	-0.958313	0.000472386	0.0014329	2954.81	2862.77	2720.9	2990.31	2015.35	2708.83
HMDB0000239	Xanthine3,195neg	47963.5	51761.4	70257.5	66532.2	50467	57396.3	1.42368	0.509626	0.0115411	0.0375084	38258.6	53754.5	53065.1	46602.6	49066.2	48149.4	1.19432	0.256184	0.107197	0.149389	41541.1	31959.3	38967.3	46649.3	43685.9	40315.5	0.0101056	-6.62871	9.56689e-05	0.000458204	4.78343e+06	4.12516e+06	5.06296e+06	3.13012e+06	2.84547e+06	3.98943e+06
HMDB0001401	Glutathione6,436neg	9.35257e+06	9.20794e+06	7.61184e+06	9.37681e+06	8.66981e+06	8.8438e+06	1.23345	0.302705	0.0126375	0.0396557	1.68029e+07	1.7692e+07	1.9524e+07	1.77714e+07	1.35955e+07	1.70771e+07	2.38177	1.25203	7.29001e-05	0.000414619	3.53546e+06	7.85814e+06	6.07114e+06	6.52695e+06	8.22354e+06	7.16994e+06	0.404685	-1.30513	0.00012778	0.000528544	1.48816e+07	1.67062e+07	1.63504e+07	2.14067e+07	1.92419e+07	1.77174e+07
HMDB0000211	N-Acetyl-L-aspartic Acid6,282neg	1.15179e+08	1.02897e+08	1.04907e+08	8.98286e+07	1.65174e+08	1.15597e+08	1.55949	0.641071	0.0154058	0.0467308	9.93392e+07	1.03551e+08	9.30997e+07	8.25376e+07	8.6757e+07	9.30569e+07	1.2554	0.328153	0.0174976	0.0354974	8.27061e+07	8.20047e+07	6.02107e+07	7.92655e+07	7.50191e+07	7.4125e+07	0.56783	-0.81647	5.69033e-05	0.0003046	1.17678e+08	1.22228e+08	1.37457e+08	1.36936e+08	138405650	1.30541e+08
HMDB0000812	Pantothenic acid5,644neg	3.15951e+07	2.90182e+07	1.51739e+07	1.59962e+07	4.73379e+07	2.78243e+07	0.590992	-0.758789	0.0187592	0.0550673	2.73445e+07	5.0674e+07	4.43065e+07	5.48236e+07	4.18324e+07	4.37962e+07	0.930239	-0.104326	0.620884	0.64943	6.89393e+07	4.75573e+07	3.5892e+07	5.18981e+07	5.29749e+07	4.70806e+07	0.413423	-1.27431	0.000211663	0.00074082	1.3147e+08	9.76601e+07	1.19472e+08	1.27798e+08	9.30003e+07	1.1388e+08
HMDB0000807	6-Phosphogluconic acid6,953neg	53392.7	63117.2	55967.9	72306	39693.5	56895.5	1.3965	0.481819	0.0195227	0.0555176	28393.2	62369.6	50446.8	47347.8	47416.5	47194.8	1.1584	0.212134	0.348475	0.382063	4471.27	43989.3	37299.2	44365.9	37311.1	40741.4	0.17039	-2.55309	8.59871e-08	7.82483e-06	225446	219873	262759	244079	243379	239107
HMDB0000132	Inosine4,105neg	49481.1	51431.6	53698.3	51520.3	100741	61374.5	1.81466	0.859703	0.0224888	0.0601907	36536.2	55243.3	43164.5	43847	45903.2	44938.8	1.32871	0.410027	0.0222325	0.0412889	30843.7	32456.5	31188.3	32206.2	39434.6	33821.4	0.133381	-2.90638	4.11296e-06	6.01847e-05	247861	218829	309708	242124	249329	253570
HMDB0000156	myo-Inositol6,722neg	4.23043e+06	3.80105e+06	4.01375e+06	4.07589e+06	4.99996e+06	4.22422e+06	1.19892	0.261732	0.0220983	0.0601907	3.35155e+06	3.52282e+06	3.00998e+06	2.81289e+06	2.76497e+06	3.09244e+06	0.877698	-0.188204	0.111525	0.151474	3.87469e+06	3.55806e+06	2.97938e+06	3.76366e+06	3.79233e+06	3.52336e+06	0.589087	-0.763448	0.000250917	0.00081548	6.37789e+06	5.27859e+06	6.38802e+06	6.55373e+06	5.30704e+06	5.98105e+06
HMDB0000158	Malic acid6,553neg	38.2	38.8	36.4	35.6	40.7	37.94	1.10291	0.141311	0.026288	0.0683488	46.1807	52.8236	58.7702	49.0512	43.5303	50.0712	1.45556	0.541573	0.00183793	0.0052266	36.8	32.2	32.3	37.3	35.8	34.4	0.519515	-0.944762	4.62959e-06	6.01847e-05	64.9158	62.4864	66.1791	73.8203	63.6763	66.2156
HMDB0000239	Uracil2,29pos	87813.3	79950.6	87815.1	137145	140332	106611	0.540685	-0.88714	0.0305263	0.0758846	123038	179739	111381	227072	184646	165175	0.837697	-0.2555	0.498553	0.537941	186828	135121	126483	215956	311152	197178	1.14492	0.195245	0.546943	0.592522	158654	169633	157679	163807	211328	172220
HMDB0000008	3-Hydroxybutyric acid5,228neg	160766	239651	242732	161190	224983	205864	1.3904	0.475499	0.0308542	0.0758846	150024	209880	160316	100552	101560	144467	0.975721	-0.0354593	0.900508	0.910513	274763	151244	179968	98984.1	162049	148061	0.691212	-0.5328	0.0995624	0.135227	244483	233345	291402	148631	153166	214205
HMDB0000239	UMP6,625neg	1.43382e+06	1.0048e+06	985216	1.52661e+06	1.10971e+06	1.21203e+06	1.30086	0.379465	0.0339325	0.0807931	2.23308e+06	2.5343e+06	2.53448e+06	2.72678e+06	2.61402e+06	2.52853e+06	2.71385	1.44034	6.97025e-07	2.11431e-05	627024	929966	863598	931213	1.00208e+06	931715	0.406498	-1.29868	0.000106225	0.000480207	2.09727e+06	2.08325e+06	2.02033e+06	2.82835e+06	2.43106e+06	2.29205e+06
HMDB0000132	Hypoxanthine2,351pos	174191	225167	199285	261920	372422	246597	0.70636	-0.501524	0.0346256	0.0807931	158610	266602	143606	253905	286440	221833	0.635424	-0.654208	0.0213011	0.0412889	299689	349635	261844	382817	402142	349109	0.0947026	-3.40045	0.000924217	0.00227307	5.56189e+06	3.71523e+06	3.87828e+06	2.66404e+06	2.61243e+06	3.68638e+06
HMDB0000082	Cytosine3,833pos	517559	396892	331615	234839	726993	441580	0.661785	-0.595565	0.0375964	0.0855319	438823	526010	282946	240890	663645	430463	0.645125	-0.63235	0.0516405	0.0783214	499554	818437	654982	647793	547808	667255	0.444788	-1.16881	0.0455993	0.0680251	716510	1.38671e+06	1.16274e+06	1.73597e+06	2.4989e+06	1.50017e+06
HMDB0002013	CDP7,01neg	168155	166768	121909	198415	161048	163259	1.25181	0.324012	0.0420771	0.0933835	259521	407071	339282	354300	323903	336815	2.58257	1.36881	0.000167419	0.000725482	8588.1	131852	110167	156699	122957	130419	0.561	-0.833926	0.0013852	0.00323213	204595	195585	273215	266415	222566	232475
HMDB0059655	2-Hydroxyglutaric acid6,527neg	1.75	1.85	2.16	3.12	2.31	2.238	1.33413	0.415897	0.0431001	0.0933835	1.69	1.78	1.7	1.73	1.44	1.668	0.994337	-0.00819348	0.916679	0.916679	1.68	1.73	1.49	1.71	1.78	1.6775	0.761807	-0.392502	0.0657929	0.0935492	2.81	1.96	2.45	2.19	1.6	2.202
HMDB0000092	Fructose5,579neg	3.73188e+06	4.5829e+06	6.32948e+06	8.66233e+06	7.4441e+06	6.15014e+06	1.44402	0.530089	0.0730827	0.154663	3.27256e+06	4.30972e+06	3.20856e+06	3.57454e+06	3.72195e+06	3.61747e+06	0.849361	-0.235551	0.307163	0.345084	4.57729e+06	3.30789e+06	3.23068e+06	4.71072e+06	5.78689e+06	4.25904e+06	0.866096	-0.207401	0.279449	0.326024	4.8943e+06	4.64224e+06	5.36498e+06	5.08819e+06	4.59791e+06	4.91752e+06
HMDB0000812	Oxoglutaric acid6,157neg	46.979	55.0985	31.1	48.3475	81.7543	52.6559	1.41739	0.503232	0.0778306	0.160968	80.1993	74.2597	60.9426	56.0714	65.8795	67.4705	1.81616	0.860895	0.00102276	0.00344708	32.6	40.2	28.1	39.7	40.6	37.15	0.655719	-0.60885	0.00670194	0.0129761	53.912	62.9757	61.9205	61.8684	42.6	56.6553
HMDB0000902	NADH6,626pos	108203	90292.3	74606.6	120066	111262	100886	1.19748	0.259997	0.0876298	0.177207	127383	132893	103986	154458	119266	127597	1.51453	0.598868	0.00602213	0.0140516	69808.8	78178.3	69782.2	87301.3	101734	84248.9	0.807374	-0.308691	0.0261411	0.0403194	105460	98889.4	104050	116491	96856.1	104349
HMDB0005765	GDP7,117neg	178355	192768	170605	254683	170173	193317	1.22219	0.289472	0.0910416	0.180104	242531	424759	363760	359314	338034	345680	2.18546	1.12794	0.00142842	0.0045629	20749.2	152406	128816	208924	142542	158172	0.547409	-0.869309	0.00083785	0.00227307	268628	251312	289402	343799	291594	288947
HMDB0001413	Citrulline6,858pos	140576	178673	194001	209319	215613	187636	0.893367	-0.162675	0.107659	0.20213	145573	149177	139463	125600	111602	134283	0.639343	-0.645338	0.000136022	0.0006189	276964	224875	191411	216501	207345	210033	0.519063	-0.946018	0.00220899	0.00471405	473205	400946	482490	383736	282813	404638
HMDB0000064	CTP7,094pos	323620	366083	276169	438242	310879	342998	1.1894	0.250228	0.106244	0.20213	516880	736295	595643	598778	615527	612624	2.12436	1.08703	0.000226817	0.000938198	13223.9	282359	233938	365275	271950	288380	0.710877	-0.492328	0.00853757	0.0158555	430439	402905	450323	406477	338197	405668
HMDB0000201	Adenosine2,289pos	200786	279386	254147	666546	552751	390723	1.61544	0.691927	0.108839	0.20213	302732	406784	273473	344924	382269	342036	1.41414	0.499929	0.0581055	0.0852839	187067	169837	178698	302268	316669	241868	0.135019	-2.88877	0.00058881	0.00167443	1.6817e+06	1.62945e+06	2.3761e+06	2.19105e+06	1.07853e+06	1.79137e+06
HMDB0000239	UDP-glucose6,506neg	1.6679e+06	1.73005e+06	1.45097e+06	1.7733e+06	2.09357e+06	1.74316e+06	1.11261	0.153947	0.114665	0.204807	3.18358e+06	3.00064e+06	2.878e+06	3.07266e+06	3.13642e+06	3.05426e+06	1.94945	0.963066	6.49185e-07	2.11431e-05	1.21463e+06	1.51959e+06	1.40929e+06	1.57865e+06	1.75939e+06	1.56673e+06	0.657023	-0.605984	0.0203235	0.0324463	1.92466e+06	1.7942e+06	2.44429e+06	3.03467e+06	2.72512e+06	2.38459e+06
HMDB0000062	L-Cystathionine7,573pos	974678	944030	824175	966104	806298	903057	0.900235	-0.151626	0.114782	0.204807	2.99408e+06	3.34322e+06	2.59687e+06	2.73106e+06	2.82821e+06	2.89869e+06	2.88963	1.53088	6.71046e-06	8.47309e-05	690617	1.18124e+06	877470	891259	1.06257e+06	1.00313e+06	0.41247	-1.27764	2.52418e-05	0.000176693	2.23079e+06	2.30935e+06	2.5028e+06	2.85676e+06	2.26041e+06	2.43202e+06
HMDB0000195	L-Alanine6,465neg	186.407	152.199	116.447	166.881	365.215	197.43	1.50713	0.5918	0.11814	0.206745	196.396	199.456	145.171	171.618	226.925	187.913	1.43448	0.520527	0.0307297	0.0508437	120.712	128.367	89.1827	166.638	139.803	130.998	0.458078	-1.12633	0.000857331	0.00227307	236.588	293.07	252.36	359.375	288.467	285.972
HMDB0000064	Creatinine3,105pos	4.28876e+06	2.13196e+06	4.18651e+06	3.33797e+06	2.33509e+06	3.25606e+06	1.27008	0.344923	0.128662	0.22091	3.25125e+06	4.54696e+06	2.94052e+06	3.65107e+06	3.4779e+06	3.57354e+06	1.39392	0.479151	0.0346852	0.0563635	2.4145e+06	3.22679e+06	2.74229e+06	2.02526e+06	2.26029e+06	2.56366e+06	0.0640868	-3.96383	1.85692e-07	8.44899e-06	3.72746e+07	3.85337e+07	4.4795e+07	3.65349e+07	4.28764e+07	4.00029e+07
HMDB0000134	gamma-Glu-alpha-aminobutyryl-gly6,455pos	59475.7	60456.8	65302.7	57597.1	116082	71783	0.809603	-0.304714	0.136368	0.229805	307362	246395	227159	265709	226136	254552	2.87096	1.52153	3.99987e-05	0.000303323	68954.4	90991.2	93467.3	102271	67928.2	88664.4	1.27643	0.352112	0.08075	0.11305	53364.9	61052.8	78819.6	66970.1	87107.2	69462.9
HMDB0000641	L-Histidine10,43neg	101.686	108.317	110.493	130.592	133.862	116.99	0.910596	-0.135118	0.144377	0.238879	104.235	115.422	99.707	103.532	79.6813	100.515	0.782365	-0.354086	0.022015	0.0412889	142.656	133.392	105.621	141.259	133.633	128.476	0.858131	-0.220731	0.108788	0.143474	165.357	138.134	166.069	155.134	123.889	149.716
HMDB0000812	Oxidized glutathione6,904neg	5.70954e+06	5.39142e+06	4.92135e+06	7.43032e+06	8.20895e+06	6.33231e+06	1.16271	0.217489	0.15066	0.239661	6.2969e+06	8.04617e+06	5.92796e+06	7.53482e+06	8.57066e+06	7.2753e+06	1.33585	0.417763	0.0289071	0.0487139	4.08933e+06	5.35998e+06	4.5188e+06	5.48522e+06	6.42071e+06	5.44618e+06	0.624569	-0.679067	0.0122245	0.0213929	7.23954e+06	6.99924e+06	8.10711e+06	1.09603e+07	1.02933e+07	8.7199e+06
HMDB0000162	L-Threonine6,709pos	603.723	576.466	552.514	733.649	657.713	624.813	0.910954	-0.13455	0.149729	0.239661	895.578	943.864	756.454	782.431	616.562	798.978	1.16488	0.220181	0.182699	0.227748	752.689	709.124	575.289	795.487	663.655	685.889	0.840606	-0.250499	0.147513	0.186727	967.589	775.337	837.062	891.566	608.177	815.946
HMDB0000162	L-Serine6,85pos	325.701	227.539	259.552	226.724	317.184	271.34	0.885682	-0.175139	0.152751	0.239661	311.543	362.503	340.73	291.925	265.507	314.442	1.02637	0.0375522	0.783213	0.800813	257.753	301.274	246.694	359.059	318.423	306.363	0.876691	-0.18986	0.258753	0.305799	386.272	368.088	288.029	412.097	292.781	349.453
HMDB0000172	L-Phenylalanine5,573neg	218.986	211.852	219.098	265.374	285.925	240.247	0.901802	-0.149117	0.166895	0.256642	206.287	298.308	186.448	208.298	178.792	215.627	0.809386	-0.3051	0.141869	0.184429	273.629	283.906	202.765	285.23	293.729	266.408	0.866205	-0.20722	0.203813	0.254068	340.654	283.01	343.748	329.597	240.777	307.557
HMDB0000125	Glycine6,748pos	339746	323302	223380	186839	124522	239558	1.327	0.408168	0.169215	0.256642	418947	348323	241341	187186	148039	268767	1.4888	0.574152	0.2265	0.27482	180267	288469	179705	144882	109047	180526	1.09923	0.136491	0.740156	0.774186	240448	202285	183110	107030	88275.2	164230
HMDB0000162	L-Tryptophan5,407pos	36.8	40.4456	40.9311	51.9224	50.7	44.1598	0.913809	-0.130036	0.177082	0.259654	40.6	43.5935	35.952	41.1542	33.1	38.88	0.804552	-0.313743	0.0230009	0.0418617	49.7	46.3	41.6	54.3	51.1	48.325	0.80088	-0.320343	0.0356585	0.0540821	70.3207	57.0601	63.3463	61.5724	49.4	60.3399
HMDB0000807	5-Oxoproline6,704pos	5.32334e+07	4.74938e+07	5.41453e+07	6.1824e+07	7.60317e+07	5.85456e+07	0.897318	-0.156308	0.175419	0.259654	7.05185e+07	7.8124e+07	7.25516e+07	6.9941e+07	6.7102e+07	7.16474e+07	1.09813	0.135046	0.175188	0.221418	6.03327e+07	6.31778e+07	5.52483e+07	6.70554e+07	7.54989e+07	6.52451e+07	0.715368	-0.483242	0.00222752	0.00471405	8.35514e+07	8.70265e+07	99229098	100716167	8.55014e+07	9.12049e+07
HMDB0000172	L-Methionine6,019pos	98.4914	109.477	108.584	127.744	126.511	114.162	0.930285	-0.104255	0.17976	0.259654	112.148	131.506	99.7093	113.533	97.1294	110.805	0.902933	-0.147309	0.233254	0.279292	124.722	123.104	104.574	126.035	137.154	122.717	0.806598	-0.310079	0.0635713	0.0918252	167.939	170.045	154.243	156.758	111.722	152.141
HMDB0000082	Dimethylglycine6,465neg	1.10405e+06	922898	797214	1.19275e+06	1.10089e+06	1.02356e+06	1.10529	0.144425	0.194824	0.26862	1.89736e+06	2.131e+06	1.73571e+06	1.78991e+06	1.66666e+06	1.84413e+06	1.99138	0.993765	9.09882e-05	0.000464977	749726	1.09224e+06	763087	826357	1.02254e+06	926057	0.353955	-1.49836	1.77143e-05	0.000146546	2.98359e+06	2.32563e+06	2.44123e+06	2.87934e+06	2.45178e+06	2.61631e+06
HMDB0000045	ATP6,964neg	3.02145e+06	3.65831e+06	2.39251e+06	4.74904e+06	3.50522e+06	3.46531e+06	1.17186	0.228797	0.193829	0.26862	5.206e+06	8.70788e+06	8.05297e+06	9.22004e+06	8.80916e+06	7.99921e+06	2.70508	1.43567	0.000732249	0.00256287	129988	2.53397e+06	2.26162e+06	3.97055e+06	3.06229e+06	2.95711e+06	0.553526	-0.853276	0.00977218	0.0177854	5.0164e+06	4.20568e+06	5.13032e+06	7.322e+06	5.03713e+06	5.3423e+06
HMDB0000172	L-Lactic acid5,474neg	1360.82	1728.94	1511.83	1748.35	1847.76	1639.54	1.09072	0.125282	0.194806	0.26862	977.025	988.909	1138.22	1038.82	455.925	919.78	0.611893	-0.708649	0.0122588	0.0272085	1544.56	1607.9	1156.81	1508.54	1739.43	1503.17	0.683936	-0.548066	0.0135292	0.0232294	2420.96	2210.29	2518.51	2239.36	1600.01	2197.82
HMDB0000538	Betaine6,134pos	2.05598e+08	218160739	2.17817e+08	2.47729e+08	2.76578e+08	2.33177e+08	1.06882	0.0960214	0.201497	0.273674	2.31567e+08	2.15907e+08	2.0786e+08	1.83904e+08	1.66605e+08	2.01169e+08	0.922105	-0.116998	0.312219	0.346487	2.31308e+08	2.28321e+08	1.89772e+08	2.31393e+08	223163594	2.18162e+08	0.801464	-0.319291	0.00446443	0.0088318	2.74331e+08	2.68296e+08	2.94052e+08	2.8303e+08	2.41316e+08	2.72205e+08
HMDB0001413	Citric acid7,585neg	45.0197	44.4939	42.8321	51.9682	56.8	48.2228	0.940474	-0.0885407	0.218706	0.29268	49.0124	50.4996	43.661	46.3506	41.3884	46.1824	0.900681	-0.150912	0.12022	0.160882	68	54.9	44.4	54.8	51	51.275	0.699311	-0.515994	0.000911252	0.00227307	70.7089	68.2256	75.6309	83.9213	68.1242	73.3222
HMDB0001413	Choline10,232pos	4.819e+07	4.73626e+07	5.40581e+07	6.80063e+07	5.90387e+07	5.53312e+07	1.09135	0.126117	0.224217	0.295707	5.78663e+07	6.23261e+07	5.05878e+07	5.80306e+07	5.0978e+07	5.59578e+07	1.10371	0.142363	0.290647	0.330612	5.04758e+07	4.9998e+07	3.87263e+07	5.58271e+07	5.82472e+07	5.06996e+07	0.728657	-0.456689	0.0110679	0.0197486	7.42634e+07	7.18513e+07	7.36104e+07	7.25132e+07	5.56597e+07	6.95796e+07
HMDB0000538	Butanoyl-Carnitine5,932pos	1.10827e+08	1.08313e+08	9.64818e+07	8.17628e+07	121201795	1.03717e+08	1.06431	0.0899171	0.231051	0.300366	6.9806e+07	7.98997e+07	6.95303e+07	7.21906e+07	6.38037e+07	7.10461e+07	0.729049	-0.455912	0.000250855	0.000992513	9.80932e+07	1.02397e+08	8.97405e+07	9.65825e+07	1.01081e+08	9.74503e+07	0.562894	-0.829066	0.00020466	0.00074082	1.5125e+08	1.73307e+08	1.86536e+08	1.99715e+08	1.54811e+08	1.73124e+08
HMDB0001413	cis-Aconitic acid6,689neg	3.27466e+06	2.9555e+06	2.78834e+06	2.86543e+06	4.37519e+06	3.25182e+06	0.925232	-0.112112	0.253572	0.325	3.32383e+06	3.27788e+06	2.65252e+06	2.75029e+06	2.81298e+06	2.9635e+06	0.843197	-0.246059	0.0534114	0.0796793	2.20297e+06	3.84356e+06	2.94575e+06	3.74372e+06	3.52538e+06	3.5146e+06	0.593893	-0.751725	0.000461123	0.0014329	5.94322e+06	4.97592e+06	5.81711e+06	6.90853e+06	5.94473e+06	5.9179e+06
HMDB0000812	Pyridoxine1,628pos	2.50095e+07	2.8345e+07	2.45384e+07	2.62616e+07	3.10588e+07	2.70427e+07	0.953203	-0.0691452	0.268067	0.334166	2.49706e+07	2.68708e+07	1.632e+07	2.20834e+07	1.79688e+07	2.16427e+07	0.762865	-0.390501	0.0434982	0.0682471	3.53325e+07	3.05216e+07	2.38272e+07	2.75874e+07	3.1545e+07	2.83703e+07	0.848409	-0.237167	0.218077	0.265611	3.88888e+07	3.87233e+07	3.74293e+07	2.6536e+07	2.56197e+07	3.34394e+07
HMDB0000008	2-Hydroxybutyric acid3,964neg	23141.1	29690.8	34625.3	20121.4	49045.3	31324.8	1.15547	0.208477	0.26609	0.334166	21754.8	27368.5	19362	18779.1	15188.2	20490.5	0.755827	-0.403871	0.108348	0.149389	35803.6	32126	33034.5	21670.2	21609.3	27110	0.80918	-0.305467	0.462301	0.507902	33498.7	28451.5	57509.4	15364.5	32691.3	33503.1
HMDB0000812	Ornithine12,417neg	131.818	154.202	154.548	163.281	218.22	164.414	0.931674	-0.102102	0.28193	0.346698	120.847	133.581	110.514	126.915	106.515	119.675	0.678152	-0.560319	0.0028938	0.00727953	189.642	172.944	144.38	181.47	207.091	176.472	0.865346	-0.208651	0.21891	0.265611	217.819	173.714	247.225	213.727	167.174	203.932
HMDB0000292	Xanthosine4,314neg	18307.5	12983.3	16158.3	6438	15775.3	13932.5	1.17057	0.227205	0.300239	0.364289	2535.52	7393.98	8812.05	3560.37	7181.79	5896.74	0.495427	-1.01326	0.101316	0.144058	10147.2	21186.2	9778.7	5842.18	10802.4	11902.4	0.105117	-3.24993	0.0163764	0.0270955	88880	69853.7	83030.8	99390.3	224992	113229
HMDB0000195	L-Arginine11,705pos	166.37	163.37	177.634	213.317	230.736	190.285	0.948256	-0.0766517	0.307839	0.368597	154.305	163.354	130.272	151.741	115.485	143.032	0.712775	-0.488482	0.0087802	0.019975	227.297	201.033	160.077	220.235	221.329	200.669	0.906207	-0.142088	0.358999	0.408361	258.541	221.332	236.141	223.672	167.505	221.438
HMDB0000239	Thiamine10,794pos	587822	606643	576326	813374	885579	693949	0.930932	-0.103253	0.320382	0.378634	533630	517859	468653	552798	557858	526160	0.705843	-0.502581	0.0262503	0.0459223	675539	663994	560578	796420	960747	745435	0.831718	-0.265834	0.107388	0.143474	867207	889646	933485	972282	818677	896259
HMDB0240586	GTP7,044neg	179974	229704	140525	330407	270717	230265	1.10179	0.139852	0.327638	0.382244	291266	496622	427983	495886	508140	443980	2.12439	1.08705	0.00295981	0.00727953	20532.5	181725	164798	294234	195209	208992	0.60848	-0.716719	0.00729595	0.0138319	330153	295489	322760	427623	341302	343465
HMDB0000812	NADP6,954pos	124619	142239	110593	146950	127669	130414	1.04853	0.0683698	0.352997	0.392234	206025	242114	210690	209024	213053	216181	1.7381	0.797508	0.000563506	0.00205116	32747.6	151742	98517.3	97138.4	150115	124378	0.993956	-0.00874575	0.967244	0.977992	124891	143340	106460	152048	98933.6	125134
HMDB0000082	Dihydroxyacetone phosphate6,7neg	188407	167605	159235	132249	203887	170277	1.06299	0.0881323	0.353442	0.392234	102100	82729.2	83664.8	79431.4	87574.9	87100.1	0.543744	-0.879001	0.0130083	0.0275292	52204	129046	114086	223385	174228	160186	1.00106	0.00153124	0.995263	0.995263	183281	168676	185166	160676	102282	160016
HMDB0001201	Glucose5,964neg	3.12214e+07	3.18949e+07	2.94287e+07	2.87974e+07	3.48052e+07	3.12295e+07	1.02998	0.0426155	0.341108	0.392234	2.77884e+07	2.55799e+07	1.88156e+07	1.85222e+07	1.47301e+07	2.10872e+07	0.695477	-0.523926	0.0253343	0.0452044	3.65223e+07	3.4976e+07	2.57973e+07	3.19823e+07	2.85266e+07	3.03205e+07	0.945512	-0.0808318	0.724944	0.767092	4.42857e+07	3.18363e+07	3.46292e+07	2.94891e+07	2.0099e+07	3.20678e+07
HMDB0000158	L-Valine6,179neg	440.356	425.364	426.538	492.842	616.567	480.334	1.04868	0.0685802	0.350261	0.392234	297.409	366.16	287.867	437.393	308.234	339.413	0.74102	-0.432416	0.0466531	0.0719565	437.865	459.347	339.607	493.818	539.366	458.035	0.785239	-0.348796	0.14774	0.186727	706.763	470.98	550.594	737.486	450.706	583.306
HMDB0000807	Acetylcarnitine6,589pos	714923	479107	630940	545645	1.08843e+06	691810	1.06143	0.0860063	0.381151	0.412914	438115	461455	418177	334175	305307	391445	0.600586	-0.735558	0.00159193	0.00467308	552642	712520	557539	595040	741992	651773	0.316617	-1.65919	0.000110817	0.000480207	1.60477e+06	2.02038e+06	1.86133e+06	2.44655e+06	2.35974e+06	2.05855e+06
HMDB0000812	pa_Itaconic acid6,455neg	2.13583e+06	2.04734e+06	2.05278e+06	2.39154e+06	3.91561e+06	2.50862e+06	0.944806	-0.0819103	0.3807	0.412914	2.14597e+06	2.1423e+06	1.93547e+06	2.38618e+06	2.56796e+06	2.23558e+06	0.841971	-0.248158	0.14835	0.190139	1.46342e+06	2.45176e+06	2.02778e+06	3.16553e+06	2.97561e+06	2.65517e+06	0.611976	-0.708452	0.0192402	0.0312653	3.57664e+06	3.17726e+06	4.26404e+06	5.54667e+06	5.12881e+06	4.33868e+06
HMDB0000239	UDP6,939neg	833009	935816	750851	1.04819e+06	1.00901e+06	915375	1.02015	0.0287872	0.420821	0.440169	1.33104e+06	2.38575e+06	1.99934e+06	1.92239e+06	1.87631e+06	1.90296e+06	2.12079	1.0846	0.00155765	0.00467308	413851	833210	767331	1.08873e+06	899894	897291	0.650017	-0.62145	0.0224623	0.0352425	1.12755e+06	1.13172e+06	1.3424e+06	1.86985e+06	1.43053e+06	1.38041e+06
HMDB0000812	pa_Hypotaurine6,513pos	998712	927226	779887	973435	548164	845485	1.03035	0.0431278	0.41684	0.440169	1.03892e+06	1.17325e+06	860905	874142	823200	954082	1.16269	0.217463	0.217841	0.267886	640049	1.02816e+06	746787	697490	809902	820584	0.393923	-1.34402	0.00020948	0.00074082	2.1757e+06	2.26996e+06	2.42891e+06	1.9731e+06	1.56788e+06	2.08311e+06
HMDB0000195	L-Asparagine6,945pos	26.7	18.5	19.6	24.2	27.3	23.26	1.02242	0.0319846	0.419276	0.440169	21.2	26.2	21.4	21.4	21	22.24	0.977582	-0.0327098	0.773247	0.799607	20.2	21.3	20.3	22.5	26.9	22.75	0.988271	-0.0170213	0.915791	0.93637	25.8	19.9	23.7	27.9	17.8	23.02
HMDB0000177	L-Isoleucine5,839pos	375.528	388.002	410.837	496.941	504.797	435.221	0.984892	-0.0219622	0.431236	0.445938	372.41	392.565	336.07	373.076	273.981	349.62	0.79118	-0.337922	0.0214914	0.0412889	480.208	467.358	384.146	427.015	489.07	441.897	0.840971	-0.249872	0.0590905	0.0867296	594.487	474.148	579.803	521.494	457.373	525.461
HMDB0000239	UTP6,992neg	1.05961e+06	1.41107e+06	828662	1.57993e+06	1.50552e+06	1.27696e+06	0.9691	-0.045283	0.447784	0.457847	2.1102e+06	3.38879e+06	3.18938e+06	3.3691e+06	3.84294e+06	3.18008e+06	2.4134	1.27107	0.00274432	0.00713524	56258.3	923293	904312	2.12728e+06	1.31582e+06	1.31768e+06	0.668435	-0.581141	0.134586	0.174962	1.74802e+06	1.44572e+06	1.83659e+06	2.96364e+06	1.86246e+06	1.97129e+06
HMDB0000172	L-Lysine12,348pos	354.624	365.106	378.873	511.251	471.595	416.29	0.99368	-0.00914642	0.475804	0.481091	311.355	317.224	255.4	295.405	238.99	283.675	0.67713	-0.562495	0.00202787	0.005592	472.853	428.723	344.878	454.193	447.954	418.937	0.890375	-0.167515	0.303022	0.349051	541.22	476.169	528.8	467.764	338.637	470.518
HMDB0000239	Pyruvic acid1,887neg	5923.44	2874	5642.25	6524.97	6278.5	5448.63	0.999915	-0.000123052	0.499853	0.499853	3272.75	3443.56	3103.46	2749.72	5496.23	3613.14	0.663072	-0.592762	0.140105	0.184429	4314.84	4014.82	4220.7	8669.17	4891.69	5449.09	0.951838	-0.0712119	0.815177	0.842967	7320.76	4089.37	5350.95	5496.14	6366.84	5724.81

## Sheet: Final
			Peak intensities																				LTED vs parental				KO1 vs LTED										KO2 vs LTED
id HMDB	Kegg compund identifier	Metabolite	C_parental_1	C_parental_2	C_parental_3	C_parental_4	C_parental_5	C_LTED_1	C_LTED_2	C_LTED_3	C_LTED_4	C_LTED_5	C_KO1_1	C_KO1_2	C_KO1_3	C_KO1_4	C_KO1_5	C_KO2_1	C_KO2_2	C_KO2_3	C_KO2_4	C_KO2_5	foldchange	log2FC	pcal	padj	foldchange	log2FC	pcal	padj	C_KO2_1	C_KO2_2	C_KO2_3	C_KO2_4	C_KO2_5		foldchange	log2FC	pcal	padj	C_LTED_2	C_LTED_1	C_LTED_3	C_LTED_4	C_LTED_5
HMDB0000008	C05984	2-Hydroxybutyric acid3,964neg	33498.7	28451.5	57509.4	15364.5	32691.3	32126	35803.6	33034.5	21670.2	21609.3	23141.1	29690.8	34625.3	20121.4	49045.3	21754.8	27368.5	19362	18779.1	15188.2	0.80918	-0.305467	0.462301	0.507902	1.15547	0.208477	0.26609	0.334166	21754.8	27368.5	19362	18779.1	15188.2	20490.5	0.755827	-0.403871	0.108348	0.149389	35803.6	32126	33034.5	21670.2	21609.3	27110
HMDB0059655	C01087	2-Hydroxyglutaric acid6,527neg	2.80855	1.95626	2.44955	2.18889	1.60266	1.73243	1.67869	1.4892	1.71248	1.77978	1.7499	1.85488	2.15912	3.11638	2.30869	1.69234	1.77713	1.70267	1.72816	1.4425	0.761807	-0.392502	0.0657929	0.0935492	1.33413	0.415897	0.0431001	0.0933835	1.69	1.78	1.7	1.73	1.44	1.668	0.994337	-0.00819348	0.916679	0.916679	1.68	1.73	1.49	1.71	1.78	1.6775
HMDB0000357	C01089	3-Hydroxybutyric acid5,228neg	244483	233345	291402	148631	153166	151244	274763	179968	98984.1	162049	160766	239651	242732	161190	224983	150024	209880	160316	100552	101560	0.691212	-0.5328	0.0995624	0.135227	1.3904	0.475499	0.0308542	0.0758846	150024	209880	160316	100552	101560	144467	0.975721	-0.0354593	0.900508	0.910513	274763	151244	179968	98984.1	162049	148061
HMDB0000807	C00197	3-Phosphoglyceric acid6,977neg	743407	627003	764969	576512	595218	255329	34015.8	230445	222623	286920	442836	390833	315189	373372	313289	300802	512779	536460	432495	323386	0.376203	-1.41042	4.28545e-05	0.000259984	1.47532	0.561033	0.00302242	0.0144758	300802	512779	536460	432495	323386	421185	1.69267	0.759297	0.0175537	0.0354974	34015.8	255329	230445	222623	286920	248829
HMDB0000267	C01879	5-Oxoproline6,704pos	8.35514e+07	8.70265e+07	9.92291e+07	1.00716e+08	8.55014e+07	6.31778e+07	6.03327e+07	5.52483e+07	6.70554e+07	7.54989e+07	5.32334e+07	4.74938e+07	5.41453e+07	6.1824e+07	7.60317e+07	7.05185e+07	7.8124e+07	7.25516e+07	6.9941e+07	6.7102e+07	0.715368	-0.483242	0.00222752	0.00471405	0.897318	-0.156308	0.175419	0.259654	7.05185e+07	7.8124e+07	7.25516e+07	6.9941e+07	6.7102e+07	7.16474e+07	1.09813	0.135046	0.175188	0.221418	6.03327e+07	6.31778e+07	5.52483e+07	6.70554e+07	7.54989e+07	6.52451e+07
HMDB0001316	C00345	6-Phosphogluconic acid6,953neg	225446	219873	262759	244079	243379	43989.3	4471.27	37299.2	44365.9	37311.1	53392.7	63117.2	55967.9	72306	39693.5	28393.2	62369.6	50446.8	47347.8	47416.5	0.17039	-2.55309	8.59871e-08	7.82483e-06	1.3965	0.481819	0.0195227	0.0555176	28393.2	62369.6	50446.8	47347.8	47416.5	47194.8	1.1584	0.212134	0.348475	0.382063	4471.27	43989.3	37299.2	44365.9	37311.1	40741.4
HMDB0000201	C02571	Acetylcarnitine6,589pos	1.60477e+06	2.02038e+06	1.86133e+06	2.44655e+06	2.35974e+06	712520	552642	557539	595040	741992	714923	479107	630940	545645	1.08843e+06	438115	461455	418177	334175	305307	0.316617	-1.65919	0.000110817	0.000480207	1.06143	0.0860063	0.381151	0.412914	438115	461455	418177	334175	305307	391445	0.600586	-0.735558	0.00159193	0.00467308	552642	712520	557539	595040	741992	651773
HMDB0000050	C00212	Adenosine2,289pos	1.6817e+06	1.62945e+06	2.3761e+06	2.19105e+06	1.07853e+06	169837	187067	178698	302268	316669	200786	279386	254147	666546	552751	302732	406784	273473	344924	382269	0.135019	-2.88877	0.00058881	0.00167443	1.61544	0.691927	0.108839	0.20213	302732	406784	273473	344924	382269	342036	1.41414	0.499929	0.0581055	0.0852839	187067	169837	178698	302268	316669	241868
HMDB0001341	C00008	ADP6,968neg	2.11336e+06	1.88047e+06	2.37057e+06	2.80973e+06	2.64548e+06	1.1972e+06	128236	1.10396e+06	1.29356e+06	1.20178e+06	1.53599e+06	1.56028e+06	1.39276e+06	1.8709e+06	1.34666e+06	2.34246e+06	4.15272e+06	3.51284e+06	3.72986e+06	3.36263e+06	0.507262	-0.979198	0.000559876	0.00164351	1.28537	0.362181	0.00840601	0.0294211	2.34246e+06	4.15272e+06	3.51284e+06	3.72986e+06	3.36263e+06	3.4201e+06	2.85216	1.51206	0.000338507	0.00128351	128236	1.1972e+06	1.10396e+06	1.29356e+06	1.20178e+06	1.19913e+06
HMDB0000538	C00020	AMP6,601neg	339949	387498	426304	546268	614772	173240	82797.5	149529	140623	171490	308942	207403	240894	258381	228538	413667	526612	507507	608675	478913	0.34284	-1.54439	0.00123257	0.00295169	1.56774	0.648683	0.00168161	0.0117713	413667	526612	507507	608675	478913	507075	3.19477	1.67571	3.04064e-05	0.000260586	82797.5	173240	149529	140623	171490	158720
HMDB0000043	C00020	ATP6,964neg	5.0164e+06	4.20568e+06	5.13032e+06	7.322e+06	5.03713e+06	2.53397e+06	129988	2.26162e+06	3.97055e+06	3.06229e+06	3.02145e+06	3.65831e+06	2.39251e+06	4.74904e+06	3.50522e+06	5.206e+06	8.70788e+06	8.05297e+06	9.22004e+06	8.80916e+06	0.553526	-0.853276	0.00977218	0.0177854	1.17186	0.228797	0.193829	0.26862	5.206e+06	8.70788e+06	8.05297e+06	9.22004e+06	8.80916e+06	7.99921e+06	2.70508	1.43567	0.000732249	0.00256287	129988	2.53397e+06	2.26162e+06	3.97055e+06	3.06229e+06	2.95711e+06
HMDB0002013	C00719	Betaine6,134pos	2.74331e+08	2.68296e+08	2.94052e+08	2.8303e+08	2.41316e+08	2.28321e+08	2.31308e+08	1.89772e+08	2.31393e+08	2.23164e+08	2.05598e+08	2.18161e+08	2.17817e+08	2.47729e+08	2.76578e+08	2.31567e+08	2.15907e+08	2.0786e+08	1.83904e+08	1.66605e+08	0.801464	-0.319291	0.00446443	0.0088318	1.06882	0.0960214	0.201497	0.273674	2.31567e+08	2.15907e+08	2.0786e+08	1.83904e+08	1.66605e+08	2.01169e+08	0.922105	-0.116998	0.312219	0.346487	2.31308e+08	2.28321e+08	1.89772e+08	2.31393e+08	223163594	2.18162e+08
HMDB0001546	C02862	Butanoyl-Carnitine5,932pos	1.5125e+08	1.73307e+08	1.86536e+08	1.99715e+08	1.54811e+08	1.02397e+08	9.80932e+07	8.97405e+07	9.65825e+07	1.01081e+08	1.10827e+08	1.08313e+08	9.64818e+07	8.17628e+07	1.21202e+08	6.9806e+07	7.98997e+07	6.95303e+07	7.21906e+07	6.38037e+07	0.562894	-0.829066	0.00020466	0.00074082	1.06431	0.0899171	0.231051	0.300366	6.9806e+07	7.98997e+07	6.95303e+07	7.21906e+07	6.38037e+07	7.10461e+07	0.729049	-0.455912	0.000250855	0.000992513	9.80932e+07	1.02397e+08	8.97405e+07	9.65825e+07	1.01081e+08	9.74503e+07
HMDB0001413	C00112	CDP7,01neg	204595	195585	273215	266415	222566	131852	8588.1	110167	156699	122957	168155	166768	121909	198415	161048	259521	407071	339282	354300	323903	0.561	-0.833926	0.0013852	0.00323213	1.25181	0.324012	0.0420771	0.0933835	259521	407071	339282	354300	323903	336815	2.58257	1.36881	0.000167419	0.000725482	8588.1	131852	110167	156699	122957	130419
HMDB0000097	C00307	CDP-choline6,894pos	324885	337786	358761	465846	459589	397616	358286	395298	421010	482680	1.08871e+06	983352	985798	1.21496e+06	1.22256e+06	1.05114e+06	1.06239e+06	778045	1.04836e+06	1.04285e+06	1.08932	0.123424	0.400705	0.450175	2.59124	1.37364	6.15974e-06	0.000186845	1.05114e+06	1.06239e+06	778045	1.04836e+06	1.04285e+06	996557	2.34953	1.23237	4.70712e-05	0.000329498	358286	397616	395298	421010	482680	424151
HMDB0000072	C00114	Choline10,232pos	7.42634e+07	7.18513e+07	7.36104e+07	7.25132e+07	5.56597e+07	4.9998e+07	5.04758e+07	3.87263e+07	5.58271e+07	5.82472e+07	4.819e+07	4.73626e+07	5.40581e+07	6.80063e+07	5.90387e+07	5.78663e+07	6.23261e+07	5.05878e+07	5.80306e+07	5.0978e+07	0.728657	-0.456689	0.0110679	0.0197486	1.09135	0.126117	0.224217	0.295707	5.78663e+07	6.23261e+07	5.05878e+07	5.80306e+07	5.0978e+07	5.59578e+07	1.10371	0.142363	0.290647	0.330612	5.04758e+07	4.9998e+07	3.87263e+07	5.58271e+07	5.82472e+07	5.06996e+07
HMDB0000094	C00417	cis-Aconitic acid6,689neg	5.94322e+06	4.97592e+06	5.81711e+06	6.90853e+06	5.94473e+06	3.84356e+06	2.20297e+06	2.94575e+06	3.74372e+06	3.52538e+06	3.27466e+06	2.9555e+06	2.78834e+06	2.86543e+06	4.37519e+06	3.32383e+06	3.27788e+06	2.65252e+06	2.75029e+06	2.81298e+06	0.593893	-0.751725	0.000461123	0.0014329	0.925232	-0.112112	0.253572	0.325	3.32383e+06	3.27788e+06	2.65252e+06	2.75029e+06	2.81298e+06	2.9635e+06	0.843197	-0.246059	0.0534114	0.0796793	2.20297e+06	3.84356e+06	2.94575e+06	3.74372e+06	3.52538e+06	3.5146e+06
HMDB0000904	C00158	Citric acid7,585neg	70.7089	68.2256	75.6309	83.9213	68.1242	54.8733	67.98	44.4124	54.8228	50.9904	45.0197	44.4939	42.8321	51.9682	56.8331	49.0124	50.4996	43.661	46.3506	41.3884	0.699311	-0.515994	0.000911252	0.00227307	0.940474	-0.0885407	0.218706	0.29268	49.0124	50.4996	43.661	46.3506	41.3884	46.1824	0.900681	-0.150912	0.12022	0.160882	68	54.9	44.4	54.8	51	51.275
HMDB0000095	C00327	Citrulline6,858pos	473205	400946	482490	383736	282813	224875	276964	191411	216501	207345	140576	178673	194001	209319	215613	145573	149177	139463	125600	111602	0.519063	-0.946018	0.00220899	0.00471405	0.893367	-0.162675	0.107659	0.20213	145573	149177	139463	125600	111602	134283	0.639343	-0.645338	0.000136022	0.0006189	276964	224875	191411	216501	207345	210033
HMDB0000064	C00055	CMP6,758pos	274970	295576	369962	415513	330126	166459	103437	148587	179157	194739	761781	744749	706423	942576	945273	1.08407e+06	1.15617e+06	1.00407e+06	1.09514e+06	1.1218e+06	0.510737	-0.969349	0.0009083	0.00227307	4.76185	2.25152	5.6347e-06	0.000186845	1.08407e+06	1.15617e+06	1.00407e+06	1.09514e+06	1.1218e+06	1.09225e+06	6.34162	2.66485	1.00093e-08	9.10845e-07	103437	166459	148587	179157	194739	172235
HMDB0000562	C00300	Creatine6,508pos	110.413	109.458	129.172	127.569	104.431	25.8611	23.7612	23.7182	27.4968	26.4379	32.0585	32.0726	31.0982	34.3047	34.6041	27.3239	31.5915	25.7278	27.0742	26.2502	0.22266	-2.16709	1.08267e-06	2.46307e-05	1.26918	0.343895	0.000143577	0.00217758	27.3	31.6	25.7	27.1	26.3	27.6	1.06667	0.0931094	0.249015	0.290518	23.8	25.9	23.7	27.5	26.4	25.875
HMDB0000082	C00791	Creatinine3,105pos	3.72746e+07	3.85337e+07	4.4795e+07	3.65349e+07	4.28764e+07	3.22679e+06	2.4145e+06	2.74229e+06	2.02526e+06	2.26029e+06	4.28876e+06	2.13196e+06	4.18651e+06	3.33797e+06	2.33509e+06	3.25125e+06	4.54696e+06	2.94052e+06	3.65107e+06	3.4779e+06	0.0640868	-3.96383	1.85692e-07	8.44899e-06	1.27008	0.344923	0.128662	0.22091	3.25125e+06	4.54696e+06	2.94052e+06	3.65107e+06	3.4779e+06	3.57354e+06	1.39392	0.479151	0.0346852	0.0563635	2.4145e+06	3.22679e+06	2.74229e+06	2.02526e+06	2.26029e+06	2.56366e+06
HMDB0000630	C00063	CTP7,094pos	430439	402905	450323	406477	338197	282359	13223.9	233938	365275	271950	323620	366083	276169	438242	310879	516880	736295	595643	598778	615527	0.710877	-0.492328	0.00853757	0.0158555	1.1894	0.250228	0.106244	0.20213	516880	736295	595643	598778	615527	612624	2.12436	1.08703	0.000226817	0.000938198	13223.9	282359	233938	365275	271950	288380
HMDB0001473	C00380	Cytosine3,833pos	716510	1.38671e+06	1.16274e+06	1.73597e+06	2.4989e+06	818437	499554	654982	647793	547808	517559	396892	331615	234839	726993	438823	526010	282946	240890	663645	0.444788	-1.16881	0.0455993	0.0680251	0.661785	-0.595565	0.0375964	0.0855319	438823	526010	282946	240890	663645	430463	0.645125	-0.63235	0.0516405	0.0783214	499554	818437	654982	647793	547808	667255
HMDB0000092	C00111	Dihydroxyacetone phosphate6,7neg	183281	168676	185166	160676	102282	129046	52204	114086	223385	174228	188407	167605	159235	132249	203887	102100	82729.2	83664.8	79431.4	87574.9	1.00106	0.00153124	0.995263	0.995263	1.06299	0.0881323	0.353442	0.392234	102100	82729.2	83664.8	79431.4	87574.9	87100.1	0.543744	-0.879001	0.0130083	0.0275292	52204	129046	114086	223385	174228	160186
HMDB0000660	C01026	Dimethylglycine6,465neg	2.98359e+06	2.32563e+06	2.44123e+06	2.87934e+06	2.45178e+06	1.09224e+06	749726	763087	826357	1.02254e+06	1.10405e+06	922898	797214	1.19275e+06	1.10089e+06	1.89736e+06	2.131e+06	1.73571e+06	1.78991e+06	1.66666e+06	0.353955	-1.49836	1.77143e-05	0.000146546	1.10529	0.144425	0.194824	0.26862	1.89736e+06	2.131e+06	1.73571e+06	1.78991e+06	1.66666e+06	1.84413e+06	1.99138	0.993765	9.09882e-05	0.000464977	749726	1.09224e+06	763087	826357	1.02254e+06	926057
HMDB0000134	C00095	Fructose5,579neg	4.8943e+06	4.64224e+06	5.36498e+06	5.08819e+06	4.59791e+06	3.30789e+06	4.57729e+06	3.23068e+06	4.71072e+06	5.78689e+06	3.73188e+06	4.5829e+06	6.32948e+06	8.66233e+06	7.4441e+06	3.27256e+06	4.30972e+06	3.20856e+06	3.57454e+06	3.72195e+06	0.866096	-0.207401	0.279449	0.326024	1.44402	0.530089	0.0730827	0.154663	3.27256e+06	4.30972e+06	3.20856e+06	3.57454e+06	3.72195e+06	3.61747e+06	0.849361	-0.235551	0.307163	0.345084	4.57729e+06	3.30789e+06	3.23068e+06	4.71072e+06	5.78689e+06	4.25904e+06
HMDB0005765	C00122	Fumaric acid6,396neg	73.5231	86.0918	107.195	153.292	135.427	25.6116	16.8031	19.5298	26.2627	34.9025	50.2653	46.453	46.2293	71.0304	78.8663	57.0767	77.2486	68.2755	80.4471	84.2654	0.239187	-2.06379	0.00166518	0.00378827	2.20391	1.14006	0.00301209	0.0144758	57.0767	77.2486	68.2755	80.4471	84.2654	73.4627	2.76435	1.46694	0.000128682	0.000616319	16.8	25.6	19.5	26.3	34.9	26.575
HMDB0001201	C21016	gamma-Glu-alpha-aminobutyryl-gly6,455pos	53364.9	61052.8	78819.6	66970.1	87107.2	90991.2	68954.4	93467.3	102271	67928.2	59475.7	60456.8	65302.7	57597.1	116082	307362	246395	227159	265709	226136	1.27643	0.352112	0.08075	0.11305	0.809603	-0.304714	0.136368	0.229805	307362	246395	227159	265709	226136	254552	2.87096	1.52153	3.99987e-05	0.000303323	68954.4	90991.2	93467.3	102271	67928.2	88664.4
HMDB000122	C00035	GDP7,117neg	268628	251312	289402	343799	291594	152406	20749.2	128816	208924	142542	178355	192768	170605	254683	170173	242531	424759	363760	359314	338034	0.547409	-0.869309	0.00083785	0.00227307	1.22219	0.289472	0.0910416	0.180104	242531	424759	363760	359314	338034	345680	2.18546	1.12794	0.00142842	0.0045629	20749.2	152406	128816	208924	142542	158172
HMDB0001401	C00031	Glucose5,964neg	4.42857e+07	3.18363e+07	3.46292e+07	2.94891e+07	2.0099e+07	3.4976e+07	3.65223e+07	2.57973e+07	3.19823e+07	2.85266e+07	3.12214e+07	3.18949e+07	2.94287e+07	2.87974e+07	3.48052e+07	2.77884e+07	2.55799e+07	1.88156e+07	1.85222e+07	1.47301e+07	0.945512	-0.0808318	0.724944	0.767092	1.02998	0.0426155	0.341108	0.392234	2.77884e+07	2.55799e+07	1.88156e+07	1.85222e+07	1.47301e+07	2.10872e+07	0.695477	-0.523926	0.0253343	0.0452044	3.65223e+07	3.4976e+07	2.57973e+07	3.19823e+07	2.85266e+07	3.03205e+07
HMDB0000125	C00092	Glucose-6-Phosphate6,962neg	1.44208e+06	1.52478e+06	1.49631e+06	2.18153e+06	1.75846e+06	502583	127285	445877	556463	532359	682490	668992	563945	819739	863402	926926	975202	904549	829587	899597	0.303053	-1.72236	0.000136786	0.000541197	1.41309	0.498849	0.00715192	0.0271177	926926	975202	904549	829587	899597	907172	1.78114	0.832803	7.44887e-06	8.47309e-05	127285	502583	445877	556463	532359	509320
HMDB0240586	C00051	Glutathione6,436neg	1.48816e+07	1.67062e+07	1.63504e+07	2.14067e+07	1.92419e+07	7.85814e+06	3.53546e+06	6.07114e+06	6.52695e+06	8.22354e+06	9.35257e+06	9.20794e+06	7.61184e+06	9.37681e+06	8.66981e+06	1.68029e+07	1.7692e+07	1.9524e+07	1.77714e+07	1.35955e+07	0.404685	-1.30513	0.00012778	0.000528544	1.23345	0.302705	0.0126375	0.0396557	1.68029e+07	1.7692e+07	1.9524e+07	1.77714e+07	1.35955e+07	1.70771e+07	2.38177	1.25203	7.29001e-05	0.000414619	3.53546e+06	7.85814e+06	6.07114e+06	6.52695e+06	8.22354e+06	7.16994e+06
HMDB0000123	C00037	Glycine6,748pos	240448	202285	183110	107030	88275.2	288469	180267	179705	144882	109047	339746	323302	223380	186839	124522	418947	348323	241341	187186	148039	1.09923	0.136491	0.740156	0.774186	1.327	0.408168	0.169215	0.256642	418947	348323	241341	187186	148039	268767	1.4888	0.574152	0.2265	0.27482	180267	288469	179705	144882	109047	180526
HMDB0001273	C00144	GMP6,78neg	634402	687224	707346	958465	829774	269675	77330	278005	282972	343899	552712	498674	411290	590261	463835	622329	914098	714022	851777	760579	0.384623	-1.37848	0.000225266	0.00075923	1.7142	0.777537	0.000507044	0.00434538	622329	914098	714022	851777	760579	772561	2.631	1.39561	9.19734e-05	0.000464977	77330	269675	278005	282972	343899	293638
HMDB0000132	C00044	GTP7,044neg	330153	295489	322760	427623	341302	181725	20532.5	164798	294234	195209	179974	229704	140525	330407	270717	291266	496622	427983	495886	508140	0.60848	-0.716719	0.00729595	0.0138319	1.10179	0.139852	0.327638	0.382244	291266	496622	427983	495886	508140	443980	2.12439	1.08705	0.00295981	0.00727953	20532.5	181725	164798	294234	195209	208992
HMDB0000157	C00242	Guanine4,531pos	2.57541e+06	2.32086e+06	2.69209e+06	1.39235e+06	1.268e+06	979057	1.17184e+06	788453	868965	1.13602e+06	1.33615e+06	1.46464e+06	1.61355e+06	1.10462e+06	1.27962e+06	1.54283e+06	2.3094e+06	1.51033e+06	1.80679e+06	1.45565e+06	0.460118	-1.11992	0.015307	0.0257951	1.44171	0.527785	0.00473393	0.0193656	1.54283e+06	2.3094e+06	1.51033e+06	1.80679e+06	1.45565e+06	1.725e+06	1.82903	0.871075	0.00462004	0.0110638	1.17184e+06	979057	788453	868965	1.13602e+06	943124
HMDB0000175	C00262	Hypoxanthine2,351pos	5.56189e+06	3.71523e+06	3.87828e+06	2.66404e+06	2.61243e+06	349635	299689	261844	382817	402142	174191	225167	199285	261920	372422	158610	266602	143606	253905	286440	0.0947026	-3.40045	0.000924217	0.00227307	0.70636	-0.501524	0.0346256	0.0807931	158610	266602	143606	253905	286440	221833	0.635424	-0.654208	0.0213011	0.0412889	299689	349635	261844	382817	402142	349109
HMDB0000195	C00130	IMP6,656neg	233492	198498	222441	256117	199515	13952	0	23472.1	23792.2	22658.2	6447.88	15085.3	7534.53	9044.28	12267.6	0	19785.7	0	12980	16545.9	0.0944478	-3.40434	8.60691e-07	2.46307e-05	0.480523	-1.05732	0.00268483	0.0144758	0	19785.7	0	12980	16545.9	9862.33	0.470338	-1.08823	0.0682542	0.0985894	0	13952	23472.1	23792.2	22658.2	20968.6
HMDB0000195	C00294	Inosine4,105neg	247861	218829	309708	242124	249329	32456.5	30843.7	31188.3	32206.2	39434.6	49481.1	51431.6	53698.3	51520.3	100741	36536.2	55243.3	43164.5	43847	45903.2	0.133381	-2.90638	4.11296e-06	6.01847e-05	1.81466	0.859703	0.0224888	0.0601907	36536.2	55243.3	43164.5	43847	45903.2	44938.8	1.32871	0.410027	0.0222325	0.0412889	30843.7	32456.5	31188.3	32206.2	39434.6	33821.4
HMDB0000161	C00041	L-Alanine6,465neg	236.588	293.07	252.36	359.375	288.467	128.367	120.712	89.1827	166.638	139.803	186.407	152.199	116.447	166.881	365.215	196.396	199.456	145.171	171.618	226.925	0.458078	-1.12633	0.000857331	0.00227307	1.50713	0.5918	0.11814	0.206745	196.396	199.456	145.171	171.618	226.925	187.913	1.43448	0.520527	0.0307297	0.0508437	120.712	128.367	89.1827	166.638	139.803	130.998
HMDB0000517	C00062	L-Arginine11,705pos	258.541	221.332	236.141	223.672	167.505	201.033	227.297	160.077	220.235	221.329	166.37	163.37	177.634	213.317	230.736	154.305	163.354	130.272	151.741	115.485	0.906207	-0.142088	0.358999	0.408361	0.948256	-0.0766517	0.307839	0.368597	154.305	163.354	130.272	151.741	115.485	143.032	0.712775	-0.488482	0.0087802	0.019975	227.297	201.033	160.077	220.235	221.329	200.669
HMDB0000168	C00152	L-Asparagine6,945pos	25.8481	19.9133	23.6662	27.9138	17.82	21.341	20.2399	20.2844	22.5083	26.9074	26.6888	18.4506	19.5546	24.2166	27.3215	21.1578	26.192	21.4332	21.3645	20.9539	0.988271	-0.0170213	0.915791	0.93637	1.02242	0.0319846	0.419276	0.440169	21.2	26.2	21.4	21.4	21	22.24	0.977582	-0.0327098	0.773247	0.799607	20.2	21.3	20.3	22.5	26.9	22.75
HMDB0000191	C00049	L-Aspartic acid6,679neg	279.415	307.591	355.106	359.219	290.105	136.709	109.485	120.93	128.659	131.464	176.867	199.287	156.114	186.03	178.526	358.932	373.319	312.79	306.084	321.648	0.406679	-1.29804	2.18185e-05	0.000165457	1.38569	0.470605	0.000303812	0.00345587	358.932	373.319	312.79	306.084	321.648	334.554	2.58462	1.36995	3.11606e-06	5.67123e-05	109.485	136.709	120.93	128.659	131.464	129.441
HMDB0000062	C00487	L-Carnitine7,066pos	3.14799e+08	3.70729e+08	3.96167e+08	3.5536e+08	3.60142e+08	1.47129e+08	1.23246e+08	1.27287e+08	1.28849e+08	1.38651e+08	1.70444e+08	1.61106e+08	1.63509e+08	1.76843e+08	1.84167e+08	1.89637e+08	2.06578e+08	1.60617e+08	1.40844e+08	1.57433e+08	0.376917	-1.40768	1.82245e-06	3.31686e-05	1.26377	0.337729	0.000380306	0.00384531	1.89637e+08	2.06578e+08	1.60617e+08	1.40844e+08	1.57433e+08	1.71022e+08	1.26235	0.336111	0.0392609	0.0626797	123246263	1.47129e+08	1.27287e+08	1.28849e+08	1.38651e+08	1.35479e+08
HMDB0000099	C00542	L-Cystathionine7,573pos	2.23079e+06	2.30935e+06	2.5028e+06	2.85676e+06	2.26041e+06	1.18124e+06	690617	877470	891259	1.06257e+06	974678	944030	824175	966104	806298	2.99408e+06	3.34322e+06	2.59687e+06	2.73106e+06	2.82821e+06	0.41247	-1.27764	2.52418e-05	0.000176693	0.900235	-0.151626	0.114782	0.204807	2.99408e+06	3.34322e+06	2.59687e+06	2.73106e+06	2.82821e+06	2.89869e+06	2.88963	1.53088	6.71046e-06	8.47309e-05	690617	1.18124e+06	877470	891259	1.06257e+06	1.00313e+06
HMDB0000148	C00025	L-Glutamic acid6,461neg	926.256	908.974	977.114	1139.62	907.464	452.912	385.159	356.35	433.462	393.285	543.34	536.34	450.761	531.463	492.617	726.927	816.078	722.975	733.393	658.004	0.420834	-1.24868	1.45892e-05	0.000132762	1.24915	0.320944	0.00368637	0.0159743	726.927	816.078	722.975	733.393	658.004	731.475	1.78844	0.8387	3.14994e-05	0.000260586	385.159	452.912	356.35	433.462	393.285	409.002
HMDB0000641	C00064	L-Glutamine6,693pos	2954.81	2862.77	2720.9	2990.31	2015.35	1419.58	1344.86	1173.82	1509.59	1473.49	1126.97	928.375	1144.72	1175.86	1231.38	1522.48	1791.29	1531.98	1369.89	1161.82	0.514659	-0.958313	0.000472386	0.0014329	0.80442	-0.313979	0.00887603	0.0299155	1522.48	1791.29	1531.98	1369.89	1161.82	1475.49	1.05837	0.0818392	0.565677	0.598566	1344.86	1419.58	1173.82	1509.59	1473.49	1394.12
HMDB0000177	C00135	L-Histidine10,43neg	165.357	138.134	166.069	155.134	123.889	133.392	142.656	105.621	141.259	133.633	101.686	108.317	110.493	130.592	133.862	104.235	115.422	99.707	103.532	79.6813	0.858131	-0.220731	0.108788	0.143474	0.910596	-0.135118	0.144377	0.238879	104.235	115.422	99.707	103.532	79.6813	100.515	0.782365	-0.354086	0.022015	0.0412889	142.656	133.392	105.621	141.259	133.633	128.476
HMDB0000172	C00263	L-Isoleucine5,839pos	594.487	474.148	579.803	521.494	457.373	467.358	480.208	384.146	427.015	489.07	375.528	388.002	410.837	496.941	504.797	372.41	392.565	336.07	373.076	273.981	0.840971	-0.249872	0.0590905	0.0867296	0.984892	-0.0219622	0.431236	0.445938	372.41	392.565	336.07	373.076	273.981	349.62	0.79118	-0.337922	0.0214914	0.0412889	480.208	467.358	384.146	427.015	489.07	441.897
HMDB0000190	C00328	L-Lactic acid5,474neg	2420.96	2210.29	2518.51	2239.36	1600.01	1607.9	1544.56	1156.81	1508.54	1739.43	1360.82	1728.94	1511.83	1748.35	1847.76	977.025	988.909	1138.22	1038.82	455.925	0.683936	-0.548066	0.0135292	0.0232294	1.09072	0.125282	0.194806	0.26862	977.025	988.909	1138.22	1038.82	455.925	919.78	0.611893	-0.708649	0.0122588	0.0272085	1544.56	1607.9	1156.81	1508.54	1739.43	1503.17
HMDB0000182	C00186	L-Lysine12,348pos	541.22	476.169	528.8	467.764	338.637	428.723	472.853	344.878	454.193	447.954	354.624	365.106	378.873	511.251	471.595	311.355	317.224	255.4	295.405	238.99	0.890375	-0.167515	0.303022	0.349051	0.99368	-0.00914642	0.475804	0.481091	311.355	317.224	255.4	295.405	238.99	283.675	0.67713	-0.562495	0.00202787	0.005592	472.853	428.723	344.878	454.193	447.954	418.937
HMDB0000696	C00073	L-Methionine6,019pos	167.939	170.045	154.243	156.758	111.722	123.104	124.722	104.574	126.035	137.154	98.4914	109.477	108.584	127.744	126.511	112.148	131.506	99.7093	113.533	97.1294	0.806598	-0.310079	0.0635713	0.0918252	0.930285	-0.104255	0.17976	0.259654	112.148	131.506	99.7093	113.533	97.1294	110.805	0.902933	-0.147309	0.233254	0.279292	124.722	123.104	104.574	126.035	137.154	122.717
HMDB0000159	C00079	L-Phenylalanine5,573neg	340.654	283.01	343.748	329.597	240.777	283.906	273.629	202.765	285.23	293.729	218.986	211.852	219.098	265.374	285.925	206.287	298.308	186.448	208.298	178.792	0.866205	-0.20722	0.203813	0.254068	0.901802	-0.149117	0.166895	0.256642	206.287	298.308	186.448	208.298	178.792	215.627	0.809386	-0.3051	0.141869	0.184429	273.629	283.906	202.765	285.23	293.729	266.408
HMDB0000162	C00148	L-Proline6,363pos	178.026	179.276	199.057	220.321	184.646	81.2558	68.2643	63.0233	74.1382	77.7273	120.723	114.175	113.89	122.681	128.605	147.656	185.418	172.087	162.861	171.8	0.385073	-1.3768	5.54689e-06	6.30959e-05	1.62103	0.696911	1.1945e-05	0.000271749	147.656	185.418	172.087	162.861	171.8	167.964	2.26868	1.18185	6.55765e-06	8.47309e-05	68.3	81.2558	63.0233	74.1382	77.7273	74.0361
HMDB0000187	C00065	L-Serine6,85pos	386.272	368.088	288.029	412.097	292.781	301.274	257.753	246.694	359.059	318.423	325.701	227.539	259.552	226.724	317.184	311.543	362.503	340.73	291.925	265.507	0.876691	-0.18986	0.258753	0.305799	0.885682	-0.175139	0.152751	0.239661	311.543	362.503	340.73	291.925	265.507	314.442	1.02637	0.0375522	0.783213	0.800813	257.753	301.274	246.694	359.059	318.423	306.363
HMDB0000167	C00188	L-Threonine6,709pos	967.589	775.337	837.062	891.566	608.177	709.124	752.689	575.289	795.487	663.655	603.723	576.466	552.514	733.649	657.713	895.578	943.864	756.454	782.431	616.562	0.840606	-0.250499	0.147513	0.186727	0.910954	-0.13455	0.149729	0.239661	895.578	943.864	756.454	782.431	616.562	798.978	1.16488	0.220181	0.182699	0.227748	752.689	709.124	575.289	795.487	663.655	685.889
HMDB0000929	C00078	L-Tryptophan5,407pos	70.3207	57.0601	63.3463	61.5724	49.4456	46.2569	49.6767	41.5522	54.2756	51.1298	36.764	40.4456	40.9311	51.9224	50.655	40.6215	43.5935	35.952	41.1542	33.0595	0.80088	-0.320343	0.0356585	0.0540821	0.913809	-0.130036	0.177082	0.259654	40.6	43.5935	35.952	41.1542	33.1	38.88	0.804552	-0.313743	0.0230009	0.0418617	49.7	46.3	41.6	54.3	51.1	48.325
HMDB0000158	C00082	L-Tyrosine5,979pos	227.22	190.037	254.008	248.069	179.852	187.983	187.63	161.964	195.657	194.31	152.363	162.749	160.918	126.55	135.802	150.964	171.169	148.053	151.859	125.884	0.841435	-0.249076	0.0994697	0.135227	0.798343	-0.32492	0.00489461	0.0193656	150.964	171.169	148.053	151.859	125.884	149.586	0.808666	-0.306385	0.0129127	0.0275292	187.63	187.983	161.964	195.657	194.31	184.979
HMDB0000883	C00183	L-Valine6,179neg	706.763	470.98	550.594	737.486	450.706	459.347	437.865	339.607	493.818	539.366	440.356	425.364	426.538	492.842	616.567	297.409	366.16	287.867	437.393	308.234	0.785239	-0.348796	0.14774	0.186727	1.04868	0.0685802	0.350261	0.392234	297.409	366.16	287.867	437.393	308.234	339.413	0.74102	-0.432416	0.0466531	0.0719565	437.865	459.347	339.607	493.818	539.366	458.035
HMDB0000156	C00149	Malic acid6,553neg	64.9158	62.4864	66.1791	73.8203	63.6763	32.2022	36.7766	32.3304	37.3313	35.7543	38.1656	38.8361	36.3642	35.6406	40.675	46.1807	52.8236	58.7702	49.0512	43.5303	0.519515	-0.944762	4.62959e-06	6.01847e-05	1.10291	0.141311	0.026288	0.0683488	46.1807	52.8236	58.7702	49.0512	43.5303	50.0712	1.45556	0.541573	0.00183793	0.0052266	36.8	32.2	32.3	37.3	35.8	34.4
HMDB0000211	C00137	myo-Inositol6,722neg	6.37789e+06	5.27859e+06	6.38802e+06	6.55373e+06	5.30704e+06	3.55806e+06	3.87469e+06	2.97938e+06	3.76366e+06	3.79233e+06	4.23043e+06	3.80105e+06	4.01375e+06	4.07589e+06	4.99996e+06	3.35155e+06	3.52282e+06	3.00998e+06	2.81289e+06	2.76497e+06	0.589087	-0.763448	0.000250917	0.00081548	1.19892	0.261732	0.0220983	0.0601907	3.35155e+06	3.52282e+06	3.00998e+06	2.81289e+06	2.76497e+06	3.09244e+06	0.877698	-0.188204	0.111525	0.151474	3.87469e+06	3.55806e+06	2.97938e+06	3.76366e+06	3.79233e+06	3.52336e+06
HMDB0000812	C01042	N-Acetyl-L-aspartic Acid6,282neg	1.17678e+08	1.22228e+08	1.37457e+08	1.36936e+08	1.38406e+08	8.20047e+07	8.27061e+07	6.02107e+07	7.92655e+07	7.50191e+07	1.15179e+08	1.02897e+08	1.04907e+08	8.98286e+07	1.65174e+08	9.93392e+07	1.03551e+08	9.30997e+07	8.25376e+07	8.6757e+07	0.56783	-0.81647	5.69033e-05	0.0003046	1.55949	0.641071	0.0154058	0.0467308	9.93392e+07	1.03551e+08	9.30997e+07	8.25376e+07	8.6757e+07	9.30569e+07	1.2554	0.328153	0.0174976	0.0354974	8.27061e+07	8.20047e+07	6.02107e+07	7.92655e+07	7.50191e+07	7.4125e+07
HMDB0000902	C00003	NAD6,613pos	2.74444e+06	3.25748e+06	3.37706e+06	4.08331e+06	3.53296e+06	2.21938e+06	1.77948e+06	2.08464e+06	2.37882e+06	2.2935e+06	3.0595e+06	2.82903e+06	2.65599e+06	3.03646e+06	2.8786e+06	3.93688e+06	3.63319e+06	3.26048e+06	3.73152e+06	3.3186e+06	0.66021	-0.599003	0.00249228	0.0051545	1.28868	0.365897	0.000169982	0.00220977	3.93688e+06	3.63319e+06	3.26048e+06	3.73152e+06	3.3186e+06	3.57613e+06	1.59358	0.672272	5.57742e-05	0.000338364	1.77948e+06	2.21938e+06	2.08464e+06	2.37882e+06	2.2935e+06	2.24409e+06
HMDB0001487	C00004	NADH6,626pos	105460	98889.4	104050	116491	96856.1	78178.3	69808.8	69782.2	87301.3	101734	108203	90292.3	74606.6	120066	111262	127383	132893	103986	154458	119266	0.807374	-0.308691	0.0261411	0.0403194	1.19748	0.259997	0.0876298	0.177207	127383	132893	103986	154458	119266	127597	1.51453	0.598868	0.00602213	0.0140516	69808.8	78178.3	69782.2	87301.3	101734	84248.9
HMDB0000217	C00006	NADP6,954pos	124891	143340	106460	152048	98933.6	151742	32747.6	98517.3	97138.4	150115	124619	142239	110593	146950	127669	206025	242114	210690	209024	213053	0.993956	-0.00874575	0.967244	0.977992	1.04853	0.0683698	0.352997	0.392234	206025	242114	210690	209024	213053	216181	1.7381	0.797508	0.000563506	0.00205116	32747.6	151742	98517.3	97138.4	150115	124378
HMDB0000214	C00077	Ornithine12,417neg	217.819	173.714	247.225	213.727	167.174	172.944	189.642	144.38	181.47	207.091	131.818	154.202	154.548	163.281	218.22	120.847	133.581	110.514	126.915	106.515	0.865346	-0.208651	0.21891	0.265611	0.931674	-0.102102	0.28193	0.346698	120.847	133.581	110.514	126.915	106.515	119.675	0.678152	-0.560319	0.0028938	0.00727953	189.642	172.944	144.38	181.47	207.091	176.472
HMDB0003337	C00127	Oxidized glutathione6,904neg	7.23954e+06	6.99924e+06	8.10711e+06	1.09603e+07	1.02933e+07	5.35998e+06	4.08933e+06	4.5188e+06	5.48522e+06	6.42071e+06	5.70954e+06	5.39142e+06	4.92135e+06	7.43032e+06	8.20895e+06	6.2969e+06	8.04617e+06	5.92796e+06	7.53482e+06	8.57066e+06	0.624569	-0.679067	0.0122245	0.0213929	1.16271	0.217489	0.15066	0.239661	6.2969e+06	8.04617e+06	5.92796e+06	7.53482e+06	8.57066e+06	7.2753e+06	1.33585	0.417763	0.0289071	0.0487139	4.08933e+06	5.35998e+06	4.5188e+06	5.48522e+06	6.42071e+06	5.44618e+06
HMDB0000208	C00026	Oxoglutaric acid6,157neg	53.912	62.9757	61.9205	61.8684	42.5959	40.1549	32.5797	28.1417	39.7362	40.6475	46.979	55.0985	31.0652	48.3475	81.7543	80.1993	74.2597	60.9426	56.0714	65.8795	0.655719	-0.60885	0.00670194	0.0129761	1.41739	0.503232	0.0778306	0.160968	80.1993	74.2597	60.9426	56.0714	65.8795	67.4705	1.81616	0.860895	0.00102276	0.00344708	32.6	40.2	28.1	39.7	40.6	37.15
HMDB0000965	C00519	pa_Hypotaurine6,513pos	2.1757e+06	2.26996e+06	2.42891e+06	1.9731e+06	1.56788e+06	1.02816e+06	640049	746787	697490	809902	998712	927226	779887	973435	548164	1.03892e+06	1.17325e+06	860905	874142	823200	0.393923	-1.34402	0.00020948	0.00074082	1.03035	0.0431278	0.41684	0.440169	1.03892e+06	1.17325e+06	860905	874142	823200	954082	1.16269	0.217463	0.217841	0.267886	640049	1.02816e+06	746787	697490	809902	820584
HMDB0002092	C00490	pa_Itaconic acid6,455neg	3.57664e+06	3.17726e+06	4.26404e+06	5.54667e+06	5.12881e+06	2.45176e+06	1.46342e+06	2.02778e+06	3.16553e+06	2.97561e+06	2.13583e+06	2.04734e+06	2.05278e+06	2.39154e+06	3.91561e+06	2.14597e+06	2.1423e+06	1.93547e+06	2.38618e+06	2.56796e+06	0.611976	-0.708452	0.0192402	0.0312653	0.944806	-0.0819103	0.3807	0.412914	2.14597e+06	2.1423e+06	1.93547e+06	2.38618e+06	2.56796e+06	2.23558e+06	0.841971	-0.248158	0.14835	0.190139	1.46342e+06	2.45176e+06	2.02778e+06	3.16553e+06	2.97561e+06	2.65517e+06
HMDB0001068	C05382	pa_Sedoheptulose 7-phosphate6,757neg	256242	251910	268743	358331	276751	81475.2	11630.5	70752.6	90980.5	59646.4	121917	129655	101809	125393	150791	98523.2	117018	117150	103779	124751	0.268112	-1.89909	4.17034e-05	0.000259984	1.66302	0.733803	0.00111228	0.00843482	98523.2	117018	117150	103779	124751	112244	1.48248	0.568016	0.00270449	0.00713524	11630.5	81475.2	70752.6	90980.5	59646.4	75713.7
HMDB0000210	C00864	Pantothenic acid5,644neg	1.3147e+08	9.76601e+07	1.19472e+08	1.27798e+08	9.30003e+07	4.75573e+07	6.89393e+07	3.5892e+07	5.18981e+07	5.29749e+07	3.15951e+07	2.90182e+07	1.51739e+07	1.59962e+07	4.73379e+07	2.73445e+07	5.0674e+07	4.43065e+07	5.48236e+07	4.18324e+07	0.413423	-1.27431	0.000211663	0.00074082	0.590992	-0.758789	0.0187592	0.0550673	2.73445e+07	5.0674e+07	4.43065e+07	5.48236e+07	4.18324e+07	4.37962e+07	0.930239	-0.104326	0.620884	0.64943	6.89393e+07	4.75573e+07	3.5892e+07	5.18981e+07	5.29749e+07	4.70806e+07
HMDB0001511	C02305	Phosphocreatine6,664pos	8.4899e+06	8.14663e+06	1.03097e+07	1.06496e+07	9.34358e+06	2.90944e+06	965844	2.25354e+06	2.45769e+06	2.73671e+06	3.38835e+06	3.04526e+06	2.99197e+06	4.05574e+06	3.48414e+06	2.91633e+06	3.13189e+06	3.06737e+06	2.61978e+06	2.41942e+06	0.275818	-1.85821	6.58317e-06	6.65632e-05	1.31041	0.390014	0.00757085	0.0275579	2.91633e+06	3.13189e+06	3.06737e+06	2.61978e+06	2.41942e+06	2.83096e+06	1.09331	0.128706	0.266151	0.306579	965844	2.90944e+06	2.25354e+06	2.45769e+06	2.73671e+06	2.58934e+06
HMDB0000263	C00074	Phosphoenolpyruvic acid6,686neg	997395	1.01877e+06	902585	736801	1.03184e+06	417675	93585.8	259185	312074	436764	522620	646816	509590	611453	723203	450565	437205	671388	299083	418678	0.380195	-1.39519	9.17137e-05	0.000458204	1.69106	0.757931	0.00199366	0.0129588	450565	437205	671388	299083	418678	455384	1.27765	0.353487	0.244599	0.289072	93585.8	417675	259185	312074	436764	356424
HMDB0000824	C03017	Propionyl-Carnitine6,191pos	1.21659e+08	1.34501e+08	1.51327e+08	1.41001e+08	1.38248e+08	1.19469e+08	9.68198e+07	1.12087e+08	1.0657e+08	1.09265e+08	1.80216e+08	1.83414e+08	1.9028e+08	1.89344e+08	1.95559e+08	2.03843e+08	2.37086e+08	1.87306e+08	1.56092e+08	1.74712e+08	0.814344	-0.29629	0.0037317	0.00754633	1.67873	0.747372	1.20499e-07	1.09655e-05	203843113	2.37086e+08	1.87306e+08	1.56092e+08	174712121	1.91808e+08	1.7149	0.778124	0.00145411	0.0045629	9.68198e+07	1.19469e+08	1.12087e+08	1.0657e+08	109265336	1.11848e+08
HMDB0000239	C00314	Pyridoxine1,628pos	3.88888e+07	3.87233e+07	3.74293e+07	2.6536e+07	2.56197e+07	3.05216e+07	3.53325e+07	2.38272e+07	2.75874e+07	3.1545e+07	2.50095e+07	2.8345e+07	2.45384e+07	2.62616e+07	3.10588e+07	2.49706e+07	2.68708e+07	1.632e+07	2.20834e+07	1.79688e+07	0.848409	-0.237167	0.218077	0.265611	0.953203	-0.0691452	0.268067	0.334166	2.49706e+07	2.68708e+07	1.632e+07	2.20834e+07	1.79688e+07	2.16427e+07	0.762865	-0.390501	0.0434982	0.0682471	3.53325e+07	3.05216e+07	2.38272e+07	2.75874e+07	3.1545e+07	2.83703e+07
HMDB0000243	C00022	Pyruvic acid1,887neg	7320.76	4089.37	5350.95	5496.14	6366.84	4014.82	4314.84	4220.7	8669.17	4891.69	5923.44	2874	5642.25	6524.97	6278.5	3272.75	3443.56	3103.46	2749.72	5496.23	0.951838	-0.0712119	0.815177	0.842967	0.999915	-0.000123052	0.499853	0.499853	3272.75	3443.56	3103.46	2749.72	5496.23	3613.14	0.663072	-0.592762	0.140105	0.184429	4314.84	4014.82	4220.7	8669.17	4891.69	5449.09
HMDB0000254	C00042	Succinic acid6,249neg	63.6181	53.1947	59.7766	55.4974	40.6646	164.061	128.443	116.588	137.277	145.457	53.5678	50.8228	49.271	61.5156	72.254	44.8582	45.7956	39.3109	43.4986	42.8347	2.58158	1.36826	4.62066e-05	0.0002628	0.408151	-1.29283	3.27079e-05	0.000595284	44.8582	45.7956	39.3109	43.4986	42.8347	43.2596	0.307142	-1.70302	1.02396e-05	0.000103534	128.443	164.061	116.588	137.277	145.457	140.846
HMDB0000251	C00245	Taurine5,991pos	2.11943e+07	2.41125e+07	2.41922e+07	2.95359e+07	2.71447e+07	1.83141e+07	1.33934e+07	1.5868e+07	1.60778e+07	1.79376e+07	2.35649e+07	2.16148e+07	1.97394e+07	2.30379e+07	2.24037e+07	3.01393e+07	3.53699e+07	2.79468e+07	2.89303e+07	3.17765e+07	0.675599	-0.56576	0.00200248	0.00444453	1.2946	0.37251	0.000525266	0.00434538	3.01393e+07	3.53699e+07	2.79468e+07	2.89303e+07	3.17765e+07	3.08325e+07	1.80843	0.854736	5.13679e-05	0.000333891	1.33934e+07	1.83141e+07	1.5868e+07	1.60778e+07	1.79376e+07	1.70494e+07
HMDB0000235	C00378	Thiamine10,794pos	867207	889646	933485	972282	818677	663994	675539	560578	796420	960747	587822	606643	576326	813374	885579	533630	517859	468653	552798	557858	0.831718	-0.265834	0.107388	0.143474	0.930932	-0.103253	0.320382	0.378634	533630	517859	468653	552798	557858	526160	0.705843	-0.502581	0.0262503	0.0459223	675539	663994	560578	796420	960747	745435
HMDB0000295	C00015	UDP6,939neg	1.12755e+06	1.13172e+06	1.3424e+06	1.86985e+06	1.43053e+06	833210	413851	767331	1.08873e+06	899894	833009	935816	750851	1.04819e+06	1.00901e+06	1.33104e+06	2.38575e+06	1.99934e+06	1.92239e+06	1.87631e+06	0.650017	-0.62145	0.0224623	0.0352425	1.02015	0.0287872	0.420821	0.440169	1.33104e+06	2.38575e+06	1.99934e+06	1.92239e+06	1.87631e+06	1.90296e+06	2.12079	1.0846	0.00155765	0.00467308	413851	833210	767331	1.08873e+06	899894	897291
HMDB0000935	C00167	UDP-glucoronic acid6,655neg	3.62386e+06	3.9842e+06	4.80005e+06	5.69645e+06	4.83124e+06	4.19142e+06	3.3211e+06	3.75571e+06	4.6276e+06	4.40197e+06	3.14402e+06	2.94925e+06	2.30616e+06	2.85588e+06	3.76917e+06	1.39063e+06	1.64397e+06	1.58093e+06	1.42004e+06	1.57285e+06	0.925229	-0.112118	0.463251	0.507902	0.708005	-0.498169	0.00276197	0.0144758	1.39063e+06	1.64397e+06	1.58093e+06	1.42004e+06	1.57285e+06	1.52168e+06	0.358535	-1.47981	9.86056e-07	2.24328e-05	3.3211e+06	4.19142e+06	3.75571e+06	4.6276e+06	4.40197e+06	4.24417e+06
HMDB0000286	C00029	UDP-glucose6,506neg	1.92466e+06	1.7942e+06	2.44429e+06	3.03467e+06	2.72512e+06	1.51959e+06	1.21463e+06	1.40929e+06	1.57865e+06	1.75939e+06	1.6679e+06	1.73005e+06	1.45097e+06	1.7733e+06	2.09357e+06	3.18358e+06	3.00064e+06	2.878e+06	3.07266e+06	3.13642e+06	0.657023	-0.605984	0.0203235	0.0324463	1.11261	0.153947	0.114665	0.204807	3.18358e+06	3.00064e+06	2.878e+06	3.07266e+06	3.13642e+06	3.05426e+06	1.94945	0.963066	6.49185e-07	2.11431e-05	1.21463e+06	1.51959e+06	1.40929e+06	1.57865e+06	1.75939e+06	1.56673e+06
HMDB0000290	C00043	UDP-N-acetylglucosamine6,421neg	3.7437e+07	3.87272e+07	4.44552e+07	5.55386e+07	5.36173e+07	3.96831e+07	3.82978e+07	3.63565e+07	4.22229e+07	4.28236e+07	3.05397e+07	2.83681e+07	3.06026e+07	2.57945e+07	3.66551e+07	3.39952e+07	3.84393e+07	3.66394e+07	3.45542e+07	3.57658e+07	0.876323	-0.190465	0.239175	0.286381	0.754677	-0.406068	0.00229953	0.0139505	3.39952e+07	3.84393e+07	3.66394e+07	3.45542e+07	3.57658e+07	3.58788e+07	0.890922	-0.166629	0.0267459	0.0459223	3.82978e+07	3.96831e+07	3.63565e+07	4.22229e+07	4.28236e+07	4.02715e+07
HMDB0000288	C00105	UMP6,625neg	2.09727e+06	2.08325e+06	2.02033e+06	2.82835e+06	2.43106e+06	929966	627024	863598	931213	1.00208e+06	1.43382e+06	1.0048e+06	985216	1.52661e+06	1.10971e+06	2.23308e+06	2.5343e+06	2.53448e+06	2.72678e+06	2.61402e+06	0.406498	-1.29868	0.000106225	0.000480207	1.30086	0.379465	0.0339325	0.0807931	2.23308e+06	2.5343e+06	2.53448e+06	2.72678e+06	2.61402e+06	2.52853e+06	2.71385	1.44034	6.97025e-07	2.11431e-05	627024	929966	863598	931213	1.00208e+06	931715
HMDB0000300	C00106	Uracil2,29pos	158654	169633	157679	163807	211328	135121	186828	126483	215956	311152	87813.3	79950.6	87815.1	137145	140332	123038	179739	111381	227072	184646	1.14492	0.195245	0.546943	0.592522	0.540685	-0.88714	0.0305263	0.0758846	123038	179739	111381	227072	184646	165175	0.837697	-0.2555	0.498553	0.537941	186828	135121	126483	215956	311152	197178
HMDB0000296	C00299	Uridine2,274neg	644300	593264	720772	595357	612014	516938	706674	550521	585242	779526	297617	329751	376956	388640	474376	496059	658917	554982	611053	495989	0.960381	-0.0583209	0.679747	0.727729	0.614199	-0.703221	0.00340539	0.0154945	496059	658917	554982	611053	495989	563400	0.926558	-0.110047	0.502473	0.537941	706674	516938	550521	585242	779526	608057
HMDB0000285	C00075	UTP6,992neg	1.74802e+06	1.44572e+06	1.83659e+06	2.96364e+06	1.86246e+06	923293	56258.3	904312	2.12728e+06	1.31582e+06	1.05961e+06	1.41107e+06	828662	1.57993e+06	1.50552e+06	2.1102e+06	3.38879e+06	3.18938e+06	3.3691e+06	3.84294e+06	0.668435	-0.581141	0.134586	0.174962	0.9691	-0.045283	0.447784	0.457847	2.1102e+06	3.38879e+06	3.18938e+06	3.3691e+06	3.84294e+06	3.18008e+06	2.4134	1.27107	0.00274432	0.00713524	56258.3	923293	904312	2.12728e+06	1.31582e+06	1.31768e+06
HMDB0000292	C00385	Xanthine3,195neg	4.78343e+06	4.12516e+06	5.06296e+06	3.13012e+06	2.84547e+06	31959.3	41541.1	38967.3	46649.3	43685.9	47963.5	51761.4	70257.5	66532.2	50467	38258.6	53754.5	53065.1	46602.6	49066.2	0.0101056	-6.62871	9.56689e-05	0.000458204	1.42368	0.509626	0.0115411	0.0375084	38258.6	53754.5	53065.1	46602.6	49066.2	48149.4	1.19432	0.256184	0.107197	0.149389	41541.1	31959.3	38967.3	46649.3	43685.9	40315.5
HMDB0000299	C01762	Xanthosine4,314neg	88880	69853.7	83030.8	99390.3	224992	21186.2	10147.2	9778.7	5842.18	10802.4	18307.5	12983.3	16158.3	6438	15775.3	2535.52	7393.98	8812.05	3560.37	7181.79	0.105117	-3.24993	0.0163764	0.0270955	1.17057	0.227205	0.300239	0.364289	2535.52	7393.98	8812.05	3560.37	7181.79	5896.74	0.495427	-1.01326	0.101316	0.144058	10147.2	21186.2	9778.7	5842.18	10802.4	11902.4
