# Supplementary material for: GLYATL1 is associated with metabolic and epigenetic changes and with endocrine resistance in luminal breast cancer
Source: Clin Epigenetics. 2026 Apr 29;18:76. doi: 10.1186/s13148-026-02133-w (PMC13126711; doi:10.1186/s13148-026-02133-w)
Supplement: Supplementary file 14 — Supplementary Material 14. Supplementary Table 6: Proteomic analysis of in MCF7 parental and long-term estrogen deprived (LTED) cells, and in LTED GLYATL1 knockout clones KO1 and KO2. DIA mass spectrometry was applied to identify and quantify proteins in the indicated cell lines. Peptides and protein groups were identified using Spectronaut and quantified by summing up precursor signal areas under the curve. Shown are log2 transformed protein intensities for the different conditions and log2 fold-changes (FC) as well as Benjamini-Hochberg adjusted p-values (padj) for indicated comparisons (n=3). NA not detected. Rawdata are available via ProteomeXchange with identifier PXD067936. [file 13148_2026_2133_MOESM14_ESM.xlsx]

## Sheet: Tabelle1
																										LTED vs WT				KO1 vs LTED				KO2 vs LTED
HMDB_ID	Metabolite	C_WT_1	C_WT_2	C_WT_3	C_WT_4	C_WT_5	Mean_WT	C_LTED_2	C_LTED_1	C_LTED_3	C_LTED_4	C_LTED_5	Mean_LTED	C_KO1_1	C_KO1_2	C_KO1_3	C_KO1_4	C_KO1_5	Mean_KO1	C_KO2_1	C_KO2_2	C_KO2_3	C_KO2_4	C_KO2_5	Mean_KO2	foldchange	log2FC	pcal	padj	foldchange	log2FC	pcal	padj	foldchange	log2FC	pcal	padj
#N/A	2-Hydroxybutyric acid3,964neg	33498.7	28451.5	57509.4	15364.5	32691.3	33503.1	35803.6	32126	33034.5	21670.2	21609.3	27110	23141.1	29690.8	34625.3	20121.4	49045.3	31324.8	21754.8	27368.5	19362	18779.1	15188.2	20490.5	0.80918	-0.305467	0.462301	0.507902	1.15547	0.208477	0.26609	0.334166	0.755827	-0.403871	0.108348	0.149389
#N/A	2-Hydroxyglutaric acid6,527neg	2.81	1.96	2.45	2.19	1.6	2.202	1.68	1.73	1.49	1.71	1.78	1.6775	1.75	1.85	2.16	3.12	2.31	2.238	1.69	1.78	1.7	1.73	1.44	1.668	0.761807	-0.392502	0.0657929	0.0935492	1.33413	0.415897	0.0431001	0.0933835	0.994337	-0.00819348	0.916679	0.916679
#N/A	3-Hydroxybutyric acid5,228neg	244483	233345	291402	148631	153166	214205	274763	151244	179968	98984.1	162049	148061	160766	239651	242732	161190	224983	205864	150024	209880	160316	100552	101560	144467	0.691212	-0.5328	0.0995624	0.135227	1.3904	0.475499	0.0308542	0.0758846	0.975721	-0.0354593	0.900508	0.910513
#N/A	3-Phosphoglyceric acid6,977neg	743407	627003	764969	576512	595218	661422	34015.8	255329	230445	222623	286920	248829	442836	390833	315189	373372	313289	367104	300802	512779	536460	432495	323386	421185	0.376203	-1.41042	4.28545e-05	0.000259984	1.47532	0.561033	0.00302242	0.0144758	1.69267	0.759297	0.0175537	0.0354974
HMDB0000807	5-Oxoproline6,704pos	8.35514e+07	8.70265e+07	99229098	100716167	8.55014e+07	9.12049e+07	6.03327e+07	6.31778e+07	5.52483e+07	6.70554e+07	7.54989e+07	6.52451e+07	5.32334e+07	4.74938e+07	5.41453e+07	6.1824e+07	7.60317e+07	5.85456e+07	7.05185e+07	7.8124e+07	7.25516e+07	6.9941e+07	6.7102e+07	7.16474e+07	0.715368	-0.483242	0.00222752	0.00471405	0.897318	-0.156308	0.175419	0.259654	1.09813	0.135046	0.175188	0.221418
HMDB0000807	6-Phosphogluconic acid6,953neg	225446	219873	262759	244079	243379	239107	4471.27	43989.3	37299.2	44365.9	37311.1	40741.4	53392.7	63117.2	55967.9	72306	39693.5	56895.5	28393.2	62369.6	50446.8	47347.8	47416.5	47194.8	0.17039	-2.55309	8.59871e-08	7.82483e-06	1.3965	0.481819	0.0195227	0.0555176	1.1584	0.212134	0.348475	0.382063
HMDB0000807	Acetylcarnitine6,589pos	1.60477e+06	2.02038e+06	1.86133e+06	2.44655e+06	2.35974e+06	2.05855e+06	552642	712520	557539	595040	741992	651773	714923	479107	630940	545645	1.08843e+06	691810	438115	461455	418177	334175	305307	391445	0.316617	-1.65919	0.000110817	0.000480207	1.06143	0.0860063	0.381151	0.412914	0.600586	-0.735558	0.00159193	0.00467308
HMDB0000201	Adenosine2,289pos	1.6817e+06	1.62945e+06	2.3761e+06	2.19105e+06	1.07853e+06	1.79137e+06	187067	169837	178698	302268	316669	241868	200786	279386	254147	666546	552751	390723	302732	406784	273473	344924	382269	342036	0.135019	-2.88877	0.00058881	0.00167443	1.61544	0.691927	0.108839	0.20213	1.41414	0.499929	0.0581055	0.0852839
HMDB0000201	ADP6,968neg	2.11336e+06	1.88047e+06	2.37057e+06	2.80973e+06	2.64548e+06	2.36392e+06	128236	1.1972e+06	1.10396e+06	1.29356e+06	1.20178e+06	1.19913e+06	1.53599e+06	1.56028e+06	1392763	1.8709e+06	1.34666e+06	1.54132e+06	2.34246e+06	4.15272e+06	3.51284e+06	3.72986e+06	3.36263e+06	3.4201e+06	0.507262	-0.979198	0.000559876	0.00164351	1.28537	0.362181	0.00840601	0.0294211	2.85216	1.51206	0.000338507	0.00128351
HMDB0001341	AMP6,601neg	339949	387498	426304	546268	614772	462958	82797.5	173240	149529	140623	171490	158720	308942	207403	240894	258381	228538	248832	413667	526612	507507	608675	478913	507075	0.34284	-1.54439	0.00123257	0.00295169	1.56774	0.648683	0.00168161	0.0117713	3.19477	1.67571	3.04064e-05	0.000260586
HMDB0000045	ATP6,964neg	5.0164e+06	4.20568e+06	5.13032e+06	7.322e+06	5.03713e+06	5.3423e+06	129988	2.53397e+06	2.26162e+06	3.97055e+06	3.06229e+06	2.95711e+06	3.02145e+06	3.65831e+06	2.39251e+06	4.74904e+06	3.50522e+06	3.46531e+06	5.206e+06	8.70788e+06	8.05297e+06	9.22004e+06	8.80916e+06	7.99921e+06	0.553526	-0.853276	0.00977218	0.0177854	1.17186	0.228797	0.193829	0.26862	2.70508	1.43567	0.000732249	0.00256287
HMDB0000538	Betaine6,134pos	2.74331e+08	2.68296e+08	2.94052e+08	2.8303e+08	2.41316e+08	2.72205e+08	2.31308e+08	2.28321e+08	1.89772e+08	2.31393e+08	223163594	2.18162e+08	2.05598e+08	218160739	2.17817e+08	2.47729e+08	2.76578e+08	2.33177e+08	2.31567e+08	2.15907e+08	2.0786e+08	1.83904e+08	1.66605e+08	2.01169e+08	0.801464	-0.319291	0.00446443	0.0088318	1.06882	0.0960214	0.201497	0.273674	0.922105	-0.116998	0.312219	0.346487
HMDB0000538	Butanoyl-Carnitine5,932pos	1.5125e+08	1.73307e+08	1.86536e+08	1.99715e+08	1.54811e+08	1.73124e+08	9.80932e+07	1.02397e+08	8.97405e+07	9.65825e+07	1.01081e+08	9.74503e+07	1.10827e+08	1.08313e+08	9.64818e+07	8.17628e+07	121201795	1.03717e+08	6.9806e+07	7.98997e+07	6.95303e+07	7.21906e+07	6.38037e+07	7.10461e+07	0.562894	-0.829066	0.00020466	0.00074082	1.06431	0.0899171	0.231051	0.300366	0.729049	-0.455912	0.000250855	0.000992513
HMDB0002013	CDP7,01neg	204595	195585	273215	266415	222566	232475	8588.1	131852	110167	156699	122957	130419	168155	166768	121909	198415	161048	163259	259521	407071	339282	354300	323903	336815	0.561	-0.833926	0.0013852	0.00323213	1.25181	0.324012	0.0420771	0.0933835	2.58257	1.36881	0.000167419	0.000725482
HMDB0001546	CDP-choline6,894pos	324885	337786	358761	465846	459589	389374	358286	397616	395298	421010	482680	424151	1.08871e+06	983352	985798	1.21496e+06	1.22256e+06	1.09908e+06	1.05114e+06	1.06239e+06	778045	1.04836e+06	1.04285e+06	996557	1.08932	0.123424	0.400705	0.450175	2.59124	1.37364	6.15974e-06	0.000186845	2.34953	1.23237	4.70712e-05	0.000329498
HMDB0001413	Choline10,232pos	7.42634e+07	7.18513e+07	7.36104e+07	7.25132e+07	5.56597e+07	6.95796e+07	5.04758e+07	4.9998e+07	3.87263e+07	5.58271e+07	5.82472e+07	5.06996e+07	4.819e+07	4.73626e+07	5.40581e+07	6.80063e+07	5.90387e+07	5.53312e+07	5.78663e+07	6.23261e+07	5.05878e+07	5.80306e+07	5.0978e+07	5.59578e+07	0.728657	-0.456689	0.0110679	0.0197486	1.09135	0.126117	0.224217	0.295707	1.10371	0.142363	0.290647	0.330612
HMDB0001413	cis-Aconitic acid6,689neg	5.94322e+06	4.97592e+06	5.81711e+06	6.90853e+06	5.94473e+06	5.9179e+06	2.20297e+06	3.84356e+06	2.94575e+06	3.74372e+06	3.52538e+06	3.5146e+06	3.27466e+06	2.9555e+06	2.78834e+06	2.86543e+06	4.37519e+06	3.25182e+06	3.32383e+06	3.27788e+06	2.65252e+06	2.75029e+06	2.81298e+06	2.9635e+06	0.593893	-0.751725	0.000461123	0.0014329	0.925232	-0.112112	0.253572	0.325	0.843197	-0.246059	0.0534114	0.0796793
HMDB0000807	Citric acid7,585neg	70.7089	68.2256	75.6309	83.9213	68.1242	73.3222	68	54.9	44.4	54.8	51	51.275	45.0197	44.4939	42.8321	51.9682	56.8	48.2228	49.0124	50.4996	43.661	46.3506	41.3884	46.1824	0.699311	-0.515994	0.000911252	0.00227307	0.940474	-0.0885407	0.218706	0.29268	0.900681	-0.150912	0.12022	0.160882
HMDB0001413	Citrulline6,858pos	473205	400946	482490	383736	282813	404638	276964	224875	191411	216501	207345	210033	140576	178673	194001	209319	215613	187636	145573	149177	139463	125600	111602	134283	0.519063	-0.946018	0.00220899	0.00471405	0.893367	-0.162675	0.107659	0.20213	0.639343	-0.645338	0.000136022	0.0006189
HMDB0000904	CMP6,758pos	274970	295576	369962	415513	330126	337230	103437	166459	148587	179157	194739	172235	761781	744749	706423	942576	945273	820160	1.08407e+06	1.15617e+06	1.00407e+06	1.09514e+06	1.1218e+06	1.09225e+06	0.510737	-0.969349	0.0009083	0.00227307	4.76185	2.25152	5.6347e-06	0.000186845	6.34162	2.66485	1.00093e-08	9.10845e-07
HMDB0000095	Creatine6,508pos	110.413	109.458	129.172	127.569	104.431	116.209	23.8	25.9	23.7	27.5	26.4	25.875	32.1	32.1	31.1	34.3	34.6	32.84	27.3	31.6	25.7	27.1	26.3	27.6	0.22266	-2.16709	1.08267e-06	2.46307e-05	1.26918	0.343895	0.000143577	0.00217758	1.06667	0.0931094	0.249015	0.290518
HMDB0000064	Creatinine3,105pos	3.72746e+07	3.85337e+07	4.4795e+07	3.65349e+07	4.28764e+07	4.00029e+07	2.4145e+06	3.22679e+06	2.74229e+06	2.02526e+06	2.26029e+06	2.56366e+06	4.28876e+06	2.13196e+06	4.18651e+06	3.33797e+06	2.33509e+06	3.25606e+06	3.25125e+06	4.54696e+06	2.94052e+06	3.65107e+06	3.4779e+06	3.57354e+06	0.0640868	-3.96383	1.85692e-07	8.44899e-06	1.27008	0.344923	0.128662	0.22091	1.39392	0.479151	0.0346852	0.0563635
HMDB0000064	CTP7,094pos	430439	402905	450323	406477	338197	405668	13223.9	282359	233938	365275	271950	288380	323620	366083	276169	438242	310879	342998	516880	736295	595643	598778	615527	612624	0.710877	-0.492328	0.00853757	0.0158555	1.1894	0.250228	0.106244	0.20213	2.12436	1.08703	0.000226817	0.000938198
HMDB0000082	Cytosine3,833pos	716510	1.38671e+06	1.16274e+06	1.73597e+06	2.4989e+06	1.50017e+06	499554	818437	654982	647793	547808	667255	517559	396892	331615	234839	726993	441580	438823	526010	282946	240890	663645	430463	0.444788	-1.16881	0.0455993	0.0680251	0.661785	-0.595565	0.0375964	0.0855319	0.645125	-0.63235	0.0516405	0.0783214
HMDB0000082	Dihydroxyacetone phosphate6,7neg	183281	168676	185166	160676	102282	160016	52204	129046	114086	223385	174228	160186	188407	167605	159235	132249	203887	170277	102100	82729.2	83664.8	79431.4	87574.9	87100.1	1.00106	0.00153124	0.995263	0.995263	1.06299	0.0881323	0.353442	0.392234	0.543744	-0.879001	0.0130083	0.0275292
HMDB0000082	Dimethylglycine6,465neg	2.98359e+06	2.32563e+06	2.44123e+06	2.87934e+06	2.45178e+06	2.61631e+06	749726	1.09224e+06	763087	826357	1.02254e+06	926057	1.10405e+06	922898	797214	1.19275e+06	1.10089e+06	1.02356e+06	1.89736e+06	2.131e+06	1.73571e+06	1.78991e+06	1.66666e+06	1.84413e+06	0.353955	-1.49836	1.77143e-05	0.000146546	1.10529	0.144425	0.194824	0.26862	1.99138	0.993765	9.09882e-05	0.000464977
HMDB0000092	Fructose5,579neg	4.8943e+06	4.64224e+06	5.36498e+06	5.08819e+06	4.59791e+06	4.91752e+06	4.57729e+06	3.30789e+06	3.23068e+06	4.71072e+06	5.78689e+06	4.25904e+06	3.73188e+06	4.5829e+06	6.32948e+06	8.66233e+06	7.4441e+06	6.15014e+06	3.27256e+06	4.30972e+06	3.20856e+06	3.57454e+06	3.72195e+06	3.61747e+06	0.866096	-0.207401	0.279449	0.326024	1.44402	0.530089	0.0730827	0.154663	0.849361	-0.235551	0.307163	0.345084
HMDB0000092	Fumaric acid6,396neg	73.5231	86.0918	107.195	153.292	135.427	111.106	16.8	25.6	19.5	26.3	34.9	26.575	50.2653	46.453	46.2293	71.0304	78.8663	58.5689	57.0767	77.2486	68.2755	80.4471	84.2654	73.4627	0.239187	-2.06379	0.00166518	0.00378827	2.20391	1.14006	0.00301209	0.0144758	2.76435	1.46694	0.000128682	0.000616319
HMDB0000134	gamma-Glu-alpha-aminobutyryl-gly6,455pos	53364.9	61052.8	78819.6	66970.1	87107.2	69462.9	68954.4	90991.2	93467.3	102271	67928.2	88664.4	59475.7	60456.8	65302.7	57597.1	116082	71783	307362	246395	227159	265709	226136	254552	1.27643	0.352112	0.08075	0.11305	0.809603	-0.304714	0.136368	0.229805	2.87096	1.52153	3.99987e-05	0.000303323
HMDB0005765	GDP7,117neg	268628	251312	289402	343799	291594	288947	20749.2	152406	128816	208924	142542	158172	178355	192768	170605	254683	170173	193317	242531	424759	363760	359314	338034	345680	0.547409	-0.869309	0.00083785	0.00227307	1.22219	0.289472	0.0910416	0.180104	2.18546	1.12794	0.00142842	0.0045629
HMDB0001201	Glucose5,964neg	4.42857e+07	3.18363e+07	3.46292e+07	2.94891e+07	2.0099e+07	3.20678e+07	3.65223e+07	3.4976e+07	2.57973e+07	3.19823e+07	2.85266e+07	3.03205e+07	3.12214e+07	3.18949e+07	2.94287e+07	2.87974e+07	3.48052e+07	3.12295e+07	2.77884e+07	2.55799e+07	1.88156e+07	1.85222e+07	1.47301e+07	2.10872e+07	0.945512	-0.0808318	0.724944	0.767092	1.02998	0.0426155	0.341108	0.392234	0.695477	-0.523926	0.0253343	0.0452044
HMDB0001201	Glucose-6-Phosphate6,962neg	1.44208e+06	1.52478e+06	1.49631e+06	2.18153e+06	1.75846e+06	1.68063e+06	127285	502583	445877	556463	532359	509320	682490	668992	563945	819739	863402	719713	926926	975202	904549	829587	899597	907172	0.303053	-1.72236	0.000136786	0.000541197	1.41309	0.498849	0.00715192	0.0271177	1.78114	0.832803	7.44887e-06	8.47309e-05
HMDB0001401	Glutathione6,436neg	1.48816e+07	1.67062e+07	1.63504e+07	2.14067e+07	1.92419e+07	1.77174e+07	3.53546e+06	7.85814e+06	6.07114e+06	6.52695e+06	8.22354e+06	7.16994e+06	9.35257e+06	9.20794e+06	7.61184e+06	9.37681e+06	8.66981e+06	8.8438e+06	1.68029e+07	1.7692e+07	1.9524e+07	1.77714e+07	1.35955e+07	1.70771e+07	0.404685	-1.30513	0.00012778	0.000528544	1.23345	0.302705	0.0126375	0.0396557	2.38177	1.25203	7.29001e-05	0.000414619
HMDB0000125	Glycine6,748pos	240448	202285	183110	107030	88275.2	164230	180267	288469	179705	144882	109047	180526	339746	323302	223380	186839	124522	239558	418947	348323	241341	187186	148039	268767	1.09923	0.136491	0.740156	0.774186	1.327	0.408168	0.169215	0.256642	1.4888	0.574152	0.2265	0.27482
HMDB0000125	GMP6,78neg	634402	687224	707346	958465	829774	763442	77330	269675	278005	282972	343899	293638	552712	498674	411290	590261	463835	503354	622329	914098	714022	851777	760579	772561	0.384623	-1.37848	0.000225266	0.00075923	1.7142	0.777537	0.000507044	0.00434538	2.631	1.39561	9.19734e-05	0.000464977
HMDB0240586	GTP7,044neg	330153	295489	322760	427623	341302	343465	20532.5	181725	164798	294234	195209	208992	179974	229704	140525	330407	270717	230265	291266	496622	427983	495886	508140	443980	0.60848	-0.716719	0.00729595	0.0138319	1.10179	0.139852	0.327638	0.382244	2.12439	1.08705	0.00295981	0.00727953
HMDB0000008	Guanine4,531pos	2.57541e+06	2.32086e+06	2.69209e+06	1.39235e+06	1.268e+06	2.04974e+06	1.17184e+06	979057	788453	868965	1.13602e+06	943124	1.33615e+06	1.46464e+06	1.61355e+06	1.10462e+06	1.27962e+06	1.35972e+06	1.54283e+06	2.3094e+06	1.51033e+06	1.80679e+06	1.45565e+06	1.725e+06	0.460118	-1.11992	0.015307	0.0257951	1.44171	0.527785	0.00473393	0.0193656	1.82903	0.871075	0.00462004	0.0110638
HMDB0000132	Hypoxanthine2,351pos	5.56189e+06	3.71523e+06	3.87828e+06	2.66404e+06	2.61243e+06	3.68638e+06	299689	349635	261844	382817	402142	349109	174191	225167	199285	261920	372422	246597	158610	266602	143606	253905	286440	221833	0.0947026	-3.40045	0.000924217	0.00227307	0.70636	-0.501524	0.0346256	0.0807931	0.635424	-0.654208	0.0213011	0.0412889
HMDB0000132	IMP6,656neg	233492	198498	222441	256117	199515	222013	0	13952	23472.1	23792.2	22658.2	20968.6	6447.88	15085.3	7534.53	9044.28	12267.6	10075.9	0	19785.7	0	12980	16545.9	9862.33	0.0944478	-3.40434	8.60691e-07	2.46307e-05	0.480523	-1.05732	0.00268483	0.0144758	0.470338	-1.08823	0.0682542	0.0985894
HMDB0000132	Inosine4,105neg	247861	218829	309708	242124	249329	253570	30843.7	32456.5	31188.3	32206.2	39434.6	33821.4	49481.1	51431.6	53698.3	51520.3	100741	61374.5	36536.2	55243.3	43164.5	43847	45903.2	44938.8	0.133381	-2.90638	4.11296e-06	6.01847e-05	1.81466	0.859703	0.0224888	0.0601907	1.32871	0.410027	0.0222325	0.0412889
HMDB0000195	L-Alanine6,465neg	236.588	293.07	252.36	359.375	288.467	285.972	120.712	128.367	89.1827	166.638	139.803	130.998	186.407	152.199	116.447	166.881	365.215	197.43	196.396	199.456	145.171	171.618	226.925	187.913	0.458078	-1.12633	0.000857331	0.00227307	1.50713	0.5918	0.11814	0.206745	1.43448	0.520527	0.0307297	0.0508437
HMDB0059655	L-Arginine11,705pos	258.541	221.332	236.141	223.672	167.505	221.438	227.297	201.033	160.077	220.235	221.329	200.669	166.37	163.37	177.634	213.317	230.736	190.285	154.305	163.354	130.272	151.741	115.485	143.032	0.906207	-0.142088	0.358999	0.408361	0.948256	-0.0766517	0.307839	0.368597	0.712775	-0.488482	0.0087802	0.019975
HMDB0000195	L-Asparagine6,945pos	25.8	19.9	23.7	27.9	17.8	23.02	20.2	21.3	20.3	22.5	26.9	22.75	26.7	18.5	19.6	24.2	27.3	23.26	21.2	26.2	21.4	21.4	21	22.24	0.988271	-0.0170213	0.915791	0.93637	1.02242	0.0319846	0.419276	0.440169	0.977582	-0.0327098	0.773247	0.799607
HMDB0000195	L-Aspartic acid6,679neg	279.415	307.591	355.106	359.219	290.105	318.287	109.485	136.709	120.93	128.659	131.464	129.441	176.867	199.287	156.114	186.03	178.526	179.365	358.932	373.319	312.79	306.084	321.648	334.554	0.406679	-1.29804	2.18185e-05	0.000165457	1.38569	0.470605	0.000303812	0.00345587	2.58462	1.36995	3.11606e-06	5.67123e-05
HMDB0000191	L-Carnitine7,066pos	3.14799e+08	370728662	3.96167e+08	355360083	3.60142e+08	3.59439e+08	123246263	1.47129e+08	1.27287e+08	1.28849e+08	1.38651e+08	1.35479e+08	1.70444e+08	1.61106e+08	1.63509e+08	1.76843e+08	1.84167e+08	1.71214e+08	1.89637e+08	2.06578e+08	1.60617e+08	1.40844e+08	1.57433e+08	1.71022e+08	0.376917	-1.40768	1.82245e-06	3.31686e-05	1.26377	0.337729	0.000380306	0.00384531	1.26235	0.336111	0.0392609	0.0626797
HMDB0000062	L-Cystathionine7,573pos	2.23079e+06	2.30935e+06	2.5028e+06	2.85676e+06	2.26041e+06	2.43202e+06	690617	1.18124e+06	877470	891259	1.06257e+06	1.00313e+06	974678	944030	824175	966104	806298	903057	2.99408e+06	3.34322e+06	2.59687e+06	2.73106e+06	2.82821e+06	2.89869e+06	0.41247	-1.27764	2.52418e-05	0.000176693	0.900235	-0.151626	0.114782	0.204807	2.88963	1.53088	6.71046e-06	8.47309e-05
HMDB0000099	L-Glutamic acid6,461neg	926.256	908.974	977.114	1139.62	907.464	971.885	385.159	452.912	356.35	433.462	393.285	409.002	543.34	536.34	450.761	531.463	492.617	510.904	726.927	816.078	722.975	733.393	658.004	731.475	0.420834	-1.24868	1.45892e-05	0.000132762	1.24915	0.320944	0.00368637	0.0159743	1.78844	0.8387	3.14994e-05	0.000260586
HMDB0000148	L-Glutamine6,693pos	2954.81	2862.77	2720.9	2990.31	2015.35	2708.83	1344.86	1419.58	1173.82	1509.59	1473.49	1394.12	1126.97	928.375	1144.72	1175.86	1231.38	1121.46	1522.48	1791.29	1531.98	1369.89	1161.82	1475.49	0.514659	-0.958313	0.000472386	0.0014329	0.80442	-0.313979	0.00887603	0.0299155	1.05837	0.0818392	0.565677	0.598566
HMDB0000641	L-Histidine10,43neg	165.357	138.134	166.069	155.134	123.889	149.716	142.656	133.392	105.621	141.259	133.633	128.476	101.686	108.317	110.493	130.592	133.862	116.99	104.235	115.422	99.707	103.532	79.6813	100.515	0.858131	-0.220731	0.108788	0.143474	0.910596	-0.135118	0.144377	0.238879	0.782365	-0.354086	0.022015	0.0412889
HMDB0000177	L-Isoleucine5,839pos	594.487	474.148	579.803	521.494	457.373	525.461	480.208	467.358	384.146	427.015	489.07	441.897	375.528	388.002	410.837	496.941	504.797	435.221	372.41	392.565	336.07	373.076	273.981	349.62	0.840971	-0.249872	0.0590905	0.0867296	0.984892	-0.0219622	0.431236	0.445938	0.79118	-0.337922	0.0214914	0.0412889
HMDB0000172	L-Lactic acid5,474neg	2420.96	2210.29	2518.51	2239.36	1600.01	2197.82	1544.56	1607.9	1156.81	1508.54	1739.43	1503.17	1360.82	1728.94	1511.83	1748.35	1847.76	1639.54	977.025	988.909	1138.22	1038.82	455.925	919.78	0.683936	-0.548066	0.0135292	0.0232294	1.09072	0.125282	0.194806	0.26862	0.611893	-0.708649	0.0122588	0.0272085
HMDB0000172	L-Lysine12,348pos	541.22	476.169	528.8	467.764	338.637	470.518	472.853	428.723	344.878	454.193	447.954	418.937	354.624	365.106	378.873	511.251	471.595	416.29	311.355	317.224	255.4	295.405	238.99	283.675	0.890375	-0.167515	0.303022	0.349051	0.99368	-0.00914642	0.475804	0.481091	0.67713	-0.562495	0.00202787	0.005592
HMDB0000172	L-Methionine6,019pos	167.939	170.045	154.243	156.758	111.722	152.141	124.722	123.104	104.574	126.035	137.154	122.717	98.4914	109.477	108.584	127.744	126.511	114.162	112.148	131.506	99.7093	113.533	97.1294	110.805	0.806598	-0.310079	0.0635713	0.0918252	0.930285	-0.104255	0.17976	0.259654	0.902933	-0.147309	0.233254	0.279292
HMDB0000172	L-Phenylalanine5,573neg	340.654	283.01	343.748	329.597	240.777	307.557	273.629	283.906	202.765	285.23	293.729	266.408	218.986	211.852	219.098	265.374	285.925	240.247	206.287	298.308	186.448	208.298	178.792	215.627	0.866205	-0.20722	0.203813	0.254068	0.901802	-0.149117	0.166895	0.256642	0.809386	-0.3051	0.141869	0.184429
HMDB0000159	L-Proline6,363pos	178.026	179.276	199.057	220.321	184.646	192.265	68.3	81.2558	63.0233	74.1382	77.7273	74.0361	120.723	114.175	113.89	122.681	128.605	120.015	147.656	185.418	172.087	162.861	171.8	167.964	0.385073	-1.3768	5.54689e-06	6.30959e-05	1.62103	0.696911	1.1945e-05	0.000271749	2.26868	1.18185	6.55765e-06	8.47309e-05
HMDB0000162	L-Serine6,85pos	386.272	368.088	288.029	412.097	292.781	349.453	257.753	301.274	246.694	359.059	318.423	306.363	325.701	227.539	259.552	226.724	317.184	271.34	311.543	362.503	340.73	291.925	265.507	314.442	0.876691	-0.18986	0.258753	0.305799	0.885682	-0.175139	0.152751	0.239661	1.02637	0.0375522	0.783213	0.800813
HMDB0000162	L-Threonine6,709pos	967.589	775.337	837.062	891.566	608.177	815.946	752.689	709.124	575.289	795.487	663.655	685.889	603.723	576.466	552.514	733.649	657.713	624.813	895.578	943.864	756.454	782.431	616.562	798.978	0.840606	-0.250499	0.147513	0.186727	0.910954	-0.13455	0.149729	0.239661	1.16488	0.220181	0.182699	0.227748
HMDB0000162	L-Tryptophan5,407pos	70.3207	57.0601	63.3463	61.5724	49.4	60.3399	49.7	46.3	41.6	54.3	51.1	48.325	36.8	40.4456	40.9311	51.9224	50.7	44.1598	40.6	43.5935	35.952	41.1542	33.1	38.88	0.80088	-0.320343	0.0356585	0.0540821	0.913809	-0.130036	0.177082	0.259654	0.804552	-0.313743	0.0230009	0.0418617
HMDB0000162	L-Tyrosine5,979pos	227.22	190.037	254.008	248.069	179.852	219.837	187.63	187.983	161.964	195.657	194.31	184.979	152.363	162.749	160.918	126.55	135.802	147.676	150.964	171.169	148.053	151.859	125.884	149.586	0.841435	-0.249076	0.0994697	0.135227	0.798343	-0.32492	0.00489461	0.0193656	0.808666	-0.306385	0.0129127	0.0275292
HMDB0000158	L-Valine6,179neg	706.763	470.98	550.594	737.486	450.706	583.306	437.865	459.347	339.607	493.818	539.366	458.035	440.356	425.364	426.538	492.842	616.567	480.334	297.409	366.16	287.867	437.393	308.234	339.413	0.785239	-0.348796	0.14774	0.186727	1.04868	0.0685802	0.350261	0.392234	0.74102	-0.432416	0.0466531	0.0719565
HMDB0000158	Malic acid6,553neg	64.9158	62.4864	66.1791	73.8203	63.6763	66.2156	36.8	32.2	32.3	37.3	35.8	34.4	38.2	38.8	36.4	35.6	40.7	37.94	46.1807	52.8236	58.7702	49.0512	43.5303	50.0712	0.519515	-0.944762	4.62959e-06	6.01847e-05	1.10291	0.141311	0.026288	0.0683488	1.45556	0.541573	0.00183793	0.0052266
HMDB0000156	myo-Inositol6,722neg	6.37789e+06	5.27859e+06	6.38802e+06	6.55373e+06	5.30704e+06	5.98105e+06	3.87469e+06	3.55806e+06	2.97938e+06	3.76366e+06	3.79233e+06	3.52336e+06	4.23043e+06	3.80105e+06	4.01375e+06	4.07589e+06	4.99996e+06	4.22422e+06	3.35155e+06	3.52282e+06	3.00998e+06	2.81289e+06	2.76497e+06	3.09244e+06	0.589087	-0.763448	0.000250917	0.00081548	1.19892	0.261732	0.0220983	0.0601907	0.877698	-0.188204	0.111525	0.151474
HMDB0000211	N-Acetyl-L-aspartic Acid6,282neg	1.17678e+08	1.22228e+08	1.37457e+08	1.36936e+08	138405650	1.30541e+08	8.27061e+07	8.20047e+07	6.02107e+07	7.92655e+07	7.50191e+07	7.4125e+07	1.15179e+08	1.02897e+08	1.04907e+08	8.98286e+07	1.65174e+08	1.15597e+08	9.93392e+07	1.03551e+08	9.30997e+07	8.25376e+07	8.6757e+07	9.30569e+07	0.56783	-0.81647	5.69033e-05	0.0003046	1.55949	0.641071	0.0154058	0.0467308	1.2554	0.328153	0.0174976	0.0354974
HMDB0000211	NAD6,613pos	2.74444e+06	3.25748e+06	3.37706e+06	4.08331e+06	3.53296e+06	3.39905e+06	1.77948e+06	2.21938e+06	2.08464e+06	2.37882e+06	2.2935e+06	2.24409e+06	3.0595e+06	2.82903e+06	2.65599e+06	3.03646e+06	2.8786e+06	2.89192e+06	3.93688e+06	3.63319e+06	3.26048e+06	3.73152e+06	3.3186e+06	3.57613e+06	0.66021	-0.599003	0.00249228	0.0051545	1.28868	0.365897	0.000169982	0.00220977	1.59358	0.672272	5.57742e-05	0.000338364
HMDB0000902	NADH6,626pos	105460	98889.4	104050	116491	96856.1	104349	69808.8	78178.3	69782.2	87301.3	101734	84248.9	108203	90292.3	74606.6	120066	111262	100886	127383	132893	103986	154458	119266	127597	0.807374	-0.308691	0.0261411	0.0403194	1.19748	0.259997	0.0876298	0.177207	1.51453	0.598868	0.00602213	0.0140516
HMDB0000812	NADP6,954pos	124891	143340	106460	152048	98933.6	125134	32747.6	151742	98517.3	97138.4	150115	124378	124619	142239	110593	146950	127669	130414	206025	242114	210690	209024	213053	216181	0.993956	-0.00874575	0.967244	0.977992	1.04853	0.0683698	0.352997	0.392234	1.7381	0.797508	0.000563506	0.00205116
HMDB0000812	Ornithine12,417neg	217.819	173.714	247.225	213.727	167.174	203.932	189.642	172.944	144.38	181.47	207.091	176.472	131.818	154.202	154.548	163.281	218.22	164.414	120.847	133.581	110.514	126.915	106.515	119.675	0.865346	-0.208651	0.21891	0.265611	0.931674	-0.102102	0.28193	0.346698	0.678152	-0.560319	0.0028938	0.00727953
HMDB0000812	Oxidized glutathione6,904neg	7.23954e+06	6.99924e+06	8.10711e+06	1.09603e+07	1.02933e+07	8.7199e+06	4.08933e+06	5.35998e+06	4.5188e+06	5.48522e+06	6.42071e+06	5.44618e+06	5.70954e+06	5.39142e+06	4.92135e+06	7.43032e+06	8.20895e+06	6.33231e+06	6.2969e+06	8.04617e+06	5.92796e+06	7.53482e+06	8.57066e+06	7.2753e+06	0.624569	-0.679067	0.0122245	0.0213929	1.16271	0.217489	0.15066	0.239661	1.33585	0.417763	0.0289071	0.0487139
HMDB0000812	Oxoglutaric acid6,157neg	53.912	62.9757	61.9205	61.8684	42.6	56.6553	32.6	40.2	28.1	39.7	40.6	37.15	46.979	55.0985	31.1	48.3475	81.7543	52.6559	80.1993	74.2597	60.9426	56.0714	65.8795	67.4705	0.655719	-0.60885	0.00670194	0.0129761	1.41739	0.503232	0.0778306	0.160968	1.81616	0.860895	0.00102276	0.00344708
HMDB0000812	pa_Hypotaurine6,513pos	2.1757e+06	2.26996e+06	2.42891e+06	1.9731e+06	1.56788e+06	2.08311e+06	640049	1.02816e+06	746787	697490	809902	820584	998712	927226	779887	973435	548164	845485	1.03892e+06	1.17325e+06	860905	874142	823200	954082	0.393923	-1.34402	0.00020948	0.00074082	1.03035	0.0431278	0.41684	0.440169	1.16269	0.217463	0.217841	0.267886
HMDB0000812	pa_Itaconic acid6,455neg	3.57664e+06	3.17726e+06	4.26404e+06	5.54667e+06	5.12881e+06	4.33868e+06	1.46342e+06	2.45176e+06	2.02778e+06	3.16553e+06	2.97561e+06	2.65517e+06	2.13583e+06	2.04734e+06	2.05278e+06	2.39154e+06	3.91561e+06	2.50862e+06	2.14597e+06	2.1423e+06	1.93547e+06	2.38618e+06	2.56796e+06	2.23558e+06	0.611976	-0.708452	0.0192402	0.0312653	0.944806	-0.0819103	0.3807	0.412914	0.841971	-0.248158	0.14835	0.190139
HMDB0000812	pa_Sedoheptulose 7-phosphate6,757neg	256242	251910	268743	358331	276751	282396	11630.5	81475.2	70752.6	90980.5	59646.4	75713.7	121917	129655	101809	125393	150791	125913	98523.2	117018	117150	103779	124751	112244	0.268112	-1.89909	4.17034e-05	0.000259984	1.66302	0.733803	0.00111228	0.00843482	1.48248	0.568016	0.00270449	0.00713524
HMDB0000008	Pantothenic acid5,644neg	1.3147e+08	9.76601e+07	1.19472e+08	1.27798e+08	9.30003e+07	1.1388e+08	6.89393e+07	4.75573e+07	3.5892e+07	5.18981e+07	5.29749e+07	4.70806e+07	3.15951e+07	2.90182e+07	1.51739e+07	1.59962e+07	4.73379e+07	2.78243e+07	2.73445e+07	5.0674e+07	4.43065e+07	5.48236e+07	4.18324e+07	4.37962e+07	0.413423	-1.27431	0.000211663	0.00074082	0.590992	-0.758789	0.0187592	0.0550673	0.930239	-0.104326	0.620884	0.64943
HMDB0000812	Phosphocreatine6,664pos	8.4899e+06	8.14663e+06	1.03097e+07	1.06496e+07	9.34358e+06	9.38788e+06	965844	2.90944e+06	2.25354e+06	2.45769e+06	2.73671e+06	2.58934e+06	3.38835e+06	3.04526e+06	2.99197e+06	4.05574e+06	3.48414e+06	3.39309e+06	2.91633e+06	3.13189e+06	3.06737e+06	2.61978e+06	2.41942e+06	2.83096e+06	0.275818	-1.85821	6.58317e-06	6.65632e-05	1.31041	0.390014	0.00757085	0.0275579	1.09331	0.128706	0.266151	0.306579
HMDB0000812	Phosphoenolpyruvic acid6,686neg	997395	1.01877e+06	902585	736801	1.03184e+06	937478	93585.8	417675	259185	312074	436764	356424	522620	646816	509590	611453	723203	602736	450565	437205	671388	299083	418678	455384	0.380195	-1.39519	9.17137e-05	0.000458204	1.69106	0.757931	0.00199366	0.0129588	1.27765	0.353487	0.244599	0.289072
HMDB0000812	Propionyl-Carnitine6,191pos	1.21659e+08	1.34501e+08	1.51327e+08	1.41001e+08	138247541	1.37347e+08	9.68198e+07	1.19469e+08	1.12087e+08	1.0657e+08	109265336	1.11848e+08	1.80216e+08	1.83414e+08	1.9028e+08	1.89344e+08	1.95559e+08	187762623	203843113	2.37086e+08	1.87306e+08	1.56092e+08	174712121	1.91808e+08	0.814344	-0.29629	0.0037317	0.00754633	1.67873	0.747372	1.20499e-07	1.09655e-05	1.7149	0.778124	0.00145411	0.0045629
HMDB0000812	Pyridoxine1,628pos	3.88888e+07	3.87233e+07	3.74293e+07	2.6536e+07	2.56197e+07	3.34394e+07	3.53325e+07	3.05216e+07	2.38272e+07	2.75874e+07	3.1545e+07	2.83703e+07	2.50095e+07	2.8345e+07	2.45384e+07	2.62616e+07	3.10588e+07	2.70427e+07	2.49706e+07	2.68708e+07	1.632e+07	2.20834e+07	1.79688e+07	2.16427e+07	0.848409	-0.237167	0.218077	0.265611	0.953203	-0.0691452	0.268067	0.334166	0.762865	-0.390501	0.0434982	0.0682471
HMDB0000239	Pyruvic acid1,887neg	7320.76	4089.37	5350.95	5496.14	6366.84	5724.81	4314.84	4014.82	4220.7	8669.17	4891.69	5449.09	5923.44	2874	5642.25	6524.97	6278.5	5448.63	3272.75	3443.56	3103.46	2749.72	5496.23	3613.14	0.951838	-0.0712119	0.815177	0.842967	0.999915	-0.000123052	0.499853	0.499853	0.663072	-0.592762	0.140105	0.184429
HMDB0000239	Succinic acid6,249neg	63.6181	53.1947	59.7766	55.5	40.7	54.5579	128.443	164.061	116.588	137.277	145.457	140.846	53.5678	50.8228	49.271	61.5156	72.254	57.4862	44.8582	45.7956	39.3109	43.4986	42.8347	43.2596	2.58158	1.36826	4.62066e-05	0.0002628	0.408151	-1.29283	3.27079e-05	0.000595284	0.307142	-1.70302	1.02396e-05	0.000103534
HMDB0000239	Taurine5,991pos	2.11943e+07	2.41125e+07	2.41922e+07	2.95359e+07	2.71447e+07	2.52359e+07	1.33934e+07	1.83141e+07	1.5868e+07	1.60778e+07	1.79376e+07	1.70494e+07	2.35649e+07	2.16148e+07	1.97394e+07	2.30379e+07	2.24037e+07	2.20722e+07	3.01393e+07	3.53699e+07	2.79468e+07	2.89303e+07	3.17765e+07	3.08325e+07	0.675599	-0.56576	0.00200248	0.00444453	1.2946	0.37251	0.000525266	0.00434538	1.80843	0.854736	5.13679e-05	0.000333891
HMDB0000239	Thiamine10,794pos	867207	889646	933485	972282	818677	896259	675539	663994	560578	796420	960747	745435	587822	606643	576326	813374	885579	693949	533630	517859	468653	552798	557858	526160	0.831718	-0.265834	0.107388	0.143474	0.930932	-0.103253	0.320382	0.378634	0.705843	-0.502581	0.0262503	0.0459223
HMDB0000239	UDP6,939neg	1.12755e+06	1.13172e+06	1.3424e+06	1.86985e+06	1.43053e+06	1.38041e+06	413851	833210	767331	1.08873e+06	899894	897291	833009	935816	750851	1.04819e+06	1.00901e+06	915375	1.33104e+06	2.38575e+06	1.99934e+06	1.92239e+06	1.87631e+06	1.90296e+06	0.650017	-0.62145	0.0224623	0.0352425	1.02015	0.0287872	0.420821	0.440169	2.12079	1.0846	0.00155765	0.00467308
HMDB0000239	UDP-glucoronic acid6,655neg	3.62386e+06	3.9842e+06	4.80005e+06	5.69645e+06	4.83124e+06	4.58716e+06	3.3211e+06	4.19142e+06	3.75571e+06	4.6276e+06	4.40197e+06	4.24417e+06	3.14402e+06	2.94925e+06	2.30616e+06	2.85588e+06	3.76917e+06	3.0049e+06	1.39063e+06	1.64397e+06	1.58093e+06	1.42004e+06	1.57285e+06	1.52168e+06	0.925229	-0.112118	0.463251	0.507902	0.708005	-0.498169	0.00276197	0.0144758	0.358535	-1.47981	9.86056e-07	2.24328e-05
HMDB0000239	UDP-glucose6,506neg	1.92466e+06	1.7942e+06	2.44429e+06	3.03467e+06	2.72512e+06	2.38459e+06	1.21463e+06	1.51959e+06	1.40929e+06	1.57865e+06	1.75939e+06	1.56673e+06	1.6679e+06	1.73005e+06	1.45097e+06	1.7733e+06	2.09357e+06	1.74316e+06	3.18358e+06	3.00064e+06	2.878e+06	3.07266e+06	3.13642e+06	3.05426e+06	0.657023	-0.605984	0.0203235	0.0324463	1.11261	0.153947	0.114665	0.204807	1.94945	0.963066	6.49185e-07	2.11431e-05
HMDB0000239	UDP-N-acetylglucosamine6,421neg	3.7437e+07	3.87272e+07	4.44552e+07	5.55386e+07	5.36173e+07	4.59551e+07	3.82978e+07	3.96831e+07	3.63565e+07	4.22229e+07	4.28236e+07	4.02715e+07	3.05397e+07	2.83681e+07	3.06026e+07	2.57945e+07	3.66551e+07	3.0392e+07	3.39952e+07	3.84393e+07	3.66394e+07	3.45542e+07	3.57658e+07	3.58788e+07	0.876323	-0.190465	0.239175	0.286381	0.754677	-0.406068	0.00229953	0.0139505	0.890922	-0.166629	0.0267459	0.0459223
HMDB0000239	UMP6,625neg	2.09727e+06	2.08325e+06	2.02033e+06	2.82835e+06	2.43106e+06	2.29205e+06	627024	929966	863598	931213	1.00208e+06	931715	1.43382e+06	1.0048e+06	985216	1.52661e+06	1.10971e+06	1.21203e+06	2.23308e+06	2.5343e+06	2.53448e+06	2.72678e+06	2.61402e+06	2.52853e+06	0.406498	-1.29868	0.000106225	0.000480207	1.30086	0.379465	0.0339325	0.0807931	2.71385	1.44034	6.97025e-07	2.11431e-05
HMDB0000239	Uracil2,29pos	158654	169633	157679	163807	211328	172220	186828	135121	126483	215956	311152	197178	87813.3	79950.6	87815.1	137145	140332	106611	123038	179739	111381	227072	184646	165175	1.14492	0.195245	0.546943	0.592522	0.540685	-0.88714	0.0305263	0.0758846	0.837697	-0.2555	0.498553	0.537941
HMDB0000239	Uridine2,274neg	644300	593264	720772	595357	612014	633141	706674	516938	550521	585242	779526	608057	297617	329751	376956	388640	474376	373468	496059	658917	554982	611053	495989	563400	0.960381	-0.0583209	0.679747	0.727729	0.614199	-0.703221	0.00340539	0.0154945	0.926558	-0.110047	0.502473	0.537941
HMDB0000239	UTP6,992neg	1.74802e+06	1.44572e+06	1.83659e+06	2.96364e+06	1.86246e+06	1.97129e+06	56258.3	923293	904312	2.12728e+06	1.31582e+06	1.31768e+06	1.05961e+06	1.41107e+06	828662	1.57993e+06	1.50552e+06	1.27696e+06	2.1102e+06	3.38879e+06	3.18938e+06	3.3691e+06	3.84294e+06	3.18008e+06	0.668435	-0.581141	0.134586	0.174962	0.9691	-0.045283	0.447784	0.457847	2.4134	1.27107	0.00274432	0.00713524
HMDB0000239	Xanthine3,195neg	4.78343e+06	4.12516e+06	5.06296e+06	3.13012e+06	2.84547e+06	3.98943e+06	41541.1	31959.3	38967.3	46649.3	43685.9	40315.5	47963.5	51761.4	70257.5	66532.2	50467	57396.3	38258.6	53754.5	53065.1	46602.6	49066.2	48149.4	0.0101056	-6.62871	9.56689e-05	0.000458204	1.42368	0.509626	0.0115411	0.0375084	1.19432	0.256184	0.107197	0.149389
HMDB0000292	Xanthosine4,314neg	88880	69853.7	83030.8	99390.3	224992	113229	10147.2	21186.2	9778.7	5842.18	10802.4	11902.4	18307.5	12983.3	16158.3	6438	15775.3	13932.5	2535.52	7393.98	8812.05	3560.37	7181.79	5896.74	0.105117	-3.24993	0.0163764	0.0270955	1.17057	0.227205	0.300239	0.364289	0.495427	-1.01326	0.101316	0.144058

## Sheet: Tabelle2
HMDB_ID	Metabolite	C_parental_1	C_parental_2	C_parental_3	C_parental_4	C_parental_5	Mean_parental	C_LTED_1	C_LTED_2	C_LTED_3	C_LTED_4	C_LTED_5	Mean_LTED	C_KO1_1	C_KO1_2	C_KO1_3	C_KO1_4	C_KO1_5	Mean_KO1	C_KO2_1	C_KO2_2	C_KO2_3	C_KO2_4	C_KO2_5	Mean_KO2	FC_LTED_vs_parental	log2FC_LTED_vs_parental	pcal_LTED_vs_parental	padj_LTED_vs_parental	FC_KO1_vs_LTED	log2FC_KO1_vs_LTED	pcal_KO1_vs_LTED	padj_KO1_vs_LTED	FC_KO2_vs_LTED	log2FC_KO2_vs_LTED	pcal_KO2_vs_LTED	padj_KO2_vs_LTED
#N/A	2-Hydroxybutyric acid3,964neg	33498.7	28451.5	57509.4	15364.5	32691.3	33503.1	32126	35803.6	33034.5	21670.2	21609.3	27110	23141.1	29690.8	34625.3	20121.4	49045.3	31324.8	21754.8	27368.5	19362	18779.1	15188.2	20490.5	0.80918	-0.305467	0.462301	0.507902	1.15547	0.208477	0.26609	0.334166	0.755827	-0.403871	0.108348	0.149389
#N/A	2-Hydroxyglutaric acid6,527neg	2.81	1.96	2.45	2.19	1.6	2.202	1.73	1.68	1.49	1.71	1.78	1.6775	1.75	1.85	2.16	3.12	2.31	2.238	1.69	1.78	1.7	1.73	1.44	1.668	0.761807	-0.392502	0.0657929	0.0935492	1.33413	0.415897	0.0431001	0.0933835	0.994337	-0.00819348	0.916679	0.916679
HMDB0059655	3-Hydroxybutyric acid5,228neg	244483	233345	291402	148631	153166	214205	151244	274763	179968	98984.1	162049	148061	160766	239651	242732	161190	224983	205864	150024	209880	160316	100552	101560	144467	0.691212	-0.5328	0.0995624	0.135227	1.3904	0.475499	0.0308542	0.0758846	0.975721	-0.0354593	0.900508	0.910513
HMDB0059655	3-Phosphoglyceric acid6,977neg	743407	627003	764969	576512	595218	661422	255329	34015.8	230445	222623	286920	248829	442836	390833	315189	373372	313289	367104	300802	512779	536460	432495	323386	421185	0.376203	-1.41042	4.28545e-05	0.000259984	1.47532	0.561033	0.00302242	0.0144758	1.69267	0.759297	0.0175537	0.0354974
HMDB0000807	5-Oxoproline6,704pos	8.35514e+07	8.70265e+07	99229098	100716167	8.55014e+07	9.12049e+07	6.31778e+07	6.03327e+07	5.52483e+07	6.70554e+07	7.54989e+07	6.52451e+07	5.32334e+07	4.74938e+07	5.41453e+07	6.1824e+07	7.60317e+07	5.85456e+07	7.05185e+07	7.8124e+07	7.25516e+07	6.9941e+07	6.7102e+07	7.16474e+07	0.715368	-0.483242	0.00222752	0.00471405	0.897318	-0.156308	0.175419	0.259654	1.09813	0.135046	0.175188	0.221418
HMDB0000267	6-Phosphogluconic acid6,953neg	225446	219873	262759	244079	243379	239107	43989.3	4471.27	37299.2	44365.9	37311.1	40741.4	53392.7	63117.2	55967.9	72306	39693.5	56895.5	28393.2	62369.6	50446.8	47347.8	47416.5	47194.8	0.17039	-2.55309	8.59871e-08	7.82483e-06	1.3965	0.481819	0.0195227	0.0555176	1.1584	0.212134	0.348475	0.382063
HMDB0001316	Acetylcarnitine6,589pos	1.60477e+06	2.02038e+06	1.86133e+06	2.44655e+06	2.35974e+06	2.05855e+06	712520	552642	557539	595040	741992	651773	714923	479107	630940	545645	1.08843e+06	691810	438115	461455	418177	334175	305307	391445	0.316617	-1.65919	0.000110817	0.000480207	1.06143	0.0860063	0.381151	0.412914	0.600586	-0.735558	0.00159193	0.00467308
HMDB0000201	Adenosine2,289pos	1.6817e+06	1.62945e+06	2.3761e+06	2.19105e+06	1.07853e+06	1.79137e+06	169837	187067	178698	302268	316669	241868	200786	279386	254147	666546	552751	390723	302732	406784	273473	344924	382269	342036	0.135019	-2.88877	0.00058881	0.00167443	1.61544	0.691927	0.108839	0.20213	1.41414	0.499929	0.0581055	0.0852839
HMDB0000050	ADP6,968neg	2.11336e+06	1.88047e+06	2.37057e+06	2.80973e+06	2.64548e+06	2.36392e+06	1.1972e+06	128236	1.10396e+06	1.29356e+06	1.20178e+06	1.19913e+06	1.53599e+06	1.56028e+06	1392763	1.8709e+06	1.34666e+06	1.54132e+06	2.34246e+06	4.15272e+06	3.51284e+06	3.72986e+06	3.36263e+06	3.4201e+06	0.507262	-0.979198	0.000559876	0.00164351	1.28537	0.362181	0.00840601	0.0294211	2.85216	1.51206	0.000338507	0.00128351
HMDB0001341	AMP6,601neg	339949	387498	426304	546268	614772	462958	173240	82797.5	149529	140623	171490	158720	308942	207403	240894	258381	228538	248832	413667	526612	507507	608675	478913	507075	0.34284	-1.54439	0.00123257	0.00295169	1.56774	0.648683	0.00168161	0.0117713	3.19477	1.67571	3.04064e-05	0.000260586
HMDB0000045	ATP6,964neg	5.0164e+06	4.20568e+06	5.13032e+06	7.322e+06	5.03713e+06	5.3423e+06	2.53397e+06	129988	2.26162e+06	3.97055e+06	3.06229e+06	2.95711e+06	3.02145e+06	3.65831e+06	2.39251e+06	4.74904e+06	3.50522e+06	3.46531e+06	5.206e+06	8.70788e+06	8.05297e+06	9.22004e+06	8.80916e+06	7.99921e+06	0.553526	-0.853276	0.00977218	0.0177854	1.17186	0.228797	0.193829	0.26862	2.70508	1.43567	0.000732249	0.00256287
HMDB0000538	Betaine6,134pos	2.74331e+08	2.68296e+08	2.94052e+08	2.8303e+08	2.41316e+08	2.72205e+08	2.28321e+08	2.31308e+08	1.89772e+08	2.31393e+08	223163594	2.18162e+08	2.05598e+08	218160739	2.17817e+08	2.47729e+08	2.76578e+08	2.33177e+08	2.31567e+08	2.15907e+08	2.0786e+08	1.83904e+08	1.66605e+08	2.01169e+08	0.801464	-0.319291	0.00446443	0.0088318	1.06882	0.0960214	0.201497	0.273674	0.922105	-0.116998	0.312219	0.346487
HMDB0000043	Butanoyl-Carnitine5,932pos	1.5125e+08	1.73307e+08	1.86536e+08	1.99715e+08	1.54811e+08	1.73124e+08	1.02397e+08	9.80932e+07	8.97405e+07	9.65825e+07	1.01081e+08	9.74503e+07	1.10827e+08	1.08313e+08	9.64818e+07	8.17628e+07	121201795	1.03717e+08	6.9806e+07	7.98997e+07	6.95303e+07	7.21906e+07	6.38037e+07	7.10461e+07	0.562894	-0.829066	0.00020466	0.00074082	1.06431	0.0899171	0.231051	0.300366	0.729049	-0.455912	0.000250855	0.000992513
HMDB0002013	CDP7,01neg	204595	195585	273215	266415	222566	232475	131852	8588.1	110167	156699	122957	130419	168155	166768	121909	198415	161048	163259	259521	407071	339282	354300	323903	336815	0.561	-0.833926	0.0013852	0.00323213	1.25181	0.324012	0.0420771	0.0933835	2.58257	1.36881	0.000167419	0.000725482
HMDB0001546	CDP-choline6,894pos	324885	337786	358761	465846	459589	389374	397616	358286	395298	421010	482680	424151	1.08871e+06	983352	985798	1.21496e+06	1.22256e+06	1.09908e+06	1.05114e+06	1.06239e+06	778045	1.04836e+06	1.04285e+06	996557	1.08932	0.123424	0.400705	0.450175	2.59124	1.37364	6.15974e-06	0.000186845	2.34953	1.23237	4.70712e-05	0.000329498
HMDB0001413	Choline10,232pos	7.42634e+07	7.18513e+07	7.36104e+07	7.25132e+07	5.56597e+07	6.95796e+07	4.9998e+07	5.04758e+07	3.87263e+07	5.58271e+07	5.82472e+07	5.06996e+07	4.819e+07	4.73626e+07	5.40581e+07	6.80063e+07	5.90387e+07	5.53312e+07	5.78663e+07	6.23261e+07	5.05878e+07	5.80306e+07	5.0978e+07	5.59578e+07	0.728657	-0.456689	0.0110679	0.0197486	1.09135	0.126117	0.224217	0.295707	1.10371	0.142363	0.290647	0.330612
HMDB0000097	cis-Aconitic acid6,689neg	5.94322e+06	4.97592e+06	5.81711e+06	6.90853e+06	5.94473e+06	5.9179e+06	3.84356e+06	2.20297e+06	2.94575e+06	3.74372e+06	3.52538e+06	3.5146e+06	3.27466e+06	2.9555e+06	2.78834e+06	2.86543e+06	4.37519e+06	3.25182e+06	3.32383e+06	3.27788e+06	2.65252e+06	2.75029e+06	2.81298e+06	2.9635e+06	0.593893	-0.751725	0.000461123	0.0014329	0.925232	-0.112112	0.253572	0.325	0.843197	-0.246059	0.0534114	0.0796793
HMDB0000807	Citric acid7,585neg	70.7089	68.2256	75.6309	83.9213	68.1242	73.3222	54.9	68	44.4	54.8	51	51.275	45.0197	44.4939	42.8321	51.9682	56.8	48.2228	49.0124	50.4996	43.661	46.3506	41.3884	46.1824	0.699311	-0.515994	0.000911252	0.00227307	0.940474	-0.0885407	0.218706	0.29268	0.900681	-0.150912	0.12022	0.160882
HMDB0000094	Citrulline6,858pos	473205	400946	482490	383736	282813	404638	224875	276964	191411	216501	207345	210033	140576	178673	194001	209319	215613	187636	145573	149177	139463	125600	111602	134283	0.519063	-0.946018	0.00220899	0.00471405	0.893367	-0.162675	0.107659	0.20213	0.639343	-0.645338	0.000136022	0.0006189
HMDB0000904	CMP6,758pos	274970	295576	369962	415513	330126	337230	166459	103437	148587	179157	194739	172235	761781	744749	706423	942576	945273	820160	1.08407e+06	1.15617e+06	1.00407e+06	1.09514e+06	1.1218e+06	1.09225e+06	0.510737	-0.969349	0.0009083	0.00227307	4.76185	2.25152	5.6347e-06	0.000186845	6.34162	2.66485	1.00093e-08	9.10845e-07
HMDB0000095	Creatine6,508pos	110.413	109.458	129.172	127.569	104.431	116.209	25.9	23.8	23.7	27.5	26.4	25.875	32.1	32.1	31.1	34.3	34.6	32.84	27.3	31.6	25.7	27.1	26.3	27.6	0.22266	-2.16709	1.08267e-06	2.46307e-05	1.26918	0.343895	0.000143577	0.00217758	1.06667	0.0931094	0.249015	0.290518
HMDB0000064	Creatinine3,105pos	3.72746e+07	3.85337e+07	4.4795e+07	3.65349e+07	4.28764e+07	4.00029e+07	3.22679e+06	2.4145e+06	2.74229e+06	2.02526e+06	2.26029e+06	2.56366e+06	4.28876e+06	2.13196e+06	4.18651e+06	3.33797e+06	2.33509e+06	3.25606e+06	3.25125e+06	4.54696e+06	2.94052e+06	3.65107e+06	3.4779e+06	3.57354e+06	0.0640868	-3.96383	1.85692e-07	8.44899e-06	1.27008	0.344923	0.128662	0.22091	1.39392	0.479151	0.0346852	0.0563635
HMDB0000562	CTP7,094pos	430439	402905	450323	406477	338197	405668	282359	13223.9	233938	365275	271950	288380	323620	366083	276169	438242	310879	342998	516880	736295	595643	598778	615527	612624	0.710877	-0.492328	0.00853757	0.0158555	1.1894	0.250228	0.106244	0.20213	2.12436	1.08703	0.000226817	0.000938198
HMDB0000082	Cytosine3,833pos	716510	1.38671e+06	1.16274e+06	1.73597e+06	2.4989e+06	1.50017e+06	818437	499554	654982	647793	547808	667255	517559	396892	331615	234839	726993	441580	438823	526010	282946	240890	663645	430463	0.444788	-1.16881	0.0455993	0.0680251	0.661785	-0.595565	0.0375964	0.0855319	0.645125	-0.63235	0.0516405	0.0783214
HMDB0000630	Dihydroxyacetone phosphate6,7neg	183281	168676	185166	160676	102282	160016	129046	52204	114086	223385	174228	160186	188407	167605	159235	132249	203887	170277	102100	82729.2	83664.8	79431.4	87574.9	87100.1	1.00106	0.00153124	0.995263	0.995263	1.06299	0.0881323	0.353442	0.392234	0.543744	-0.879001	0.0130083	0.0275292
HMDB0001473	Dimethylglycine6,465neg	2.98359e+06	2.32563e+06	2.44123e+06	2.87934e+06	2.45178e+06	2.61631e+06	1.09224e+06	749726	763087	826357	1.02254e+06	926057	1.10405e+06	922898	797214	1.19275e+06	1.10089e+06	1.02356e+06	1.89736e+06	2.131e+06	1.73571e+06	1.78991e+06	1.66666e+06	1.84413e+06	0.353955	-1.49836	1.77143e-05	0.000146546	1.10529	0.144425	0.194824	0.26862	1.99138	0.993765	9.09882e-05	0.000464977
HMDB0000092	Fructose5,579neg	4.8943e+06	4.64224e+06	5.36498e+06	5.08819e+06	4.59791e+06	4.91752e+06	3.30789e+06	4.57729e+06	3.23068e+06	4.71072e+06	5.78689e+06	4.25904e+06	3.73188e+06	4.5829e+06	6.32948e+06	8.66233e+06	7.4441e+06	6.15014e+06	3.27256e+06	4.30972e+06	3.20856e+06	3.57454e+06	3.72195e+06	3.61747e+06	0.866096	-0.207401	0.279449	0.326024	1.44402	0.530089	0.0730827	0.154663	0.849361	-0.235551	0.307163	0.345084
HMDB0000660	Fumaric acid6,396neg	73.5231	86.0918	107.195	153.292	135.427	111.106	25.6	16.8	19.5	26.3	34.9	26.575	50.2653	46.453	46.2293	71.0304	78.8663	58.5689	57.0767	77.2486	68.2755	80.4471	84.2654	73.4627	0.239187	-2.06379	0.00166518	0.00378827	2.20391	1.14006	0.00301209	0.0144758	2.76435	1.46694	0.000128682	0.000616319
HMDB0000134	gamma-Glu-alpha-aminobutyryl-gly6,455pos	53364.9	61052.8	78819.6	66970.1	87107.2	69462.9	90991.2	68954.4	93467.3	102271	67928.2	88664.4	59475.7	60456.8	65302.7	57597.1	116082	71783	307362	246395	227159	265709	226136	254552	1.27643	0.352112	0.08075	0.11305	0.809603	-0.304714	0.136368	0.229805	2.87096	1.52153	3.99987e-05	0.000303323
HMDB0005765	GDP7,117neg	268628	251312	289402	343799	291594	288947	152406	20749.2	128816	208924	142542	158172	178355	192768	170605	254683	170173	193317	242531	424759	363760	359314	338034	345680	0.547409	-0.869309	0.00083785	0.00227307	1.22219	0.289472	0.0910416	0.180104	2.18546	1.12794	0.00142842	0.0045629
HMDB0001201	Glucose5,964neg	4.42857e+07	3.18363e+07	3.46292e+07	2.94891e+07	2.0099e+07	3.20678e+07	3.4976e+07	3.65223e+07	2.57973e+07	3.19823e+07	2.85266e+07	3.03205e+07	3.12214e+07	3.18949e+07	2.94287e+07	2.87974e+07	3.48052e+07	3.12295e+07	2.77884e+07	2.55799e+07	1.88156e+07	1.85222e+07	1.47301e+07	2.10872e+07	0.945512	-0.0808318	0.724944	0.767092	1.02998	0.0426155	0.341108	0.392234	0.695477	-0.523926	0.0253343	0.0452044
HMDB000122	Glucose-6-Phosphate6,962neg	1.44208e+06	1.52478e+06	1.49631e+06	2.18153e+06	1.75846e+06	1.68063e+06	502583	127285	445877	556463	532359	509320	682490	668992	563945	819739	863402	719713	926926	975202	904549	829587	899597	907172	0.303053	-1.72236	0.000136786	0.000541197	1.41309	0.498849	0.00715192	0.0271177	1.78114	0.832803	7.44887e-06	8.47309e-05
HMDB0001401	Glutathione6,436neg	1.48816e+07	1.67062e+07	1.63504e+07	2.14067e+07	1.92419e+07	1.77174e+07	7.85814e+06	3.53546e+06	6.07114e+06	6.52695e+06	8.22354e+06	7.16994e+06	9.35257e+06	9.20794e+06	7.61184e+06	9.37681e+06	8.66981e+06	8.8438e+06	1.68029e+07	1.7692e+07	1.9524e+07	1.77714e+07	1.35955e+07	1.70771e+07	0.404685	-1.30513	0.00012778	0.000528544	1.23345	0.302705	0.0126375	0.0396557	2.38177	1.25203	7.29001e-05	0.000414619
HMDB0000125	Glycine6,748pos	240448	202285	183110	107030	88275.2	164230	288469	180267	179705	144882	109047	180526	339746	323302	223380	186839	124522	239558	418947	348323	241341	187186	148039	268767	1.09923	0.136491	0.740156	0.774186	1.327	0.408168	0.169215	0.256642	1.4888	0.574152	0.2265	0.27482
HMDB0000125	GMP6,78neg	634402	687224	707346	958465	829774	763442	269675	77330	278005	282972	343899	293638	552712	498674	411290	590261	463835	503354	622329	914098	714022	851777	760579	772561	0.384623	-1.37848	0.000225266	0.00075923	1.7142	0.777537	0.000507044	0.00434538	2.631	1.39561	9.19734e-05	0.000464977
HMDB0240586	GTP7,044neg	330153	295489	322760	427623	341302	343465	181725	20532.5	164798	294234	195209	208992	179974	229704	140525	330407	270717	230265	291266	496622	427983	495886	508140	443980	0.60848	-0.716719	0.00729595	0.0138319	1.10179	0.139852	0.327638	0.382244	2.12439	1.08705	0.00295981	0.00727953
HMDB0000008	Guanine4,531pos	2.57541e+06	2.32086e+06	2.69209e+06	1.39235e+06	1.268e+06	2.04974e+06	979057	1.17184e+06	788453	868965	1.13602e+06	943124	1.33615e+06	1.46464e+06	1.61355e+06	1.10462e+06	1.27962e+06	1.35972e+06	1.54283e+06	2.3094e+06	1.51033e+06	1.80679e+06	1.45565e+06	1.725e+06	0.460118	-1.11992	0.015307	0.0257951	1.44171	0.527785	0.00473393	0.0193656	1.82903	0.871075	0.00462004	0.0110638
HMDB0000132	Hypoxanthine2,351pos	5.56189e+06	3.71523e+06	3.87828e+06	2.66404e+06	2.61243e+06	3.68638e+06	349635	299689	261844	382817	402142	349109	174191	225167	199285	261920	372422	246597	158610	266602	143606	253905	286440	221833	0.0947026	-3.40045	0.000924217	0.00227307	0.70636	-0.501524	0.0346256	0.0807931	0.635424	-0.654208	0.0213011	0.0412889
HMDB0000157	IMP6,656neg	233492	198498	222441	256117	199515	222013	13952	0	23472.1	23792.2	22658.2	20968.6	6447.88	15085.3	7534.53	9044.28	12267.6	10075.9	0	19785.7	0	12980	16545.9	9862.33	0.0944478	-3.40434	8.60691e-07	2.46307e-05	0.480523	-1.05732	0.00268483	0.0144758	0.470338	-1.08823	0.0682542	0.0985894
HMDB0000175	Inosine4,105neg	247861	218829	309708	242124	249329	253570	32456.5	30843.7	31188.3	32206.2	39434.6	33821.4	49481.1	51431.6	53698.3	51520.3	100741	61374.5	36536.2	55243.3	43164.5	43847	45903.2	44938.8	0.133381	-2.90638	4.11296e-06	6.01847e-05	1.81466	0.859703	0.0224888	0.0601907	1.32871	0.410027	0.0222325	0.0412889
HMDB0000195	L-Alanine6,465neg	236.588	293.07	252.36	359.375	288.467	285.972	128.367	120.712	89.1827	166.638	139.803	130.998	186.407	152.199	116.447	166.881	365.215	197.43	196.396	199.456	145.171	171.618	226.925	187.913	0.458078	-1.12633	0.000857331	0.00227307	1.50713	0.5918	0.11814	0.206745	1.43448	0.520527	0.0307297	0.0508437
HMDB0059655	L-Arginine11,705pos	258.541	221.332	236.141	223.672	167.505	221.438	201.033	227.297	160.077	220.235	221.329	200.669	166.37	163.37	177.634	213.317	230.736	190.285	154.305	163.354	130.272	151.741	115.485	143.032	0.906207	-0.142088	0.358999	0.408361	0.948256	-0.0766517	0.307839	0.368597	0.712775	-0.488482	0.0087802	0.019975
HMDB0000517	L-Asparagine6,945pos	25.8	19.9	23.7	27.9	17.8	23.02	21.3	20.2	20.3	22.5	26.9	22.75	26.7	18.5	19.6	24.2	27.3	23.26	21.2	26.2	21.4	21.4	21	22.24	0.988271	-0.0170213	0.915791	0.93637	1.02242	0.0319846	0.419276	0.440169	0.977582	-0.0327098	0.773247	0.799607
HMDB0000517	L-Aspartic acid6,679neg	279.415	307.591	355.106	359.219	290.105	318.287	136.709	109.485	120.93	128.659	131.464	129.441	176.867	199.287	156.114	186.03	178.526	179.365	358.932	373.319	312.79	306.084	321.648	334.554	0.406679	-1.29804	2.18185e-05	0.000165457	1.38569	0.470605	0.000303812	0.00345587	2.58462	1.36995	3.11606e-06	5.67123e-05
HMDB0000191	L-Carnitine7,066pos	3.14799e+08	370728662	3.96167e+08	355360083	3.60142e+08	3.59439e+08	1.47129e+08	123246263	1.27287e+08	1.28849e+08	1.38651e+08	1.35479e+08	1.70444e+08	1.61106e+08	1.63509e+08	1.76843e+08	1.84167e+08	1.71214e+08	1.89637e+08	2.06578e+08	1.60617e+08	1.40844e+08	1.57433e+08	1.71022e+08	0.376917	-1.40768	1.82245e-06	3.31686e-05	1.26377	0.337729	0.000380306	0.00384531	1.26235	0.336111	0.0392609	0.0626797
HMDB0000062	L-Cystathionine7,573pos	2.23079e+06	2.30935e+06	2.5028e+06	2.85676e+06	2.26041e+06	2.43202e+06	1.18124e+06	690617	877470	891259	1.06257e+06	1.00313e+06	974678	944030	824175	966104	806298	903057	2.99408e+06	3.34322e+06	2.59687e+06	2.73106e+06	2.82821e+06	2.89869e+06	0.41247	-1.27764	2.52418e-05	0.000176693	0.900235	-0.151626	0.114782	0.204807	2.88963	1.53088	6.71046e-06	8.47309e-05
HMDB0000099	L-Glutamic acid6,461neg	926.256	908.974	977.114	1139.62	907.464	971.885	452.912	385.159	356.35	433.462	393.285	409.002	543.34	536.34	450.761	531.463	492.617	510.904	726.927	816.078	722.975	733.393	658.004	731.475	0.420834	-1.24868	1.45892e-05	0.000132762	1.24915	0.320944	0.00368637	0.0159743	1.78844	0.8387	3.14994e-05	0.000260586
HMDB0000148	L-Glutamine6,693pos	2954.81	2862.77	2720.9	2990.31	2015.35	2708.83	1419.58	1344.86	1173.82	1509.59	1473.49	1394.12	1126.97	928.375	1144.72	1175.86	1231.38	1121.46	1522.48	1791.29	1531.98	1369.89	1161.82	1475.49	0.514659	-0.958313	0.000472386	0.0014329	0.80442	-0.313979	0.00887603	0.0299155	1.05837	0.0818392	0.565677	0.598566
HMDB0000641	L-Histidine10,43neg	165.357	138.134	166.069	155.134	123.889	149.716	133.392	142.656	105.621	141.259	133.633	128.476	101.686	108.317	110.493	130.592	133.862	116.99	104.235	115.422	99.707	103.532	79.6813	100.515	0.858131	-0.220731	0.108788	0.143474	0.910596	-0.135118	0.144377	0.238879	0.782365	-0.354086	0.022015	0.0412889
HMDB0000177	L-Isoleucine5,839pos	594.487	474.148	579.803	521.494	457.373	525.461	467.358	480.208	384.146	427.015	489.07	441.897	375.528	388.002	410.837	496.941	504.797	435.221	372.41	392.565	336.07	373.076	273.981	349.62	0.840971	-0.249872	0.0590905	0.0867296	0.984892	-0.0219622	0.431236	0.445938	0.79118	-0.337922	0.0214914	0.0412889
HMDB0000172	L-Lactic acid5,474neg	2420.96	2210.29	2518.51	2239.36	1600.01	2197.82	1607.9	1544.56	1156.81	1508.54	1739.43	1503.17	1360.82	1728.94	1511.83	1748.35	1847.76	1639.54	977.025	988.909	1138.22	1038.82	455.925	919.78	0.683936	-0.548066	0.0135292	0.0232294	1.09072	0.125282	0.194806	0.26862	0.611893	-0.708649	0.0122588	0.0272085
HMDB0000190	L-Lysine12,348pos	541.22	476.169	528.8	467.764	338.637	470.518	428.723	472.853	344.878	454.193	447.954	418.937	354.624	365.106	378.873	511.251	471.595	416.29	311.355	317.224	255.4	295.405	238.99	283.675	0.890375	-0.167515	0.303022	0.349051	0.99368	-0.00914642	0.475804	0.481091	0.67713	-0.562495	0.00202787	0.005592
HMDB0000182	L-Methionine6,019pos	167.939	170.045	154.243	156.758	111.722	152.141	123.104	124.722	104.574	126.035	137.154	122.717	98.4914	109.477	108.584	127.744	126.511	114.162	112.148	131.506	99.7093	113.533	97.1294	110.805	0.806598	-0.310079	0.0635713	0.0918252	0.930285	-0.104255	0.17976	0.259654	0.902933	-0.147309	0.233254	0.279292
HMDB0000696	L-Phenylalanine5,573neg	340.654	283.01	343.748	329.597	240.777	307.557	283.906	273.629	202.765	285.23	293.729	266.408	218.986	211.852	219.098	265.374	285.925	240.247	206.287	298.308	186.448	208.298	178.792	215.627	0.866205	-0.20722	0.203813	0.254068	0.901802	-0.149117	0.166895	0.256642	0.809386	-0.3051	0.141869	0.184429
HMDB0000159	L-Proline6,363pos	178.026	179.276	199.057	220.321	184.646	192.265	81.2558	68.3	63.0233	74.1382	77.7273	74.0361	120.723	114.175	113.89	122.681	128.605	120.015	147.656	185.418	172.087	162.861	171.8	167.964	0.385073	-1.3768	5.54689e-06	6.30959e-05	1.62103	0.696911	1.1945e-05	0.000271749	2.26868	1.18185	6.55765e-06	8.47309e-05
HMDB0000162	L-Serine6,85pos	386.272	368.088	288.029	412.097	292.781	349.453	301.274	257.753	246.694	359.059	318.423	306.363	325.701	227.539	259.552	226.724	317.184	271.34	311.543	362.503	340.73	291.925	265.507	314.442	0.876691	-0.18986	0.258753	0.305799	0.885682	-0.175139	0.152751	0.239661	1.02637	0.0375522	0.783213	0.800813
HMDB0000162	L-Threonine6,709pos	967.589	775.337	837.062	891.566	608.177	815.946	709.124	752.689	575.289	795.487	663.655	685.889	603.723	576.466	552.514	733.649	657.713	624.813	895.578	943.864	756.454	782.431	616.562	798.978	0.840606	-0.250499	0.147513	0.186727	0.910954	-0.13455	0.149729	0.239661	1.16488	0.220181	0.182699	0.227748
HMDB0000162	L-Tryptophan5,407pos	70.3207	57.0601	63.3463	61.5724	49.4	60.3399	46.3	49.7	41.6	54.3	51.1	48.325	36.8	40.4456	40.9311	51.9224	50.7	44.1598	40.6	43.5935	35.952	41.1542	33.1	38.88	0.80088	-0.320343	0.0356585	0.0540821	0.913809	-0.130036	0.177082	0.259654	0.804552	-0.313743	0.0230009	0.0418617
HMDB0000929	L-Tyrosine5,979pos	227.22	190.037	254.008	248.069	179.852	219.837	187.983	187.63	161.964	195.657	194.31	184.979	152.363	162.749	160.918	126.55	135.802	147.676	150.964	171.169	148.053	151.859	125.884	149.586	0.841435	-0.249076	0.0994697	0.135227	0.798343	-0.32492	0.00489461	0.0193656	0.808666	-0.306385	0.0129127	0.0275292
HMDB0000158	L-Valine6,179neg	706.763	470.98	550.594	737.486	450.706	583.306	459.347	437.865	339.607	493.818	539.366	458.035	440.356	425.364	426.538	492.842	616.567	480.334	297.409	366.16	287.867	437.393	308.234	339.413	0.785239	-0.348796	0.14774	0.186727	1.04868	0.0685802	0.350261	0.392234	0.74102	-0.432416	0.0466531	0.0719565
HMDB0000883	Malic acid6,553neg	64.9158	62.4864	66.1791	73.8203	63.6763	66.2156	32.2	36.8	32.3	37.3	35.8	34.4	38.2	38.8	36.4	35.6	40.7	37.94	46.1807	52.8236	58.7702	49.0512	43.5303	50.0712	0.519515	-0.944762	4.62959e-06	6.01847e-05	1.10291	0.141311	0.026288	0.0683488	1.45556	0.541573	0.00183793	0.0052266
HMDB0000156	myo-Inositol6,722neg	6.37789e+06	5.27859e+06	6.38802e+06	6.55373e+06	5.30704e+06	5.98105e+06	3.55806e+06	3.87469e+06	2.97938e+06	3.76366e+06	3.79233e+06	3.52336e+06	4.23043e+06	3.80105e+06	4.01375e+06	4.07589e+06	4.99996e+06	4.22422e+06	3.35155e+06	3.52282e+06	3.00998e+06	2.81289e+06	2.76497e+06	3.09244e+06	0.589087	-0.763448	0.000250917	0.00081548	1.19892	0.261732	0.0220983	0.0601907	0.877698	-0.188204	0.111525	0.151474
HMDB0000211	N-Acetyl-L-aspartic Acid6,282neg	1.17678e+08	1.22228e+08	1.37457e+08	1.36936e+08	138405650	1.30541e+08	8.20047e+07	8.27061e+07	6.02107e+07	7.92655e+07	7.50191e+07	7.4125e+07	1.15179e+08	1.02897e+08	1.04907e+08	8.98286e+07	1.65174e+08	1.15597e+08	9.93392e+07	1.03551e+08	9.30997e+07	8.25376e+07	8.6757e+07	9.30569e+07	0.56783	-0.81647	5.69033e-05	0.0003046	1.55949	0.641071	0.0154058	0.0467308	1.2554	0.328153	0.0174976	0.0354974
HMDB0000812	NAD6,613pos	2.74444e+06	3.25748e+06	3.37706e+06	4.08331e+06	3.53296e+06	3.39905e+06	2.21938e+06	1.77948e+06	2.08464e+06	2.37882e+06	2.2935e+06	2.24409e+06	3.0595e+06	2.82903e+06	2.65599e+06	3.03646e+06	2.8786e+06	2.89192e+06	3.93688e+06	3.63319e+06	3.26048e+06	3.73152e+06	3.3186e+06	3.57613e+06	0.66021	-0.599003	0.00249228	0.0051545	1.28868	0.365897	0.000169982	0.00220977	1.59358	0.672272	5.57742e-05	0.000338364
HMDB0000902	NADH6,626pos	105460	98889.4	104050	116491	96856.1	104349	78178.3	69808.8	69782.2	87301.3	101734	84248.9	108203	90292.3	74606.6	120066	111262	100886	127383	132893	103986	154458	119266	127597	0.807374	-0.308691	0.0261411	0.0403194	1.19748	0.259997	0.0876298	0.177207	1.51453	0.598868	0.00602213	0.0140516
HMDB0001487	NADP6,954pos	124891	143340	106460	152048	98933.6	125134	151742	32747.6	98517.3	97138.4	150115	124378	124619	142239	110593	146950	127669	130414	206025	242114	210690	209024	213053	216181	0.993956	-0.00874575	0.967244	0.977992	1.04853	0.0683698	0.352997	0.392234	1.7381	0.797508	0.000563506	0.00205116
HMDB0000217	Ornithine12,417neg	217.819	173.714	247.225	213.727	167.174	203.932	172.944	189.642	144.38	181.47	207.091	176.472	131.818	154.202	154.548	163.281	218.22	164.414	120.847	133.581	110.514	126.915	106.515	119.675	0.865346	-0.208651	0.21891	0.265611	0.931674	-0.102102	0.28193	0.346698	0.678152	-0.560319	0.0028938	0.00727953
HMDB0000214	Oxidized glutathione6,904neg	7.23954e+06	6.99924e+06	8.10711e+06	1.09603e+07	1.02933e+07	8.7199e+06	5.35998e+06	4.08933e+06	4.5188e+06	5.48522e+06	6.42071e+06	5.44618e+06	5.70954e+06	5.39142e+06	4.92135e+06	7.43032e+06	8.20895e+06	6.33231e+06	6.2969e+06	8.04617e+06	5.92796e+06	7.53482e+06	8.57066e+06	7.2753e+06	0.624569	-0.679067	0.0122245	0.0213929	1.16271	0.217489	0.15066	0.239661	1.33585	0.417763	0.0289071	0.0487139
HMDB0003337	Oxoglutaric acid6,157neg	53.912	62.9757	61.9205	61.8684	42.6	56.6553	40.2	32.6	28.1	39.7	40.6	37.15	46.979	55.0985	31.1	48.3475	81.7543	52.6559	80.1993	74.2597	60.9426	56.0714	65.8795	67.4705	0.655719	-0.60885	0.00670194	0.0129761	1.41739	0.503232	0.0778306	0.160968	1.81616	0.860895	0.00102276	0.00344708
HMDB0000208	pa_Hypotaurine6,513pos	2.1757e+06	2.26996e+06	2.42891e+06	1.9731e+06	1.56788e+06	2.08311e+06	1.02816e+06	640049	746787	697490	809902	820584	998712	927226	779887	973435	548164	845485	1.03892e+06	1.17325e+06	860905	874142	823200	954082	0.393923	-1.34402	0.00020948	0.00074082	1.03035	0.0431278	0.41684	0.440169	1.16269	0.217463	0.217841	0.267886
HMDB0000965	pa_Itaconic acid6,455neg	3.57664e+06	3.17726e+06	4.26404e+06	5.54667e+06	5.12881e+06	4.33868e+06	2.45176e+06	1.46342e+06	2.02778e+06	3.16553e+06	2.97561e+06	2.65517e+06	2.13583e+06	2.04734e+06	2.05278e+06	2.39154e+06	3.91561e+06	2.50862e+06	2.14597e+06	2.1423e+06	1.93547e+06	2.38618e+06	2.56796e+06	2.23558e+06	0.611976	-0.708452	0.0192402	0.0312653	0.944806	-0.0819103	0.3807	0.412914	0.841971	-0.248158	0.14835	0.190139
HMDB0002092	pa_Sedoheptulose 7-phosphate6,757neg	256242	251910	268743	358331	276751	282396	81475.2	11630.5	70752.6	90980.5	59646.4	75713.7	121917	129655	101809	125393	150791	125913	98523.2	117018	117150	103779	124751	112244	0.268112	-1.89909	4.17034e-05	0.000259984	1.66302	0.733803	0.00111228	0.00843482	1.48248	0.568016	0.00270449	0.00713524
HMDB0000008	Pantothenic acid5,644neg	1.3147e+08	9.76601e+07	1.19472e+08	1.27798e+08	9.30003e+07	1.1388e+08	4.75573e+07	6.89393e+07	3.5892e+07	5.18981e+07	5.29749e+07	4.70806e+07	3.15951e+07	2.90182e+07	1.51739e+07	1.59962e+07	4.73379e+07	2.78243e+07	2.73445e+07	5.0674e+07	4.43065e+07	5.48236e+07	4.18324e+07	4.37962e+07	0.413423	-1.27431	0.000211663	0.00074082	0.590992	-0.758789	0.0187592	0.0550673	0.930239	-0.104326	0.620884	0.64943
HMDB0000210	Phosphocreatine6,664pos	8.4899e+06	8.14663e+06	1.03097e+07	1.06496e+07	9.34358e+06	9.38788e+06	2.90944e+06	965844	2.25354e+06	2.45769e+06	2.73671e+06	2.58934e+06	3.38835e+06	3.04526e+06	2.99197e+06	4.05574e+06	3.48414e+06	3.39309e+06	2.91633e+06	3.13189e+06	3.06737e+06	2.61978e+06	2.41942e+06	2.83096e+06	0.275818	-1.85821	6.58317e-06	6.65632e-05	1.31041	0.390014	0.00757085	0.0275579	1.09331	0.128706	0.266151	0.306579
HMDB0001511	Phosphoenolpyruvic acid6,686neg	997395	1.01877e+06	902585	736801	1.03184e+06	937478	417675	93585.8	259185	312074	436764	356424	522620	646816	509590	611453	723203	602736	450565	437205	671388	299083	418678	455384	0.380195	-1.39519	9.17137e-05	0.000458204	1.69106	0.757931	0.00199366	0.0129588	1.27765	0.353487	0.244599	0.289072
HMDB0000263	Propionyl-Carnitine6,191pos	1.21659e+08	1.34501e+08	1.51327e+08	1.41001e+08	138247541	1.37347e+08	1.19469e+08	9.68198e+07	1.12087e+08	1.0657e+08	109265336	1.11848e+08	1.80216e+08	1.83414e+08	1.9028e+08	1.89344e+08	1.95559e+08	187762623	203843113	2.37086e+08	1.87306e+08	1.56092e+08	174712121	1.91808e+08	0.814344	-0.29629	0.0037317	0.00754633	1.67873	0.747372	1.20499e-07	1.09655e-05	1.7149	0.778124	0.00145411	0.0045629
HMDB0000824	Pyridoxine1,628pos	3.88888e+07	3.87233e+07	3.74293e+07	2.6536e+07	2.56197e+07	3.34394e+07	3.05216e+07	3.53325e+07	2.38272e+07	2.75874e+07	3.1545e+07	2.83703e+07	2.50095e+07	2.8345e+07	2.45384e+07	2.62616e+07	3.10588e+07	2.70427e+07	2.49706e+07	2.68708e+07	1.632e+07	2.20834e+07	1.79688e+07	2.16427e+07	0.848409	-0.237167	0.218077	0.265611	0.953203	-0.0691452	0.268067	0.334166	0.762865	-0.390501	0.0434982	0.0682471
HMDB0000239	Pyruvic acid1,887neg	7320.76	4089.37	5350.95	5496.14	6366.84	5724.81	4014.82	4314.84	4220.7	8669.17	4891.69	5449.09	5923.44	2874	5642.25	6524.97	6278.5	5448.63	3272.75	3443.56	3103.46	2749.72	5496.23	3613.14	0.951838	-0.0712119	0.815177	0.842967	0.999915	-0.000123052	0.499853	0.499853	0.663072	-0.592762	0.140105	0.184429
HMDB0000239	Succinic acid6,249neg	63.6181	53.1947	59.7766	55.5	40.7	54.5579	164.061	128.443	116.588	137.277	145.457	140.846	53.5678	50.8228	49.271	61.5156	72.254	57.4862	44.8582	45.7956	39.3109	43.4986	42.8347	43.2596	2.58158	1.36826	4.62066e-05	0.0002628	0.408151	-1.29283	3.27079e-05	0.000595284	0.307142	-1.70302	1.02396e-05	0.000103534
HMDB0000254	Taurine5,991pos	2.11943e+07	2.41125e+07	2.41922e+07	2.95359e+07	2.71447e+07	2.52359e+07	1.83141e+07	1.33934e+07	1.5868e+07	1.60778e+07	1.79376e+07	1.70494e+07	2.35649e+07	2.16148e+07	1.97394e+07	2.30379e+07	2.24037e+07	2.20722e+07	3.01393e+07	3.53699e+07	2.79468e+07	2.89303e+07	3.17765e+07	3.08325e+07	0.675599	-0.56576	0.00200248	0.00444453	1.2946	0.37251	0.000525266	0.00434538	1.80843	0.854736	5.13679e-05	0.000333891
HMDB0000251	Thiamine10,794pos	867207	889646	933485	972282	818677	896259	663994	675539	560578	796420	960747	745435	587822	606643	576326	813374	885579	693949	533630	517859	468653	552798	557858	526160	0.831718	-0.265834	0.107388	0.143474	0.930932	-0.103253	0.320382	0.378634	0.705843	-0.502581	0.0262503	0.0459223
HMDB0000235	UDP6,939neg	1.12755e+06	1.13172e+06	1.3424e+06	1.86985e+06	1.43053e+06	1.38041e+06	833210	413851	767331	1.08873e+06	899894	897291	833009	935816	750851	1.04819e+06	1.00901e+06	915375	1.33104e+06	2.38575e+06	1.99934e+06	1.92239e+06	1.87631e+06	1.90296e+06	0.650017	-0.62145	0.0224623	0.0352425	1.02015	0.0287872	0.420821	0.440169	2.12079	1.0846	0.00155765	0.00467308
HMDB0000295	UDP-glucoronic acid6,655neg	3.62386e+06	3.9842e+06	4.80005e+06	5.69645e+06	4.83124e+06	4.58716e+06	4.19142e+06	3.3211e+06	3.75571e+06	4.6276e+06	4.40197e+06	4.24417e+06	3.14402e+06	2.94925e+06	2.30616e+06	2.85588e+06	3.76917e+06	3.0049e+06	1.39063e+06	1.64397e+06	1.58093e+06	1.42004e+06	1.57285e+06	1.52168e+06	0.925229	-0.112118	0.463251	0.507902	0.708005	-0.498169	0.00276197	0.0144758	0.358535	-1.47981	9.86056e-07	2.24328e-05
HMDB0000935	UDP-glucose6,506neg	1.92466e+06	1.7942e+06	2.44429e+06	3.03467e+06	2.72512e+06	2.38459e+06	1.51959e+06	1.21463e+06	1.40929e+06	1.57865e+06	1.75939e+06	1.56673e+06	1.6679e+06	1.73005e+06	1.45097e+06	1.7733e+06	2.09357e+06	1.74316e+06	3.18358e+06	3.00064e+06	2.878e+06	3.07266e+06	3.13642e+06	3.05426e+06	0.657023	-0.605984	0.0203235	0.0324463	1.11261	0.153947	0.114665	0.204807	1.94945	0.963066	6.49185e-07	2.11431e-05
HMDB0000286	UDP-N-acetylglucosamine6,421neg	3.7437e+07	3.87272e+07	4.44552e+07	5.55386e+07	5.36173e+07	4.59551e+07	3.96831e+07	3.82978e+07	3.63565e+07	4.22229e+07	4.28236e+07	4.02715e+07	3.05397e+07	2.83681e+07	3.06026e+07	2.57945e+07	3.66551e+07	3.0392e+07	3.39952e+07	3.84393e+07	3.66394e+07	3.45542e+07	3.57658e+07	3.58788e+07	0.876323	-0.190465	0.239175	0.286381	0.754677	-0.406068	0.00229953	0.0139505	0.890922	-0.166629	0.0267459	0.0459223
HMDB0000290	UMP6,625neg	2.09727e+06	2.08325e+06	2.02033e+06	2.82835e+06	2.43106e+06	2.29205e+06	929966	627024	863598	931213	1.00208e+06	931715	1.43382e+06	1.0048e+06	985216	1.52661e+06	1.10971e+06	1.21203e+06	2.23308e+06	2.5343e+06	2.53448e+06	2.72678e+06	2.61402e+06	2.52853e+06	0.406498	-1.29868	0.000106225	0.000480207	1.30086	0.379465	0.0339325	0.0807931	2.71385	1.44034	6.97025e-07	2.11431e-05
HMDB0000288	Uracil2,29pos	158654	169633	157679	163807	211328	172220	135121	186828	126483	215956	311152	197178	87813.3	79950.6	87815.1	137145	140332	106611	123038	179739	111381	227072	184646	165175	1.14492	0.195245	0.546943	0.592522	0.540685	-0.88714	0.0305263	0.0758846	0.837697	-0.2555	0.498553	0.537941
HMDB0000300	Uridine2,274neg	644300	593264	720772	595357	612014	633141	516938	706674	550521	585242	779526	608057	297617	329751	376956	388640	474376	373468	496059	658917	554982	611053	495989	563400	0.960381	-0.0583209	0.679747	0.727729	0.614199	-0.703221	0.00340539	0.0154945	0.926558	-0.110047	0.502473	0.537941
HMDB0000296	UTP6,992neg	1.74802e+06	1.44572e+06	1.83659e+06	2.96364e+06	1.86246e+06	1.97129e+06	923293	56258.3	904312	2.12728e+06	1.31582e+06	1.31768e+06	1.05961e+06	1.41107e+06	828662	1.57993e+06	1.50552e+06	1.27696e+06	2.1102e+06	3.38879e+06	3.18938e+06	3.3691e+06	3.84294e+06	3.18008e+06	0.668435	-0.581141	0.134586	0.174962	0.9691	-0.045283	0.447784	0.457847	2.4134	1.27107	0.00274432	0.00713524
HMDB0000285	Xanthine3,195neg	4.78343e+06	4.12516e+06	5.06296e+06	3.13012e+06	2.84547e+06	3.98943e+06	31959.3	41541.1	38967.3	46649.3	43685.9	40315.5	47963.5	51761.4	70257.5	66532.2	50467	57396.3	38258.6	53754.5	53065.1	46602.6	49066.2	48149.4	0.0101056	-6.62871	9.56689e-05	0.000458204	1.42368	0.509626	0.0115411	0.0375084	1.19432	0.256184	0.107197	0.149389
HMDB0000292	Xanthosine4,314neg	88880	69853.7	83030.8	99390.3	224992	113229	21186.2	10147.2	9778.7	5842.18	10802.4	11902.4	18307.5	12983.3	16158.3	6438	15775.3	13932.5	2535.52	7393.98	8812.05	3560.37	7181.79	5896.74	0.105117	-3.24993	0.0163764	0.0270955	1.17057	0.227205	0.300239	0.364289	0.495427	-1.01326	0.101316	0.144058
