# Supplementary material for: GLYATL1 is associated with metabolic and epigenetic changes and with endocrine resistance in luminal breast cancer
Source: Clin Epigenetics. 2026 Apr 29;18:76. doi: 10.1186/s13148-026-02133-w (PMC13126711; doi:10.1186/s13148-026-02133-w)
Supplement: Supplementary file 15 — Supplementary Material 15. Supplementary Table 7: Reactome analysis of proteomic data from MCF7 parental and long-term estrogen deprived (LTED) cells, and in LTED GLYATL1 knockout clones KO1 and KO2. Log2 fold-changes of protein groups were calculated between the respective comparisons (n=3) and sorted in decreasing order. Protein groups with duplicated gene names were removed and gene names were mapped to Entrez gene IDs based on the org.Hs.eg.db package (version 3.18.0) using the mapIds function of the AnnotationDbi package (version 1.65.1). The gsePathway function of the ReactomePA package (version 1.46.0) [49] was then applied to the sorted log2 fold-changes to perform gene set enrichment analysis based on Reactome molecular pathways [50]. Shown are the GSEA statistics, including Benjamini-Hochberg adjusted p-values, for all Reactome pathways for the indicated comparisons. [file 13148_2026_2133_MOESM15_ESM.csv]

,"ID","Description","LTEDvsParental_setSize","LTEDvsParental_enrichmentScore","LTEDvsParental_NES","LTEDvsParental_pvalue","LTEDvsParental_p.adjust","LTEDvsParental_qvalue","LTEDvsParental_rank","LTEDvsPrental_leading_edge","LTEDvsParental_core_enrichment","KO1vsLTED_setSize","KO1vsLTED_enrichmentScore","KO1vsLTED_NES","KO1vsLTED_pvalue","KO1vsLTED_p.adjust","KO1vsLTED_qvalue","KO1vsLTED_rank","K…
1,"R-HSA-109581","Apoptosis",135,-0.153709159099174,-0.639678417839687,1,1,0.926205854060739,1419,"tags=19%, list=20%, signal=16%","7532/3148/6709/4000/5686/57099/7082/7311/23198/10059/5721/5317/1829/596/2934/1676/5720/1828/5599/8797/8795/10018/100506658/841/355/708",135,0.253856733612883,0.937505242540831,0.590062111801242,0.958034694837032,0.777151926764322,1352,"tags=19%, list=19%, signal=15%"…
2,"R-HSA-109582","Hemostasis",277,0.346151356392015,1.47333902861627,0.00430828330046009,0.10413532981313,0.0964507520874669,1299,"tags=29%, list=18%, signal=24%","10681/1191/3708/7035/2316/489/3798/3897/1525/5099/7057/64780/4097/5051/5567/207/55970/2153/9463/7114/5874/5580/490/302/23303/5577/6850/5025/4893/6281/9948/547/10916/7277/967/80005/5894/3265/23468/139322/960/2778/1017/2886/3835/5269/899…
3,"R-HSA-109606","Intrinsic Pathway for Apoptosis",38,0.229694983792858,0.715185074730752,0.900869565217391,1,0.926205854060739,789,"tags=13%, list=11%, signal=12%","27113/207/331/317/7534",38,0.370480300083565,1.12324954825678,0.282089552238806,0.637459092053369,0.517102944488855,1210,"tags=29%, list=17%, signal=24%","27113/5534/596/841/57099/10018/708/7532/56616/578/6774",38,0.313554136691197,1…
4,"R-HSA-109704","PI3K Cascade",16,-0.549130537861147,-1.47542406802281,0.0732217573221757,0.4749947000212,0.43994287180746,62,"tags=19%, list=1%, signal=19%","5289/3667/2264",17,0.502832544465106,1.30292463562659,0.151315789473684,0.437599180111082,0.354977797575133,726,"tags=29%, list=10%, signal=26%","3667/117145/2549/5295/5289",17,0.355483565933929,0.946856401861581,0.515151515151515,0.783578…
5,"R-HSA-110312","Translesion synthesis by REV1",11,0.570598858087412,1.32529932771605,0.155172413793103,0.632245047688922,0.58558906437039,2146,"tags=82%, list=31%, signal=57%","6118/6119/5981/5983/5984/5985/5982/5111/6117",11,-0.611097914444525,-1.56845125321198,0.0472624792064079,0.210849277389828,0.171039653431595,1788,"tags=73%, list=25%, signal=54%","6117/6119/5981/6118/5982/5984/5983/5985"…
6,"R-HSA-110313","Translesion synthesis by Y family DNA polymerases bypasses lesions on DNA template",29,0.271807555836285,0.806250499439458,0.747763864042934,1,0.926205854060739,2146,"tags=48%, list=31%, signal=34%","6118/6119/5981/5427/5983/5984/57804/11201/5985/5982/5111/5426/55666/6117",29,-0.44493448783612,-1.42701871484036,0.0764872521246459,0.290634547887786,0.235760980361669,1120,"tags=38…
7,"R-HSA-110314","Recognition of DNA damage by PCNA-containing replication complex",27,0.430470361736097,1.25265449656125,0.160071942446043,0.637790030714577,0.590724860109419,2146,"tags=52%, list=31%, signal=36%","8450/6118/6119/57599/5981/5427/5983/5984/57804/5985/5982/5111/5426/6117",27,-0.602124516457356,-1.88447749528091,0.00087524554862493,0.0100740762646729,0.0081720294908454,1010,"tags=41…
8,"R-HSA-110320","Translesion Synthesis by POLH",15,0.486708049013353,1.2344032630307,0.225621414913958,0.696785930867192,0.645367208196355,2146,"tags=67%, list=31%, signal=46%","6118/6119/5981/5983/5984/5985/5982/5111/55666/6117",15,-0.606652773209986,-1.68990724508287,0.0199844756260667,0.101779342679658,0.0825627847243648,1930,"tags=73%, list=27%, signal=53%","7415/55666/6117/6119/7353/5981/61…
9,"R-HSA-110328","Recognition and association of DNA glycosylase with site containing an affected pyrimidine",10,-0.452163817281903,-1.07513334126108,0.34639175257732,0.861480787253983,0.797908548315494,83,"tags=30%, list=1%, signal=30%","8359/6996/252969",10,-0.723675164479146,-1.82846527195467,0.00987055955106526,0.0585619280581243,0.0475050804221101,810,"tags=60%, list=12%, signal=53%","25913/…
10,"R-HSA-110329","Cleavage of the damaged pyrimidine",10,-0.452163817281903,-1.07513334126108,0.34639175257732,0.861480787253983,0.797908548315494,83,"tags=30%, list=1%, signal=30%","8359/6996/252969",10,-0.723675164479146,-1.82846527195467,0.00987055955106526,0.0585619280581243,0.0475050804221101,810,"tags=60%, list=12%, signal=53%","25913/26277/7014/4913/7374/8359",10,-0.465661140549824,-1.099…
11,"R-HSA-110373","Resolution of AP sites via the multiple-nucleotide patch replacement pathway",25,0.484792042540032,1.38877007840202,0.0947176684881603,0.515050534951579,0.477042820609268,2146,"tags=60%, list=31%, signal=42%","6118/142/6119/5981/5427/5983/5984/57804/5985/328/2237/5982/5111/5426/6117",25,-0.675872340924138,-2.06427660641479,0.000303528765815034,0.00426050743235493,0.003456097757…
12,"R-HSA-111447","Activation of BAD and translocation to mitochondria",13,0.31138864892505,0.762367149883571,0.768518518518518,1,0.926205854060739,2091,"tags=46%, list=30%, signal=32%","207/7534/208/2810/7529/572",13,0.463022759038027,1.1153530796096,0.323232323232323,0.692270101620159,0.561565302608332,761,"tags=23%, list=11%, signal=21%","5534/596/7532",13,-0.445289845542389,-1.13756179833192,…
13,"R-HSA-111461","Cytochrome c-mediated apoptotic response",10,0.501733308654621,1.14150692481698,0.326254826254826,0.837066278124153,0.775295687035425,2380,"tags=70%, list=34%, signal=46%","331/317/56616/840/55075/54205/5595",10,-0.351879983988294,-0.889073388447202,0.59367396593674,0.962420753229841,0.780709870698129,391,"tags=40%, list=6%, signal=38%","5594/317/840/54205",10,0.367117326104658…
14,"R-HSA-111465","Apoptotic cleavage of cellular proteins",31,-0.232443384478171,-0.711956440113356,0.884353741496599,1,0.926205854060739,1726,"tags=39%, list=25%, signal=29%","22985/1832/28988/6709/4000/7082/5317/1829/2934/1828/100506658/841",31,0.40087985156423,1.1695705257699,0.251506024096386,0.602844561060939,0.489023847145322,1515,"tags=35%, list=22%, signal=28%","1828/2934/28988/9414/841/…
15,"R-HSA-111471","Apoptotic factor-mediated response",13,0.28402081191434,0.695362973680105,0.846296296296296,1,0.926205854060739,2380,"tags=54%, list=34%, signal=36%","331/317/56616/840/55075/54205/5595",13,0.31858114912019,0.767414687163544,0.765993265993266,1,0.811193927477251,1053,"tags=31%, list=15%, signal=26%","57099/708/56616/578",13,0.292048900691889,0.723847541656203,0.804733727810651,…
16,"R-HSA-111885","Opioid Signalling",47,0.480142853379078,1.57243009537717,0.0177739113951906,0.219593808527677,0.203389070973828,413,"tags=19%, list=6%, signal=18%","10681/3708/26960/817/5567/55970/5580/5530/5577",47,-0.268837089628557,-0.965934999457895,0.491694352159468,0.861400607816664,0.698762942186091,1019,"tags=21%, list=14%, signal=18%","818/156/10768/3838/5575/5519/5577/10681/5332/3708…
17,"R-HSA-111931","PKA-mediated phosphorylation of CREB",10,0.621242906033632,1.41340641930348,0.0984555984555985,0.515050534951579,0.477042820609268,413,"tags=30%, list=6%, signal=28%","26960/5567/5577",10,-0.35817669676954,-0.9049829031205,0.569343065693431,0.940192064007373,0.762678092985083,746,"tags=20%, list=11%, signal=18%","5575/5577",10,-0.641012193129181,-1.51395558020466,0.058823529411…
18,"R-HSA-111933","Calmodulin induced events",18,0.591154152805887,1.58500590380337,0.055736594090578,0.432106503535075,0.400219573151904,753,"tags=33%, list=11%, signal=30%","26960/817/5567/5580/5577/5578",18,-0.310552103515326,-0.893425366294693,0.587939698492462,0.958034694837032,0.777151926764322,1019,"tags=28%, list=14%, signal=24%","818/156/3838/5575/5577",18,-0.439523569213075,-1.204614025…
19,"R-HSA-111996","Ca-dependent events",19,0.586689247004753,1.58922951862671,0.0472516474892931,0.408151846695227,0.378032629754821,753,"tags=32%, list=11%, signal=28%","26960/817/5567/5580/5577/5578",19,-0.293193240804946,-0.854088075417162,0.654731457800512,0.987009163978907,0.800655840184088,1019,"tags=26%, list=14%, signal=23%","818/156/3838/5575/5577",19,-0.420546096437483,-1.17824027006128…
20,"R-HSA-111997","CaM pathway",18,0.591154152805887,1.58500590380337,0.055736594090578,0.432106503535075,0.400219573151904,753,"tags=33%, list=11%, signal=30%","26960/817/5567/5580/5577/5578",18,-0.310552103515326,-0.893425366294693,0.587939698492462,0.958034694837032,0.777151926764322,1019,"tags=28%, list=14%, signal=24%","818/156/3838/5575/5577",18,-0.439523569213075,-1.20461402580263,0.214750…
21,"R-HSA-112040","G-protein mediated events",31,0.501828989913535,1.50085263041351,0.0281399070537677,0.302175263596066,0.279876498095023,413,"tags=19%, list=6%, signal=18%","3708/26960/817/5567/5580/5577",31,-0.37484440487557,-1.21424783055978,0.192307692307692,0.500783153498086,0.406232253100555,1019,"tags=26%, list=14%, signal=22%","818/156/10768/3838/5575/5577/5332/3708",31,-0.42857920184032…
22,"R-HSA-112043","PLC beta mediated events",28,0.520345578623688,1.5296425163085,0.0377876207509995,0.360413649076785,0.333817231658311,413,"tags=21%, list=6%, signal=20%","3708/26960/817/5567/5580/5577",28,-0.392489393782784,-1.23919286133686,0.169014084507042,0.469891814656052,0.381173386620255,1019,"tags=29%, list=14%, signal=25%","818/156/10768/3838/5575/5577/5332/3708",28,-0.436921694903812…
23,"R-HSA-112310","Neurotransmitter release cycle",17,0.418611600952801,1.10226577283649,0.321292775665399,0.835351717405894,0.773707650861031,644,"tags=24%, list=9%, signal=21%","4128/10497/54407/6812",17,0.492784986139003,1.27688970329161,0.175986842105263,0.476865350791479,0.386830276786357,1642,"tags=41%, list=23%, signal=32%","7915/4128/18/5864/10497/80331/27163",17,0.640562833941297,1.70618…
24,"R-HSA-112314","Neurotransmitter receptors and postsynaptic signal transmission",75,0.412444895014688,1.48310607563382,0.0549875979809878,0.432106503535075,0.400219573151904,982,"tags=28%, list=14%, signal=24%","10681/9495/26960/817/5567/55970/9463/5577/5562/4893/4646/5564/7277/5571/3265/8536/5578/3845/6195/5565/27330",75,-0.257607816546396,-1.00956816856178,0.454183266932271,0.843897411749155…
25,"R-HSA-112315","Transmission across Chemical Synapses",93,0.413355579817914,1.52554983630393,0.0152838840680092,0.200468737606454,0.185675318327264,982,"tags=28%, list=14%, signal=24%","10681/9495/26960/817/5567/55970/9463/4128/81539/10497/5577/54407/5562/4893/4646/5564/7277/5571/3265/6812/8536/5578/3845/6195/5565/27330",93,0.186021190662697,0.652500352889444,0.979434447300771,1,0.811193927477…
26,"R-HSA-112316","Neuronal System",116,0.417406927695888,1.5992419383648,0.00384439349477043,0.0981601805664717,0.0909165338763253,920,"tags=27%, list=13%, signal=24%","10681/2037/9495/22941/8514/26960/26037/817/5567/55970/9463/4128/81539/10497/8495/10211/5577/54407/5562/4893/4646/5564/7277/5571/3265/6812/8536/5578/3845/6195/5565",116,0.265273566627888,0.955536898705873,0.541087231352718,0.91721…
27,"R-HSA-112382","Formation of RNA Pol II elongation complex",49,-0.307964746026833,-1.05148597393467,0.367149758454106,0.869882581493015,0.805690339324299,2546,"tags=49%, list=36%, signal=31%","8812/4686/4331/1025/902/5441/6923/1022/8178/6829/5434/55677/5431/5436/2963/27125/904/6827/5433/5432/6830/2962/9150/5430",49,-0.285320008336356,-1.03668705048937,0.35973597359736,0.730052876179637,0.59221…
28,"R-HSA-112399","IRS-mediated signalling",20,-0.408746142985182,-1.1460186211957,0.292631578947368,0.798654831853982,0.739718780637053,62,"tags=10%, list=1%, signal=10%","3667/2264",21,0.427275710862527,1.14955590546091,0.286173633440514,0.643875946194763,0.522308257601861,726,"tags=24%, list=10%, signal=21%","3667/117145/2549/5295/5289",21,0.316094071856745,0.895104792429233,0.588126159554731,…
29,"R-HSA-113418","Formation of the Early Elongation Complex",28,-0.465587528956378,-1.39733337476319,0.0839002267573696,0.484252873563218,0.448517846339988,2509,"tags=68%, list=36%, signal=44%","5437/7936/2968/4686/4331/902/5441/1022/6829/5434/5431/5436/2963/6827/5433/5432/2962/9150/5430",28,-0.249620985957188,-0.788119497591333,0.791549295774648,1,0.811193927477251,2098,"tags=71%, list=30%, sig…
30,"R-HSA-113501","Inhibition of replication initiation of damaged DNA by RB1/E2F1",10,-0.523491374987425,-1.24473257169247,0.22680412371134,0.696785930867192,0.645367208196355,2101,"tags=60%, list=30%, signal=42%","5557/7027/23649/5558/5422/5519",10,-0.799135989398032,-2.01912747031344,0.0010488073250474,0.0112820301974725,0.00915191438580463,721,"tags=60%, list=10%, signal=54%","5519/5422/5558/…
31,"R-HSA-113510","E2F mediated regulation of DNA replication",18,-0.342414580078532,-0.936105608750846,0.527310924369748,0.970829136185742,0.899187629227965,2101,"tags=39%, list=30%, signal=27%","5557/7027/23649/5558/5422/891/5519",18,-0.738052628364556,-2.12329890017577,0.00013622032342342,0.0021187782737886,0.00171874006936804,721,"tags=67%, list=10%, signal=60%","23595/5001/5519/4998/5422/555…
32,"R-HSA-114452","Activation of BH3-only proteins",21,0.286956094791663,0.793391528466482,0.774621212121212,1,0.926205854060739,789,"tags=14%, list=11%, signal=13%","27113/207/7534",21,0.43309780801312,1.16521985731092,0.268488745980707,0.62054326631284,0.503380929369874,761,"tags=24%, list=11%, signal=21%","27113/5534/596/10018/7532",21,-0.335641106669336,-0.960304607983831,0.537796976241901,0.…
33,"R-HSA-114508","Effects of PIP2 hydrolysis",10,0.546121312546201,1.24249526453257,0.225868725868726,0.696785930867192,0.645367208196355,335,"tags=20%, list=5%, signal=19%","3708/5580",10,-0.465167383120069,-1.17530965193927,0.24330900243309,0.592069052432318,0.480282819980307,16,"tags=20%, list=0%, signal=20%","26090/3708",10,0.344377783129723,0.797689786223678,0.730844793713163,0.906468057719…
34,"R-HSA-114604","GPVI-mediated activation cascade",17,0.548127566864098,1.44330031639653,0.0855513307984791,0.488483485753156,0.452436264116568,2556,"tags=88%, list=36%, signal=56%","6850/5290/5590/387/1277/7410/998/5879/5295/391/5777/388/5781/5170/5291",18,0.588871952227128,1.5339524402693,0.0413907284768212,0.189050509828656,0.153356625559484,667,"tags=17%, list=9%, signal=15%","10451/6850/52…
35,"R-HSA-114608","Platelet degranulation",65,0.409027919199319,1.42724008304196,0.0479551778101442,0.408151846695227,0.378032629754821,1743,"tags=43%, list=25%, signal=33%","1191/2316/5099/7057/2153/7114/5874/9948/10916/7277/967/139322/3700/7018/7123/3699/5340/213/308/5660/2/226/10487/2335/5345/1072/1/51097",65,0.441382020465738,1.4560619832386,0.0272412399702214,0.131742299183718,0.106868553089…
36,"R-HSA-1168372","Downstream signaling events of B Cell Receptor (BCR)",65,0.179437422227656,0.626119316995175,0.987931034482759,1,0.926205854060739,2748,"tags=54%, list=39%, signal=33%","5530/4893/3265/3845/4792/5706/4790/5709/23291/5702/3551/8517/5701/10213/5713/5700/5716/9491/5970/5708/5695/5714/5717/5687/5682/5711/5684/5690/6500/5704/5719/5705/5689/5683/5707",65,0.296268212139404,0.97735036…
37,"R-HSA-1169091","Activation of NF-kappaB in B cells",57,-0.193132871387167,-0.679918339129625,0.968824940047962,1,0.926205854060739,1655,"tags=19%, list=24%, signal=15%","10197/1147/5686/4793/7311/23198/10892/5721/5966/8454/5720",57,0.245692095906149,0.799680668987172,0.789693593314763,1,0.811193927477251,1340,"tags=18%, list=19%, signal=14%","5966/8454/3551/5720/4794/5686/5711/7311/4793/10892…
38,"R-HSA-1169408","ISG15 antiviral mechanism",61,-0.367663259281187,-1.3220932618047,0.08274231678487,0.482688604936111,0.447069011580237,372,"tags=49%, list=5%, signal=47%","7175/9470/348995/79902/5903/8480/55706/1982/9775/23279/9631/8086/129401/8678/3837/79023/1973/9636/10762/7706/3839/9972/2317/7311/3838/6772/9246/9883/5610/3434",61,0.400824459386228,1.31029975501017,0.0836820083682008,0.3019…
39,"R-HSA-1169410","Antiviral mechanism by IFN-stimulated genes",115,-0.319021234955225,-1.28163049218176,0.0672043010752688,0.468546777412916,0.433970768141137,549,"tags=10%, list=8%, signal=10%","6059/5519/57506/3838/6772/10381/9246/9883/5610/4940/8877/3434",115,0.316589165672471,1.14161728370505,0.226415094339623,0.562859122213619,0.456587901964864,1044,"tags=17%, list=15%, signal=14%","3434/4…
40,"R-HSA-1221632","Meiotic synapsis",21,-0.343875546044394,-0.979161188067768,0.472573839662447,0.935721794175744,0.866671003537792,825,"tags=29%, list=12%, signal=25%","8359/672/4000/25777/23353/23345",21,-0.595002698757785,-1.76093178998923,0.00467937671596495,0.0345254012825362,0.0280067958641087,975,"tags=52%, list=14%, signal=45%","4001/9126/8243/10274/25913/26277/7014/25777/23224/8359/3306…
41,"R-HSA-1222556","ROS and RNS production in phagocytes",13,-0.565411081030025,-1.4288470972163,0.112554112554113,0.537943247974596,0.498246185426519,223,"tags=15%, list=3%, signal=15%","10312/50617",13,0.552652401493675,1.3312575805998,0.148148148148148,0.433815769636665,0.351908717973133,31,"tags=8%, list=0%, signal=8%","50617",13,0.504290794708903,1.24989223094182,0.214990138067061,0.45824749…
42,"R-HSA-1226099","Signaling by FGFR in disease",36,-0.307781541213175,-0.980457093187993,0.487058823529412,0.946921469095252,0.877044208011818,1706,"tags=33%, list=24%, signal=25%","5434/5431/5436/2963/5433/5432/7750/2962/5430/6772/1523/2264",36,-0.227385023400991,-0.772603879914409,0.853293413173653,1,0.811193927477251,1096,"tags=25%, list=16%, signal=21%","5441/3265/4893/613/2264/5437/5440/53…
43,"R-HSA-1227986","Signaling by ERBB2",33,0.542422978840283,1.6541113608911,0.0121909913285751,0.17509311295666,0.162172266226177,1186,"tags=42%, list=17%, signal=35%","9101/2064/207/5580/4893/3265/10193/2065/2886/5578/5290/3845/5782/387",33,0.275663618802928,0.813829689935095,0.751488095238095,1,0.811193927477251,2069,"tags=39%, list=29%, signal=28%","2886/2549/6464/5295/7525/7311/5578/5782/510…
44,"R-HSA-1227990","Signaling by ERBB2 in Cancer",16,0.601826835901825,1.55288333120125,0.0477099236641221,0.408151846695227,0.378032629754821,1106,"tags=44%, list=16%, signal=37%","2064/4893/3265/2065/5290/3845/5782",16,0.340099817205123,0.869967068245005,0.644518272425249,0.983538490495012,0.797840450929696,667,"tags=19%, list=9%, signal=17%","2549/6464/5295",16,0.366554616886842,0.952231659425…
45,"R-HSA-1234174","Cellular response to hypoxia",57,-0.166125751811207,-0.584840604537512,0.997601918465228,1,0.926205854060739,5233,"tags=95%, list=74%, signal=24%","5702/7428/5701/10213/5713/5700/5716/9491/5708/5695/54583/5714/5717/5687/5682/5711/5684/5690/5704/5719/5705/5689/5683/5707/7323/5693/5715/143471/9978/5688/5718/5691/5685/9861/84962/5694/1387/6233/2033/5692/55662/6921/5710/7322/6923/…
46,"R-HSA-1234176","Oxygen-dependent proline hydroxylation of Hypoxia-inducible Factor Alpha",52,-0.220253745749493,-0.763404903629081,0.897619047619048,1,0.926205854060739,5233,"tags=98%, list=74%, signal=25%","5709/5702/7428/5701/10213/5713/5700/5716/9491/5708/5695/54583/5714/5717/5687/5682/5711/5684/5690/5704/5719/5705/5689/5683/5707/7323/5693/5715/143471/9978/5688/5718/5691/5685/9861/84962/56…
47,"R-HSA-1236382","Constitutive Signaling by Ligand-Responsive EGFR Cancer Variants",15,0.392245727108463,0.994825145041419,0.453154875717017,0.91346482841904,0.846056471560304,886,"tags=27%, list=13%, signal=23%","4893/3265/5290/3845",15,0.330262961037668,0.823657470177064,0.728956228956229,1,0.811193927477251,2250,"tags=47%, list=32%, signal=32%","2549/6464/5295/7311/3845/5290/6654",15,0.28802…
48,"R-HSA-1236394","Signaling by ERBB4",29,0.34587472942875,1.02595261742238,0.407871198568873,0.888435673344305,0.82287432160789,1045,"tags=34%, list=15%, signal=29%","2099/4734/11033/4893/3265/2065/5290/3925/3845/11059",29,0.448274211242116,1.28281778662047,0.143297380585516,0.432901010640234,0.351166671030123,1936,"tags=52%, list=28%, signal=38%","5241/51741/2670/6464/23385/5295/11059/7311/566…
49,"R-HSA-1236974","ER-Phagosome pathway",65,-0.423550324701064,-1.55062458038444,0.0127882170529484,0.178650083115665,0.165466752810167,210,"tags=18%, list=3%, signal=18%","3133/7311/23198/5721/5720/567/8673/6892/6280/3105/3107/6279",65,0.284230502185044,0.937639526575558,0.580912863070539,0.953824116111542,0.773736330871039,1126,"tags=17%, list=16%, signal=14%","6280/6892/3133/8673/3551/5720/81…
50,"R-HSA-1236975","Antigen processing-Cross presentation",70,-0.434436436655676,-1.62254430219736,0.00637780194438828,0.123180209801728,0.11409023142279,210,"tags=19%, list=3%, signal=18%","3133/7311/23198/5721/5720/567/8673/6892/9902/6280/3105/3107/6279",70,0.333162655762502,1.11378983158236,0.288798920377868,0.645906686862166,0.523955582099539,1126,"tags=19%, list=16%, signal=16%","6280/9902/6…
51,"R-HSA-1236978","Cross-presentation of soluble exogenous antigens (endosomes)",41,-0.216165951359084,-0.706587356493682,0.913145539906103,1,0.926205854060739,5521,"tags=93%, list=79%, signal=20%","5701/10213/5713/5700/5716/9491/5708/5695/5714/5717/5687/5682/5711/5684/5690/5704/5719/5705/5689/5683/5707/5693/5715/143471/5688/5718/5691/5685/9861/5694/5692/5710/10197/5686/23198/5721/5720/9902",41,…
52,"R-HSA-1250196","SHC1 events in ERBB2 signaling",11,0.735166261661244,1.7075311990721,0.0127625010855563,0.178650083115665,0.165466752810167,1106,"tags=73%, list=16%, signal=61%","2064/5580/4893/3265/2065/5578/3845/5782",11,0.352571548932664,0.818266686515471,0.717391304347826,1,0.811193927477251,2871,"tags=64%, list=41%, signal=38%","6464/5578/5782/3845/6654/5580/2065",11,0.433490365325789,1.…
53,"R-HSA-1251985","Nuclear signaling by ERBB4",15,-0.393240446945857,-1.03364078921089,0.421711899791232,0.898938109561571,0.832601739514222,782,"tags=47%, list=11%, signal=42%","10413/6868/51741/9611/6714/348/5241",15,0.593158262715342,1.47930374192648,0.0538720538720539,0.232016640933265,0.188210490198734,1936,"tags=67%, list=28%, signal=48%","5241/51741/2670/23385/5663/2099/11033/10413/51107/…
54,"R-HSA-1257604","PIP3 activates AKT signaling",156,0.183533044886238,0.734863853483623,0.96594427244582,1,0.926205854060739,449,"tags=6%, list=6%, signal=6%","2099/3654/23466/4734/1822/2064/207/79109/331/51135",157,0.223474064377582,0.840965990152613,0.810909090909091,1,0.811193927477251,1843,"tags=22%, list=26%, signal=16%","3667/27327/117145/1027/2549/3643/5295/23035/1822/1026/23112/5720/843…
55,"R-HSA-1268020","Mitochondrial protein import",52,-0.349673051275259,-1.21197540183532,0.169047619047619,0.637790030714577,0.590724860109419,2342,"tags=52%, list=33%, signal=35%","56942/617/3329/10469/26520/100188893/10245/150274/4714/2671/3313/7416/9512/26517/54927/23203/92609/388753/29090/79145/401505/134266/10440/197257/51142/90639/400916",52,0.414971182636031,1.3303784501662,0.081118881118…
56,"R-HSA-1280215","Cytokine Signaling in Immune system",350,-0.287868562909832,-1.3371575798536,0.0051032824150396,0.112762913363087,0.104441670477835,573,"tags=11%, list=8%, signal=10%","5599/6059/1026/595/24138/5519/57506/10018/25939/3838/7040/3437/121457/6772/4502/6737/10381/3688/841/9246/6197/3660/9883/6714/10437/5610/3669/4940/3105/3667/3107/301/10410/4582/8877/10379/3430/3434",352,0.340977…
57,"R-HSA-1280218","Adaptive Immune System",395,0.186970717200824,0.818316763495223,0.956884561891516,1,0.926205854060739,1753,"tags=25%, list=25%, signal=20%","3708/140462/3798/1525/3383/5058/26259/9820/4734/100507436/6891/10134/26272/5567/23327/207/30011/57154/5795/79109/5530/6850/54461/4893/146330/9554/7277/22954/5894/3265/10193/92912/3835/89953/253260/29927/7534/5290/3845/5817/5819/89122/5114…
58,"R-HSA-1295596","Spry regulation of FGF signaling",12,-0.430859677704998,-1.06555726675304,0.372881355932203,0.869882581493015,0.805690339324299,1077,"tags=25%, list=15%, signal=21%","7311/867/6714",12,0.196354834116474,0.463347700997726,0.991666666666667,1,0.811193927477251,5656,"tags=100%, list=80%, signal=20%","7311/5781/5516/2885/5518/5595/6714/6233/8569/5515/5594/867",12,-0.23845735450833…
59,"R-HSA-1362277","Transcription of E2F targets under negative control by DREAM complex",12,0.234791007605446,0.556469690504922,0.956603773584906,1,0.926205854060739,2228,"tags=50%, list=32%, signal=34%","5934/55957/286826/5111/132660/3065",12,0.303834133694975,0.716971639459069,0.821666666666667,1,0.811193927477251,115,"tags=8%, list=2%, signal=8%","5934",12,-0.454476893907873,-1.13417943063371…
60,"R-HSA-1362300","Transcription of E2F targets under negative control by p107 (RBL1) and p130 (RBL2) in complex with HDAC1",11,0.292619546554791,0.679651707726045,0.846743295019157,1,0.926205854060739,2334,"tags=64%, list=33%, signal=43%","5934/890/55957/286826/132660/3065/983",11,-0.490734007272105,-1.25952380217057,0.195544554455446,0.508046991715333,0.412124634552564,207,"tags=64%, list=3%, …
61,"R-HSA-1368082","RORA activates gene expression",11,-0.358847923778786,-0.868743011498681,0.61875,1,0.926205854060739,1769,"tags=36%, list=25%, signal=27%","96764/10498/85441/1374",11,0.305003126296176,0.707867376953031,0.859531772575251,1,0.811193927477251,216,"tags=9%, list=3%, signal=9%","6720",11,-0.362154258129113,-0.876604935426704,0.624229979466119,0.858345869160157,0.664100420969859,11…
62,"R-HSA-140342","Apoptosis induced DNA fragmentation",11,0.307475635637185,0.714157148096852,0.810344827586207,1,0.926205854060739,1421,"tags=27%, list=20%, signal=22%","3008/3006/3005",11,-0.495751725699099,-1.27240233860321,0.183168316831683,0.48689776598907,0.394968511072573,1808,"tags=64%, list=26%, signal=47%","3009/3008/3148/3146/3005/3007/3006",11,-0.593784980587877,-1.43727384914528,0.0…
63,"R-HSA-141405","Inhibition of the proteolytic activity of APC/C required for the onset of anaphase by mitotic spindle checkpoint components",16,-0.354563997081922,-0.952655550694063,0.52510460251046,0.970829136185742,0.899187629227965,2872,"tags=62%, list=41%, signal=37%","29882/8697/701/8881/246184/64682/11065/991/27338/996",16,-0.649625925355224,-1.82713391119059,0.00324769409862407,0.025779…
64,"R-HSA-141424","Amplification of signal from the kinetochores",79,-0.225099431133954,-0.857519347366073,0.75669099756691,1,0.926205854060739,2612,"tags=42%, list=37%, signal=27%","5525/25936/701/79980/348995/79902/5903/54820/23279/5905/57551/55143/10726/1060/348235/79023/220134/3619/3796/332/5347/57082/64946/9212/1058/25909/11130/991/147841/54908/6249/1063/5519",79,-0.558933431156301,-2.211612…
65,"R-HSA-141430","Inactivation of APC/C via direct inhibition of the APC/C complex",16,-0.354563997081922,-0.952655550694063,0.52510460251046,0.970829136185742,0.899187629227965,2872,"tags=62%, list=41%, signal=37%","29882/8697/701/8881/246184/64682/11065/991/27338/996",16,-0.649625925355224,-1.82713391119059,0.00324769409862407,0.0257799717759745,0.0209125565552055,720,"tags=31%, list=10%, sign…
66,"R-HSA-141444","Amplification of signal from unattached kinetochores via a MAD2 inhibitory signal",79,-0.225099431133954,-0.857519347366073,0.75669099756691,1,0.926205854060739,2612,"tags=42%, list=37%, signal=27%","5525/25936/701/79980/348995/79902/5903/54820/23279/5905/57551/55143/10726/1060/348235/79023/220134/3619/3796/332/5347/57082/64946/9212/1058/25909/11130/991/147841/54908/6249/1063/5…
67,"R-HSA-1428517","The citric acid (TCA) cycle and respiratory electron transport",137,-0.359317882352364,-1.49823867799738,0.00508232378731718,0.112762913363087,0.104441670477835,2140,"tags=45%, list=30%, signal=32%","4715/4725/4719/5160/4700/522/4696/5162/51079/4694/55471/4722/4714/51204/1738/7416/1340/4704/4701/4728/55863/4724/4702/4698/10975/4729/4695/1345/1329/5164/25880/1353/4726/3939/1337…
68,"R-HSA-1433557","Signaling by SCF-KIT",22,0.305640649525072,0.850640456358185,0.679245283018868,1,0.926205854060739,1881,"tags=55%, list=27%, signal=40%","4893/3265/2886/5578/5290/3845/9846/1111/6777/5879/5295/5777",22,0.331923254629414,0.903779093851444,0.597444089456869,0.966000959166895,0.783614112013385,2265,"tags=45%, list=32%, signal=31%","2886/6772/5295/6774/7525/5578/3845/5290/6654/984…
69,"R-HSA-1442490","Collagen degradation",13,0.282708501585564,0.692150068236808,0.85,1,0.926205854060739,1234,"tags=38%, list=18%, signal=32%","1298/85007/102/1303/1277",13,0.661516428158758,1.59349485734159,0.0147341482280703,0.080757164811947,0.065509721695731,674,"tags=38%, list=10%, signal=35%","1303/1508/1281/1509/8754",13,0.635157083396211,1.57424627277373,0.0532544378698225,0.197092790958…
70,"R-HSA-1445148","Translocation of SLC2A4 (GLUT4) to the plasma membrane",56,0.508399508132294,1.73521423041017,0.00425657062276079,0.10413532981313,0.0964507520874669,2024,"tags=59%, list=29%, signal=42%","4644/207/5564/7277/5571/8766/4627/23216/7534/55763/5565/10640/8773/5867/84790/11336/149371/23265/55770/60412/54536/57148/5872/208/2810/7846/10382/5879/6810/79058/7529/4218/10890",56,-0.34321…
71,"R-HSA-1474165","Reproduction",43,0.323280028560532,1.04226717777273,0.399647887323944,0.881373171852613,0.816332991381972,910,"tags=21%, list=13%, signal=18%","7852/472/10735/29893/6118/1017/3306/57828/6119",43,-0.524869743979764,-1.86024947410783,0.0010373725759478,0.0112679527238969,0.00914049482472588,1095,"tags=58%, list=16%, signal=49%","545/6119/57828/641/4001/7852/84057/9126/8243/6118/…
72,"R-HSA-1474228","Degradation of the extracellular matrix",34,-0.289133769829742,-0.901282505345065,0.611374407582938,1,0.926205854060739,396,"tags=18%, list=6%, signal=17%","1509/682/8751/824/3912/1508",34,0.591694447997795,1.75207836822428,0.00196642382965124,0.0170889712006542,0.0138624696648043,674,"tags=35%, list=10%, signal=32%","1303/831/726/960/8751/1508/1281/1509/826/23385/23473/8754",…
73,"R-HSA-1474244","Extracellular matrix organization",81,-0.317871117414599,-1.21951056746763,0.14218009478673,0.620449780827139,0.574664219152799,419,"tags=17%, list=6%, signal=16%","5802/1509/682/7040/8751/961/824/3688/3912/8974/1508/5352/1756/3673",81,0.42345857391097,1.45448575892473,0.0175608986591852,0.092294951400558,0.0748691041129406,942,"tags=26%, list=13%, signal=23%","1303/831/6382/5…
74,"R-HSA-1474290","Collagen formation",24,-0.387648091974856,-1.13215031948619,0.29646017699115,0.803379111704792,0.744094436291095,147,"tags=17%, list=2%, signal=16%","5033/8974/1508/5352",24,0.341396180451487,0.942578200567077,0.525902668759812,0.898091946205554,0.728526733078171,420,"tags=12%, list=6%, signal=12%","1303/1508/1281",24,0.341678352448916,1.00599708053607,0.431226765799257,0.7141…
75,"R-HSA-1483166","Synthesis of PA",16,0.283494689017593,0.731496421889894,0.837786259541985,1,0.926205854060739,1922,"tags=44%, list=27%, signal=32%","10555/23171/79888/374986/137964/254531/10554",16,0.302157450222261,0.772911415473373,0.777408637873754,1,0.811193927477251,1065,"tags=19%, list=15%, signal=16%","5338/51205/374986",16,-0.340658859683459,-0.922471354777132,0.564681724845996,0.8104…
76,"R-HSA-1483191","Synthesis of PC",15,0.637063987452534,1.61574041453582,0.0405331840178025,0.366713609735867,0.339652292101105,1487,"tags=47%, list=21%, signal=37%","58488/57153/23446/64900/5130/1120/79888",15,0.268403585355107,0.669383625113283,0.887205387205387,1,0.811193927477251,231,"tags=7%, list=3%, signal=6%","58488",15,0.443639168379032,1.13994975359338,0.298245614035088,0.574595199118…
77,"R-HSA-1483206","Glycerophospholipid biosynthesis",62,0.400486194674908,1.38769104608623,0.0668953687821612,0.468546777412916,0.433970768141137,1922,"tags=48%, list=27%, signal=35%","58488/129642/79143/63874/10423/57153/10162/23446/23760/64900/1040/9926/57104/5130/10555/8760/1120/23171/114882/79888/374986/8694/5833/9791/114884/137964/254531/23646/50640/10554",62,0.327699751677632,1.06954670282…
78,"R-HSA-1483249","Inositol phosphate metabolism",29,-0.33032259869603,-1.00166742228338,0.467268623024831,0.929588509123497,0.860990319017778,1131,"tags=21%, list=16%, signal=17%","3633/5336/23236/51477/3705/113026",29,0.275868234895316,0.789446882315002,0.804314329738058,1,0.811193927477251,1331,"tags=28%, list=19%, signal=22%","11163/51477/3628/23236/11165/3633/8821/4952",29,0.382956476511099…
79,"R-HSA-1483255","PI Metabolism",54,0.54500463330679,1.83709777658696,0.00101608738889665,0.0376607874142662,0.0348816417716304,1159,"tags=37%, list=16%, signal=31%","388121/54893/8871/55300/4534/8776/8821/51763/5868/8396/23760/54545/5290/79837/9896/6305/3631/23396/55361/5867",54,-0.235996056277968,-0.876805126889163,0.703448275862069,1,0.811193927477251,908,"tags=19%, list=13%, signal=16%","87…
80,"R-HSA-1483257","Phospholipid metabolism",115,0.445299767394163,1.70221931139758,0.000793113001171393,0.0313407970077703,0.0290280296595261,1928,"tags=47%, list=27%, signal=35%","388121/58488/54893/129642/8871/55300/4534/79143/8776/8821/63874/10423/57153/10162/51763/23446/5868/8396/23760/64900/54545/5290/79837/9896/1040/9926/6305/3631/57104/5130/23396/10555/55361/8760/5867/1120/90809/23171/114…
81,"R-HSA-1489509","DAG and IP3 signaling",23,0.591044769019892,1.65579357353467,0.0168552950301482,0.21282125263341,0.197116290057604,753,"tags=30%, list=11%, signal=27%","3708/26960/817/5567/5580/5577/5578",23,-0.43625160809293,-1.31225993300909,0.147058823529412,0.433815769636665,0.351908717973133,1019,"tags=35%, list=14%, signal=30%","818/156/10768/3838/5575/5335/5577/3708",23,-0.465796425022…
82,"R-HSA-1500620","Meiosis",38,0.240478258467154,0.748760196731383,0.864347826086956,1,0.926205854060739,910,"tags=18%, list=13%, signal=16%","472/10735/29893/6118/1017/3306/6119",38,-0.613106816782773,-2.11812446146071,2.91143795118189e-05,0.000659056695196397,0.000534622789006543,1023,"tags=50%, list=15%, signal=43%","84057/9126/8243/6118/10274/25913/472/26277/5888/7014/4292/7156/1017/29893/58…
83,"R-HSA-1500931","Cell-Cell communication",65,0.235999927398203,0.823485488807358,0.786206896551724,1,0.926205854060739,2016,"tags=42%, list=29%, signal=30%","2316/3691/10979/55742/5290/1500/5817/5819/1001/7408/3611/9459/221935/1499/667/3987/4690/8826/26523/8440/5295/5747/5777/50848/1365/4301/80149",65,0.277780115065052,0.916360536886123,0.619640387275242,0.972578587736332,0.788949844366113,776…
84,"R-HSA-1538133","G0 and Early G1",17,0.427554416542885,1.12581351856379,0.29467680608365,0.800434161205943,0.741366805899142,2334,"tags=65%, list=33%, signal=43%","9134/1017/5934/1859/890/55957/286826/5111/132660/3065/983",17,-0.507071776232571,-1.43421671300756,0.0888324873096447,0.316551680784523,0.256784801185122,442,"tags=65%, list=6%, signal=61%","132660/55957/286826/1859/3065/7153/1017/8…
85,"R-HSA-156580","Phase II - Conjugation of compounds",41,0.3229203522415,1.03107034742528,0.402777777777778,0.886574074074074,0.821150097465887,692,"tags=20%, list=10%, signal=18%","92292/7358/2686/2952/4257/79017/9/26873",40,-0.291780841860509,-1.01072625198465,0.44794952681388,0.837166159981694,0.679104105266599,435,"tags=25%, list=6%, signal=24%","2730/191/4257/494143/2954/2686/2937/79017/29…
86,"R-HSA-156581","Methylation",10,-0.508609056749734,-1.20934611235836,0.241237113402062,0.720177505891792,0.66703262191984,1879,"tags=50%, list=27%, signal=37%","1312/4144/191/9446/4552",10,-0.235302491103203,-0.594524248591963,0.94647201946472,1,0.811193927477251,5383,"tags=60%, list=77%, signal=14%","9446/51504/1312/4548/4144/191",10,0.454862078934601,1.05360697548228,0.402750491159136,0.6950…
87,"R-HSA-156590","Glutathione conjugation",19,0.537238901728528,1.45527794405724,0.0647619047619048,0.459329805996473,0.425433955258517,1195,"tags=42%, list=17%, signal=35%","2686/2952/4257/79017/26873/2937/2954/4258",19,-0.514298537731034,-1.49817999580961,0.0664961636828645,0.273346729996346,0.2217372074688,1362,"tags=47%, list=19%, signal=38%","2730/4257/494143/2954/2686/2937/79017/2948/2952"…
88,"R-HSA-1566948","Elastic fibre formation",10,0.346139251524959,0.78751070688571,0.722007722007722,1,0.926205854060739,1644,"tags=50%, list=23%, signal=38%","2202/7448/2192/3693/2335",10,-0.410807642901782,-1.03796225899239,0.396593673965937,0.771073482870937,0.625490126943638,550,"tags=20%, list=8%, signal=18%","3688/2202",10,-0.438843686507155,-1.03646990672953,0.397565922920892,0.69123621945…
89,"R-HSA-156711","Polo-like kinase mediated events",10,-0.477822863643612,-1.13614418554816,0.31340206185567,0.822598810864611,0.761895834166206,2114,"tags=60%, list=30%, signal=42%","5928/9133/5347/9088/1063/891",10,-0.713523023815514,-1.80281448614553,0.0111383043010583,0.0633061487284092,0.0513535634204573,599,"tags=50%, list=9%, signal=46%","1063/5347/891/9133/9088",10,-0.767511297013879,-1.…
90,"R-HSA-156827","L13a-mediated translational silencing of Ceruloplasmin expression",102,-0.40592512273836,-1.60705568305117,0.00219531697111258,0.0663794526265358,0.061481037612045,3328,"tags=84%, list=47%, signal=45%","9045/6133/6202/6233/6188/9349/6210/6207/6224/6165/6229/6122/6191/6164/6142/6135/6222/6136/6208/6201/6189/6158/6138/6154/6175/6157/6156/6228/6168/3921/6128/6235/23521/6217/6144/4…
91,"R-HSA-156842","Eukaryotic Translation Elongation",84,-0.326587042560572,-1.26666609303041,0.101415094339623,0.522537862763347,0.483977627459799,3328,"tags=87%, list=47%, signal=46%","9045/6133/6202/6233/6188/9349/6210/6207/6224/6165/6229/6122/6191/6164/6142/6135/6222/6136/6208/6201/6189/6158/6138/6154/6175/6157/6156/6228/6168/3921/6128/6235/23521/6217/6144/4736/6132/6231/6187/6125/6130/6124/6…
92,"R-HSA-156902","Peptide chain elongation",80,-0.415428721562215,-1.59216491656168,0.0073805159496335,0.132503325408264,0.122725355675649,3328,"tags=88%, list=47%, signal=47%","9045/6133/6202/6233/6188/9349/6210/6207/6224/6165/6229/6122/6191/6164/6142/6135/6222/6136/6208/6201/6189/6158/6138/6154/6175/6157/6156/6228/6168/3921/6128/6235/23521/6217/6144/4736/6132/6231/6187/6125/6130/6124/6209/6230…
93,"R-HSA-157118","Signaling by NOTCH",111,-0.18146390076679,-0.726823937252273,0.968503937007874,1,0.926205854060739,1197,"tags=14%, list=17%, signal=12%","6484/6868/7311/51548/5721/1024/8454/5720/9611/3066/595/409/6772/9612/4851/2683",111,0.271793045740963,0.978786791068112,0.488020176544767,0.857540585052153,0.695631715159595,1445,"tags=20%, list=21%, signal=16%","27327/2683/9612/4192/408/6484…
94,"R-HSA-157579","Telomere Maintenance",55,0.153318219783338,0.519735759263371,0.996632996632997,1,0.926205854060739,2197,"tags=36%, list=31%, signal=25%","6118/1017/6119/5981/54921/5983/23243/5984/57804/5440/5985/890/79075/2237/5982/1736/26277/5111/6117/55505",55,-0.620714051850928,-2.30863734949774,3.55374142804599e-07,1.46084156560033e-05,1.18502580702135e-05,1010,"tags=55%, list=14%, signal=…
95,"R-HSA-157858","Gap junction trafficking and regulation",22,-0.266939397001185,-0.771746096064375,0.786016949152542,1,0.926205854060739,251,"tags=14%, list=4%, signal=13%","7082/10381/6714",22,-0.457612157601378,-1.35852719378706,0.109042553191489,0.362739822900012,0.294252341590663,1735,"tags=50%, list=25%, signal=38%","60/1173/10383/81027/7846/1759/71/1212/1211/84617/7280",22,-0.356273562981…
96,"R-HSA-15869","Metabolism of nucleotides",67,0.207228762207284,0.726385828550781,0.936096718480138,1,0.926205854060739,1318,"tags=19%, list=19%, signal=16%","1890/957/161823/131870/1716/30833/2987/2936/1841/50484/203/53343/83549",68,-0.236982980757758,-0.916470224875374,0.697416974169742,1,0.811193927477251,1127,"tags=25%, list=16%, signal=21%","1633/790/56474/4521/51292/6240/159/51251/1854/13…
97,"R-HSA-1592230","Mitochondrial biogenesis",63,0.305318119954003,1.0614314982647,0.350515463917526,0.865360010888798,0.80150150795527,1119,"tags=19%, list=16%, signal=16%","6300/55902/2553/5564/5571/23408/2746/139322/125988/5565/7978/23410",63,0.403462774816201,1.32467187635435,0.0777777777777778,0.290656565656566,0.235778841041999,1000,"tags=21%, list=14%, signal=18%","2747/513/4209/200186/647…
98,"R-HSA-159227","Transport of the SLBP independent Mature mRNA",33,-0.288421395273099,-0.888974299107988,0.635294117647059,1,0.926205854060739,2660,"tags=52%, list=38%, signal=32%","10189/7175/4686/348995/79902/5903/10482/8480/55706/23279/9631/8086/129401/79023/10762/9972/9883",33,-0.208383817423645,-0.687062028022101,0.93030303030303,1,0.811193927477251,2412,"tags=42%, list=34%, signal=28%","2…
99,"R-HSA-159230","Transport of the SLBP Dependant Mature mRNA",34,-0.240357816029098,-0.749238993209051,0.85781990521327,1,0.926205854060739,2660,"tags=50%, list=38%, signal=31%","10189/7175/4686/348995/79902/5903/10482/8480/55706/23279/9631/8086/129401/79023/10762/9972/9883",34,-0.240995666846135,-0.805020471602213,0.792168674698795,1,0.811193927477251,2412,"tags=44%, list=34%, signal=29%","232…
100,"R-HSA-159231","Transport of Mature mRNA Derived from an Intronless Transcript",40,-0.306652064057224,-1.00019112041844,0.443661971830986,0.908676658883784,0.841621640906514,2695,"tags=52%, list=38%, signal=33%","53981/10189/7175/4686/348995/79902/5903/10482/8480/55706/23279/51692/9631/81608/8086/55339/129401/79023/10762/9972/9883",40,-0.208772190339887,-0.723185018301296,0.914826498422713,1,…
101,"R-HSA-159234","Transport of Mature mRNAs Derived from Intronless Transcripts",41,-0.262140901885921,-0.856866891977613,0.685446009389671,1,0.926205854060739,2695,"tags=51%, list=38%, signal=32%","53981/10189/7175/4686/348995/79902/5903/10482/8480/55706/23279/51692/9631/81608/8086/55339/129401/79023/10762/9972/9883",41,-0.23533444551995,-0.821084089069867,0.783018867924528,1,0.811193927477251…
102,"R-HSA-159236","Transport of Mature mRNA derived from an Intron-Containing Transcript",67,-0.294779084970707,-1.08881517817633,0.302600472813239,0.80784644589749,0.748232107372418,2660,"tags=49%, list=38%, signal=31%","10189/55110/6430/7175/4686/348995/79902/5903/6427/10482/8480/55706/9775/23279/51362/9785/9631/9939/8086/6428/10921/129401/79023/6432/9877/22794/10762/6426/9972/80145/10569/2910…
103,"R-HSA-1606322","ZBP1(DAI) mediated induction of type I IFNs",14,0.386694403987524,0.964049873490182,0.480373831775701,0.937095980832395,0.867943783263754,2296,"tags=64%, list=33%, signal=43%","28511/4791/29110/4792/3661/4790/3551/8517/5970",14,0.194036823863384,0.472106223674103,0.986394557823129,1,0.811193927477251,1316,"tags=14%, list=19%, signal=12%","3551/4793",14,0.359230057513372,0.919…
104,"R-HSA-1614635","Sulfur amino acid metabolism",17,0.265976163953101,0.700354269323998,0.866920152091255,1,0.926205854060739,392,"tags=12%, list=6%, signal=11%","58472/6821",18,0.575252305075055,1.49847462390274,0.0496688741721854,0.217372145141389,0.176330964141399,2036,"tags=67%, list=29%, signal=47%","100131187/51380/1468/55256/84245/58472/2806/6821/51074/58478/23474/4552",18,0.625376537142…
105,"R-HSA-162587","HIV Life Cycle",127,-0.156376553624305,-0.646093428856693,0.994750656167979,1,0.926205854060739,2546,"tags=43%, list=36%, signal=28%","8812/2959/4686/348995/79902/5903/4331/6872/1025/9525/8480/55706/23279/9631/902/8086/5441/5905/6923/51510/129401/1022/5902/8178/79023/2961/6829/6877/5434/6880/5431/5436/10762/6881/2963/904/137492/6827/5433/9972/6883/5432/25978/2960/7311/83860/68…
106,"R-HSA-162588","Budding and maturation of HIV virion",23,0.420877133898423,1.17907422598853,0.229050279329609,0.699703128568166,0.64806913378445,2167,"tags=52%, list=31%, signal=36%","23327/55048/79720/7251/92421/51160/10015/51534/93343/51652/29082/27183",23,0.457000437833382,1.25078358149005,0.18312101910828,0.48689776598907,0.394968511072573,1592,"tags=39%, list=23%, signal=30%","137492/547…
107,"R-HSA-162594","Early Phase of HIV Life Cycle",11,0.734848746054476,1.70679372262218,0.0129050973878157,0.178650083115665,0.165466752810167,1,"tags=9%, list=0%, signal=9%","7852",11,0.363858105701384,0.84446112403395,0.68561872909699,0.99841469251017,0.809907935668316,991,"tags=27%, list=14%, signal=23%","3159/5478/8815",11,-0.416807181713063,-1.00889392961578,0.441478439425051,0.719747427447…
108,"R-HSA-162599","Late Phase of HIV Life Cycle",117,-0.230874796933545,-0.930318462203494,0.634408602150538,1,0.926205854060739,2546,"tags=46%, list=36%, signal=30%","8812/2959/4686/348995/79902/5903/4331/6872/1025/9525/8480/55706/23279/9631/902/8086/5441/5905/6923/51510/129401/1022/5902/8178/79023/2961/6829/6877/5434/6880/5431/5436/10762/6881/2963/904/137492/6827/5433/9972/6883/5432/25978/2960…
109,"R-HSA-162658","Golgi Cisternae Pericentriolar Stack Reorganization",13,-0.187171025810946,-0.472998824900578,0.984848484848485,1,0.926205854060739,2217,"tags=31%, list=32%, signal=21%","5861/9133/5347/891",13,-0.492117176658096,-1.32640987193427,0.154411764705882,0.441440145740448,0.358093565569324,333,"tags=31%, list=5%, signal=29%","5347/891/9133/983",13,-0.590395664563892,-1.5082570613992…
110,"R-HSA-162906","HIV Infection",194,-0.132194986046556,-0.574933278530798,1,1,0.926205854060739,1826,"tags=22%, list=26%, signal=17%","3837/8178/79023/2961/6829/6877/5434/6880/10197/5431/130340/5436/10762/6881/2963/4869/904/137492/5686/6827/5433/9972/6883/5432/25978/2960/7311/23198/83860/6874/5721/2962/6879/3159/5720/9150/567/8905/5430/6882/6884/9883/3105",193,0.157156847151945,0.6021839260419…
111,"R-HSA-162909","Host Interactions of HIV factors",111,-0.14261866518416,-0.571235707580388,1,1,0.926205854060739,2530,"tags=29%, list=36%, signal=19%","5710/348995/79902/5903/1025/8480/55706/23279/9631/8086/5905/6923/129401/5902/3837/79023/10197/130340/10762/4869/904/5686/9972/7311/23198/5721/3159/5720/567/8905/9883/3105",111,0.176771484089442,0.636593159300896,0.993694829760404,1,0.811193927…
112,"R-HSA-1630316","Glycosaminoglycan metabolism",48,-0.362349978435934,-1.23188944368089,0.151079136690647,0.632245047688922,0.58558906437039,868,"tags=40%, list=12%, signal=35%","64132/3036/2990/3340/89944/6484/3073/8703/6385/9060/3161/2588/3423/3074/8692/411/2683/10082/1836",48,0.60392698426821,1.91824194528318,6.93260140047514e-05,0.00122760372491491,0.000995824686999426,832,"tags=42%, list=…
113,"R-HSA-163125","Post-translational modification: synthesis of GPI-anchored proteins",13,-0.365173616323337,-0.922828149588159,0.554112554112554,0.993253236622971,0.919956962324973,574,"tags=15%, list=8%, signal=14%","84720/135228",13,-0.450482148187875,-1.21419043436821,0.215686274509804,0.542041270656734,0.439700587198796,1021,"tags=46%, list=15%, signal=40%","8813/8733/128869/94005/51604/10…
114,"R-HSA-163200","Respiratory electron transport, ATP synthesis by chemiosmotic coupling, and heat production by uncoupling proteins.",98,-0.479863858965819,-1.89254639859016,6.68293561006563e-05,0.00365652048379305,0.00338669067758213,2383,"tags=59%, list=34%, signal=40%","10476/4713/4718/4723/4720/2110/55967/4715/4725/4719/4700/522/4696/51079/4694/55471/4722/4714/51204/1340/4704/4701/4728/558…
115,"R-HSA-163210","Formation of ATP by chemiosmotic coupling",12,-0.260293489101012,-0.64373073915259,0.872881355932203,1,0.926205854060739,5205,"tags=92%, list=74%, signal=24%","509/498/515/539/506/521/10632/9551/10476/522/513",12,0.551542149201157,1.30149984840256,0.163333333333333,0.458528455284553,0.371955498502353,2540,"tags=50%, list=36%, signal=32%","513/522/10476/521/9551/506",12,0.62747…
116,"R-HSA-1632852","Macroautophagy",94,0.259004624643432,0.955041662922544,0.529313232830821,0.970829136185742,0.899187629227965,2214,"tags=38%, list=31%, signal=27%","84749/5562/472/5564/7277/5571/11152/5565/51143/1778/92421/84790/389541/10533/10013/55062/8649/7248/64121/7846/10670/1781/55054/10382/57521/115201/2475/64419/51652/140735/26100/29082/10383/28956/9474/81027",94,0.251702442021333,0.8…
117,"R-HSA-163359","Glucagon signaling in metabolic regulation",14,0.347024540258238,0.865150777161845,0.620560747663551,1,0.926205854060739,684,"tags=29%, list=10%, signal=26%","5567/55970/5577/2778",14,0.299645981199628,0.729061266859735,0.83843537414966,1,0.811193927477251,584,"tags=14%, list=8%, signal=13%","59345/109",14,-0.516656736689804,-1.33223172756766,0.147368421052632,0.35620559035428…
118,"R-HSA-163560","Triglyceride catabolism",13,-0.597320960022531,-1.50948636924455,0.0757575757575758,0.476326343353164,0.441176247657046,188,"tags=15%, list=3%, signal=15%","2171/2170",13,0.465435667950742,1.12116541892572,0.31986531986532,0.688448598130841,0.558465322183965,818,"tags=23%, list=12%, signal=20%","857/8228/2170",13,-0.327639135379879,-0.837004858246136,0.676767676767677,0.886774…
119,"R-HSA-163685","Integration of energy metabolism",49,0.554471040394291,1.82844725138534,0.00167658326758429,0.0550398335558386,0.0509782160459464,920,"tags=35%, list=13%, signal=30%","10681/2182/3708/9495/2181/4082/31/2194/5567/55970/47/5577/6812/2778/5578/6888/5565",49,-0.38813697554685,-1.41026414064581,0.0491283983907197,0.215827429571444,0.17507790025138,251,"tags=18%, list=4%, signal=18%…
120,"R-HSA-1638074","Keratan sulfate/keratin metabolism",13,-0.375455693146323,-0.948811926904861,0.525974025974026,0.970829136185742,0.899187629227965,1250,"tags=54%, list=18%, signal=44%","89944/6484/3073/8703/2588/3074/2683",13,0.70160718655173,1.69006754186878,0.00526846953999149,0.0367515663062437,0.0298126474129024,1535,"tags=77%, list=22%, signal=60%","8703/2683/10678/3074/6484/2799/2588/8…
121,"R-HSA-1638091","Heparan sulfate/heparin (HS-GAG) metabolism",21,-0.327238617113855,-0.931788714843623,0.537974683544304,0.971907093384285,0.900186039495682,1434,"tags=33%, list=20%, signal=27%","64132/2990/3340/89944/6385/3423/10082",21,0.729340507055418,1.96224045894143,0.000155218418242268,0.00229046665893397,0.00185801264481635,832,"tags=57%, list=12%, signal=51%","6382/10082/3423/3425/64…
122,"R-HSA-163841","Gamma carboxylation, hypusinylation, hydroxylation, and arylsulfatase activation",35,-0.2898305642659,-0.909313814002152,0.602380952380952,1,0.926205854060739,1387,"tags=37%, list=20%, signal=30%","4733/23210/1802/2107/1801/56648/55854/84864/1984/51611/55239/411/2159",35,0.442104688567328,1.31960154281564,0.107946026986507,0.360132976989766,0.292137684018403,416,"tags=11%, lis…
123,"R-HSA-1640170","Cell Cycle",485,0.10445591992384,0.466507335289694,1,1,0.926205854060739,1971,"tags=21%, list=28%, signal=17%","10776/1021/2010/207/9134/1069/11097/5577/472/55320/7468/10735/7277/25946/9735/165918/55755/10142/29893/6118/1017/5578/5934/3306/7534/64900/1859/3930/64689/4926/6119/51143/51529/79019/8318/5981/55055/54921/1778/5427/92421/22933/114791/84790/23047/5983/23243/10540/116…
124,"R-HSA-1643713","Signaling by EGFR in Cancer",16,0.270868083411906,0.698916210764309,0.881679389312977,1,0.926205854060739,886,"tags=25%, list=13%, signal=22%","4893/3265/5290/3845",16,0.287721521603628,0.735984660848944,0.817275747508306,1,0.811193927477251,667,"tags=19%, list=9%, signal=17%","2549/6464/5295",16,0.282721588791697,0.734451116553897,0.827184466019418,0.962678787045854,0.744822…
125,"R-HSA-164938","Nef-mediates down modulation of cell surface receptors by recruiting them to clathrin adapters",17,-0.335614645969682,-0.912038347568007,0.577731092436975,1,0.926205854060739,703,"tags=18%, list=10%, signal=16%","567/8905/3105",17,0.296117981861062,0.767292049541512,0.774671052631579,1,0.811193927477251,603,"tags=12%, list=9%, signal=11%","130340/8905",17,0.488189726365981,1.3…
126,"R-HSA-164940","Nef mediated downregulation of MHC class I complex cell surface expression",10,-0.432300673913374,-1.0279037158874,0.406185567010309,0.887276076986398,0.821800296672849,703,"tags=30%, list=10%, signal=27%","567/8905/3105",10,0.392840335406816,0.887191283536794,0.631133671742809,0.977705055418537,0.793108403819326,603,"tags=20%, list=9%, signal=18%","130340/8905",10,0.622476552…
127,"R-HSA-164952","The role of Nef in HIV-1 replication and disease pathogenesis",19,-0.305473226366973,-0.847388099776283,0.656184486373166,1,0.926205854060739,703,"tags=16%, list=10%, signal=14%","567/8905/3105",19,0.267839899273168,0.708163097067705,0.852700490998363,1,0.811193927477251,603,"tags=11%, list=9%, signal=10%","130340/8905",19,0.435215963440851,1.19350253835686,0.250470809792844,0…
128,"R-HSA-165054","Rev-mediated nuclear export of HIV RNA",33,-0.279266096122084,-0.860755776559785,0.677647058823529,1,0.926205854060739,2590,"tags=67%, list=37%, signal=42%","9818/4927/7514/8021/4928/1104/7175/348995/79902/5903/8480/55706/23279/9631/8086/5905/129401/5902/79023/10762/9972/9883",33,-0.307403429394425,-1.0135394688125,0.433333333333333,0.823047304730473,0.667650975623878,2412,"ta…
129,"R-HSA-1650814","Collagen biosynthesis and modifying enzymes",17,-0.375824078168418,-1.02130814416233,0.413865546218487,0.888435673344305,0.82287432160789,147,"tags=18%, list=2%, signal=17%","5033/8974/5352",17,-0.338993187682535,-0.958818293895749,0.49492385786802,0.864426950540351,0.701217893026011,735,"tags=29%, list=10%, signal=26%","871/8974/5033/8985/1298",17,0.345305316331341,0.9197458…
130,"R-HSA-165159","MTOR signalling",33,0.537023876304449,1.63764687249086,0.0149089765121039,0.200468737606454,0.185675318327264,1930,"tags=52%, list=27%, signal=38%","81617/207/5562/5564/5571/5565/389541/5494/8649/208/7248/29904/64121/10670/57521/2475/7529",33,0.366277839403482,1.08134610496039,0.331845238095238,0.696996111400765,0.565399013043558,1837,"tags=36%, list=26%, signal=27%","84335/55…
131,"R-HSA-1655829","Regulation of cholesterol biosynthesis by SREBP (SREBF)",39,0.68209883943139,2.137719087147,1.09290877495514e-05,0.000896965844588185,0.000830775016150112,553,"tags=36%, list=8%, signal=33%","79071/6319/31/4047/2194/3422/1717/3157/7108/6713/1595/4598/4597/6720",39,-0.281491865614394,-0.978756165083881,0.45679012345679,0.843897411749155,0.684564455824684,2040,"tags=36%, list=2…
132,"R-HSA-166016","Toll Like Receptor 4 (TLR4) Cascade",70,-0.286835170285844,-1.07127932178022,0.33729216152019,0.853631483671142,0.790638477386766,573,"tags=11%, list=8%, signal=11%","5599/5519/121457/51295/841/6197/6280/6279",71,0.271432657171425,0.909717703344076,0.639300134589502,0.982334943639291,0.796864141028901,2122,"tags=32%, list=30%, signal=23%","6280/5608/841/8767/8454/3551/351/5129…
133,"R-HSA-1660499","Synthesis of PIPs at the plasma membrane",35,0.575976921414357,1.77915784087746,0.00201046991207739,0.0624332413237005,0.0578260336019983,1159,"tags=40%, list=16%, signal=34%","8871/55300/4534/8776/8821/51763/5868/8396/5290/79837/3631/23396/55361/5867",35,0.211935500469932,0.632588661983703,0.946026986506747,1,0.811193927477251,3060,"tags=60%, list=43%, signal=34%","22874/529…
134,"R-HSA-1660514","Synthesis of PIPs at the Golgi membrane",13,0.359544688108899,0.880266702320721,0.601851851851852,1,0.926205854060739,2007,"tags=54%, list=29%, signal=39%","55300/9896/55361/5286/4952/55697/375",13,-0.273439328793549,-0.737004604370531,0.803921568627451,1,0.811193927477251,764,"tags=23%, list=11%, signal=21%","55361/5297/377",13,0.438108756818373,1.08585906623768,0.3648915187…
135,"R-HSA-1660516","Synthesis of PIPs at the early endosome membrane",14,0.656304734699024,1.63620287734501,0.0222313858208669,0.255438623081761,0.236588748051541,1148,"tags=57%, list=16%, signal=48%","54893/55300/4534/8821/54545/9896/3631/55361",14,-0.3358403017376,-0.924833415930825,0.550724637681159,0.925280826616361,0.750582187762323,764,"tags=43%, list=11%, signal=38%","54545/55300/55361/45…
136,"R-HSA-166058","MyD88:MAL(TIRAP) cascade initiated on plasma membrane",59,-0.33133990539242,-1.18841035062148,0.172169811320755,0.640204249862612,0.592960924017316,573,"tags=14%, list=8%, signal=13%","5599/5519/121457/51295/841/6197/6280/6279",59,0.336259091476386,1.09907456611464,0.327800829875519,0.692270101620159,0.561565302608332,1995,"tags=36%, list=28%, signal=26%","6280/5608/841/8767/8…
137,"R-HSA-1660661","Sphingolipid de novo biosynthesis",22,0.425221293568063,1.18345002792007,0.220754716981132,0.696785930867192,0.645367208196355,699,"tags=32%, list=10%, signal=29%","5587/165679/29095/79603/94101/94103/91012",22,0.302658368656214,0.82409503508896,0.731629392971246,1,0.811193927477251,328,"tags=14%, list=5%, signal=13%","8877/123099/2531",22,-0.298457982001877,-0.86197852294088…
138,"R-HSA-1660662","Glycosphingolipid metabolism",25,0.258455084431072,0.740388984085069,0.841530054644809,1,0.926205854060739,1733,"tags=44%, list=25%, signal=33%","414/6609/51228/410/8706/427/25870/5660/2720/4758/7357",25,0.614129045646767,1.71612627139472,0.00486698430288483,0.0354048944775186,0.0287202354031359,1631,"tags=60%, list=23%, signal=46%","410/427/7357/3074/57488/6610/2717/4758/870…
139,"R-HSA-166166","MyD88-independent TLR4 cascade",61,0.202175956186055,0.696910012912889,0.951640759930915,1,0.926205854060739,1899,"tags=31%, list=27%, signal=23%","3654/9252/6195/329/8767/5604/28511/4791/29110/4792/23118/5516/3661/51231/9683/4790/79671/23291/5601",62,0.236408966998343,0.771591769222193,0.85814606741573,1,0.811193927477251,2122,"tags=32%, list=30%, signal=23%","5608/841/8767/8…
140,"R-HSA-166208","mTORC1-mediated signalling",20,0.358834032659963,0.979766343185694,0.476280834914611,0.93598868118676,0.866918195849768,2182,"tags=50%, list=31%, signal=35%","389541/8649/29904/64121/10670/57521/2475/7529/1978/28956",20,0.475231676063864,1.27118668952705,0.173633440514469,0.476604554865424,0.386618720714831,2597,"tags=55%, list=37%, signal=35%","84335/6198/55004/2280/64121/106…
141,"R-HSA-166520","Signaling by NTRKs",74,0.2708442827133,0.96670965315286,0.510135135135135,0.965642949374416,0.894384152643062,986,"tags=19%, list=14%, signal=16%","6300/7425/6938/9252/6016/4893/5899/3265/2889/5607/5290/3845/6195/5604",75,0.262262334755039,0.88569316344117,0.677762982689747,0.99841469251017,0.809907935668316,1503,"tags=23%, list=21%, signal=18%","3667/5802/4209/2889/5898/2549/…
142,"R-HSA-166658","Complement cascade",10,0.666890016122717,1.51725938534294,0.0579150579150579,0.432106503535075,0.400219573151904,1244,"tags=70%, list=18%, signal=58%","1191/1369/2147/7448/720/718/1604",10,0.30658587827773,0.692394070435249,0.862944162436548,1,0.811193927477251,2702,"tags=70%, list=38%, signal=43%","1369/4179/2147/1604/7448/975/718",10,0.288631030605798,0.668562364880345,0.868…
143,"R-HSA-167044","Signalling to RAS",14,0.502005381927679,1.25152632142663,0.213084112149533,0.695716108383972,0.64437633234959,886,"tags=36%, list=13%, signal=31%","6300/4893/5899/3265/3845",14,0.376569532088963,0.916222066541428,0.590136054421769,0.958034694837032,0.777151926764322,2250,"tags=57%, list=32%, signal=39%","5898/6464/9261/3845/6300/1432/7867/6654",14,0.401920488785667,1.029183590…
144,"R-HSA-167152","Formation of HIV elongation complex in the absence of HIV Tat",39,-0.379153950902752,-1.23087945593439,0.205128205128205,0.692123599895806,0.641048929957089,2546,"tags=54%, list=36%, signal=35%","8812/4686/4331/1025/902/5441/6923/1022/8178/6829/5434/5431/5436/2963/904/6827/5433/5432/2962/9150/5430",39,-0.17260103753536,-0.600139294323429,0.981481481481482,1,0.811193927477251,2…
145,"R-HSA-167158","Formation of the HIV-1 Early Elongation Complex",28,-0.465587528956378,-1.39733337476319,0.0839002267573696,0.484252873563218,0.448517846339988,2509,"tags=68%, list=36%, signal=44%","5437/7936/2968/4686/4331/902/5441/1022/6829/5434/5431/5436/2963/6827/5433/5432/2962/9150/5430",28,-0.249620985957188,-0.788119497591333,0.791549295774648,1,0.811193927477251,2098,"tags=71%, list=3…
146,"R-HSA-167160","RNA Pol II CTD phosphorylation and interaction with CE during HIV infection",22,-0.435403078485294,-1.25878993438329,0.186440677966102,0.661173885750157,0.612383123533882,2201,"tags=59%, list=31%, signal=41%","4331/902/5441/1022/6829/5434/5431/5436/2963/5433/5432/2962/5430",22,-0.336225866567578,-0.99816400285537,0.449468085106383,0.837166159981694,0.679104105266599,2098,"tags…
147,"R-HSA-167161","HIV Transcription Initiation",37,-0.464301197584018,-1.48901481185519,0.0389010404288935,0.360413649076785,0.333817231658311,1763,"tags=73%, list=25%, signal=55%","2968/8148/2959/4331/6872/902/5441/1022/2961/6877/5434/6880/5431/5436/6881/2963/5433/6883/5432/2960/83860/6874/2962/6879/5430/6882/6884",36,-0.231852784141652,-0.787784340048215,0.823353293413174,1,0.811193927477251,…
148,"R-HSA-167162","RNA Polymerase II HIV Promoter Escape",37,-0.464301197584018,-1.48901481185519,0.0389010404288935,0.360413649076785,0.333817231658311,1763,"tags=73%, list=25%, signal=55%","2968/8148/2959/4331/6872/902/5441/1022/2961/6877/5434/6880/5431/5436/6881/2963/5433/6883/5432/2960/83860/6874/2962/6879/5430/6882/6884",36,-0.231852784141652,-0.787784340048215,0.823353293413174,1,0.8111939…
149,"R-HSA-167169","HIV Transcription Elongation",37,-0.380703652542938,-1.22091732804809,0.20979020979021,0.692123599895806,0.641048929957089,2509,"tags=54%, list=36%, signal=35%","4686/4331/1025/902/5441/6923/1022/8178/6829/5434/5431/5436/2963/904/6827/5433/5432/2962/9150/5430",37,-0.206227746247707,-0.706043958159623,0.924471299093656,1,0.811193927477251,2334,"tags=38%, list=33%, signal=25%","…
150,"R-HSA-167172","Transcription of the HIV genome",59,-0.39632732671126,-1.42149946213081,0.0400689453080067,0.365390620308728,0.338426931548829,2546,"tags=58%, list=36%, signal=37%","8812/2959/4686/4331/6872/1025/902/5441/6923/1022/8178/2961/6829/6877/5434/6880/5431/5436/6881/2963/904/6827/5433/6883/5432/2960/83860/6874/2962/6879/9150/5430/6882/6884",58,0.198850681926525,0.647778133522087,0.97…
151,"R-HSA-167200","Formation of HIV-1 elongation complex containing HIV-1 Tat",37,-0.380703652542938,-1.22091732804809,0.20979020979021,0.692123599895806,0.641048929957089,2509,"tags=54%, list=36%, signal=35%","4686/4331/1025/902/5441/6923/1022/8178/6829/5434/5431/5436/2963/904/6827/5433/5432/2962/9150/5430",37,-0.206227746247707,-0.706043958159623,0.924471299093656,1,0.811193927477251,2334,"tag…
152,"R-HSA-167238","Pausing and recovery of Tat-mediated HIV elongation",27,-0.428766463369811,-1.28418476892906,0.154708520179372,0.632245047688922,0.58558906437039,2143,"tags=56%, list=30%, signal=39%","5441/6923/8178/6829/5434/5431/5436/2963/904/6827/5433/5432/2962/9150/5430",27,-0.190073366400691,-0.594875265238852,0.977591036414566,1,0.811193927477251,1570,"tags=37%, list=22%, signal=29%","2…
153,"R-HSA-167242","Abortive elongation of HIV-1 transcript in the absence of Tat",20,-0.554829334491645,-1.55559816239317,0.0376658800336262,0.360413649076785,0.333817231658311,1737,"tags=55%, list=25%, signal=42%","6829/5434/5431/5436/2963/6827/5433/5432/2962/9150/5430",20,-0.203139002805295,-0.592001858962143,0.963157894736842,1,0.811193927477251,669,"tags=70%, list=10%, signal=64%","5436/7936…
154,"R-HSA-167243","Tat-mediated HIV elongation arrest and recovery",27,-0.428766463369811,-1.28418476892906,0.154708520179372,0.632245047688922,0.58558906437039,2143,"tags=56%, list=30%, signal=39%","5441/6923/8178/6829/5434/5431/5436/2963/904/6827/5433/5432/2962/9150/5430",27,-0.190073366400691,-0.594875265238852,0.977591036414566,1,0.811193927477251,1570,"tags=37%, list=22%, signal=29%","25920…
155,"R-HSA-167246","Tat-mediated elongation of the HIV-1 transcript",37,-0.380703652542938,-1.22091732804809,0.20979020979021,0.692123599895806,0.641048929957089,2509,"tags=54%, list=36%, signal=35%","4686/4331/1025/902/5441/6923/1022/8178/6829/5434/5431/5436/2963/904/6827/5433/5432/2962/9150/5430",37,-0.206227746247707,-0.706043958159623,0.924471299093656,1,0.811193927477251,2334,"tags=38%, list…
156,"R-HSA-167287","HIV elongation arrest and recovery",29,-0.413057922810325,-1.25255331130366,0.169300225733634,0.637790030714577,0.590724860109419,2143,"tags=52%, list=30%, signal=36%","5441/6923/8178/6829/5434/5431/5436/2963/904/6827/5433/5432/2962/9150/5430",29,0.197105715257829,0.564053677495015,0.989214175654854,1,0.811193927477251,1173,"tags=14%, list=17%, signal=12%","9150/6923/905/6921"…
157,"R-HSA-167290","Pausing and recovery of HIV elongation",29,-0.413057922810325,-1.25255331130366,0.169300225733634,0.637790030714577,0.590724860109419,2143,"tags=52%, list=30%, signal=36%","5441/6923/8178/6829/5434/5431/5436/2963/904/6827/5433/5432/2962/9150/5430",29,0.197105715257829,0.564053677495015,0.989214175654854,1,0.811193927477251,1173,"tags=14%, list=17%, signal=12%","9150/6923/905/6…
158,"R-HSA-168138","Toll Like Receptor 9 (TLR9) Cascade",60,-0.194465191114857,-0.697774050108902,0.957547169811321,1,0.926205854060739,811,"tags=13%, list=12%, signal=12%","8411/8454/5599/5519/121457/51295/841/6197",60,0.337651719456678,1.10413994501002,0.315277777777778,0.680834375651449,0.552288711146221,1995,"tags=38%, list=28%, signal=28%","5608/841/8767/5289/8454/3551/351/51295/9683/9261/84…
159,"R-HSA-168142","Toll Like Receptor 10 (TLR10) Cascade",56,-0.196991896823631,-0.68700936280784,0.95320197044335,1,0.926205854060739,573,"tags=12%, list=8%, signal=12%","8454/5599/5519/121457/51295/841/6197",56,0.308672856146507,1.00012289197149,0.46984572230014,0.844988166199159,0.685449269210895,1995,"tags=36%, list=28%, signal=26%","5608/841/8767/8454/3551/351/51295/9683/9261/51135/466/7311…
160,"R-HSA-168164","Toll Like Receptor 3 (TLR3) Cascade",60,0.206558442565093,0.707549976589655,0.942906574394464,1,0.926205854060739,1899,"tags=32%, list=27%, signal=23%","3654/9252/6195/329/8767/5604/28511/4791/29110/4792/23118/5516/3661/51231/9683/4790/79671/23291/5601",61,0.239762133771312,0.783785165262445,0.843793584379358,1,0.811193927477251,2122,"tags=33%, list=30%, signal=23%","5608/841/…
161,"R-HSA-168176","Toll Like Receptor 5 (TLR5) Cascade",56,-0.196991896823631,-0.68700936280784,0.95320197044335,1,0.926205854060739,573,"tags=12%, list=8%, signal=12%","8454/5599/5519/121457/51295/841/6197",56,0.308672856146507,1.00012289197149,0.46984572230014,0.844988166199159,0.685449269210895,1995,"tags=36%, list=28%, signal=26%","5608/841/8767/8454/3551/351/51295/9683/9261/51135/466/7311/4…
162,"R-HSA-168179","Toll Like Receptor TLR1:TLR2 Cascade",59,-0.33133990539242,-1.18841035062148,0.172169811320755,0.640204249862612,0.592960924017316,573,"tags=14%, list=8%, signal=13%","5599/5519/121457/51295/841/6197/6280/6279",59,0.336259091476386,1.09907456611464,0.327800829875519,0.692270101620159,0.561565302608332,1995,"tags=36%, list=28%, signal=26%","6280/5608/841/8767/8454/3551/351/5129…
163,"R-HSA-168181","Toll Like Receptor 7/8 (TLR7/8) Cascade",56,-0.196991896823631,-0.68700936280784,0.95320197044335,1,0.926205854060739,573,"tags=12%, list=8%, signal=12%","8454/5599/5519/121457/51295/841/6197",56,0.308672856146507,1.00012289197149,0.46984572230014,0.844988166199159,0.685449269210895,1995,"tags=36%, list=28%, signal=26%","5608/841/8767/8454/3551/351/51295/9683/9261/51135/466/73…
164,"R-HSA-168188","Toll Like Receptor TLR6:TLR2 Cascade",59,-0.33133990539242,-1.18841035062148,0.172169811320755,0.640204249862612,0.592960924017316,573,"tags=14%, list=8%, signal=13%","5599/5519/121457/51295/841/6197/6280/6279",59,0.336259091476386,1.09907456611464,0.327800829875519,0.692270101620159,0.561565302608332,1995,"tags=36%, list=28%, signal=26%","6280/5608/841/8767/8454/3551/351/5129…
165,"R-HSA-168255","Influenza Infection",139,-0.36752212383959,-1.52526318836735,0.00299303920348033,0.0845739361330945,0.0783328747474312,3328,"tags=80%, list=47%, signal=43%","9045/6133/6202/6233/6188/9349/6210/57122/6207/6224/6165/6229/6122/6191/9818/6164/4927/6142/6135/6222/6136/7514/6208/6201/6189/6158/6138/6154/6175/6157/8021/6156/6228/6168/5437/3921/6128/6235/23521/3836/6217/6144/4736/4928…
166,"R-HSA-168271","Transport of Ribonucleoproteins into the Host Nucleus",30,-0.282168428672084,-0.862017657552456,0.665919282511211,1,0.926205854060739,2590,"tags=60%, list=37%, signal=38%","8021/3836/4928/7175/348995/79902/5903/8480/55706/23279/9631/8086/129401/3837/79023/10762/9972/9883",30,-0.233841127637587,-0.753835695882425,0.871428571428571,1,0.811193927477251,2412,"tags=43%, list=34%, s…
167,"R-HSA-168273","Influenza Viral RNA Transcription and Replication",122,-0.346361911743055,-1.4038962977551,0.0183056000990212,0.221401415934477,0.205063287535849,3328,"tags=82%, list=47%, signal=44%","9045/6133/6202/6233/6188/9349/6210/57122/6207/6224/6165/6229/6122/6191/9818/6164/4927/6142/6135/6222/6136/6208/6201/6189/6158/6138/6154/6175/6157/8021/6156/6228/6168/5437/3921/6128/6235/23521/62…
168,"R-HSA-168274","Export of Viral Ribonucleoproteins from Nucleus",30,-0.265043362364393,-0.809700998266872,0.751121076233184,1,0.926205854060739,2590,"tags=47%, list=37%, signal=30%","7175/348995/79902/5903/8480/55706/23279/9631/8086/129401/79023/10762/9972/9883",30,-0.246748705968167,-0.795445969452735,0.8,1,0.811193927477251,2412,"tags=57%, list=34%, signal=37%","7175/4927/7514/23279/8086/98…
169,"R-HSA-168276","NS1 Mediated Effects on Host Pathways",37,-0.365536903087947,-1.17227753408742,0.244755244755245,0.724803546968495,0.671317288246208,2590,"tags=51%, list=37%, signal=33%","7175/348995/79902/5903/8480/55706/23279/9631/8086/129401/3837/79023/9636/10762/3839/9972/3838/9883/5610",37,0.224698665696326,0.677845453040933,0.926974664679583,1,0.811193927477251,997,"tags=11%, list=14%, …
170,"R-HSA-168325","Viral Messenger RNA Synthesis",39,-0.368646441156892,-1.19676804064144,0.226107226107226,0.696785930867192,0.645367208196355,2590,"tags=59%, list=37%, signal=37%","7175/348995/79902/5903/8480/55706/23279/9631/8086/5441/129401/79023/5434/5431/5436/10762/2963/5433/9972/5432/2962/5430/9883",39,-0.274772406335016,-0.955392391564649,0.518518518518518,0.889440856653971,0.72150902176…
171,"R-HSA-168333","NEP/NS2 Interacts with the Cellular Export Machinery",30,-0.265043362364393,-0.809700998266872,0.751121076233184,1,0.926205854060739,2590,"tags=47%, list=37%, signal=30%","7175/348995/79902/5903/8480/55706/23279/9631/8086/129401/79023/10762/9972/9883",30,-0.246748705968167,-0.795445969452735,0.8,1,0.811193927477251,2412,"tags=57%, list=34%, signal=37%","7175/4927/7514/23279/80…
172,"R-HSA-168638","NOD1/2 Signaling Pathway",21,0.38238979278545,1.05725171088732,0.375,0.872216599190283,0.80785212017899,985,"tags=19%, list=14%, signal=16%","6300/3654/329/8767",21,0.313094636092512,0.84235957892791,0.69935691318328,1,0.811193927477251,2100,"tags=48%, list=30%, signal=34%","5608/841/8767/3551/7311/6300/7189/1432/23118/329",21,-0.340024781516527,-0.972846764090494,0.5183585313…
173,"R-HSA-168643","Nucleotide-binding domain, leucine rich repeat containing receptor (NLR) signaling pathways",33,0.260357865952554,0.793957706014314,0.807625649913345,1,0.926205854060739,154,"tags=6%, list=2%, signal=6%","6300/3654",33,0.396564989816491,1.17076153938251,0.245535714285714,0.593721863745498,0.481623570480824,888,"tags=24%, list=13%, signal=21%","5608/596/841/8767/24145/7295/3551…
174,"R-HSA-168898","Toll-like Receptor Cascades",81,-0.291330982038108,-1.11768950295286,0.248815165876777,0.731172955479327,0.677216671695845,573,"tags=15%, list=8%, signal=14%","8411/8454/5599/81622/5519/121457/51295/841/6197/1508/6280/6279",82,0.290721907243925,1.00157089406376,0.460440985732815,0.843897411749155,0.684564455824684,2122,"tags=34%, list=30%, signal=24%","6280/5608/1508/841/8767/…
175,"R-HSA-168927","TICAM1, RIP1-mediated IKK complex recruitment",11,0.153133903133903,0.355675893839252,1,1,0.926205854060739,5956,"tags=100%, list=85%, signal=15%","329/3551/8517/7323/7189/6233/7334/7322/8737/1147/7311",11,0.233670703790125,0.542315320407778,0.968227424749164,1,0.811193927477251,2100,"tags=36%, list=30%, signal=26%","3551/7311/7189/329",11,-0.237982794998349,-0.576044290407928…
176,"R-HSA-168928","DDX58/IFIH1-mediated induction of interferon-alpha/beta",44,-0.28305503474998,-0.954581605572255,0.515837104072398,0.970332409057899,0.898727557654286,438,"tags=27%, list=6%, signal=26%","9636/1147/7706/351/54476/4793/7311/57506/55593/841/9246/64135",45,0.366549278927672,1.15231992149573,0.241630276564774,0.59173712409799,0.480013561731142,1316,"tags=24%, list=19%, signal=20%"…
177,"R-HSA-169893","Prolonged ERK activation events",11,0.373190305996787,0.866789084200938,0.613026819923372,1,0.926205854060739,1930,"tags=45%, list=27%, signal=33%","2889/5604/57498/5605/7529",11,0.300295955536776,0.696942726249316,0.869565217391304,1,0.811193927477251,243,"tags=9%, list=3%, signal=9%","2889",11,-0.465124721891647,-1.12584794365121,0.305954825462012,0.580154866732745,0.4488646…
178,"R-HSA-169911","Regulation of Apoptosis",45,0.225081245135613,0.729542386799387,0.892605633802817,1,0.926205854060739,2748,"tags=60%, list=39%, signal=37%","79658/5706/4976/5709/5702/5062/5701/10213/5713/5700/5716/9491/5708/5695/5714/5717/5687/5682/5711/5684/5690/5704/5719/5705/5689/5683/5707",45,-0.213457215293068,-0.764084702175534,0.892063492063492,1,0.811193927477251,2749,"tags=53%, list=…
179,"R-HSA-170822","Regulation of Glucokinase by Glucokinase Regulatory Protein",28,-0.277790985130219,-0.833713513763744,0.702947845804989,1,0.926205854060739,2590,"tags=50%, list=37%, signal=32%","7175/348995/79902/5903/8480/55706/23279/9631/8086/129401/79023/10762/9972/9883",28,-0.239113098359288,-0.754943316259273,0.850704225352113,1,0.811193927477251,2412,"tags=46%, list=34%, signal=31%","23…
180,"R-HSA-170834","Signaling by TGF-beta Receptor Complex",60,-0.232285963019822,-0.833481386928818,0.775943396226415,1,0.926205854060739,1077,"tags=25%, list=15%, signal=21%","22938/1874/5933/904/7311/11171/1024/867/9611/7040/4089/6772/3688/25937/9612",60,-0.183956767683137,-0.70101607877476,0.978723404255319,1,0.811193927477251,1834,"tags=32%, list=26%, signal=24%","23327/7040/5494/4221/5594/5…
181,"R-HSA-171007","p38MAPK events",11,0.568823054837982,1.32117476486552,0.164750957854406,0.637790030714577,0.590724860109419,886,"tags=45%, list=13%, signal=40%","6300/4893/5899/3265/3845",11,0.328558954475327,0.762536988073475,0.790969899665552,1,0.811193927477251,2122,"tags=55%, list=30%, signal=38%","5898/9261/3845/6300/1432/7867",11,0.361186655495608,0.856405049593111,0.658252427184466,0.8…
182,"R-HSA-171319","Telomere Extension By Telomerase",17,0.279952460006202,0.737155907728904,0.82509505703422,1,0.926205854060739,2706,"tags=53%, list=38%, signal=33%","1017/23243/890/1736/26277/55505/7014/55651/54433",17,-0.644256566467425,-1.82223420510127,0.00662686633819827,0.0438363399727943,0.035559772788759,810,"tags=41%, list=12%, signal=37%","55135/25913/26277/7014/1017/55164/890",17,0.2…
183,"R-HSA-174048","APC/C:Cdc20 mediated degradation of Cyclin B",17,-0.411000901980272,-1.11690174428475,0.300420168067227,0.80784644589749,0.748232107372418,1077,"tags=65%, list=15%, signal=55%","29882/8697/8881/246184/64682/11065/7311/991/27338/996/891",17,-0.684027573654589,-1.93472369056381,0.0017568186316457,0.0163284675322688,0.0132455537071859,720,"tags=29%, list=10%, signal=26%","27338/9…
184,"R-HSA-174084","Autodegradation of Cdh1 by Cdh1:APC/C",52,-0.16522333767876,-0.572668154853476,0.992857142857143,1,0.926205854060739,5521,"tags=90%, list=79%, signal=20%","5701/10213/5713/5700/5716/9491/5708/5695/5714/5717/5687/5682/5711/5684/5690/5704/5719/5705/5689/5683/5707/5693/5715/5688/5718/5691/5685/9861/29945/5694/51433/6233/5692/29882/8697/8881/246184/5710/64682/10197/11065/5686/7311…
185,"R-HSA-174113","SCF-beta-TrCP mediated degradation of Emi1",46,-0.217079469829794,-0.732454040204683,0.888888888888889,1,0.926205854060739,4791,"tags=93%, list=68%, signal=30%","5701/10213/5713/5700/5716/9491/5708/5695/5714/5717/5687/5682/5711/5684/5690/6500/5704/5719/5705/5689/5683/5707/5693/5715/143471/5688/5718/5691/5685/26271/9861/5694/6233/5692/5710/10197/5686/7311/23198/5721/991/8454/57…
186,"R-HSA-174143","APC/C-mediated degradation of cell cycle proteins",70,-0.236700524273675,-0.884035165060922,0.67458432304038,1,0.926205854060739,1655,"tags=21%, list=24%, signal=17%","10197/5347/11065/6790/9212/5686/7311/23198/5721/991/8454/5720/27338/996/891",70,-0.501575514737322,-1.95013019055298,5.08887660321505e-05,0.000992762198356022,0.000805322666735371,720,"tags=23%, list=10%, signal…
187,"R-HSA-174154","APC/C:Cdc20 mediated degradation of Securin",55,-0.197283368622752,-0.688259025865809,0.943627450980392,1,0.926205854060739,1655,"tags=18%, list=24%, signal=14%","10197/11065/5686/7311/23198/5721/991/5720/27338/996",55,-0.262352117602042,-0.97577281456705,0.496527777777778,0.865604294438754,0.702172947246947,2749,"tags=49%, list=39%, signal=30%","143471/5687/5718/5685/5719/569…
188,"R-HSA-174178","APC/C:Cdh1 mediated degradation of Cdc20 and other APC/C:Cdh1 targeted proteins in late mitosis/early G1",60,-0.241558536143465,-0.866752950165005,0.709905660377358,1,0.926205854060739,1655,"tags=22%, list=24%, signal=17%","10197/5347/11065/6790/9212/5686/7311/23198/5721/991/5720/27338/996",60,-0.410683291727165,-1.56501766371968,0.0164974394099656,0.0883188500505602,0.0716437…
189,"R-HSA-174184","Cdc20:Phospho-APC/C mediated degradation of Cyclin A",60,-0.172925014291205,-0.620484246539767,0.988207547169811,1,0.926205854060739,5521,"tags=17%, list=79%, signal=4%","10197/11065/5686/7311/23198/5721/991/5720/27338/996",60,-0.354886167027293,-1.35238791349823,0.0762395149557227,0.290634547887786,0.235760980361669,1664,"tags=25%, list=24%, signal=19%","5704/4085/23198/5701/…
190,"R-HSA-174411","Polymerase switching on the C-strand of the telomere",22,0.291209635663782,0.810476936761711,0.766037735849057,1,0.926205854060739,2441,"tags=55%, list=35%, signal=36%","5981/54921/5983/5984/57804/5985/79075/5982/26277/5111/63922/7014",22,-0.689969063682688,-2.0483322401177,0.000124766200147504,0.00196720405985997,0.001595783987467,1010,"tags=64%, list=14%, signal=55%","5981/5…
191,"R-HSA-174414","Processive synthesis on the C-strand of the telomere",17,0.280392222215525,0.738313866157243,0.82319391634981,1,0.926205854060739,2146,"tags=41%, list=31%, signal=29%","6118/6119/57804/2237/26277/5111/6117",17,-0.620281555051025,-1.75442257826725,0.0101075263612972,0.0596603222659132,0.0483960911334446,1788,"tags=76%, list=25%, signal=57%","6117/10714/5424/6119/641/6118/25913/…
192,"R-HSA-174417","Telomere C-strand (Lagging Strand) Synthesis",30,0.303061488391021,0.900736393020621,0.613309352517986,1,0.926205854060739,2146,"tags=47%, list=31%, signal=33%","6118/6119/5981/54921/5983/5984/57804/5985/79075/2237/5982/26277/5111/6117",30,-0.681586497528257,-2.19723637522218,1.23567526006518e-05,0.00030260898390107,0.000245474570140609,1010,"tags=63%, list=14%, signal=54%","5…
193,"R-HSA-174437","Removal of the Flap Intermediate from the C-strand",15,0.318299496206662,0.807280540223304,0.701720841300191,1,0.926205854060739,2146,"tags=47%, list=31%, signal=32%","6118/6119/57804/2237/26277/5111/6117",15,-0.600096549407983,-1.67164406292553,0.0210845084497156,0.106439777305363,0.0863433009921411,1788,"tags=73%, list=25%, signal=55%","6117/10714/5424/6119/6118/25913/7486/2…
194,"R-HSA-174824","Plasma lipoprotein assembly, remodeling, and clearance",31,0.377535485786359,1.12911995581309,0.288770053475936,0.798654831853982,0.739718780637053,1424,"tags=32%, list=20%, signal=26%","9619/5567/64788/91289/7376/338/213/57552/2/51599",31,0.366097893744216,1.06809385505141,0.352409638554217,0.725623423928271,0.588621315125865,1307,"tags=26%, list=19%, signal=21%","335/4864/64…
195,"R-HSA-175474","Assembly Of The HIV Virion",10,0.458488538246909,1.04311958630264,0.451737451737452,0.91346482841904,0.846056471560304,1161,"tags=40%, list=17%, signal=33%","55048/79720/7251/51160",10,0.374704343843457,0.846232929256176,0.690355329949239,0.99841469251017,0.809907935668316,504,"tags=20%, list=7%, signal=19%","137492/5478",10,0.397521104339434,0.920786822709977,0.58153241650294…
196,"R-HSA-176033","Interactions of Vpr with host cellular proteins",35,-0.234120281175237,-0.734528486841713,0.878571428571429,1,0.926205854060739,2935,"tags=54%, list=42%, signal=32%","8021/3836/4928/8815/7175/348995/79902/5903/8480/55706/23279/9631/8086/129401/79023/10762/9972/3159/9883",35,0.272019869720972,0.811929502316594,0.760119940029985,1,0.811193927477251,991,"tags=11%, list=14%, signa…
197,"R-HSA-176187","Activation of ATR in response to replication stress",31,0.376831873499549,1.12701561674007,0.290552584670232,0.798654831853982,0.739718780637053,2146,"tags=52%, list=31%, signal=36%","6118/1017/6119/8318/5983/1111/5984/5985/4174/4176/5982/23595/5000/4172/5001/6117",31,-0.722712892800284,-2.3411115406448,4.08855586777121e-07,1.62273372544988e-05,1.31635174399748e-05,1293,"tags=…
198,"R-HSA-176407","Conversion from APC/C:Cdc20 to APC/C:Cdh1 in late anaphase",13,-0.356529484899494,-0.900983614687265,0.597402597402597,1,0.926205854060739,2872,"tags=69%, list=41%, signal=41%","29882/8697/8881/246184/64682/11065/991/27338/996",13,-0.679786926854389,-1.83223860771267,0.00458405674934491,0.0342613592110129,0.0277926065390905,720,"tags=23%, list=10%, signal=21%","27338/991/11065…
199,"R-HSA-176408","Regulation of APC/C activators between G1/S and early anaphase",66,-0.214127923271285,-0.790670378125216,0.846511627906977,1,0.926205854060739,1655,"tags=20%, list=24%, signal=15%","10197/5347/11065/5686/7311/23198/5721/991/8454/5720/27338/996/891",66,-0.422642349925068,-1.62658305668017,0.00449024796849165,0.0338119890645414,0.0274280802050832,720,"tags=18%, list=10%, signal=…
200,"R-HSA-176409","APC/C:Cdc20 mediated degradation of mitotic proteins",61,-0.20333690011763,-0.731186319915024,0.931442080378251,1,0.926205854060739,1655,"tags=18%, list=24%, signal=14%","10197/11065/5686/7311/23198/5721/991/5720/27338/996/891",61,-0.379711181443447,-1.4499985585392,0.0517063119139851,0.223736710575176,0.181493860972318,1664,"tags=26%, list=24%, signal=20%","5704/4085/23198/57…
201,"R-HSA-176412","Phosphorylation of the APC/C",15,-0.360093380210682,-0.946513026829699,0.549060542797495,0.98728664823834,0.914430673234356,1592,"tags=67%, list=23%, signal=52%","29882/8697/8881/246184/64682/5347/11065/27338/996/891",15,-0.770932525304808,-2.14752906030429,0.000119111607395419,0.00193095014242432,0.00156637502979594,720,"tags=33%, list=10%, signal=30%","27338/5347/891/11065/9…
202,"R-HSA-176814","Activation of APC/C and APC/C:Cdc20 mediated degradation of mitotic proteins",62,-0.218179332534442,-0.788546688365193,0.840095465393795,1,0.926205854060739,1655,"tags=19%, list=24%, signal=15%","10197/5347/11065/5686/7311/23198/5721/991/5720/27338/996/891",62,-0.404224877064028,-1.54755192168483,0.0104081612113041,0.0608111347929493,0.049329623267041,720,"tags=27%, list=10%, …
203,"R-HSA-176974","Unwinding of DNA",10,0.319557982875068,0.72703494872719,0.781853281853282,1,0.926205854060739,2000,"tags=40%, list=28%, signal=29%","8318/4174/4176/4172",10,-0.800354577997356,-2.02220640274615,0.0010377089389514,0.0112679527238969,0.00914049482472588,967,"tags=90%, list=14%, signal=78%","4175/4174/4172/4171/4173/64785/4176/9837/8318",10,-0.743431450831921,-1.75585145735256,0.…
204,"R-HSA-177243","Interactions of Rev with host cellular proteins",35,-0.307892389337493,-0.96598094669497,0.516666666666667,0.970332409057899,0.898727557654286,2590,"tags=69%, list=37%, signal=44%","9818/4927/7514/8021/4928/1104/7175/348995/79902/5903/8480/55706/23279/9631/8086/5905/129401/5902/3837/79023/10762/4869/9972/9883",35,-0.327276473386032,-1.09952129265746,0.304477611940298,0.6713673…
205,"R-HSA-177929","Signaling by EGFR",33,-0.244343156034036,-0.753116063638467,0.842352941176471,1,0.926205854060739,1133,"tags=21%, list=16%, signal=18%","6868/14/7311/58513/867/6714/374",33,0.342062409680759,1.00985594696106,0.443452380952381,0.836743754879001,0.678761452812359,1737,"tags=30%, list=25%, signal=23%","5796/2549/6464/5295/10254/7311/29924/2060/5782/3845",33,0.344661914177737,1.07…
206,"R-HSA-1793185","Chondroitin sulfate/dermatan sulfate metabolism",19,-0.501210795597932,-1.39036755764272,0.10272536687631,0.524584206848358,0.485872963330759,868,"tags=32%, list=12%, signal=28%","3073/6385/3423/3074/411/10082",19,0.719441403854827,1.90218803880655,0.000586050555456251,0.00717559449549468,0.00582079868078447,739,"tags=47%, list=11%, signal=43%","6382/10082/3423/3425/64132/307…
207,"R-HSA-179409","APC-Cdc20 mediated degradation of Nek2A",18,-0.370453255890296,-1.0127587748728,0.430672268907563,0.898938109561571,0.832601739514222,2872,"tags=61%, list=41%, signal=36%","29882/8697/701/8881/246184/64682/11065/7311/991/27338/996",18,-0.557287999775221,-1.60325829287529,0.0317633644205041,0.150451162337449,0.122045069270033,720,"tags=22%, list=10%, signal=20%","27338/701/991/…
208,"R-HSA-179419","APC:Cdc20 mediated degradation of cell cycle proteins prior to satisfation of the cell cycle checkpoint",60,-0.172925014291205,-0.620484246539767,0.988207547169811,1,0.926205854060739,5521,"tags=17%, list=79%, signal=4%","10197/11065/5686/7311/23198/5721/991/5720/27338/996",60,-0.354886167027293,-1.35238791349823,0.0762395149557227,0.290634547887786,0.235760980361669,1664,"tag…
209,"R-HSA-1799339","SRP-dependent cotranslational protein targeting to membrane",101,-0.266836504248977,-1.05837539830221,0.310344827586207,0.81973840665874,0.759246511045748,3328,"tags=73%, list=47%, signal=39%","9045/6133/6202/6233/6188/9349/6210/6207/6224/6165/6229/6122/6191/6164/6142/6135/6222/6136/6208/6201/6189/6158/6138/6154/6175/6157/6156/6228/6168/3921/6128/6235/23521/6217/6144/4736/613…
210,"R-HSA-180024","DARPP-32 events",16,0.452660210517063,1.1679912786818,0.25763358778626,0.742190527866057,0.687421211737972,413,"tags=19%, list=6%, signal=18%","5567/5530/5577",16,-0.260455012365209,-0.732554177501179,0.82,1,0.811193927477251,746,"tags=44%, list=11%, signal=39%","5515/5532/5528/5499/5575/5519/5577",16,-0.506046088471076,-1.37032402810643,0.114989733059548,0.303562345760413,0.2…
211,"R-HSA-180534","Vpu mediated degradation of CD4",43,-0.216227819118489,-0.720331451747907,0.903225806451613,1,0.926205854060739,5521,"tags=93%, list=79%, signal=20%","5701/10213/5713/5700/5716/9491/5708/5695/5714/5717/5687/5682/5711/5684/5690/6500/5704/5719/5705/5689/5683/5707/5693/5715/143471/5688/5718/5691/5685/9861/5694/6233/5692/5710/10197/5686/7311/23198/5721/5720",43,-0.187303049402404,…
212,"R-HSA-180585","Vif-mediated degradation of APOBEC3G",46,-0.216320687186829,-0.729893810013811,0.891252955082742,1,0.926205854060739,5521,"tags=93%, list=79%, signal=20%","5701/10213/5713/5700/5716/9491/5708/5695/5714/5717/5687/5682/5711/5684/5690/5704/5719/5705/5689/5683/5707/8065/5693/5715/143471/9978/5688/5718/5691/5685/9861/5694/6233/5692/6921/5710/6923/10197/5686/7311/23198/5721/5720",46…
213,"R-HSA-180746","Nuclear import of Rev protein",32,-0.293439783360771,-0.896455640373554,0.647196261682243,1,0.926205854060739,2590,"tags=59%, list=37%, signal=38%","8021/4928/1104/7175/348995/79902/5903/8480/55706/23279/9631/8086/129401/3837/79023/10762/4869/9972/9883",32,-0.303690230130882,-0.995829173561471,0.476047904191617,0.848061654421884,0.687942464193343,2412,"tags=50%, list=34%, sign…
214,"R-HSA-180786","Extension of Telomeres",43,0.291395176832587,0.939469196183328,0.559859154929577,0.998661028893587,0.924965691183561,2197,"tags=44%, list=31%, signal=31%","6118/1017/6119/5981/54921/5983/23243/5984/57804/5985/890/79075/2237/5982/1736/26277/5111/6117/55505",43,-0.651645742263468,-2.30957044724788,1.82828465106021e-06,5.84543231491752e-05,4.74177919734038e-05,1010,"tags=51%, lis…
215,"R-HSA-180910","Vpr-mediated nuclear import of PICs",32,-0.28716909943449,-0.877298762903388,0.668224299065421,1,0.926205854060739,2935,"tags=59%, list=42%, signal=35%","8021/3836/4928/8815/7175/348995/79902/5903/8480/55706/23279/9631/8086/129401/79023/10762/9972/3159/9883",32,0.288695696162254,0.848441916614592,0.709580838323353,1,0.811193927477251,991,"tags=12%, list=14%, signal=11%","9883/…
216,"R-HSA-1810476","RIP-mediated NFkB activation via ZBP1",12,0.325358578991916,0.771120621702011,0.747169811320755,1,0.926205854060739,2296,"tags=58%, list=33%, signal=39%","28511/4791/4792/4790/3551/8517/5970",12,0.22026489273697,0.519769386475333,0.981666666666667,1,0.811193927477251,1316,"tags=17%, list=19%, signal=14%","3551/4793",12,0.332176790210138,0.808863377399331,0.702544031311155,0.8…
217,"R-HSA-181438","Toll Like Receptor 2 (TLR2) Cascade",59,-0.33133990539242,-1.18841035062148,0.172169811320755,0.640204249862612,0.592960924017316,573,"tags=14%, list=8%, signal=13%","5599/5519/121457/51295/841/6197/6280/6279",59,0.336259091476386,1.09907456611464,0.327800829875519,0.692270101620159,0.561565302608332,1995,"tags=36%, list=28%, signal=26%","6280/5608/841/8767/8454/3551/351/51295…
218,"R-HSA-182971","EGFR downregulation",17,-0.358354352217281,-0.973833875144939,0.478991596638655,0.93598868118676,0.866918195849768,1077,"tags=24%, list=15%, signal=20%","7311/58513/867/374",17,0.436055061868358,1.12989282187837,0.304276315789474,0.671367301423915,0.544609078021869,1607,"tags=35%, list=23%, signal=27%","5796/10254/7311/29924/2060/5782",17,0.184821765785081,0.492286251481711,0.…
219,"R-HSA-1834949","Cytosolic sensors of pathogen-associated DNA",46,-0.323127065911261,-1.09027226347917,0.335697399527187,0.853354672691897,0.790382093437321,1811,"tags=37%, list=26%, signal=28%","9533/5434/10621/1147/10623/171568/661/4793/51082/7311/55703/11128/55718/27297/51728/6737/10622",46,0.319270414228823,1.00585358801541,0.463976945244957,0.844988166199159,0.685449269210895,1316,"tags=…
220,"R-HSA-1839117","Signaling by cytosolic FGFR1 fusion mutants",14,-0.365588485204178,-0.941500368218961,0.531049250535332,0.970829136185742,0.899187629227965,897,"tags=21%, list=13%, signal=19%","7750/6772/1523",14,0.34557196100794,0.840802638750574,0.69047619047619,0.99841469251017,0.809907935668316,1210,"tags=36%, list=17%, signal=30%","6772/9208/5295/7750/6774",14,-0.276396004040615,-0.7127…
221,"R-HSA-1839124","FGFR1 mutant receptor activation",15,-0.326101701556969,-0.857165184248632,0.665970772442589,1,0.926205854060739,897,"tags=20%, list=13%, signal=17%","7750/6772/1523",15,0.344910571430355,0.860187796442758,0.668350168350168,0.995175994529164,0.807280723533192,1210,"tags=33%, list=17%, signal=28%","6772/9208/5295/7750/6774",15,-0.267494151636474,-0.70584858445187,0.83844580777…
222,"R-HSA-1839126","FGFR2 mutant receptor activation",13,-0.548184999787589,-1.38531516619219,0.125541125541126,0.570145269750013,0.528071886507501,1706,"tags=77%, list=24%, signal=58%","4686/5441/5434/5431/5436/2963/5433/5432/2962/5430",13,-0.344339367906408,-0.928102408431044,0.551470588235294,0.925280826616361,0.750582187762323,669,"tags=31%, list=10%, signal=28%","5434/5441/5437/5440",13,-0.…
223,"R-HSA-1852241","Organelle biogenesis and maintenance",164,0.284202291912179,1.14519617759188,0.208269525267994,0.692123599895806,0.641048929957089,1604,"tags=26%, list=23%, signal=21%","6300/55902/50807/583/2553/1069/5577/5564/7277/57560/5571/23408/8766/79659/2746/55755/139322/10142/125988/6102/55763/5565/10640/7978/23410/1778/84790/84747/11336/149371/23265/55770/10013/60412/54536/117177/105…
224,"R-HSA-1855183","Synthesis of IP2, IP, and Ins in the cytosol",11,0.409627289255139,0.951419308625429,0.522988505747126,0.970829136185742,0.899187629227965,1059,"tags=36%, list=15%, signal=31%","8821/3632/3628/3631",11,0.412848186275031,0.958159892481031,0.501672240802676,0.86961558609018,0.705426882675925,1771,"tags=55%, list=25%, signal=41%","51477/3628/3633/8821/4952/3631",11,0.59166633022…
225,"R-HSA-1855204","Synthesis of IP3 and IP4 in the cytosol",15,-0.563354558182009,-1.48078931007059,0.0730688935281837,0.4749947000212,0.43994287180746,1131,"tags=33%, list=16%, signal=28%","3633/5336/23236/3705/113026",15,-0.239618336781688,-0.667486874311082,0.897058823529412,1,0.811193927477251,590,"tags=33%, list=8%, signal=31%","3705/5336/8867/5335/5332",15,-0.418205018234417,-1.1035359776…
226,"R-HSA-186712","Regulation of beta-cell development",11,0.304010940229406,0.706109886120091,0.82183908045977,1,0.926205854060739,1502,"tags=36%, list=21%, signal=29%","207/3516/3280/208",11,-0.170451004714892,-0.437481597690158,0.987623762376238,1,0.811193927477251,2534,"tags=64%, list=36%, signal=41%","5313/1387/3516/2033/2648/207/22938",11,-0.293707253885373,-0.71092696702396,0.841889117043…
227,"R-HSA-186763","Downstream signal transduction",24,0.301264131429675,0.856203891402671,0.674545454545455,1,0.926205854060739,886,"tags=25%, list=13%, signal=22%","4893/3265/2889/2886/5290/3845",24,0.450815975792933,1.2446809178938,0.205651491365777,0.522527299253884,0.423870972095839,725,"tags=25%, list=10%, signal=23%","2889/2886/6772/6778/5295/9564",24,0.445513807812643,1.31171783867997,0.1…
228,"R-HSA-186797","Signaling by PDGF",31,0.427533979300976,1.27865370538993,0.153297682709447,0.632245047688922,0.58558906437039,1810,"tags=52%, list=26%, signal=38%","7057/4893/1298/3265/2889/2886/5290/3845/5782/5340/7060/4690/6777/8440/1291/5295",31,0.395570589745789,1.15408070728136,0.271084337349398,0.62233921457029,0.504837791690381,725,"tags=23%, list=10%, signal=20%","2889/2886/1281/6772/…
229,"R-HSA-187037","Signaling by NTRK1 (TRKA)",68,0.289026523995773,1.01726303009628,0.435456110154905,0.901631725183127,0.835096582071496,1186,"tags=24%, list=17%, signal=20%","6300/7425/6938/9252/6016/4893/5899/3265/2889/5607/5290/3845/6195/5604/4066/387",69,0.218005396649119,0.725985067480897,0.922554347826087,1,0.811193927477251,1761,"tags=26%, list=25%, signal=20%","3667/4209/2889/5898/6464/…
230,"R-HSA-187577","SCF(Skp2)-mediated degradation of p27/p21",51,-0.190612837407406,-0.659419336325252,0.969339622641509,1,0.926205854060739,1077,"tags=16%, list=15%, signal=13%","5686/7311/5721/1027/8454/5720/1026/595",51,-0.283659029075353,-1.04312228791057,0.36026936026936,0.730052876179637,0.592214459894223,667,"tags=14%, list=9%, signal=13%","5702/1163/5706/1017/6502/890/9134",51,-0.3476978…
231,"R-HSA-187687","Signalling to ERKs",26,0.462579010909479,1.34306626357051,0.109318996415771,0.537943247974596,0.498246185426519,986,"tags=31%, list=14%, signal=27%","6300/6016/4893/5899/3265/2889/3845/5604",26,0.321248598898081,0.898634289173496,0.589147286821705,0.958034694837032,0.777151926764322,2291,"tags=46%, list=33%, signal=31%","2889/5898/6464/6016/9261/1398/3845/6300/1432/7867/6654/5…
232,"R-HSA-189445","Metabolism of porphyrins",14,0.270886758731095,0.675335207316066,0.88411214953271,1,0.926205854060739,1485,"tags=29%, list=21%, signal=23%","9429/213/7390/210",14,-0.318312035058594,-0.87656426340738,0.615942028985507,0.972578587736332,0.788949844366113,551,"tags=21%, list=8%, signal=20%","7389/1355/9429",14,0.425585880202147,1.08978272180636,0.351043643263757,0.64237080031253…
233,"R-HSA-189451","Heme biosynthesis",10,0.378824997371505,0.861874925053102,0.625482625482625,1,0.926205854060739,1485,"tags=40%, list=21%, signal=32%","9429/213/7390/210",10,-0.372541055339376,-0.941276439347838,0.51338199513382,0.885911059069006,0.718645671401718,551,"tags=30%, list=8%, signal=28%","7389/1355/9429",10,0.515545463432274,1.19416922536773,0.245579567779961,0.507227216640226,0.39…
234,"R-HSA-190236","Signaling by FGFR",48,-0.276857896268552,-0.941240072057106,0.551558752997602,0.990220323741007,0.917147860658841,1706,"tags=40%, list=24%, signal=30%","7073/7072/5441/2885/6654/6464/5434/5431/5436/2963/5433/3185/5432/7311/2962/867/5430/6714/2264",48,-0.233585189932866,-0.844878799116026,0.760797342192691,1,0.811193927477251,1673,"tags=35%, list=24%, signal=27%","5515/5434/108…
235,"R-HSA-190828","Gap junction trafficking",20,0.299932046756755,0.818939392333327,0.72865275142315,1,0.926205854060739,2654,"tags=60%, list=38%, signal=37%","4646/7277/84790/1759/7846/10382/10383/81027/1173/71/347688/60",20,-0.461380267562446,-1.34458657526844,0.126315789473684,0.395080091533181,0.320486571118873,1735,"tags=55%, list=25%, signal=42%","60/1173/10383/81027/7846/1759/71/1212/1211…
236,"R-HSA-190840","Microtubule-dependent trafficking of connexons from Golgi to the plasma membrane",11,0.264505793938676,0.614353404174226,0.913793103448276,1,0.926205854060739,2214,"tags=55%, list=31%, signal=37%","7277/84790/7846/10382/10383/81027",11,-0.46042804929398,-1.18174016611646,0.257425742574257,0.609664670170721,0.49455627823991,200,"tags=45%, list=3%, signal=44%","10383/81027/7846/…
237,"R-HSA-190861","Gap junction assembly",11,0.264505793938676,0.614353404174226,0.913793103448276,1,0.926205854060739,2214,"tags=55%, list=31%, signal=37%","7277/84790/7846/10382/10383/81027",11,-0.46042804929398,-1.18174016611646,0.257425742574257,0.609664670170721,0.49455627823991,200,"tags=45%, list=3%, signal=44%","10383/81027/7846/84617/7280",11,-0.589129455457676,-1.42600501489984,0.09650…
238,"R-HSA-190872","Transport of connexons to the plasma membrane",11,0.264505793938676,0.614353404174226,0.913793103448276,1,0.926205854060739,2214,"tags=55%, list=31%, signal=37%","7277/84790/7846/10382/10383/81027",11,-0.46042804929398,-1.18174016611646,0.257425742574257,0.609664670170721,0.49455627823991,200,"tags=45%, list=3%, signal=44%","10383/81027/7846/84617/7280",11,-0.589129455457676,-…
239,"R-HSA-1912408","Pre-NOTCH Transcription and Translation",20,-0.351200237681442,-0.984674764664093,0.461052631578947,0.924519151281345,0.856295050108048,1993,"tags=35%, list=28%, signal=25%","7027/8359/22938/5584/51548/595/4851",20,0.354191342874616,0.947418581894815,0.536977491961415,0.911594532813552,0.739479949339815,833,"tags=20%, list=12%, signal=18%","27327/4854/23112/9794",20,-0.358186…
240,"R-HSA-1912420","Pre-NOTCH Processing in Golgi",10,-0.423332784546807,-1.00658030058917,0.428865979381443,0.898938109561571,0.832601739514222,105,"tags=30%, list=1%, signal=30%","6484/4851/2683",10,0.648371460472629,1.46428321223594,0.0642978003384095,0.267416091789684,0.216926309769491,1194,"tags=50%, list=17%, signal=42%","2683/6484/4854/489/10959",10,0.475594778230948,1.10163058002274,0.35…
241,"R-HSA-1912422","Pre-NOTCH Expression and Processing",29,-0.243486176765385,-0.738345399330829,0.857787810383747,1,0.926205854060739,105,"tags=31%, list=1%, signal=31%","8359/488/22938/5584/6484/51548/595/4851/2683",29,0.417989676648378,1.19615310981758,0.228043143297381,0.564468081581258,0.45789308003345,1194,"tags=28%, list=17%, signal=23%","27327/2683/6484/4854/23112/9794/489/10959",29,0.2…
242,"R-HSA-191273","Cholesterol biosynthesis",24,0.732258177663481,2.0811050364728,4.85365678951528e-05,0.00295015891268494,0.00273245445533826,1233,"tags=75%, list=18%, signal=62%","1718/4047/3422/1717/50814/3157/7108/6713/1595/4598/4597/6720/403313/39/3930/10682/9453/51478",24,-0.433852114330885,-1.31839575884279,0.131506849315068,0.406511374034772,0.329759558067441,1555,"tags=42%, list=22%, si…
243,"R-HSA-191859","snRNP Assembly",46,-0.360923589455881,-1.21780259325957,0.182033096926714,0.658639054971846,0.610035348427957,2590,"tags=52%, list=37%, signal=33%","7175/4686/348995/79902/5903/8480/55706/23279/9631/8086/129401/10419/79023/96764/10762/51808/50628/6635/11218/79084/9972/6636/25929/9883",46,-0.130336158211298,-0.469000490037251,1,1,0.811193927477251,2412,"tags=35%, list=34%, sign…
244,"R-HSA-192105","Synthesis of bile acids and bile salts",14,0.502168170060906,1.25193216096717,0.213084112149533,0.695716108383972,0.64437633234959,1798,"tags=50%, list=26%, signal=37%","11001/10005/80270/6342/23600/1645/3295",14,0.654266177585025,1.59187894455968,0.0263363980080749,0.127903772604617,0.103754763638296,405,"tags=29%, list=6%, signal=27%","1646/1645/23600/114880",14,0.4619740178…
245,"R-HSA-192823","Viral mRNA Translation",80,-0.405178283927344,-1.55287926697955,0.0107479910466043,0.169523930790538,0.157014057101584,3328,"tags=86%, list=47%, signal=46%","9045/6133/6202/6233/6188/9349/6210/6207/6224/6165/6229/6122/6191/6164/6142/6135/6222/6136/6208/6201/6189/6158/6138/6154/6175/6157/6156/6228/6168/3921/6128/6235/23521/6217/6144/4736/6132/6231/6187/6125/6130/6124/6209/6230/…
246,"R-HSA-193639","p75NTR signals via NF-kB",12,0.387159959708562,0.917593842933551,0.567924528301887,1,0.926205854060739,2296,"tags=50%, list=33%, signal=34%","3654/8767/4792/4790/3551/5970",12,0.365762384765497,0.863106634756997,0.648333333333333,0.983538490495012,0.797840450929696,1799,"tags=33%, list=26%, signal=25%","8767/3551/7311/7189",12,-0.24802007844392,-0.618951755580948,0.92260692464…
247,"R-HSA-193648","NRAGE signals death through JNK",31,0.334883570482259,1.00155809597043,0.442067736185383,0.908650856667273,0.841597742742534,1744,"tags=42%, list=25%, signal=32%","57580/10276/64857/9138/9459/23263/27237/8997/8874/9826/11214/7410/5879",32,-0.256798748388944,-0.842067541223077,0.721556886227545,1,0.811193927477251,504,"tags=16%, list=7%, signal=15%","5599/23263/64857/1894/57580…
248,"R-HSA-193704","p75 NTR receptor-mediated signalling",56,0.291439589827833,0.994710096065955,0.473154362416107,0.935721794175744,0.866671003537792,1745,"tags=34%, list=25%, signal=26%","57580/10276/3654/64857/8767/9138/9459/23263/387/27237/8997/396/4792/8874/9826/11214/7410/5879/4790",57,0.236403039127632,0.76944657003699,0.844011142061281,1,0.811193927477251,2257,"tags=40%, list=32%, signal=…
249,"R-HSA-194068","Bile acid and bile salt metabolism",18,0.515808040678846,1.38298747598188,0.0988593155893536,0.515050534951579,0.477042820609268,1317,"tags=39%, list=19%, signal=32%","11001/8714/10005/80270/6342/213/23600",18,0.552811665612424,1.4400190062855,0.0794701986754967,0.293750118154149,0.23828831204237,405,"tags=22%, list=6%, signal=21%","1646/1645/23600/114880",18,0.457606266070852…
250,"R-HSA-194138","Signaling by VEGF",69,0.417285671640263,1.47014566082628,0.0246304455792223,0.27745472520124,0.256980190718202,1897,"tags=46%, list=27%, signal=34%","3708/6300/5058/5567/207/5580/79109/8829/4893/3265/253260/5578/5290/6093/1500/3845/5590/387/1499/3710/4690/208/857/7410/998/5603/55845/5879/8440/5295/5747/2475",70,0.32544679628262,1.08799508633715,0.325236167341431,0.692270101620…
251,"R-HSA-194315","Signaling by Rho GTPases",446,0.268422110434038,1.18973065607337,0.073270013568521,0.4749947000212,0.43994287180746,1872,"tags=31%, list=27%, signal=24%","10409/9901/65124/57580/10276/10160/367/2316/3798/5099/29766/29941/2010/5058/10134/8987/8502/7171/9590/5580/79658/8776/394/10211/93663/4637/4646/7277/80005/10979/201176/2909/9735/5217/1123/51347/26049/64857/2889/2886/143098/8…
252,"R-HSA-194441","Metabolism of non-coding RNA",46,-0.360923589455881,-1.21780259325957,0.182033096926714,0.658639054971846,0.610035348427957,2590,"tags=52%, list=37%, signal=33%","7175/4686/348995/79902/5903/8480/55706/23279/9631/8086/129401/10419/79023/96764/10762/51808/50628/6635/11218/79084/9972/6636/25929/9883",46,-0.130336158211298,-0.469000490037251,1,1,0.811193927477251,2412,"tags=35%, …
253,"R-HSA-195253","Degradation of beta-catenin by the destruction complex",64,0.16330192441659,0.566801709515792,0.998257839721254,1,0.926205854060739,2748,"tags=52%, list=39%, signal=32%","1487/166/7090/1499/5706/5516/5709/2932/5702/5529/3065/5701/10213/5713/5700/5716/9491/5708/5695/5714/5717/5687/5682/5711/5684/5690/6500/5704/5719/5705/5689/5683/5707",64,-0.225994875862823,-0.872468300828894,0…
254,"R-HSA-195258","RHO GTPase Effectors",194,-0.159067295514334,-0.69180446590369,1,1,0.926205854060739,975,"tags=11%, list=14%, signal=10%","1856/11130/991/79784/1027/147841/54908/6249/1063/2017/10458/4660/5519/30851/6242/10381/3688/6714/147700/6280/29984/6279",194,-0.366467406696312,-1.68213161439138,4.28047933249393e-05,0.000908632359257933,0.000737077052139363,1100,"tags=37%, list=16%, signa…
255,"R-HSA-195721","Signaling by WNT",144,0.310271899110727,1.22801376095182,0.102362204724409,0.524584206848358,0.485872963330759,1654,"tags=20%, list=24%, signal=16%","10681/9101/3708/22943/123169/207/55970/57154/331/5530/1487/166/5578/7534/3845/7090/440193/79971/387/1499/3710/2783/208/5706/5516/857/23002/26523/2782",144,-0.209121327574061,-0.921906645150912,0.687830687830688,0.99841469251017,0…
256,"R-HSA-196299","Beta-catenin phosphorylation cascade",13,-0.18417972510146,-0.465439526048735,0.984848484848485,1,0.926205854060739,1315,"tags=38%, list=19%, signal=31%","1452/5525/324/8312/5519",13,-0.488935250391576,-1.31783358439165,0.156862745098039,0.441440145740448,0.358093565569324,845,"tags=62%, list=12%, signal=54%","2932/1499/5515/5528/8312/5527/5519/5529",13,-0.319329548581136,-0.8…
257,"R-HSA-196741","Cobalamin (Cbl, vitamin B12) transport and metabolism",11,0.388318868601297,0.901927384190308,0.580459770114943,1,0.926205854060739,860,"tags=27%, list=12%, signal=24%","55788/5826/4594",11,-0.457229980720089,-1.17353196487077,0.25990099009901,0.613237704918033,0.497454702329594,1058,"tags=45%, list=15%, signal=39%","326625/4594/25974/55788/5826",11,-0.620353346832625,-1.50158…
258,"R-HSA-196757","Metabolism of folate and pterines",12,0.303968162399187,0.720423967590239,0.813207547169811,1,0.926205854060739,2318,"tags=58%, list=33%, signal=39%","4524/10588/1719/4522/25902/160428/81034",12,0.313414426929358,0.739578706226789,0.795,1,0.811193927477251,958,"tags=25%, list=14%, signal=22%","160428/4524/25902",12,-0.306546332869955,-0.76500818839819,0.780040733197556,0.93329…
259,"R-HSA-196780","Biotin transport and metabolism",10,0.337181242219225,0.767130099342452,0.747104247104247,1,0.926205854060739,220,"tags=10%, list=3%, signal=10%","31",10,0.397229835482349,0.897104537994393,0.612521150592217,0.972578587736332,0.788949844366113,2303,"tags=60%, list=33%, signal=40%","56922/5096/5095/64087/31/51248",10,0.579567695268251,1.342465320321,0.143418467583497,0.35057826…
260,"R-HSA-196807","Nicotinate metabolism",15,-0.431370786862535,-1.13386719000577,0.292275574112735,0.798654831853982,0.739718780637053,131,"tags=33%, list=2%, signal=33%","55191/84875/83666/54625/23475",15,0.657652135774791,1.64014787703374,0.0175046097073847,0.092294951400558,0.0748691041129406,336,"tags=33%, list=5%, signal=32%","83666/54625/23475/84875/93100",15,0.653536471189774,1.679289820…
261,"R-HSA-196849","Metabolism of water-soluble vitamins and cofactors",78,0.310444640090622,1.12049981113666,0.257142857142857,0.742190527866057,0.687421211737972,1180,"tags=28%, list=17%, signal=24%","93100/55034/27010/5167/55788/31/55739/79877/2194/79646/4524/64802/60490/5826/54956/4594/143/133686/1727/80347/3141/55229",78,0.308563232294117,1.05269312027415,0.389473684210526,0.763686900385547,…
262,"R-HSA-196854","Metabolism of vitamins and cofactors",109,0.307563658877466,1.16028711057881,0.197068403908795,0.687025426680599,0.636326972080148,1180,"tags=28%, list=17%, signal=24%","93100/55034/27010/5167/55788/31/55739/79877/2644/2194/207/79646/4524/2643/2239/55937/64802/60490/3417/5826/54884/338/54956/4594/143/133686/1727/51109/80347/3141/55229",109,0.358869123437615,1.28904840495668,0.…
263,"R-HSA-1971475","A tetrasaccharide linker sequence is required for GAG synthesis",10,-0.361731049818106,-0.86010666348022,0.612371134020619,1,0.926205854060739,661,"tags=20%, list=9%, signal=18%","6385/10082",10,0.756046670799479,1.70745709089594,0.00711619165259874,0.045504092178562,0.0369126432506145,739,"tags=60%, list=11%, signal=54%","6382/10082/64132/375790/6385/26229",10,0.647426784197…
264,"R-HSA-197264","Nicotinamide salvaging",10,-0.432567699645316,-1.02853863680857,0.406185567010309,0.887276076986398,0.821800296672849,131,"tags=30%, list=2%, signal=29%","84875/83666/54625",10,0.742493767534842,1.67684919104637,0.0111465148993796,0.0633061487284092,0.0513535634204573,336,"tags=40%, list=5%, signal=38%","83666/54625/84875/93100",10,0.686749827203803,1.59073363523278,0.01381965…
265,"R-HSA-1980143","Signaling by NOTCH1",39,-0.311709293991622,-1.01192817662742,0.431235431235431,0.898938109561571,0.832601739514222,1133,"tags=23%, list=16%, signal=19%","6868/7311/1024/8454/9611/3066/409/9612/4851",39,0.283782005802062,0.866223107834296,0.699115044247788,1,0.811193927477251,1593,"tags=26%, list=23%, signal=20%","9612/408/23385/8454/9794/51564/7311/83933/5663/1024",39,0.31180…
266,"R-HSA-1980145","Signaling by NOTCH2",14,0.342986980803746,0.855084925054406,0.641121495327103,1,0.926205854060739,2017,"tags=36%, list=29%, signal=26%","3516/102/3280/4192/4853",14,0.567106286246685,1.37981235670129,0.105442176870748,0.356552806575524,0.289233471519036,1821,"tags=50%, list=26%, signal=37%","4192/23385/9794/7311/5663/1385/51107",14,0.358158143490959,0.917122899531572,0.557874…
267,"R-HSA-198323","AKT phosphorylates targets in the cytosol",10,-0.297084315166755,-0.706392772251296,0.818556701030928,1,0.926205854060739,882,"tags=40%, list=13%, signal=35%","1147/1027/84335/1026",10,0.546410922794444,1.234015360033,0.206429780033841,0.523349508411786,0.424537943171845,907,"tags=30%, list=13%, signal=26%","1027/1026/84335",10,0.275030606845546,0.637059406056257,0.88605108055…
268,"R-HSA-198725","Nuclear Events (kinase and transcription factor activation)",29,-0.358649796800932,-1.08756657546956,0.322799097065463,0.835351717405894,0.773707650861031,473,"tags=14%, list=7%, signal=13%","5519/4665/6197/1960",29,-0.22971518142695,-0.736755347002782,0.88385269121813,1,0.811193927477251,889,"tags=17%, list=13%, signal=15%","6938/5519/7425/51231/3397",29,-0.323529011507343,-1…
269,"R-HSA-198753","ERK/MAPK targets",13,-0.315948488874984,-0.798431612582643,0.725108225108225,1,0.926205854060739,473,"tags=15%, list=7%, signal=14%","5519/6197",13,-0.386874287178248,-1.04274733346135,0.382352941176471,0.75357574536664,0.611296068535561,2206,"tags=54%, list=31%, signal=37%","6195/5515/5594/5528/9252/5519/51231",13,-0.348425546488666,-0.890106961153908,0.614141414141414,0.8516…
270,"R-HSA-198933","Immunoregulatory interactions between a Lymphoid and a non-Lymphoid cell",17,0.330348327342246,0.869855621569831,0.625475285171103,1,0.926205854060739,1339,"tags=47%, list=19%, signal=38%","1525/3383/100507436/5817/5819/718/1277/56654",18,0.325628884527426,0.848230621536477,0.693708609271523,1,0.811193927477251,1888,"tags=56%, list=27%, signal=41%","3133/1281/374383/1525/56654…
271,"R-HSA-1989781","PPARA activates gene expression",62,0.275168615630675,0.953463637828003,0.531732418524871,0.970829136185742,0.899187629227965,553,"tags=10%, list=8%, signal=9%","1543/9915/3157/3992/7376/6720",62,0.252235049310271,0.823244948904678,0.77247191011236,1,0.811193927477251,999,"tags=15%, list=14%, signal=13%","2180/335/9612/6720/112950/376497/219541/7376/23389",62,-0.2146665036179…
272,"R-HSA-199220","Vitamin B5 (pantothenate) metabolism",16,0.564804054057902,1.45735409027935,0.0820610687022901,0.482688604936111,0.447069011580237,1505,"tags=56%, list=21%, signal=44%","5167/79877/2194/79646/60490/80347/55229/53354/8876",16,-0.267624364068129,-0.752718652326432,0.7925,1,0.811193927477251,639,"tags=19%, list=9%, signal=17%","8884/60490/79646",16,-0.306928838325125,-0.831133708…
273,"R-HSA-199418","Negative regulation of the PI3K/AKT network",44,-0.297993387443522,-1.0049600654057,0.445701357466063,0.909610763283316,0.842486813869665,602,"tags=16%, list=9%, signal=15%","3643/23035/5519/6714/374/3667/2264",45,0.306494140443492,0.963524754128447,0.516739446870451,0.887712094549089,0.720106660446332,671,"tags=13%, list=10%, signal=12%","3667/117145/2549/3643/5295/23035",45,…
274,"R-HSA-199977","ER to Golgi Anterograde Transport",118,0.180196980004925,0.692390646198148,0.985691573926868,1,0.926205854060739,2219,"tags=38%, list=32%, signal=27%","2153/122553/9554/7277/10282/64689/1522/23256/51143/1778/26984/84790/288/6811/1604/10484/4253/58485/22820/23243/10540/51399/4905/1315/7846/1781/8775/7109/10382/1639/375056/830/9276/140735/375/10945/832/829/10383/25839/83696/378/…
275,"R-HSA-199991","Membrane Trafficking",444,0.284875142889115,1.2621544381803,0.0373822203106202,0.360413649076785,0.333817231658311,2219,"tags=41%, list=32%, signal=30%","4644/5873/23431/3798/10717/116442/2664/8906/11154/8871/207/2153/30011/5874/6845/23303/55357/84958/22879/4646/547/122553/5564/9554/7277/5571/53407/8766/4122/10282/55048/6293/29988/3835/89953/4627/5868/338/55707/23216/10981/586…
276,"R-HSA-199992","trans-Golgi Network Vesicle Budding",65,0.245356537517368,0.856133942315397,0.717241379310345,1,0.926205854060739,1916,"tags=34%, list=27%, signal=25%","23431/10717/8906/11154/6845/55330/1522/9179/408/8773/51429/10053/8907/162/26258/2580/8775/7163/5286/6810/2799/4952",65,-0.294643259280778,-1.13155355881353,0.175627240143369,0.476865350791479,0.386830276786357,922,"tags=20%, l…
277,"R-HSA-201556","Signaling by ALK",17,-0.514700614064032,-1.39870742585413,0.105042016806723,0.529356479433879,0.490293070136642,647,"tags=18%, list=9%, signal=16%","3066/6714/3667",17,0.549923198525361,1.42494452864712,0.0871710526315789,0.311595905524681,0.252764706388397,667,"tags=24%, list=9%, signal=21%","3667/4192/6464/5295",17,-0.351906912655641,-0.960521375690543,0.525316455696203,0.78…
278,"R-HSA-201681","TCF dependent signaling in response to WNT",96,0.280774143494484,1.0381231205721,0.383050847457627,0.876143790849673,0.811489508083935,2760,"tags=46%, list=39%, signal=28%","9101/22943/123169/207/331/1487/7534/7090/440193/1499/208/5706/5516/857/5709/2932/5702/5529/9580/3065/5701/10213/5713/5700/5716/9491/5708/5695/5714/5717/5687/5682/5711/5684/5690/10524/5704/5719/8295/5705/56…
279,"R-HSA-201722","Formation of the beta-catenin:TCF transactivating complex",19,0.295568161883062,0.80063790163005,0.750476190476191,1,0.926205854060739,1255,"tags=16%, list=18%, signal=13%","123169/7090/1499",19,-0.384289525768,-1.11945657602836,0.289002557544757,0.645906686862166,0.523955582099539,117,"tags=63%, list=2%, signal=62%","9070/1499/1387/6597/2033/7090/4221/8295/3065/79577/8359/123…
280,"R-HSA-202131","Metabolism of nitric oxide: NOS3 activation and regulation",10,0.402492938006576,0.915722492406237,0.569498069498069,1,0.926205854060739,1566,"tags=40%, list=22%, signal=31%","207/340481/10434/857",10,0.666850306673448,1.50601587001459,0.0490693739424704,0.215827429571444,0.17507790025138,172,"tags=20%, list=2%, signal=20%","857/23576",10,0.55546079552323,1.28662598153044,0.18…
281,"R-HSA-2022090","Assembly of collagen fibrils and other multimeric structures",13,0.348221719809885,0.852544885548849,0.625925925925926,1,0.926205854060739,1358,"tags=38%, list=19%, signal=31%","3691/1298/1303/1277/667",13,0.570009419287223,1.37306805939591,0.11952861952862,0.381100944812856,0.309146772188032,420,"tags=23%, list=6%, signal=22%","1303/1508/1281",13,0.61538027451306,1.525229157…
282,"R-HSA-202403","TCR signaling",76,0.260053900986653,0.935699212331158,0.565217391304348,1,0.926205854060739,2748,"tags=58%, list=39%, signal=36%","5058/5795/5290/8767/7408/4792/23118/4690/5706/4790/5709/5295/23291/5702/3551/5062/1445/8517/5701/10213/5713/5700/5716/9491/5970/5708/5695/5714/5170/5717/5687/5682/5711/5684/5291/5690/6500/5704/997/5719/5705/5689/5683/5707",76,0.149792607599453,0.50…
283,"R-HSA-2024096","HS-GAG degradation",12,-0.482204050219553,-1.192536819658,0.269067796610169,0.765155347992476,0.708691362576513,1356,"tags=42%, list=19%, signal=34%","2990/89944/6385/3423/10082",12,0.771165726386535,1.81975589252611,0.00179660354755094,0.0164118308192947,0.0133131774993959,493,"tags=67%, list=7%, signal=62%","6382/10082/3423/3425/6448/2990/375790/6385",12,0.808380037532232,1…
284,"R-HSA-202424","Downstream TCR signaling",66,0.207279033645763,0.723105847576864,0.942307692307692,1,0.926205854060739,2748,"tags=58%, list=39%, signal=35%","5290/8767/4792/23118/5706/4790/5709/5295/23291/5702/3551/8517/5701/10213/5713/5700/5716/9491/5970/5708/5695/5714/5170/5717/5687/5682/5711/5684/5291/5690/6500/5704/997/5719/5705/5689/5683/5707",66,0.190969373566645,0.630728210925775,0.979…
285,"R-HSA-202733","Cell surface interactions at the vascular wall",51,-0.309262188786264,-1.06988317289488,0.332547169811321,0.847221060117977,0.784701105564816,661,"tags=24%, list=9%, signal=21%","6385/2734/8797/8795/682/7040/961/3688/6566/6714/6520/8140",52,0.401817575467002,1.28820859295234,0.111888111888112,0.368451982799809,0.298886011014157,930,"tags=35%, list=13%, signal=30%","6382/857/96…
286,"R-HSA-2028269","Signaling by Hippo",14,-0.437501877215578,-1.12669899399295,0.301927194860814,0.80784644589749,0.748232107372418,1634,"tags=50%, list=23%, signal=38%","55233/7531/51421/10413/7082/1856/25937",14,0.43992444127548,1.07036933782598,0.370748299319728,0.743434307520918,0.603069395739224,2338,"tags=43%, list=33%, signal=29%","9414/25937/9113/10413/7531/1856",14,0.369454861356716,0.…
287,"R-HSA-2029480","Fcgamma receptor (FCGR) dependent phagocytosis",58,0.418904524601716,1.43195189472503,0.0476190476190476,0.408151846695227,0.378032629754821,1867,"tags=36%, list=27%, signal=27%","4644/3708/5058/5580/6850/4627/10552/5290/4650/51517/3710/4690/7410/1072/998/55845/5879/4771/5295/5747/23646",59,0.252382172866254,0.824919932782032,0.755186721991701,1,0.811193927477251,964,"tags=15…
288,"R-HSA-2029482","Regulation of actin dynamics for phagocytic cup formation",43,0.449979881031314,1.450752348499,0.0601166480486912,0.439961965655708,0.407495348154387,1848,"tags=35%, list=26%, signal=26%","4644/5058/6850/4627/10552/4650/51517/4690/7410/1072/998/55845/5879/4771/5747",44,0.287647404265288,0.902769081271908,0.616497829232996,0.972578587736332,0.788949844366113,964,"tags=14%, lis…
289,"R-HSA-2029485","Role of phospholipids in phagocytosis",14,0.570470248812852,1.42221290385078,0.0990654205607477,0.515050534951579,0.477042820609268,813,"tags=29%, list=12%, signal=25%","3708/5580/6850/5290",14,0.337102627328161,0.820196111283336,0.729591836734694,1,0.811193927477251,667,"tags=29%, list=9%, signal=26%","6850/3709/5338/5295",14,0.417885323836246,1.07006417928359,0.375711574952…
290,"R-HSA-203927","MicroRNA (miRNA) biogenesis",18,-0.363120313843298,-0.992711707434066,0.451680672268908,0.91346482841904,0.846056471560304,2457,"tags=56%, list=35%, signal=36%","57510/29102/5441/5434/5431/5436/5433/5432/54487/5430",18,-0.478134001514796,-1.37554066002397,0.110552763819095,0.366703836183801,0.297467925094912,2125,"tags=50%, list=30%, signal=35%","8575/5434/5901/57510/5441/5437…
291,"R-HSA-204005","COPII-mediated vesicle transport",50,0.254973715322139,0.841867143559125,0.72041166380789,1,0.926205854060739,1441,"tags=28%, list=20%, signal=22%","2153/122553/9554/10282/64689/1522/23256/26984/6811/10484/58485/23243/51399/4905",50,0.229218821009086,0.727555990513098,0.893009985734665,1,0.811193927477251,2261,"tags=34%, list=32%, signal=23%","3998/8774/9871/10652/22870/64689/…
292,"R-HSA-204174","Regulation of pyruvate dehydrogenase (PDH) complex",12,0.345083789276264,0.817870630460954,0.686792452830189,1,0.926205854060739,2111,"tags=42%, list=30%, signal=29%","54704/2954/55066/5165/5467",12,0.448960882622254,1.05943402787595,0.398333333333333,0.771854657687991,0.62612381121153,1939,"tags=42%, list=28%, signal=30%","5467/5162/5160/5165/8050",12,0.431133014733055,1.0498…
293,"R-HSA-2046104","alpha-linolenic (omega3) and linoleic (omega6) acid metabolism",10,0.321091090520539,0.730522963103767,0.777992277992278,1,0.926205854060739,1205,"tags=40%, list=17%, signal=33%","3992/10005/6342/30",10,0.349306097199762,0.788873485715152,0.763113367174281,1,0.811193927477251,104,"tags=10%, list=1%, signal=10%","2180",10,0.346308878628575,0.802162824936154,0.722986247544204,0…
294,"R-HSA-2046106","alpha-linolenic acid (ALA) metabolism",10,0.321091090520539,0.730522963103767,0.777992277992278,1,0.926205854060739,1205,"tags=40%, list=17%, signal=33%","3992/10005/6342/30",10,0.349306097199762,0.788873485715152,0.763113367174281,1,0.811193927477251,104,"tags=10%, list=1%, signal=10%","2180",10,0.346308878628575,0.802162824936154,0.722986247544204,0.899706621119261,0.696101…
295,"R-HSA-204998","Cell death signalling via NRAGE, NRIF and NADE",40,0.279264815323591,0.883021779520267,0.680555555555556,1,0.926205854060739,1744,"tags=32%, list=25%, signal=25%","57580/10276/64857/9138/9459/23263/27237/8997/8874/9826/11214/7410/5879",41,-0.230918635617159,-0.805677286875961,0.80188679245283,1,0.811193927477251,696,"tags=17%, list=10%, signal=15%","8878/5599/835/23263/64857/1…
296,"R-HSA-210991","Basigin interactions",15,-0.495294207380043,-1.30189124588799,0.160751565762004,0.637790030714577,0.590724860109419,366,"tags=33%, list=5%, signal=32%","682/3688/6566/6520/8140",15,0.358972895968188,0.895258452314215,0.619528619528619,0.972578587736332,0.788949844366113,930,"tags=47%, list=13%, signal=41%","857/5478/481/8140/9057/6520/23657",15,-0.425435191187763,-1.1226145530…
297,"R-HSA-210993","Tie2 Signaling",12,0.585042245638141,1.38658750470395,0.111320754716981,0.537943247974596,0.498246185426519,886,"tags=42%, list=13%, signal=36%","4893/3265/2886/5290/3845",12,0.505161615706587,1.19205353065614,0.251666666666667,0.602844561060939,0.489023847145322,667,"tags=25%, list=9%, signal=23%","2886/6464/5295",12,0.416687120309113,1.01464931140678,0.442270058708415,0.7200…
298,"R-HSA-211000","Gene Silencing by RNA",57,-0.347289858427927,-1.22262327506911,0.158273381294964,0.637790030714577,0.590724860109419,2503,"tags=51%, list=36%, signal=33%","3320/348995/79902/5903/57510/8480/55706/23279/9631/29102/8086/5441/129401/8359/10526/79023/5434/5431/5436/10762/113802/5433/9972/5432/54487/5430/60528/56165/9883",57,-0.309652849522936,-1.16766858541221,0.179577464788732,0.…
299,"R-HSA-211733","Regulation of activated PAK-2p34 by proteasome mediated degradation",43,-0.216227819118489,-0.720331451747907,0.903225806451613,1,0.926205854060739,5521,"tags=98%, list=79%, signal=21%","5709/5702/5062/5701/10213/5713/5700/5716/9491/5708/5695/5714/5717/5687/5682/5711/5684/5690/5704/5719/5705/5689/5683/5707/5693/5715/143471/5688/5718/5691/5685/9861/5694/6233/5692/5710/10197/568…
300,"R-HSA-211859","Biological oxidations",71,0.391828362843728,1.39268005188764,0.0552677029360967,0.432106503535075,0.400219573151904,926,"tags=25%, list=13%, signal=22%","92292/1543/1545/9915/1573/7358/55902/2686/4128/2952/4257/1595/79017/9/26873/8824/2937/64757",70,-0.333463157435148,-1.29650780718825,0.058180522543246,0.247107111046704,0.200451787917533,665,"tags=19%, list=9%, signal=17%","6…
301,"R-HSA-211945","Phase I - Functionalization of compounds",28,0.489063816658681,1.43768456556876,0.0570409982174688,0.432106503535075,0.400219573151904,447,"tags=25%, list=6%, signal=24%","1543/1545/9915/1573/55902/4128/1595",28,-0.4118652726389,-1.30036763737148,0.138028169014085,0.42140695632682,0.341842763968988,789,"tags=32%, list=11%, signal=29%","64757/670/9049/1573/4835/1595/9915/1545/1…
302,"R-HSA-212165","Epigenetic regulation of gene expression",100,-0.288419336243161,-1.14037281691711,0.196078431372549,0.68687230989957,0.636185154421204,2716,"tags=49%, list=39%, signal=31%","2968/79595/7403/4297/11176/54934/8726/11335/259282/4331/10284/26993/91272/23451/7270/902/5931/5441/23512/5928/23378/5929/9013/2146/1022/9031/29115/9533/8359/5434/9757/8819/1108/58508/51082/6996/51742/2297…
303,"R-HSA-2122947","NOTCH1 Intracellular Domain Regulates Transcription",29,-0.347225616227425,-1.05292398803552,0.392776523702032,0.878016003372829,0.813223562282928,1077,"tags=24%, list=15%, signal=21%","7311/1024/8454/9611/3066/9612/4851",29,0.311778582366406,0.892210840857233,0.633281972265023,0.978399396076566,0.79367164874472,1593,"tags=24%, list=23%, signal=19%","9612/8454/9794/51564/7311…
304,"R-HSA-2122948","Activated NOTCH1 Transmits Signal to the Nucleus",13,-0.447854045982922,-1.13176938876671,0.300865800865801,0.80784644589749,0.748232107372418,1133,"tags=31%, list=16%, signal=26%","6868/7311/409/4851",13,0.306012472950232,0.737138612393691,0.796296296296296,1,0.811193927477251,1968,"tags=46%, list=28%, signal=33%","408/23385/7311/5663/51107/4851",13,0.406067851336932,1.00644…
305,"R-HSA-212300","PRC2 methylates histones and DNA",10,0.285704625049563,0.650014265189668,0.872586872586873,1,0.926205854060739,1025,"tags=20%, list=15%, signal=17%","5252/1789",10,-0.691928032773873,-1.7482517581345,0.0182014938036399,0.0947960152397717,0.0768979519115437,353,"tags=80%, list=5%, signal=76%","8726/23512/2146/5252/1786/8359/1788/1789",10,-0.769600312637708,-1.81765760516556,0.0…
306,"R-HSA-2129379","Molecules associated with elastic fibres",10,0.346139251524959,0.78751070688571,0.722007722007722,1,0.926205854060739,1644,"tags=50%, list=23%, signal=38%","2202/7448/2192/3693/2335",10,-0.410807642901782,-1.03796225899239,0.396593673965937,0.771073482870937,0.625490126943638,550,"tags=20%, list=8%, signal=18%","3688/2202",10,-0.438843686507155,-1.03646990672953,0.39756592292…
307,"R-HSA-2132295","MHC class II antigen presentation",85,-0.259487079060544,-1.00260735227397,0.427536231884058,0.898938109561571,0.832601739514222,396,"tags=9%, list=6%, signal=9%","1509/1075/10381/6712/1512/1508/10437/147700",85,-0.343933538718892,-1.37349276934917,0.0293573108387409,0.140208567532742,0.113736338562844,922,"tags=34%, list=13%, signal=30%","10383/81027/11258/9371/8655/7846/100…
308,"R-HSA-2142753","Arachidonic acid metabolism",16,0.595141474069532,1.53563320818727,0.0572519083969466,0.432106503535075,0.400219573151904,618,"tags=31%, list=9%, signal=29%","1543/1545/1573/145482/873",16,-0.549621077433211,-1.54586088653128,0.065,0.268273354465784,0.217621716046596,545,"tags=25%, list=8%, signal=23%","1573/2053/1545/1543",16,-0.551146230345617,-1.49245086494933,0.0513347022…
309,"R-HSA-2142845","Hyaluronan metabolism",10,0.34778824743135,0.791262381756943,0.718146718146718,1,0.926205854060739,671,"tags=30%, list=10%, signal=27%","10057/6548/960",10,0.501397695763603,1.13235741132906,0.313028764805415,0.678523744427556,0.550414341128759,581,"tags=40%, list=8%, signal=37%","960/2990/3074/11261",10,-0.454539907526224,-1.07354155942921,0.365111561866126,0.657942331299842…
310,"R-HSA-2151201","Transcriptional activation of mitochondrial biogenesis",35,-0.229201605990852,-0.719096645472327,0.897619047619048,1,0.926205854060739,783,"tags=20%, list=11%, signal=18%","200186/7019/85441/9611/5442/2747/64216",35,0.422895579755579,1.26226587033897,0.152923538230885,0.44003748125937,0.356955732659986,1000,"tags=26%, list=14%, signal=22%","2747/4209/200186/64784/3418/23373/6…
311,"R-HSA-216083","Integrin cell surface interactions",21,-0.314456056261022,-0.895391280902241,0.588607594936709,1,0.926205854060739,366,"tags=19%, list=5%, signal=18%","682/961/3688/3673",21,0.365433523272558,0.983173754209763,0.488745980707395,0.857540585052153,0.695631715159595,796,"tags=24%, list=11%, signal=21%","960/1281/961/375790/3682",21,0.283533832272995,0.802901777286112,0.7346938775…
312,"R-HSA-2172127","DAP12 interactions",18,0.271523147096644,0.728009418735771,0.855513307984791,1,0.926205854060739,886,"tags=28%, list=13%, signal=24%","6850/4893/3265/5290/3845",19,0.533805243123347,1.41136990876653,0.0818330605564648,0.296194505347456,0.240271184089984,667,"tags=26%, list=9%, signal=24%","10451/6850/3133/6464/5295",18,0.466791852661822,1.27366110743126,0.192236598890943,0.42…
313,"R-HSA-2173782","Binding and Uptake of Ligands by Scavenger Receptors",18,-0.45056521595638,-1.23177180617738,0.218487394957983,0.696785930867192,0.645367208196355,1230,"tags=39%, list=17%, signal=32%","7184/2512/10808/3043/949/3039/348",18,0.489991869602399,1.27637973118953,0.152317880794702,0.439393184949128,0.356433083405621,1442,"tags=44%, list=20%, signal=35%","335/1281/2495/811/949/1052…
314,"R-HSA-2173788","Downregulation of TGF-beta receptor signaling",18,0.526521706540877,1.41171301831647,0.091254752851711,0.505815569972196,0.468489341983318,310,"tags=17%, list=4%, signal=16%","25805/23327/57154",18,-0.192671691585022,-0.554295960904581,0.977386934673367,1,0.811193927477251,1834,"tags=39%, list=26%, signal=29%","23327/7040/5501/5499/51377/57154/9110",18,0.352216795079426,0.961…
315,"R-HSA-2173789","TGF-beta receptor signaling activates SMADs",27,0.343171983948537,0.998619108301167,0.467625899280576,0.929588509123497,0.860990319017778,310,"tags=11%, list=4%, signal=11%","25805/23327/57154",27,-0.191286818405746,-0.598673022899648,0.971988795518207,1,0.811193927477251,1834,"tags=37%, list=26%, signal=27%","23327/7040/5501/5499/867/4738/51377/57154/9110/3688",27,0.25552467…
316,"R-HSA-2173791","TGF-beta receptor signaling in EMT (epithelial to mesenchymal transition)",11,0.400986420487036,0.931349626734311,0.53639846743295,0.971741032370954,0.900032232813004,1186,"tags=36%, list=17%, signal=30%","57154/57530/5590/387",11,-0.358643702552317,-0.92049923822123,0.54950495049505,0.925280826616361,0.750582187762323,844,"tags=55%, list=12%, signal=48%","5590/387/23370/7040…
317,"R-HSA-2173793","Transcriptional activity of SMAD2/SMAD3:SMAD4 heterotrimer",34,-0.370746753458346,-1.1556850069857,0.253554502369668,0.739122807017544,0.684579870729455,2019,"tags=41%, list=29%, signal=29%","3726/7027/4904/22938/1874/5933/904/7311/1024/9611/4089/6772/25937/9612",34,0.300971639418829,0.891213194004303,0.635820895522388,0.979691901936103,0.794720121649205,1593,"tags=29%, list=…
318,"R-HSA-2173795","Downregulation of SMAD2/3:SMAD4 transcriptional activity",20,-0.41672319395814,-1.16838421195204,0.254736842105263,0.739122807017544,0.684579870729455,699,"tags=30%, list=10%, signal=27%","7311/9611/4089/6772/25937/9612",20,0.429154640397109,1.1479362468849,0.297427652733119,0.662164851636015,0.53714410663601,1307,"tags=35%, list=19%, signal=29%","9612/6772/4089/4087/25937/51…
319,"R-HSA-2173796","SMAD2/SMAD3:SMAD4 heterotrimer regulates transcription",23,-0.515365476822518,-1.49720947172115,0.0559139784946237,0.432106503535075,0.400219573151904,2546,"tags=57%, list=36%, signal=36%","8812/1025/4087/3726/7027/4904/1874/5933/904/7311/1024/4089/25937",23,0.273291135133943,0.747981919695538,0.820063694267516,1,0.811193927477251,1593,"tags=30%, list=23%, signal=24%","4089/4…
320,"R-HSA-2187338","Visual phototransduction",27,0.331362635780541,0.964254296228073,0.514388489208633,0.970332409057899,0.898727557654286,753,"tags=22%, list=11%, signal=20%","10681/2239/55937/54884/338/5578",27,0.565110441101031,1.58648504588786,0.018439986688626,0.0956055165703088,0.0775546144751602,493,"tags=30%, list=7%, signal=28%","1645/157506/6382/10082/335/5950/375790/6385",27,0.4141464…
321,"R-HSA-2219528","PI3K/AKT Signaling in Cancer",38,-0.313909179945106,-1.01461431831648,0.440281030444965,0.906600186346352,0.839698399886549,129,"tags=18%, list=2%, signal=18%","1027/84335/1026/6714/374/3667/2264",39,0.350442201535501,1.06969831322606,0.349557522123894,0.723634366842809,0.587007804096732,976,"tags=18%, list=14%, signal=16%","3667/1027/2549/5295/1026/84335/2309",39,0.261711902…
322,"R-HSA-2219530","Constitutive Signaling by Aberrant PI3K in Cancer",19,-0.478518188427306,-1.32741786644397,0.142557651991614,0.620449780827139,0.574664219152799,129,"tags=21%, list=2%, signal=21%","6714/374/3667/2264",20,0.371331529534745,0.993266487739031,0.464630225080386,0.844988166199159,0.685449269210895,667,"tags=15%, list=9%, signal=14%","3667/2549/5295",20,0.29010138698447,0.81050357…
323,"R-HSA-2299718","Condensation of Prophase Chromosomes",12,-0.531583415067757,-1.31465672032246,0.165254237288136,0.637790030714577,0.590724860109419,1806,"tags=83%, list=26%, signal=62%","5925/29781/10051/10592/8359/6418/5347/23133/54892/891",12,-0.853249621610941,-2.2633040892326,8.86493885747138e-06,0.00022674543610999,0.000183934520855605,681,"tags=83%, list=10%, signal=75%","29781/54892/1…
324,"R-HSA-2404192","Signaling by Type 1 Insulin-like Growth Factor 1 Receptor (IGF1R)",22,-0.417975869417493,-1.20840628657984,0.226694915254237,0.696785930867192,0.645367208196355,283,"tags=14%, list=4%, signal=13%","3480/3667/2264",23,0.505785575515773,1.3843056619571,0.0923566878980892,0.319722222222222,0.259356725146199,726,"tags=30%, list=10%, signal=27%","3667/3480/117145/2549/6464/5295/52…
325,"R-HSA-2408522","Selenoamino acid metabolism",101,-0.308588332567103,-1.22397908154043,0.113300492610837,0.537943247974596,0.498246185426519,3328,"tags=81%, list=47%, signal=43%","9045/6133/6202/6233/6188/9349/6210/6207/6224/6165/6229/6122/6191/6164/6142/6135/6222/6136/6208/6201/6189/6158/6138/6154/6175/22928/6157/6156/6228/6168/3921/6128/6235/23521/6217/6144/4736/6132/6231/6187/6125/1615/613…
326,"R-HSA-2408557","Selenocysteine synthesis",83,-0.262191970331268,-1.0171469739346,0.395294117647059,0.878516327227216,0.813686965165787,3328,"tags=84%, list=47%, signal=45%","9045/6133/6202/6233/6188/9349/6210/6207/6224/6165/6229/6122/6191/6164/6142/6135/6222/6136/6208/6201/6189/6158/6138/6154/6175/22928/6157/6156/6228/6168/3921/6128/6235/23521/6217/6144/4736/6132/6231/6187/6125/6130/6124/620…
327,"R-HSA-2424491","DAP12 signaling",17,0.392448367118539,1.0333741389291,0.416349809885932,0.890485715388276,0.824773082550087,886,"tags=29%, list=13%, signal=26%","6850/4893/3265/5290/3845",18,0.559919632446476,1.45853454778686,0.0711920529801325,0.280355620509073,0.227422776891077,667,"tags=28%, list=9%, signal=25%","10451/6850/3133/6464/5295",17,0.424121738875446,1.1296791809991,0.2840909090…
328,"R-HSA-2426168","Activation of gene expression by SREBF (SREBP)",30,0.73804386235423,2.19355804657776,4.30360278675119e-06,0.000380372277075162,0.000352303029749429,553,"tags=47%, list=8%, signal=43%","79071/6319/31/4047/2194/3422/1717/3157/7108/6713/1595/4598/4597/6720",30,-0.349082704760165,-1.12534097967247,0.271428571428571,0.62233921457029,0.504837791690381,1555,"tags=30%, list=22%, sign…
329,"R-HSA-2428924","IGF1R signaling cascade",22,-0.417975869417493,-1.20840628657984,0.226694915254237,0.696785930867192,0.645367208196355,283,"tags=14%, list=4%, signal=13%","3480/3667/2264",23,0.505785575515773,1.3843056619571,0.0923566878980892,0.319722222222222,0.259356725146199,726,"tags=30%, list=10%, signal=27%","3667/3480/117145/2549/6464/5295/5289",23,0.321549078880435,0.936612231889291…
330,"R-HSA-2428928","IRS-related events triggered by IGF1R",21,-0.429421869053977,-1.22274826553352,0.208860759493671,0.692123599895806,0.641048929957089,283,"tags=14%, list=4%, signal=14%","3480/3667/2264",22,0.478242612708234,1.30218557791971,0.142172523961661,0.431769327387526,0.350248656447698,726,"tags=27%, list=10%, signal=25%","3667/3480/117145/2549/5295/5289",22,0.304986943577692,0.878302…
331,"R-HSA-2454202","Fc epsilon receptor (FCERI) signaling",92,0.287100659329561,1.05600837699137,0.352348993288591,0.865360010888798,0.80150150795527,2624,"tags=52%, list=37%, signal=33%","3708/5058/5530/6850/4893/3265/5290/3845/3710/4792/9846/23118/5706/7410/5879/4790/5709/5295/23291/5601/5702/3551/5062/8517/5701/10213/5713/5700/5716/9491/5970/5708/5595/5695/5714/5170/5717/5687/5682/5711/5684/5…
332,"R-HSA-2465910","MASTL Facilitates Mitotic Progression",10,0.509754634015557,1.15975645756231,0.28957528957529,0.798654831853982,0.739718780637053,17,"tags=10%, list=0%, signal=10%","10776",10,-0.681099027159137,-1.72089077952389,0.0234786200822821,0.116482291873736,0.0944897278266072,721,"tags=50%, list=10%, signal=45%","5519/891/84930/983/10776",10,-0.747374571225024,-1.76516439895733,0.001…
333,"R-HSA-2467813","Separation of Sister Chromatids",154,-0.134375045507747,-0.570524908832327,1,1,0.926205854060739,1797,"tags=19%, list=26%, signal=15%","348235/79023/220134/3619/10197/3796/332/84617/5347/11065/57082/64946/9212/1058/5686/25909/7311/23198/11130/5721/991/147841/54908/6249/1063/5720/27338/996/5519/10381",154,-0.490480091359291,-2.16892840454628,1.93852361760549e-09,1.394525427414…
334,"R-HSA-2470946","Cohesin Loading onto Chromatin",10,0.436072738855165,0.99212079911907,0.494208494208494,0.948966131907308,0.878937986677925,2274,"tags=50%, list=32%, signal=34%","10735/23047/9126/8243/23244",10,-0.552307603559277,-1.39548145647846,0.119221411192214,0.381100944812856,0.309146772188032,1111,"tags=60%, list=16%, signal=51%","23244/23063/23047/9126/8243/10274",10,-0.502196824271…
335,"R-HSA-2500257","Resolution of Sister Chromatid Cohesion",102,-0.155451323036278,-0.615431068759681,0.997518610421836,1,0.926205854060739,2612,"tags=38%, list=37%, signal=24%","5525/25936/7280/701/113130/79980/348995/79902/5903/54820/23279/5905/57551/55143/10726/1060/9133/348235/79023/220134/3619/3796/332/84617/5347/57082/64946/9212/1058/25909/11130/991/147841/54908/6249/1063/891/5519/10381",…
336,"R-HSA-2514853","Condensation of Prometaphase Chromosomes",11,-0.452235189563613,-1.09482634412387,0.34375,0.861480787253983,0.797908548315494,2873,"tags=91%, list=41%, signal=54%","1459/1457/1460/64151/10051/10592/9918/9133/23397/891",11,-0.795489965748887,-2.04171410866379,0.00038481096295689,0.00486722437761956,0.00394826285879423,846,"tags=73%, list=12%, signal=64%","23397/64151/10592/100…
337,"R-HSA-2514856","The phototransduction cascade",10,0.594022505080094,1.35147655407671,0.148648648648649,0.632245047688922,0.58558906437039,5,"tags=10%, list=0%, signal=10%","10681",10,-0.554333076036917,-1.40059909249313,0.116788321167883,0.379500412142064,0.307848429804756,1330,"tags=50%, list=19%, signal=41%","4836/79823/9397/2342/10681",10,-0.599326352497372,-1.41550111753373,0.10953346855…
338,"R-HSA-2514859","Inactivation, recovery and regulation of the phototransduction cascade",10,0.594022505080094,1.35147655407671,0.148648648648649,0.632245047688922,0.58558906437039,5,"tags=10%, list=0%, signal=10%","10681",10,-0.554333076036917,-1.40059909249313,0.116788321167883,0.379500412142064,0.307848429804756,1330,"tags=50%, list=19%, signal=41%","4836/79823/9397/2342/10681",10,-0.599326…
339,"R-HSA-2555396","Mitotic Metaphase and Anaphase",198,-0.1162564587684,-0.507445666895205,1,1,0.926205854060739,1970,"tags=21%, list=28%, signal=15%","129401/10726/1060/9133/6683/3837/348235/79023/220134/3842/3619/10197/3796/332/84617/5347/11065/57082/64946/9212/1058/4000/5686/25909/25978/7311/23198/11130/5721/991/147841/54908/6249/1063/5720/27338/996/891/5519/10381/9883",198,-0.45600557521678…
340,"R-HSA-2559580","Oxidative Stress Induced Senescence",40,0.258630947240638,0.817778491024064,0.769097222222222,1,0.926205854060739,178,"tags=5%, list=3%, signal=5%","1021/23466",40,0.273134002372679,0.840737925656157,0.731386861313869,1,0.811193927477251,1071,"tags=20%, list=15%, signal=17%","27327/5608/4194/7295/9448/23112/9261/50488",40,-0.275637532877259,-0.931376095101235,0.57549234135667…
341,"R-HSA-2559582","Senescence-Associated Secretory Phenotype (SASP)",31,-0.235346740563161,-0.720849199385863,0.882086167800454,1,0.926205854060739,1077,"tags=23%, list=15%, signal=19%","7311/1027/1051/27338/996/1026/6197",31,-0.418213869974655,-1.35473619913122,0.0798816568047337,0.293750118154149,0.23828831204237,720,"tags=19%, list=10%, signal=17%","27338/1017/11065/890/8359/1021",31,-0.4336…
342,"R-HSA-2559583","Cellular Senescence",89,0.181197046214949,0.666625881376208,0.986622073578595,1,0.926205854060739,987,"tags=11%, list=14%, signal=10%","1021/23466/9134/472/1017/3008/3006/6195/25842/51529",89,-0.292416444972198,-1.17517769605675,0.123893805309735,0.391763104152485,0.317795851098133,885,"tags=21%, list=13%, signal=19%","4343/3005/25913/472/27338/26277/3007/7014/5599/1017/5925/…
343,"R-HSA-2559584","Formation of Senescence-Associated Heterochromatin Foci (SAHF)",12,0.433042696296129,1.02633886042293,0.454716981132075,0.915008426130919,0.847486160797361,1421,"tags=33%, list=20%, signal=27%","3008/3006/25842/3005",12,-0.547231666385305,-1.45157013483233,0.0920398009950249,0.319722222222222,0.259356725146199,1808,"tags=83%, list=26%, signal=62%","3009/23523/3008/7290/57634/…
344,"R-HSA-2559585","Oncogene Induced Senescence",17,0.423143616991005,1.11419923609811,0.307984790874525,0.815379089204675,0.755208885700084,44,"tags=6%, list=1%, signal=6%","1021",17,-0.283174270274879,-0.800938427572189,0.751269035532995,1,0.811193927477251,1052,"tags=29%, list=15%, signal=25%","1871/4343/5925/3397/1021",17,-0.555281207332593,-1.51562657617962,0.0402827881843646,0.157171149831…
345,"R-HSA-2559586","DNA Damage/Telomere Stress Induced Senescence",27,0.362926491695352,1.05610407162501,0.383093525179856,0.876143790849673,0.811489508083935,928,"tags=22%, list=13%, signal=19%","9134/472/1017/3008/3006/25842",27,-0.531540939831892,-1.66357109128708,0.00793611561894034,0.049690490069459,0.0403086237977138,1312,"tags=56%, list=19%, signal=45%","7290/57634/4001/3005/25913/472/262…
346,"R-HSA-2564830","Cytosolic iron-sulfur cluster assembly",12,0.25854231079828,0.612761796712904,0.932075471698113,1,0.926205854060739,1439,"tags=17%, list=20%, signal=13%","27158/83990",12,-0.52450826400526,-1.3912947262937,0.124378109452736,0.391845178861363,0.317862429603575,2279,"tags=58%, list=32%, signal=40%","10101/51647/5424/9391/83990/27158/64210",12,-0.31174436897178,-0.77798025739753…
347,"R-HSA-2565942","Regulation of PLK1 Activity at G2/M Transition",62,0.17323131026125,0.600249250405393,0.994854202401372,1,0.926205854060739,1956,"tags=27%, list=28%, signal=20%","1069/5577/7277/55755/10142/1778/10540/203068/7846/7840/1781/10382/8481/10133/1639/23291/4218",62,-0.499684316618877,-1.91301294971222,0.000159828539857328,0.00232864113133905,0.00188897954501599,1504,"tags=48%, list…
348,"R-HSA-2644602","Signaling by NOTCH1 PEST Domain Mutants in Cancer",32,-0.400619552287709,-1.22388877601747,0.184579439252336,0.658639054971846,0.610035348427957,1133,"tags=25%, list=16%, signal=21%","6868/7311/1024/8454/9611/3066/9612/4851",32,0.375583111223901,1.10379357562637,0.311377245508982,0.677495670285139,0.549580373627434,2756,"tags=56%, list=39%, signal=34%","9612/23385/8454/9794/5…
349,"R-HSA-2644603","Signaling by NOTCH1 in Cancer",32,-0.400619552287709,-1.22388877601747,0.184579439252336,0.658639054971846,0.610035348427957,1133,"tags=25%, list=16%, signal=21%","6868/7311/1024/8454/9611/3066/9612/4851",32,0.375583111223901,1.10379357562637,0.311377245508982,0.677495670285139,0.549580373627434,2756,"tags=56%, list=39%, signal=34%","9612/23385/8454/9794/51564/7311/83933/5663…
350,"R-HSA-2644606","Constitutive Signaling by NOTCH1 PEST Domain Mutants",32,-0.400619552287709,-1.22388877601747,0.184579439252336,0.658639054971846,0.610035348427957,1133,"tags=25%, list=16%, signal=21%","6868/7311/1024/8454/9611/3066/9612/4851",32,0.375583111223901,1.10379357562637,0.311377245508982,0.677495670285139,0.549580373627434,2756,"tags=56%, list=39%, signal=34%","9612/23385/8454/979…
351,"R-HSA-264876","Insulin processing",15,0.794208214678868,2.0142942236373,0.000206190529959174,0.0103005616923083,0.00954044053952974,1290,"tags=80%, list=18%, signal=65%","4644/5873/3798/3800/55763/10640/11336/149371/23265/55770/60412/54536",16,-0.510151442165661,-1.4348488313701,0.0975,0.333004451038576,0.270131188505388,1584,"tags=56%, list=23%, signal=44%","149371/23265/55770/10640/3800/54…
352,"R-HSA-2672351","Stimuli-sensing channels",19,0.335982644798008,0.910113044657423,0.577142857142857,1,0.926205854060739,1176,"tags=32%, list=17%, signal=26%","54822/23327/5894/54795/11059/55129",19,0.436600398085653,1.1543623296169,0.286415711947627,0.643875946194763,0.522308257601861,1409,"tags=42%, list=20%, signal=34%","1184/444/80727/11059/6717/1186/7311/65268",19,0.324077325969835,0.8887…
353,"R-HSA-2682334","EPH-Ephrin signaling",54,0.363959111639306,1.22683080821582,0.164128595600677,0.637790030714577,0.590724860109419,1848,"tags=35%, list=26%, signal=26%","1948/5058/4637/6386/3265/4627/10552/6093/102/387/8997/8874/1759/7410/1072/998/5879/8440/5747",55,0.273689309153832,0.884037636903833,0.656862745098039,0.987009163978907,0.800655840184088,1392,"tags=18%, list=20%, signal=15%",…
354,"R-HSA-2730905","Role of LAT2/NTAL/LAB on calcium mobilization",10,0.41338676531081,0.940507331465236,0.540540540540541,0.975009546438118,0.903059549676091,1810,"tags=40%, list=26%, signal=30%","6850/5290/9846/5295",10,0.622239779908471,1.40526738027795,0.089678510998308,0.316667195750399,0.256878506223974,667,"tags=30%, list=9%, signal=27%","6850/6464/5295",10,0.559564908674531,1.29613242852…
355,"R-HSA-2871796","FCERI mediated MAPK activation",19,0.441877574061211,1.19696225540596,0.220952380952381,0.696785930867192,0.645367208196355,886,"tags=26%, list=13%, signal=23%","5058/6850/4893/3265/3845",20,0.415473155304504,1.11133994529421,0.327974276527331,0.692270101620159,0.561565302608332,544,"tags=15%, list=8%, signal=14%","10451/6850/6464",19,0.297924626148937,0.81700541206389,0.6873…
356,"R-HSA-2871809","FCERI mediated Ca+2 mobilization",14,0.529532300501992,1.32015240469934,0.162616822429907,0.637790030714577,0.590724860109419,416,"tags=21%, list=6%, signal=20%","3708/5530/6850",15,0.508766976266403,1.26883656364186,0.181818181818182,0.48689776598907,0.394968511072573,544,"tags=33%, list=8%, signal=31%","10451/5534/6850/3709/6464",14,0.521633416336258,1.33572825294407,0.1574…
357,"R-HSA-2871837","FCERI mediated NF-kB activation",61,-0.189956958393113,-0.683072916275217,0.969267139479905,1,0.926205854060739,5708,"tags=100%, list=81%, signal=19%","23118/5706/4790/5709/23291/5702/3551/8517/5701/10213/5713/5700/5716/9491/5970/5708/5695/5714/5170/5717/5687/5682/5711/5684/5690/6500/5704/10454/997/5719/5705/5689/5683/5707/5693/5715/6885/143471/5688/7189/5718/5691/5685/9861/8…
358,"R-HSA-2894858","Signaling by NOTCH1 HD+PEST Domain Mutants in Cancer",32,-0.400619552287709,-1.22388877601747,0.184579439252336,0.658639054971846,0.610035348427957,1133,"tags=25%, list=16%, signal=21%","6868/7311/1024/8454/9611/3066/9612/4851",32,0.375583111223901,1.10379357562637,0.311377245508982,0.677495670285139,0.549580373627434,2756,"tags=56%, list=39%, signal=34%","9612/23385/8454/979…
359,"R-HSA-2894862","Constitutive Signaling by NOTCH1 HD+PEST Domain Mutants",32,-0.400619552287709,-1.22388877601747,0.184579439252336,0.658639054971846,0.610035348427957,1133,"tags=25%, list=16%, signal=21%","6868/7311/1024/8454/9611/3066/9612/4851",32,0.375583111223901,1.10379357562637,0.311377245508982,0.677495670285139,0.549580373627434,2756,"tags=56%, list=39%, signal=34%","9612/23385/8454/…
360,"R-HSA-2980736","Peptide hormone metabolism",26,0.604675803105397,1.75563450220439,0.00540925941089281,0.117268661568223,0.108614920842356,1290,"tags=62%, list=18%, signal=50%","4644/5873/3798/4311/3800/10159/55763/1522/10640/11336/149371/23265/55770/1499/60412/54536",27,-0.279872422328486,-0.875920622749031,0.675070028011205,0.99841469251017,0.809907935668316,576,"tags=22%, list=8%, signal=2…
361,"R-HSA-2980766","Nuclear Envelope Breakdown",46,0.17502248638101,0.570572434533175,0.991364421416235,1,0.926205854060739,795,"tags=9%, list=11%, signal=8%","2010/11097/5578/64900",46,-0.417348203936662,-1.50178212131386,0.0274443990684248,0.132169469990615,0.107215071454273,333,"tags=24%, list=5%, signal=23%","64900/4001/23511/9972/5347/11097/7443/891/9133/983/2010",46,-0.501445123017329,-1.7…
362,"R-HSA-2990846","SUMOylation",129,0.17797217649844,0.693290306154032,0.992,1,0.926205854060739,650,"tags=9%, list=9%, signal=8%","2099/367/2908/1069/11097/7376/10735/1487/7690/165918/23468",129,-0.294486542386281,-1.27296441569814,0.0581807359632118,0.247107111046704,0.200451787917533,2012,"tags=39%, list=29%, signal=28%","1655/53371/672/57122/55746/54780/7508/84733/6117/9688/7518/23165/23512…
363,"R-HSA-2995383","Initiation of Nuclear Envelope (NE) Reformation",19,0.322419088026324,0.873371950612869,0.655238095238095,1,0.926205854060739,1133,"tags=16%, list=16%, signal=13%","2010/3930/22933",19,-0.675399314872717,-1.96747544177348,0.00117245125241874,0.0120490302815533,0.00977410019638551,310,"tags=32%, list=4%, signal=30%","7443/3930/891/9133/983/2010",19,-0.591441889954093,-1.657037…
364,"R-HSA-2995410","Nuclear Envelope (NE) Reassembly",67,-0.0982812960288051,-0.363018179724788,1,1,0.926205854060739,251,"tags=30%, list=4%, signal=29%","348995/79902/55706/7341/23279/9631/5905/129401/9133/6683/3837/79023/3842/84617/4000/25909/25978/891/10381/9883",67,-0.341110499130086,-1.31308215275353,0.0737863619331102,0.285953207356935,0.231963505350589,310,"tags=12%, list=4%, signal=12%",…
365,"R-HSA-3000157","Laminin interactions",10,-0.542502174884876,-1.28993553582316,0.195876288659794,0.68687230989957,0.636185154421204,240,"tags=30%, list=3%, signal=29%","3688/3912/3673",10,-0.68865717713458,-1.73998748952397,0.0198386035412049,0.101485478559675,0.0823244039347308,689,"tags=50%, list=10%, signal=45%","3911/3691/3688/3675/3912",10,-0.34052675416669,-0.804262984706976,0.707910750…
366,"R-HSA-3000170","Syndecan interactions",17,-0.36368096890355,-0.988309044029886,0.46218487394958,0.925174948027992,0.856902452893866,661,"tags=24%, list=9%, signal=21%","6385/7040/3688/3673",17,0.408990450044981,1.05976380997072,0.391447368421053,0.76625156641604,0.621578617596623,493,"tags=18%, list=7%, signal=16%","6382/1281/6385",17,0.351226541100886,0.935517505770953,0.543560606060606,0.8…
367,"R-HSA-3000171","Non-integrin membrane-ECM interactions",25,-0.410184965707846,-1.20726050557443,0.229580573951435,0.699703128568166,0.64806913378445,360,"tags=24%, list=5%, signal=23%","6385/7040/3688/3912/1756/3673",25,0.317347860083306,0.886798961423989,0.61741835147745,0.972578587736332,0.788949844366113,493,"tags=16%, list=7%, signal=15%","6382/1281/375790/6385",25,0.268599405816291,0.79…
368,"R-HSA-3000178","ECM proteoglycans",21,-0.45291546039136,-1.28964459785638,0.166666666666667,0.637790030714577,0.590724860109419,419,"tags=24%, list=6%, signal=22%","5802/7040/3688/3912/3673",21,0.303370097643039,0.816196377233371,0.731511254019293,1,0.811193927477251,436,"tags=14%, list=6%, signal=13%","5802/1281/375790",21,0.288971883437516,0.818301071648849,0.714285714285714,0.898794678599…
369,"R-HSA-3108214","SUMOylation of DNA damage response and repair proteins",67,0.148093049250734,0.519101166926844,0.998272884283247,1,0.926205854060739,858,"tags=9%, list=12%, signal=8%","1069/11097/10735/165918/7508/142",67,-0.338425729602225,-1.30274731122775,0.0782245580860174,0.291380150022673,0.236365808285803,2000,"tags=42%, list=28%, signal=30%","53371/672/57122/55746/54780/7508/84733/61…
370,"R-HSA-3108232","SUMO E3 ligases SUMOylate target proteins",126,0.180936924035298,0.702618605159467,0.99194847020934,1,0.926205854060739,650,"tags=9%, list=9%, signal=8%","2099/367/2908/1069/11097/7376/10735/1487/7690/165918/23468",126,-0.302635799397935,-1.29923089683752,0.0510201171965433,0.221600584502722,0.179761048474017,2012,"tags=40%, list=29%, signal=29%","1655/53371/672/57122/55746/5…
371,"R-HSA-3214815","HDACs deacetylate histones",29,-0.474872456423163,-1.43999917419056,0.0632054176072235,0.45107468838944,0.417788017004923,2313,"tags=66%, list=33%, signal=44%","10284/23186/23028/5931/5928/10362/8359/8819/1108/51742/25855/57459/9219/9611/53615/57504/3066/54815/9612",29,-0.145869608520567,-0.467841147351012,1,1,0.811193927477251,1315,"tags=17%, list=19%, signal=14%","6907/5926…
372,"R-HSA-3214841","PKMTs methylate histone lysines",30,-0.261290634134649,-0.798236505186414,0.775784753363229,1,0.926205854060739,2163,"tags=43%, list=31%, signal=30%","5931/23512/5928/5929/2146/56950/8359/9757/9869/58508/55870/64324/55729",30,-0.420639724450136,-1.35601997219283,0.0942857142857143,0.32491873396065,0.263572103912476,1692,"tags=40%, list=24%, signal=31%","8726/23512/2146/56950/…
373,"R-HSA-3214842","HDMs demethylate histones",17,-0.444212556243046,-1.2071549636766,0.233193277310924,0.706963260238132,0.654793510238424,2395,"tags=65%, list=34%, signal=43%","221656/23028/51780/8359/22992/55818/23210/23133/10765/84864/23030",17,-0.271150632493011,-0.766930417136218,0.802030456852792,1,0.811193927477251,553,"tags=35%, list=8%, signal=33%","5253/221656/23028/84678/22992/8359",…
374,"R-HSA-3214847","HATs acetylate histones",61,-0.206169296987088,-0.741371435564567,0.912529550827423,1,0.926205854060739,5595,"tags=100%, list=80%, signal=21%","1810/3054/112869/9643/26009/8520/10474/339287/10933/27097/10629/7862/284058/84148/117143/10524/23774/60/8295/8518/8089/55250/55140/55929/9913/10943/11091/9767/7994/8473/11143/55578/1387/55683/55689/2033/84289/56943/2648/80314/79595/54…
375,"R-HSA-3214858","RMTs methylate histone arginines",27,-0.310021950834562,-0.92853686402249,0.573991031390135,1,0.926205854060739,2171,"tags=48%, list=31%, signal=33%","6603/5931/6599/6597/86/57492/10196/10419/8359/3276/10498/79084/595",27,-0.425292536092945,-1.33104398055989,0.123249299719888,0.39079874373992,0.317013567787562,430,"tags=44%, list=6%, signal=42%","6187/6598/6597/6595/595/55193…
376,"R-HSA-3232118","SUMOylation of transcription factors",11,-0.478265711553764,-1.15784422040549,0.29375,0.799807464454976,0.740786355699676,2357,"tags=55%, list=34%, signal=36%","7341/8554/51588/6613/7158/7022",11,-0.413517603140925,-1.06133925111027,0.378712871287129,0.750718316495995,0.608978139587496,1210,"tags=27%, list=17%, signal=23%","51588/9112/6670",11,-0.295314224333357,-0.7148166858…
377,"R-HSA-3232142","SUMOylation of ubiquitinylation proteins",35,-0.303768733881439,-0.953043398580012,0.528571428571429,0.970829136185742,0.899187629227965,2590,"tags=51%, list=37%, signal=33%","7175/348995/79902/5903/8480/55706/7341/23279/8554/9631/8086/51588/129401/79023/10762/9972/5371/9883",35,-0.183817330218058,-0.61755452948739,0.964179104477612,1,0.811193927477251,2412,"tags=40%, list=34…
378,"R-HSA-3247509","Chromatin modifying enzymes",154,-0.281464628305696,-1.19503275922146,0.0974930362116992,0.515050534951579,0.477042820609268,2171,"tags=36%, list=31%, signal=25%","6603/5931/23512/5928/5929/6599/2146/6597/86/57492/64769/10196/10362/51780/10419/56950/6944/55257/8359/22992/6880/55818/3276/6881/10498/9757/8819/1108/79084/9869/58508/23210/23326/55870/23133/6883/54556/51742/10902/…
379,"R-HSA-3296482","Defects in vitamin and cofactor metabolism",17,0.419238252674166,1.1039158387744,0.317490494296578,0.830138755980861,0.768879375472173,1160,"tags=29%, list=16%, signal=25%","55788/31/5826/4594/3141",17,-0.274850676578598,-0.777395730559577,0.789340101522843,1,0.811193927477251,549,"tags=24%, list=8%, signal=22%","4594/25974/55788/5826",17,-0.290001905364243,-0.791553161008577…
380,"R-HSA-3299685","Detoxification of Reactive Oxygen Species",19,0.292122766117398,0.791304980186373,0.761904761904762,1,0.926205854060739,2375,"tags=47%, list=34%, signal=31%","7001/5052/2936/10587/475/25824/538/9973/54205",19,0.39494774738681,1.0442335915162,0.412438625204583,0.792515622054215,0.642883860041235,1172,"tags=37%, list=17%, signal=31%","7295/538/6648/6647/9973/475/5034",19,0.3717…
381,"R-HSA-3301854","Nuclear Pore Complex (NPC) Disassembly",32,-0.274804612589444,-0.839525377694271,0.710280373831776,1,0.926205854060739,2590,"tags=50%, list=37%, signal=32%","7175/348995/79902/5903/8480/55706/23279/9631/8086/129401/9133/79023/10762/9972/891/9883",32,-0.394155414645904,-1.29247312517248,0.131736526946108,0.406511374034772,0.329759558067441,312,"tags=50%, list=4%, signal=48%","…
382,"R-HSA-3371453","Regulation of HSF1-mediated heat shock response",64,-0.214667300288372,-0.784116138580096,0.852803738317757,1,0.926205854060739,2494,"tags=41%, list=35%, signal=26%","348995/79902/5903/8480/55706/23279/9631/545/8086/129401/3313/79023/51182/7531/10762/27000/22824/9972/91582/23411/3308/10808/10049/259217/9883/9531",64,-0.245489222352219,-0.947727526474773,0.602836879432624,0.97…
383,"R-HSA-3371497","HSP90 chaperone cycle for steroid hormone receptors (SHR) in the presence of ligand",44,0.26219439907198,0.84363332999559,0.726785714285714,1,0.926205854060739,2214,"tags=43%, list=31%, signal=30%","367/2908/3305/7277/3306/51143/1778/84790/10540/7846/1781/10382/1639/830/140735/832/829/10383/81027",44,-0.288297962144295,-1.02316144781228,0.389067524115756,0.763686900385547,0.6…
384,"R-HSA-3371511","HSF1 activation",11,0.34994374352501,0.812795541839457,0.699233716475096,1,0.926205854060739,1258,"tags=27%, list=18%, signal=22%","6118/6119/10013",11,-0.280474949777957,-0.719870377685179,0.831683168316832,1,0.811193927477251,2590,"tags=55%, list=37%, signal=35%","1915/3320/7415/6117/6119/6118",11,0.189817455790074,0.450073736573895,0.990291262135922,1,0.773697928574695,569…
385,"R-HSA-3371556","Cellular response to heat stress",81,-0.241436010331392,-0.926267753928477,0.59478672985782,1,0.926205854060739,1649,"tags=22%, list=23%, signal=17%","51182/1915/7531/10762/27000/22824/9972/91582/23411/2288/3308/84335/10808/10049/259217/9883/9531/26353",81,-0.194176135935528,-0.773735893793431,0.913419913419913,1,0.811193927477251,1195,"tags=32%, list=17%, signal=27%","53371/…
386,"R-HSA-3371568","Attenuation phase",11,0.408155694123766,0.948001313635364,0.522988505747126,0.970829136185742,0.899187629227965,772,"tags=18%, list=11%, signal=16%","3305/3306",11,-0.496222730986218,-1.27361122643508,0.183168316831683,0.48689776598907,0.394968511072573,1141,"tags=55%, list=16%, signal=46%","1387/3320/2033/3312/3305/3306",11,-0.243247697090666,-0.588788139348171,0.95071868583…
387,"R-HSA-3371571","HSF1-dependent transactivation",19,-0.349080351211953,-0.968355030654551,0.477987421383648,0.93598868118676,0.866918195849768,886,"tags=16%, list=13%, signal=14%","2288/84335/26353",19,-0.342555255458681,-0.997882345634904,0.439897698209719,0.831399426337252,0.674426165952848,1141,"tags=26%, list=16%, signal=22%","3312/818/26353/3305/3306",19,0.241897837234767,0.6633618870047…
388,"R-HSA-349425","Autodegradation of the E3 ubiquitin ligase COP1",44,0.174076555437186,0.560106488381997,0.992857142857143,1,0.926205854060739,2748,"tags=57%, list=39%, signal=35%","472/5706/5709/5702/5701/10213/5713/5700/5716/9491/5708/5695/5714/5717/5687/5682/5711/5684/5690/5704/5719/5705/5689/5683/5707",44,-0.207759105044174,-0.737331284384134,0.916398713826367,1,0.811193927477251,2749,"tag…
389,"R-HSA-350054","Notch-HLH transcription pathway",19,-0.453770823094229,-1.25876823998253,0.19916142557652,0.689266499962113,0.638402667272865,699,"tags=21%, list=10%, signal=19%","9611/3066/9612/4851",19,0.390566130950591,1.03264868921428,0.422258592471358,0.807341594575637,0.654910598919557,1337,"tags=26%, list=19%, signal=21%","9612/4854/9794/51564/83933",19,0.26975142796574,0.7397454161771…
390,"R-HSA-350562","Regulation of ornithine decarboxylase (ODC)",41,0.209690299452526,0.669531816150551,0.942708333333333,1,0.926205854060739,2748,"tags=61%, list=39%, signal=37%","1728/5706/5709/5702/5701/10213/5713/5700/5716/9491/5708/5695/5714/5717/5687/5682/5711/5684/5690/5704/5719/5705/5689/5683/5707",41,-0.202425896120206,-0.706265851362252,0.937106918238994,1,0.811193927477251,2749,"tags=5…
391,"R-HSA-351202","Metabolism of polyamines",44,0.242278903985399,0.779553488862939,0.826785714285714,1,0.926205854060739,2748,"tags=64%, list=39%, signal=39%","1728/6611/5706/5709/5702/5701/10213/5713/5700/5716/9491/5708/5695/5714/5717/5687/5682/79814/5711/5684/6723/5690/5704/5719/5705/5689/5683/5707",44,-0.137693629478788,-0.488670860675499,0.996784565916399,1,0.811193927477251,2749,"tags=50%,…
392,"R-HSA-352230","Amino acid transport across the plasma membrane",13,-0.353232542722819,-0.892651931038173,0.616883116883117,1,0.926205854060739,462,"tags=23%, list=7%, signal=22%","6542/6520/8140",13,0.576619771890546,1.38899141735079,0.106060606060606,0.356946659578239,0.289552962683157,1377,"tags=54%, list=20%, signal=43%","6542/8140/9057/6520/23657/124935/123096",13,-0.650419129865104,-1.6…
393,"R-HSA-354192","Integrin signaling",16,0.264167348203088,0.681626420093918,0.891221374045801,1,0.926205854060739,416,"tags=12%, list=6%, signal=12%","207/6850",16,0.497689715962649,1.27307819995263,0.176079734219269,0.476865350791479,0.386830276786357,1620,"tags=38%, list=23%, signal=29%","6850/6464/9564/5747/1398/2335",16,0.584285397077581,1.51785034918554,0.0524271844660194,0.19465706232383…
394,"R-HSA-3560782","Diseases associated with glycosaminoglycan metabolism",17,-0.633026779523105,-1.72026073622158,0.0158723724830541,0.202637288700324,0.187683843045236,868,"tags=41%, list=12%, signal=36%","3073/6385/9060/3074/2683/10082/1836",17,0.689120490010205,1.78562838311208,0.00478168198548297,0.0350555157024898,0.0284368214624432,961,"tags=47%, list=14%, signal=41%","6382/10082/2683/307…
395,"R-HSA-3700989","Transcriptional Regulation by TP53",267,-0.188424283041512,-0.855445784614346,0.942953020134228,1,0.926205854060739,1737,"tags=28%, list=25%, signal=22%","6829/6877/5434/6880/9656/5431/4436/332/672/7531/5436/51755/3276/1874/6881/10498/6790/5933/2963/4869/1020/904/1108/27166/7532/9212/11200/7295/6827/5433/1345/1329/6883/1353/1337/5432/5876/7311/6341/83860/57459/10128/6874/5371…
396,"R-HSA-372790","Signaling by GPCR",126,0.40061992637363,1.55569691133256,0.00605323972885282,0.122579985282195,0.113534299959048,1364,"tags=34%, list=19%, signal=28%","7852/10681/3708/57580/10276/57007/5058/5151/50865/26960/817/5567/207/55970/5580/5530/5577/4893/3265/64857/2778/5578/389/5290/6093/3845/6195/408/2147/718/9138/9459/23263/387/157/27237/1604/3710/8997/2767/5660/2768/8874",128,0.21…
397,"R-HSA-373076","Class A/1 (Rhodopsin-like receptors)",12,0.520286692112879,1.23311270515272,0.232075471698113,0.705435759209344,0.653378729843477,191,"tags=25%, list=3%, signal=24%","7852/57007/50865",12,0.41977342741131,0.990559022425654,0.473333333333333,0.845973084886128,0.686248229268824,1188,"tags=33%, list=17%, signal=28%","301/57007/351/5660",12,0.411438886270892,1.00186965781674,0.455…
398,"R-HSA-373752","Netrin-1 signaling",24,0.463221937426035,1.3164940131608,0.121818181818182,0.564391495601173,0.522742707207902,557,"tags=21%, list=8%, signal=19%","6300/6585/5058/22885/4756",24,-0.299501452500163,-0.910129123958405,0.589041095890411,0.958034694837032,0.777151926764322,1059,"tags=29%, list=15%, signal=25%","7204/3983/5335/4756/5599/5603/6585",24,0.43995267015999,1.295344286762…
399,"R-HSA-373753","Nephrin family interactions",14,0.392549752371145,0.978647570819808,0.463551401869159,0.926296627387241,0.857941358882782,1810,"tags=36%, list=26%, signal=27%","5290/4690/8826/8440/5295",14,0.158416677738233,0.385439722238764,0.998299319727891,1,0.811193927477251,2803,"tags=43%, list=40%, signal=26%","5295/5290/8976/81/8573/8826",14,-0.233925375658855,-0.603191220020844,0.9452…
400,"R-HSA-373755","Semaphorin interactions",31,0.570467639473193,1.70613470819342,0.00379596440677193,0.0981601805664717,0.0909165338763253,814,"tags=35%, list=12%, signal=32%","56896/5058/1808/55558/2064/4637/8829/2909/4627/389/6093",31,-0.39192612251367,-1.2695812924296,0.144970414201183,0.433815769636665,0.351908717973133,550,"tags=35%, list=8%, signal=33%","1072/387/5058/5361/7094/4627/5062/…
401,"R-HSA-373760","L1CAM interactions",63,0.298570620145427,1.03797396868068,0.388316151202749,0.876143790849673,0.811489508083935,1185,"tags=25%, list=17%, signal=21%","3897/5058/1808/9252/8829/6386/7277/4897/6195/7430/3915/27330/5604/8986/84790/288",63,-0.419479050116315,-1.60679213178638,0.00578280865782291,0.0398563638631986,0.0323312403371505,1504,"tags=33%, list=21%, signal=26%","10383/810…
402,"R-HSA-375165","NCAM signaling for neurite out-growth",23,0.386929581371819,1.08397121136581,0.337057728119181,0.853631483671142,0.790638477386766,886,"tags=30%, list=13%, signal=27%","9252/7903/4893/1298/3265/5786/3845",23,0.389861335733895,1.06702776939466,0.374203821656051,0.748513563730955,0.607189657532907,1816,"tags=39%, list=26%, signal=29%","2674/1281/375790/7903/5621/5747/1385/3845/6…
403,"R-HSA-375276","Peptide ligand-binding receptors",11,0.550041639850413,1.27755218079654,0.197318007662835,0.687025426680599,0.636326972080148,191,"tags=27%, list=3%, signal=27%","7852/57007/50865",11,0.43644870384026,1.01293322109082,0.438127090301003,0.829414935750748,0.672816359239941,1188,"tags=36%, list=17%, signal=30%","301/57007/351/5660",11,0.440686266357862,1.044905557979,0.4077669902…
404,"R-HSA-376176","Signaling by ROBO receptors",178,0.266837638603518,1.08114189734541,0.290769230769231,0.798654831853982,0.739718780637053,444,"tags=4%, list=6%, signal=4%","7852/9901/9495/6585/5058/5567/4440/8829",178,-0.306993647880351,-1.39358999159568,0.00729388321179969,0.0463826495954776,0.0376253236921566,2468,"tags=55%, list=35%, signal=37%","55110/6187/5217/9775/6133/11224/5717/5566/6…
405,"R-HSA-3769402","Deactivation of the beta-catenin transactivating complex",21,0.441105272493282,1.21959140338927,0.210227272727273,0.692123599895806,0.641048929957089,1502,"tags=33%, list=21%, signal=26%","207/331/1487/7534/7090/1499/208",21,0.312343479711766,0.840338644361636,0.69935691318328,1,0.811193927477251,1307,"tags=19%, list=19%, signal=16%","9580/90780/324/7311",21,0.322465607145137…
406,"R-HSA-3781860","Diseases associated with N-glycosylation of proteins",17,-0.486359501482099,-1.32168998398182,0.144957983193277,0.626153092816074,0.579946660104485,728,"tags=35%, list=10%, signal=32%","7841/79053/29929/440138/9526/2683",17,0.496231950344538,1.28582137374721,0.166118421052632,0.464083258814512,0.376461521394186,1631,"tags=47%, list=23%, signal=36%","2683/1798/7841/4758/85365/…
407,"R-HSA-3781865","Diseases of glycosylation",56,-0.449790123705558,-1.56864333643568,0.0109088016190426,0.169523930790538,0.157014057101584,868,"tags=32%, list=12%, signal=28%","3073/10585/79053/29929/6385/9060/2582/2584/10020/440138/2592/3074/9526/4851/2683/10082/4582/1836",56,0.489566147562364,1.58623054007386,0.0110160694336295,0.0633061487284092,0.0513535634204573,1035,"tags=30%, list=15%,…
408,"R-HSA-379716","Cytosolic tRNA aminoacylation",24,-0.242903938857867,-0.709416033963673,0.871681415929204,1,0.926205854060739,2295,"tags=46%, list=33%, signal=31%","6301/51520/4677/5917/9255/7965/9521/3035/5464/7407/3735",24,-0.319843681910944,-0.971945369851187,0.476712328767123,0.848061654421884,0.687942464193343,528,"tags=21%, list=8%, signal=19%","5859/5464/2193/2617/10056",24,-0.43774012…
409,"R-HSA-379724","tRNA Aminoacylation",42,-0.249153069386393,-0.819189029961724,0.744779582366589,1,0.926205854060739,2327,"tags=48%, list=33%, signal=32%","4141/10352/23395/6301/51520/4677/5917/10667/9255/7965/9521/3035/54938/5464/55157/7407/124454/79731/3735/51067",42,0.247472124723854,0.768982955832834,0.837916063675832,1,0.811193927477251,1883,"tags=38%, list=27%, signal=28%","4677/25973/27…
410,"R-HSA-379726","Mitochondrial tRNA aminoacylation",21,-0.293373377989599,-0.835359852260808,0.683544303797468,1,0.926205854060739,1095,"tags=29%, list=16%, signal=24%","54938/55157/124454/79731/3735/51067",21,0.342247604522964,0.920793634899147,0.572347266881029,0.942520098457151,0.764566580393702,1626,"tags=38%, list=23%, signal=29%","25973/27068/10352/80222/54938/57505/3735/124454",21,0.420…
411,"R-HSA-380259","Loss of Nlp from mitotic centrosomes",48,0.269391109359083,0.885380676004764,0.632478632478632,1,0.926205854060739,1863,"tags=29%, list=26%, signal=22%","1069/5577/7277/55755/10142/1778/10540/203068/7846/7840/1781/10382/8481/1639",48,-0.496970708481735,-1.79754553573609,0.00172091985364273,0.0162358914060884,0.013170456515799,1978,"tags=62%, list=28%, signal=45%","54930/55142/…
412,"R-HSA-380270","Recruitment of mitotic centrosome proteins and complexes",58,0.247989289107958,0.847708037403709,0.73469387755102,1,0.926205854060739,1907,"tags=31%, list=27%, signal=23%","1069/5577/7277/55755/10142/1778/114791/10540/85378/10426/203068/7846/7840/1781/10382/8481/1639/29922",58,-0.493089424853788,-1.8706330646873,0.000379745436006181,0.00485652218714571,0.00393958130687114,1693…
413,"R-HSA-380284","Loss of proteins required for interphase microtubule organization from the centrosome",48,0.269391109359083,0.885380676004764,0.632478632478632,1,0.926205854060739,1863,"tags=29%, list=26%, signal=22%","1069/5577/7277/55755/10142/1778/10540/203068/7846/7840/1781/10382/8481/1639",48,-0.496970708481735,-1.79754553573609,0.00172091985364273,0.0162358914060884,0.013170456515799,19…
414,"R-HSA-380287","Centrosome maturation",58,0.247989289107958,0.847708037403709,0.73469387755102,1,0.926205854060739,1907,"tags=31%, list=27%, signal=23%","1069/5577/7277/55755/10142/1778/114791/10540/85378/10426/203068/7846/7840/1781/10382/8481/1639/29922",58,-0.493089424853788,-1.8706330646873,0.000379745436006181,0.00485652218714571,0.00393958130687114,1693,"tags=60%, list=24%, signal=46%","…
415,"R-HSA-380320","Recruitment of NuMA to mitotic centrosomes",64,0.231482976329902,0.803450095131044,0.827526132404181,1,0.926205854060739,1907,"tags=31%, list=27%, signal=23%","1069/5577/7277/55755/10142/4926/1778/114791/84790/10540/85378/10426/203068/7846/7840/1781/10382/8481/1639/29922",64,-0.512953077608661,-1.98028958983048,6.09617167590264e-05,0.00111376088872444,0.000903476069594928,1544…
416,"R-HSA-380972","Energy dependent regulation of mTOR by LKB1-AMPK",21,0.633011782424326,1.75018476592928,0.00852918228887725,0.146269111192835,0.135475307055065,1897,"tags=62%, list=27%, signal=45%","81617/5562/5564/5571/5565/389541/5494/8649/7248/64121/10670/57521/2475",21,0.410955556935017,1.10564765407089,0.342443729903537,0.714044806374948,0.579228810878027,1837,"tags=43%, list=26%, signal…
417,"R-HSA-380994","ATF4 activates genes in response to endoplasmic reticulum stress",18,0.151644777662307,0.406590847302448,0.998098859315589,1,0.926205854060739,455,"tags=6%, list=6%, signal=5%","440",18,-0.477027516818323,-1.37235742125645,0.115577889447236,0.377926564641389,0.306571734269433,1355,"tags=56%, list=19%, signal=45%","5393/51010/56915/23404/118460/440/54512/23016/11340/51013",18,-…
418,"R-HSA-381038","XBP1(S) activates chaperone genes",33,0.215935880473379,0.658493476582988,0.953206239168111,1,0.926205854060739,1328,"tags=18%, list=19%, signal=15%","9820/64061/118/84447/7709/55062",33,0.461294255363266,1.36185892952204,0.0773809523809524,0.290634547887786,0.235760980361669,2261,"tags=52%, list=32%, signal=35%","1200/55062/6464/10525/37/3068/22872/7466/56005/64061/11015/5611…
419,"R-HSA-381042","PERK regulates gene expression",23,0.129096595123834,0.361660103896557,1,1,0.926205854060739,455,"tags=4%, list=6%, signal=4%","440",23,-0.477900048634003,-1.43753988334161,0.0695187165775401,0.278801542790065,0.22616211848259,1464,"tags=57%, list=21%, signal=45%","1968/8894/5393/51010/56915/23404/118460/440/54512/23016/11340/1965/51013",23,-0.366103504538103,-1.0752625748221,…
420,"R-HSA-381070","IRE1alpha activates chaperones",34,0.214803989739564,0.657807528341006,0.951724137931034,1,0.926205854060739,1328,"tags=18%, list=19%, signal=14%","9820/64061/118/84447/7709/55062",34,0.468967648569317,1.38866956625283,0.0686567164179104,0.278253100693715,0.225717225584457,2261,"tags=53%, list=32%, signal=36%","1200/55062/6464/10525/37/3068/22872/7466/3309/56005/64061/11015/56…
421,"R-HSA-381119","Unfolded Protein Response (UPR)",58,0.144441945344542,0.493749542358222,1,1,0.926205854060739,455,"tags=5%, list=6%, signal=5%","9820/64061/440",58,0.244304849581506,0.795850122006507,0.798890429958391,1,0.811193927477251,2261,"tags=38%, list=32%, signal=26%","1200/55062/6464/1051/811/9709/10525/37/3068/22872/7466/3309/56005/8570/64061/11015/5611/9820/10954/84447/2673/10113",5…
422,"R-HSA-381340","Transcriptional regulation of white adipocyte differentiation",46,-0.267092809182487,-0.901205477186406,0.624113475177305,1,0.926205854060739,2692,"tags=48%, list=38%, signal=30%","9862/5469/1019/9967/9969/219541/81857/9443/90390/51003/27332/96764/51586/896/10498/1024/1051/112950/85441/9611/7040/9612",46,0.369132480791754,1.16294280243363,0.240634005763689,0.590815762457554,0.…
423,"R-HSA-381426","Regulation of Insulin-like Growth Factor (IGF) transport and uptake by Insulin-like Growth Factor Binding Proteins (IGFBPs)",51,0.401058244067916,1.32981370391665,0.0709342560553633,0.4749947000212,0.43994287180746,1126,"tags=39%, list=16%, signal=33%","56975/8614/7425/3485/3913/2153/338/462/1471/102/3487/3486/3915/7018/2147/720/57104/718/5340/213",51,0.442805961174422,1.41168…
424,"R-HSA-381676","Glucagon-like Peptide-1 (GLP1) regulates insulin secretion",19,0.602368465420082,1.63170153743709,0.0380878173026149,0.360413649076785,0.333817231658311,684,"tags=37%, list=10%, signal=33%","10681/3708/9495/5567/55970/5577/2778",19,-0.419357578047718,-1.22161174576551,0.209718670076726,0.530519097271015,0.430353870116961,251,"tags=21%, list=4%, signal=20%","5575/5577/10681/370…
425,"R-HSA-382551","Transport of small molecules",281,0.283836168220456,1.21146794363237,0.0787965616045845,0.476326343353164,0.441176247657046,1324,"tags=26%, list=19%, signal=22%","10681/347/54822/11182/10568/489/9619/10057/124935/6548/83733/817/5567/23327/55970/490/81539/8714/6558/64788/5577/54407/5002/84679/9429/91289/23200/7376/5304/286410/57153/10559/81031/5894/8766/25800/21/2778/29988/2344…
426,"R-HSA-382556","ABC-family proteins mediated transport",72,0.215951068336733,0.770583320396472,0.88135593220339,1,0.926205854060739,2748,"tags=53%, list=39%, signal=32%","9619/10057/8714/21/5825/11160/23456/5706/6400/79139/5709/8504/5702/10956/27248/335/5701/10213/5713/5700/5716/9491/5708/5695/5714/5717/5687/5682/8894/5711/5684/5690/5704/5719/5705/5689/5683/5707",72,0.167262665109978,0.561736…
427,"R-HSA-383280","Nuclear Receptor transcription pathway",17,0.421481050466219,1.1098214544715,0.311787072243346,0.821659050476157,0.761025422593005,480,"tags=24%, list=7%, signal=22%","2099/367/2908/7376",17,0.608793020021873,1.57748624768868,0.0289319180155714,0.138752656816345,0.112555312630754,205,"tags=18%, list=3%, signal=17%","5241/9612/5467",17,0.256700999900703,0.683741833414108,0.8712…
428,"R-HSA-3858494","Beta-catenin independent WNT signaling",84,0.281733722669489,1.01538204109745,0.429065743944637,0.898938109561571,0.832601739514222,2748,"tags=57%, list=39%, signal=35%","10681/3708/55970/57154/5530/5578/3845/387/1499/3710/2783/5706/23002/26523/2782/5879/5709/5702/161/2787/23513/5701/10213/5713/5700/5716/9491/5708/163/5695/1173/5714/5717/5687/5682/5711/5684/5690/4343/5704/571…
429,"R-HSA-388396","GPCR downstream signalling",122,0.408982094874256,1.58642927412767,0.00441034479584314,0.10413532981313,0.0964507520874669,1364,"tags=34%, list=19%, signal=28%","7852/10681/3708/57580/10276/57007/5058/5151/50865/26960/817/5567/207/55970/5580/5530/5577/4893/3265/64857/2778/5578/389/5290/6093/3845/6195/408/2147/718/9138/9459/23263/387/157/27237/3710/8997/2767/5660/2768/8874",124…
430,"R-HSA-388841","Costimulation by the CD28 family",30,0.368326022569384,1.09471069645354,0.325539568345324,0.837066278124153,0.775295687035425,2137,"tags=50%, list=30%, signal=35%","5058/207/79109/253260/5290/208/5516/998/5879/5295/5777/2475/5529/5062/1445",30,0.152868276951271,0.440093235202102,1,1,0.811193927477251,667,"tags=7%, list=9%, signal=6%","117145/5295",30,0.151401686783429,0.462899…
431,"R-HSA-389356","CD28 co-stimulation",18,0.458839185021987,1.23024225357169,0.203422053231939,0.692123599895806,0.641048929957089,1897,"tags=56%, list=27%, signal=41%","5058/207/79109/253260/5290/208/998/5879/5295/2475",18,0.322482608897529,0.840034888725654,0.706953642384106,1,0.811193927477251,1303,"tags=17%, list=19%, signal=14%","117145/5295/7525",18,0.304359524906237,0.830457702590137,0.6…
432,"R-HSA-389357","CD28 dependent PI3K/Akt signaling",11,0.656109026213299,1.52390920350512,0.0478927203065134,0.408151846695227,0.378032629754821,1897,"tags=64%, list=27%, signal=47%","207/79109/253260/5290/208/5295/2475",11,0.458606791962384,1.06435888320705,0.376254180602007,0.75055210029967,0.608843306018389,667,"tags=18%, list=9%, signal=16%","117145/5295",11,0.398186247297583,0.94413430749…
433,"R-HSA-389513","CTLA4 inhibitory signaling",13,-0.346433198855037,-0.87546934818048,0.634199134199134,1,0.926205854060739,473,"tags=15%, list=7%, signal=14%","5519/6714",13,-0.429736880208374,-1.1582754418642,0.252450980392157,0.602844561060939,0.489023847145322,1641,"tags=46%, list=23%, signal=35%","5515/5528/207/5527/5519/5529",13,-0.284048886900621,-0.72564682494223,0.83030303030303,0.9653…
434,"R-HSA-389661","Glyoxylate metabolism and glycine degradation",15,0.39632657429421,1.00517510965003,0.445506692160612,0.909610763283316,0.842486813869665,277,"tags=13%, list=4%, signal=13%","5827/8659",15,0.350667755442738,0.87454589340914,0.656565656565657,0.987009163978907,0.800655840184088,1464,"tags=47%, list=21%, signal=37%","4706/594/4967/1629/5162/5160/2806",15,0.532480193751614,1.3682…
435,"R-HSA-3899300","SUMOylation of transcription cofactors",32,-0.366868736610521,-1.12078036742167,0.285046728971963,0.79437919680589,0.735758662425684,476,"tags=12%, list=7%, signal=12%","1616/3622/9612/8204",32,0.220248659032807,0.647284309692529,0.947604790419162,1,0.811193927477251,2024,"tags=22%, list=29%, signal=16%","9612/8204/11315/4152/6612/6294/1616",31,-0.205988190901543,-0.652210529…
436,"R-HSA-389957","Prefoldin mediated transfer of substrate to CCT/TriC",24,-0.240106083945867,-0.701244724990218,0.882743362831858,1,0.926205854060739,2216,"tags=42%, list=32%, signal=29%","10694/5202/10471/22948/10574/84617/10576/10575/5203/10381",24,-0.296805150389887,-0.901935564103963,0.605479452054794,0.972578587736332,0.788949844366113,200,"tags=25%, list=3%, signal=24%","60/10383/81027/7…
437,"R-HSA-389958","Cooperation of Prefoldin and TriC/CCT in actin and tubulin folding",25,-0.235469779143333,-0.693037015936253,0.876379690949227,1,0.926205854060739,2216,"tags=40%, list=32%, signal=27%","10694/5202/10471/22948/10574/84617/10576/10575/5203/10381",25,-0.284661471317773,-0.869424564978387,0.665738161559889,0.993955094991364,0.806290337242069,200,"tags=24%, list=3%, signal=23%","60…
438,"R-HSA-389960","Formation of tubulin folding intermediates by CCT/TriC",19,-0.202367574087994,-0.561371207886982,0.958071278825996,1,0.926205854060739,1903,"tags=37%, list=27%, signal=27%","10694/22948/10574/84617/10576/10575/10381",19,-0.420109023564683,-1.22380074798672,0.20460358056266,0.522170113586744,0.423581225251673,200,"tags=26%, list=3%, signal=26%","10383/81027/7846/84617/7280",19,…
439,"R-HSA-389977","Post-chaperonin tubulin folding pathway",16,-0.275323063233297,-0.739748103535427,0.790794979079498,1,0.926205854060739,442,"tags=12%, list=6%, signal=12%","6902/10381",16,-0.400241817884757,-1.12571769320002,0.31,0.677495670285139,0.549580373627434,200,"tags=50%, list=3%, signal=49%","6905/10382/1155/10383/81027/7846/84617/7280",16,-0.494732667650961,-1.33968837506399,0.12731…
440,"R-HSA-390450","Folding of actin by CCT/TriC",10,-0.504300554134857,-1.19910156240739,0.247422680412371,0.730349062702004,0.67645357738237,2216,"tags=90%, list=32%, signal=62%","6950/908/10693/7203/10694/22948/10574/10576/10575",10,-0.382491103202847,-0.96641660978016,0.481751824817518,0.850454525099637,0.689883546356375,4349,"tags=100%, list=62%, signal=38%","6950/10693/22948/7203/10574/1057…
441,"R-HSA-390466","Chaperonin-mediated protein folding",56,0.307180115676375,1.04843395694629,0.37751677852349,0.873482457554885,0.809024565606696,600,"tags=14%, list=9%, signal=13%","10681/26272/55970/9134/54461/7277/3801/63971",56,0.235772588685903,0.763920631661343,0.85133239831697,1,0.811193927477251,2016,"tags=30%, list=29%, signal=22%","8877/9628/59345/84261/7277/5204/10471/6774/5203/26270…
442,"R-HSA-390471","Association of TriC/CCT with target proteins during biosynthesis",28,0.30626845206594,0.900327138213,0.60427807486631,1,0.926205854060739,600,"tags=18%, list=9%, signal=16%","26272/9134/54461/3801/63971",27,0.289123340702306,0.811681793646676,0.75968992248062,1,0.811193927477251,359,"tags=7%, list=5%, signal=7%","8877/84261",28,0.41531936230743,1.26198078533377,0.1620626151012…
443,"R-HSA-3906995","Diseases associated with O-glycosylation of proteins",12,-0.389540458108879,-0.963370877597924,0.508474576271186,0.96408793421715,0.89294388850125,105,"tags=25%, list=1%, signal=25%","10585/4851/4582",12,0.474231708057968,1.11906677855734,0.338333333333333,0.706754385964912,0.57331486611265,530,"tags=17%, list=8%, signal=15%","4582/4854",12,0.423469557672246,1.03116480964214,…
444,"R-HSA-390918","Peroxisomal lipid metabolism",22,0.449591647939396,1.25127611517729,0.167924528301887,0.637790030714577,0.590724860109419,1317,"tags=41%, list=19%, signal=33%","11001/283927/8310/10005/5264/6342/10478/30/23600",22,0.417537701325531,1.13689486979188,0.281150159744409,0.637459092053369,0.517102944488855,1543,"tags=41%, list=22%, signal=32%","1384/23600/8310/23417/54677/51/26061/…
445,"R-HSA-391251","Protein folding",62,0.287303753299619,0.995512083217953,0.452830188679245,0.91346482841904,0.846056471560304,600,"tags=13%, list=9%, signal=12%","10681/26272/55970/9134/54461/7277/3801/63971",62,0.215917733641181,0.704712465952327,0.943820224719101,1,0.811193927477251,2016,"tags=27%, list=29%, signal=20%","8877/9628/59345/84261/7277/5204/10471/6774/5203/26270/5202/55970/10528/…
446,"R-HSA-392451","G beta:gamma signalling through PI3Kgamma",10,0.538270637422225,1.22463398272424,0.241312741312741,0.720177505891792,0.66703262191984,289,"tags=30%, list=4%, signal=29%","10681/207/55970",10,0.265387867900663,0.599352413529674,0.925549915397631,1,0.811193927477251,245,"tags=10%, list=3%, signal=10%","59345",10,-0.27177605052133,-0.641886180423764,0.908722109533469,1,0.77369792…
447,"R-HSA-392518","Signal amplification",15,0.397694069614241,1.0086433914848,0.437858508604206,0.904855083428477,0.838082075348074,289,"tags=13%, list=4%, signal=13%","10681/55970",15,0.2206068229964,0.550181156137246,0.962962962962963,1,0.811193927477251,245,"tags=7%, list=3%, signal=6%","59345",15,0.292230237113559,0.750898050790507,0.777777777777778,0.933291979116826,0.722086070998066,1778,"…
448,"R-HSA-3928662","EPHB-mediated forward signaling",28,0.433534641096469,1.27444730301686,0.151515151515152,0.632245047688922,0.58558906437039,1848,"tags=39%, list=26%, signal=29%","1948/5058/3265/10552/6093/387/8997/1072/998/5879/5747",28,0.229124297834228,0.648779898027838,0.947449768160742,1,0.811193927477251,1586,"tags=18%, list=23%, signal=14%","8997/1948/7525/5747/2049",28,-0.393602181913…
449,"R-HSA-3928663","EPHA-mediated growth cone collapse",12,-0.32020367445799,-0.791894367969483,0.724576271186441,1,0.926205854060739,1372,"tags=50%, list=20%, signal=40%","7525/2041/1969/79784/2043/6714",12,0.367824750544103,0.867973295903555,0.641666666666667,0.982899700904085,0.7973222686926,1303,"tags=25%, list=19%, signal=20%","2043/79784/7525",12,0.310407214236736,0.755853614931407,0.77886…
450,"R-HSA-3928664","Ephrin signaling",12,0.524517390379014,1.24313973037309,0.228301886792453,0.699516981132075,0.647896722939424,465,"tags=25%, list=7%, signal=23%","1948/5058/6386",12,0.262394957858131,0.619185674872872,0.93,1,0.811193927477251,1586,"tags=25%, list=23%, signal=19%","6386/1948/2049",12,-0.437333341137272,-1.09139647471002,0.334012219959267,0.620077524472768,0.479752696240305,13…
451,"R-HSA-3928665","EPH-ephrin mediated repulsion of cells",26,0.191105488634895,0.554861609617891,0.973118279569892,1,0.926205854060739,116,"tags=4%, list=2%, signal=4%","1948",27,0.297730103063286,0.835844326819132,0.710077519379845,1,0.811193927477251,1586,"tags=26%, list=23%, signal=20%","10451/23385/2043/1948/7525/5663/2049",26,-0.325247802153913,-0.989677748931446,0.461038961038961,0.73602…
452,"R-HSA-397014","Muscle contraction",49,0.488991473674697,1.61251905123046,0.0181920893934703,0.221401415934477,0.205063287535849,657,"tags=31%, list=9%, signal=28%","29767/3708/489/29766/4311/10174/5058/204851/817/7171/490/302/4637/140465/10142",50,0.35362033732736,1.12241478975055,0.282453637660485,0.637459092053369,0.517102944488855,1205,"tags=38%, list=17%, signal=32%","493/301/4311/1674/3…
453,"R-HSA-397795","G-protein beta:gamma signalling",15,0.524362510801598,1.32990361605198,0.141491395793499,0.620449780827139,0.574664219152799,289,"tags=27%, list=4%, signal=26%","10681/5058/207/55970",15,0.267393215392447,0.666863818578598,0.888888888888889,1,0.811193927477251,1604,"tags=27%, list=23%, signal=21%","59345/23236/9459/55970",15,-0.195689085757918,-0.516373398557971,0.981595092024…
454,"R-HSA-399719","Trafficking of AMPA receptors",15,0.69289658675776,1.75734469436141,0.0114571865519933,0.171282553704668,0.158642903939737,753,"tags=33%, list=11%, signal=30%","9495/817/9463/4646/5578",15,0.22886571324491,0.570778369422031,0.957912457912458,1,0.811193927477251,2284,"tags=33%, list=32%, signal=23%","4646/817/5578/4905/816",15,0.213615179212279,0.548893308488928,0.9610136452241…
455,"R-HSA-399721","Glutamate binding, activation of AMPA receptors and synaptic plasticity",15,0.69289658675776,1.75734469436141,0.0114571865519933,0.171282553704668,0.158642903939737,753,"tags=33%, list=11%, signal=30%","9495/817/9463/4646/5578",15,0.22886571324491,0.570778369422031,0.957912457912458,1,0.811193927477251,2284,"tags=33%, list=32%, signal=23%","4646/817/5578/4905/816",15,0.2136151…
456,"R-HSA-400206","Regulation of lipid metabolism by PPARalpha",64,0.274315105389934,0.952115360774177,0.531358885017422,0.970829136185742,0.899187629227965,553,"tags=9%, list=8%, signal=9%","1543/9915/3157/3992/7376/6720",64,0.250239425740432,0.822952250363831,0.777777777777778,1,0.811193927477251,999,"tags=14%, list=14%, signal=12%","2180/335/9612/6720/112950/376497/219541/7376/23389",64,-0.20…
457,"R-HSA-400253","Circadian Clock",34,-0.43019401408407,-1.34099292181074,0.106635071090047,0.534907307340594,0.495434279438725,1077,"tags=29%, list=15%, signal=25%","7311/5936/23411/8454/200186/85441/9611/1374/10743/8204",34,0.434836370382617,1.28760274976821,0.128358208955224,0.399298104074223,0.323908197278189,759,"tags=24%, list=11%, signal=21%","4209/6720/1408/200186/10743/64784/23373/8454…
458,"R-HSA-400685","Sema4D in semaphorin signaling",15,0.587273026929948,1.48945911661377,0.0726577437858509,0.4749947000212,0.43994287180746,1744,"tags=60%, list=25%, signal=45%","2064/4637/2909/4627/389/6093/387/9826/5879",15,0.207834757834758,0.518328335442724,0.973063973063973,1,0.811193927477251,5576,"tags=100%, list=79%, signal=21%","79784/9826/388/6237/23365/5879/2909/6093/2064/9475/389/46…
459,"R-HSA-4085001","Sialic acid metabolism",12,0.604895597763028,1.43364121781287,0.0735849056603774,0.4749947000212,0.43994287180746,1590,"tags=58%, list=23%, signal=45%","6482/7903/10559/10610/140838/2720/4758",12,0.519470699615787,1.22581934631606,0.22,0.550478260869565,0.446544622425629,1631,"tags=58%, list=23%, signal=45%","6484/54187/7903/4758/55907/2720/5476",12,0.561072114171465,1.366232…
460,"R-HSA-4085377","SUMOylation of SUMOylation proteins",32,-0.312963221379342,-0.956099550721299,0.549065420560748,0.98728664823834,0.914430673234356,2590,"tags=53%, list=37%, signal=34%","7175/348995/79902/5903/8480/55706/7341/23279/9631/8086/51588/129401/6613/79023/10762/9972/9883",32,-0.245928025916022,-0.806421407425619,0.793413173652695,1,0.811193927477251,2412,"tags=44%, list=34%, signal=…
461,"R-HSA-4086398","Ca2+ pathway",24,0.486127173470267,1.38159154781088,0.103636363636364,0.526894609814964,0.488012872083669,1654,"tags=46%, list=24%, signal=35%","10681/3708/55970/5530/5578/3845/1499/3710/2783/26523/2782",24,0.345746413851325,0.954588982775135,0.514913657770801,0.887223982176934,0.719710706654113,1741,"tags=42%, list=25%, signal=31%","27327/5534/59345/3709/23112/23236/5578/559…
462,"R-HSA-4086400","PCP/CE pathway",62,0.20206818106185,0.700169467229899,0.948542024013722,1,0.926205854060739,2748,"tags=56%, list=39%, signal=35%","57154/5578/387/5706/23002/5879/5709/5702/161/23513/5701/10213/5713/5700/5716/9491/5708/163/5695/1173/5714/5717/5687/5682/5711/5684/5690/5704/5719/1175/5705/5689/5683/5881/5707",62,-0.262410678768345,-1.00462433966984,0.472413793103448,0.8459730848…
463,"R-HSA-4090294","SUMOylation of intracellular receptors",15,0.574927978291741,1.4581492413155,0.0783938814531549,0.476326343353164,0.441176247657046,480,"tags=27%, list=7%, signal=25%","2099/367/2908/7376",15,0.498207764748974,1.24250247695474,0.196969696969697,0.508323141731213,0.412348645768518,14,"tags=7%, list=0%, signal=7%","5241",15,-0.278782975169519,-0.735636899681116,0.78936605316973…
464,"R-HSA-416476","G alpha (q) signalling events",42,0.35363947255171,1.13593005967692,0.269702276707531,0.765155347992476,0.708691362576513,1277,"tags=33%, list=18%, signal=27%","10681/3708/55970/5580/4893/3265/5578/5290/3845/6195/2147/3710/8997/2767",42,0.279110010341463,0.867292997118004,0.688856729377713,0.99841469251017,0.809907935668316,1604,"tags=31%, list=23%, signal=24%","301/59345/8997…
465,"R-HSA-416482","G alpha (12/13) signalling events",37,0.474864829250619,1.47018983910401,0.0543185797908457,0.432106503535075,0.400219573151904,1654,"tags=54%, list=24%, signal=42%","10681/57580/10276/55970/64857/389/6093/9138/9459/23263/387/27237/8997/2768/8874/2783/9826/11214/7410/2782",38,-0.260788172035181,-0.900955251722559,0.626506024096386,0.975940646528882,0.791677126042451,369,"tags=…
466,"R-HSA-416572","Sema4D induced cell migration and growth-cone collapse",12,0.607902426748327,1.44076759463588,0.0716981132075472,0.4749947000212,0.43994287180746,1509,"tags=58%, list=21%, signal=46%","2064/4637/4627/389/6093/387/9826",12,0.207745977502492,0.490227915703903,0.985,1,0.811193927477251,5576,"tags=100%, list=79%, signal=21%","79784/9826/388/23365/6093/2064/9475/389/4637/4628/387/4…
467,"R-HSA-418346","Platelet homeostasis",33,0.530699719538604,1.6183614440291,0.0177610624307241,0.219593808527677,0.203389070973828,732,"tags=27%, list=10%, signal=25%","10681/3708/489/5051/55970/490/5025/2778/338",34,0.307028121649297,0.909147165734889,0.605970149253731,0.972578587736332,0.788949844366113,1604,"tags=35%, list=23%, signal=27%","493/59345/8654/3709/6786/6717/5025/489/490/84876/7…
468,"R-HSA-418360","Platelet calcium homeostasis",11,0.684391092520605,1.58959844022937,0.049251304574881,0.412391383452967,0.381959313518345,432,"tags=36%, list=6%, signal=34%","3708/489/490/5025",11,0.511699927843345,1.18758023928512,0.260869565217391,0.614030408108829,0.49809773834426,1477,"tags=73%, list=21%, signal=58%","493/3709/6786/6717/5025/489/490/84876",11,0.611817785127655,1.450673308…
469,"R-HSA-418555","G alpha (s) signalling events",28,0.378516124113403,1.11271120643247,0.303030303030303,0.80784644589749,0.748232107372418,413,"tags=18%, list=6%, signal=17%","10681/5151/5567/55970/5577",28,-0.309428492353358,-0.976947619202968,0.48169014084507,0.850454525099637,0.689883546356375,993,"tags=25%, list=14%, signal=22%","156/5575/3688/2870/5577/10681/157",28,-0.433891803621474,-1.…
470,"R-HSA-418592","ADP signalling through P2Y purinoceptor 1",10,0.438445863094683,0.997519957807825,0.488416988416988,0.947957972451216,0.878004223487865,289,"tags=20%, list=4%, signal=19%","10681/55970",10,0.281444359666779,0.635614421921268,0.901861252115059,1,0.811193927477251,245,"tags=10%, list=3%, signal=10%","59345",10,0.325816123696763,0.754695008771797,0.779960707269155,0.9332919791168…
471,"R-HSA-418594","G alpha (i) signalling events",61,0.463510749179175,1.59774331374228,0.0107347394482952,0.169523930790538,0.157014057101584,413,"tags=20%, list=6%, signal=19%","7852/10681/3708/57007/50865/26960/817/5567/55970/5580/5530/5577",62,0.252078187536463,0.822732983326079,0.775280898876405,1,0.811193927477251,1188,"tags=19%, list=17%, signal=16%","301/9628/5534/57007/59345/3709/109/10…
472,"R-HSA-418597","G alpha (z) signalling events",14,0.501035508180647,1.24910837419624,0.214953271028037,0.696785930867192,0.645367208196355,753,"tags=36%, list=11%, signal=32%","10681/55970/5580/2778/5578",14,0.29939228114052,0.728443995485846,0.841836734693878,1,0.811193927477251,1604,"tags=29%, list=23%, signal=22%","59345/109/5578/55970",14,-0.27060718796174,-0.697777568565689,0.85473684210…
473,"R-HSA-418885","DCC mediated attractive signaling",10,-0.464783835146967,-1.10514061175787,0.329896907216495,0.844212798199894,0.78191483576574,190,"tags=20%, list=3%, signal=19%","3983/6714",10,0.425214167929988,0.960304402126039,0.529610829103215,0.901748615825148,0.731493001268377,1314,"tags=30%, list=19%, signal=24%","22885/1793/5747",10,0.704428159018459,1.63168234161524,0.00957874773876…
474,"R-HSA-418990","Adherens junctions interactions",21,0.363610689472966,1.00533024362893,0.429924242424242,0.898938109561571,0.832601739514222,2691,"tags=71%, list=38%, signal=44%","1500/5817/5819/1001/1499/26523/4301/80149/3728/999/71/4343/60/1495/27161",21,0.392732631732714,1.056620127468,0.392282958199357,0.766583505751205,0.6218478847696,776,"tags=14%, list=11%, signal=13%","27327/81607/231…
475,"R-HSA-421270","Cell-cell junction organization",28,0.21321460186464,0.626779843066194,0.953654188948307,1,0.926205854060739,2079,"tags=43%, list=30%, signal=30%","1500/5817/5819/1001/221935/1499/26523/50848/1365/4301/80149/3728",28,0.361020001164187,1.02225089942565,0.446676970633694,0.837166159981694,0.679104105266599,1741,"tags=32%, list=25%, signal=24%","27327/81607/221935/1365/23112/1366…
476,"R-HSA-422356","Regulation of insulin secretion",33,0.596312611424775,1.81844704903403,0.00161274242213615,0.0545012071480717,0.050479337113921,753,"tags=36%, list=11%, signal=33%","10681/2182/3708/9495/2181/4082/5567/55970/5577/6812/2778/5578",33,-0.50167918223998,-1.65408581447342,0.0082487553684142,0.0507717509574585,0.0411857360640776,251,"tags=24%, list=4%, signal=23%","10768/5575/5577/1…
477,"R-HSA-422475","Axon guidance",328,0.320812941611139,1.37957734359837,0.00784944428555928,0.136651689153146,0.126567594460932,1044,"tags=15%, list=15%, signal=13%","7852/9901/9495/3897/56896/6300/6585/1948/5058/1808/55558/9252/7903/2064/22885/5567/30011/4440/4637/8829/4893/6386/7277/1298/4756/3265/2909/5217/4897/2886/4627/5578/10552/389/5290/6093/102/6166/5786/3845/6195/4650/7430/3915/27330/5…
478,"R-HSA-425366","Transport of bile salts and organic acids, metal ions and amine compounds",20,0.336585105843532,0.919017507560625,0.565464895635674,1,0.926205854060739,1548,"tags=45%, list=22%, signal=35%","5002/57153/25800/23446/6536/9123/4891/6533/9194",20,0.325693081749634,0.871189214111943,0.655948553054662,0.987009163978907,0.800655840184088,1540,"tags=25%, list=22%, signal=20%","6536/57…
479,"R-HSA-425393","Transport of inorganic cations/anions and amino acids/oligopeptides",29,0.395786821146393,1.17400460498249,0.234347048300537,0.708591469729781,0.656301567401226,776,"tags=34%, list=11%, signal=31%","10568/124935/6548/83733/81539/6558/54407/84679/23657/10479",29,-0.400911700372666,-1.28582637460323,0.144475920679887,0.433815769636665,0.351908717973133,71,"tags=7%, list=1%, sign…
480,"R-HSA-425397","Transport of vitamins, nucleosides, and related molecules",17,0.480362750839407,1.26486561191972,0.174904942965779,0.64827670796026,0.600437681964017,1245,"tags=35%, list=18%, signal=29%","347/10559/9197/10999/292/3177",17,-0.342403421806053,-0.968463900305867,0.479695431472081,0.850454525099637,0.689883546356375,1063,"tags=24%, list=15%, signal=20%","10999/2030/8884/347",17,-…
481,"R-HSA-425407","SLC-mediated transmembrane transport",69,0.404693043629333,1.4257803765933,0.036407957032438,0.360413649076785,0.333817231658311,1153,"tags=38%, list=16%, signal=32%","347/11182/10568/124935/6548/83733/81539/6558/54407/5002/84679/57153/10559/81031/25800/29988/23446/23657/10479/23315/6536/9197/9123/10999/292/4891",69,-0.294774793858932,-1.14434110432205,0.176691729323308,0.4773…
482,"R-HSA-427389","ERCC6 (CSB) and EHMT2 (G9a) positively regulate rRNA expression",17,-0.478254685963076,-1.29966501384991,0.161764705882353,0.637790030714577,0.590724860109419,2220,"tags=65%, list=32%, signal=44%","7270/5931/5928/8359/1108/57459/9219/53615/57504/3066/54815",17,-0.401585403147285,-1.13585595548814,0.299492385786802,0.66547439390079,0.539828787223925,1205,"tags=29%, list=17%, si…
483,"R-HSA-427413","NoRC negatively regulates rRNA expression",38,-0.303933512795324,-0.982371060165516,0.477751756440281,0.93598868118676,0.866918195849768,2716,"tags=63%, list=39%, signal=39%","2068/1786/8467/5437/2968/79595/11176/4331/10284/7270/902/5441/9013/1022/29115/9533/8359/5434/8819/51082/51742/64425/3066/8932",38,-0.457711154560733,-1.5812728976752,0.0142370867014864,0.0784061569062722…
484,"R-HSA-428157","Sphingolipid metabolism",50,0.344738033570076,1.13824918474893,0.271012006861063,0.766977329761975,0.710378892757416,1169,"tags=34%, list=17%, signal=29%","5587/414/165679/29095/8612/79603/6609/94101/94103/51228/91012/410/8706/427/8560/25870/151742",50,0.382676462800771,1.21464089080201,0.172610556348074,0.476438250255716,0.386483815425323,494,"tags=20%, list=7%, signal=19%","…
485,"R-HSA-428930","Thromboxane signalling through TP receptor",10,0.48676662252032,1.10745581525505,0.378378378378378,0.873482457554885,0.809024565606696,289,"tags=20%, list=4%, signal=19%","10681/55970",10,0.270258854009663,0.610353056866511,0.920473773265651,1,0.811193927477251,245,"tags=10%, list=3%, signal=10%","59345",10,-0.225761542055963,-0.533208182394674,0.963488843813387,1,0.7736979285…
486,"R-HSA-429914","Deadenylation-dependent mRNA decay",50,-0.201159312227825,-0.691388022292291,0.959427207637232,1,0.926205854060739,3184,"tags=52%, list=45%, signal=29%","23404/54512/118460/219988/23644/51013/11340/4849/51690/5393/56915/51010/4850/1656/80153/9775/1975/196513/9337/5073/1973/55802/22894/255967/27258/85456",50,0.19347771925302,0.614111324077379,0.981455064194009,1,0.8111939274772…
487,"R-HSA-429947","Deadenylation of mRNA",23,-0.206117797248758,-0.59880130161962,0.963440860215054,1,0.926205854060739,2486,"tags=35%, list=35%, signal=23%","4850/9775/1975/9337/5073/1973/255967/85456",23,0.385528824064501,1.05516993729195,0.393312101910828,0.767291914066717,0.622422541293318,1590,"tags=22%, list=23%, signal=17%","85456/1974/246175/9337/10605",23,0.240555121053242,0.70069200511…
488,"R-HSA-429958","mRNA decay by 3' to 5' exoribonuclease",13,-0.314945812592592,-0.795897755105116,0.727272727272727,1,0.926205854060739,3355,"tags=85%, list=48%, signal=44%","28960/23016/23404/54512/118460/51013/11340/5393/56915/51010/22894",13,-0.655763600026624,-1.76748822025934,0.00885030079685004,0.0536141906167073,0.0434915058548808,1355,"tags=69%, list=19%, signal=56%","5393/51010/56915/…
489,"R-HSA-430039","mRNA decay by 5' to 3' exoribonuclease",14,-0.298695337637157,-0.769230382662655,0.755888650963597,1,0.926205854060739,3034,"tags=71%, list=43%, signal=41%","25804/57819/219988/23644/51690/1656/80153/196513/55802/27258",14,0.377495148725148,0.918474161612759,0.590136054421769,0.958034694837032,0.777151926764322,2166,"tags=36%, list=31%, signal=25%","27258/196513/27257/55802/51…
490,"R-HSA-432040","Vasopressin regulates renal water homeostasis via Aquaporins",17,0.514815876542387,1.35558574758531,0.125475285171103,0.570145269750013,0.528071886507501,684,"tags=35%, list=10%, signal=32%","10681/5567/55970/5577/8766/2778",17,0.303088423674611,0.785353649690595,0.75,1,0.811193927477251,613,"tags=18%, list=9%, signal=16%","59345/109/4645",17,-0.531634052282233,-1.451082240495…
491,"R-HSA-432142","Platelet sensitization by LDL",13,0.243290196379927,0.595642950534856,0.937037037037037,1,0.926205854060739,2251,"tags=38%, list=32%, signal=26%","338/5516/5777/5529/5781",13,-0.424522124210493,-1.14422004172091,0.267156862745098,0.619954735926629,0.502903517094444,2021,"tags=46%, list=29%, signal=33%","5515/338/5528/5527/5519/5529",13,-0.407938634142164,-1.04214235044723,0.40…
492,"R-HSA-432720","Lysosome Vesicle Biogenesis",31,0.469840133132927,1.40518147388792,0.0677361853832442,0.468546777412916,0.433970768141137,1362,"tags=35%, list=19%, signal=29%","23431/10717/8906/11154/6845/1522/9179/408/10053/8907/162",31,-0.422484873283026,-1.36857142365118,0.0769230769230769,0.290634547887786,0.235760980361669,922,"tags=35%, list=13%, signal=31%","8907/6845/162/1212/1522/982…
493,"R-HSA-432722","Golgi Associated Vesicle Biogenesis",51,-0.197149804612811,-0.682033776332534,0.959905660377358,1,0.926205854060739,760,"tags=14%, list=11%, signal=12%","27131/8905/7037/1362/8673/10618/7164",51,0.280739625816887,0.895008615542442,0.643971631205674,0.983538490495012,0.797840450929696,1412,"tags=25%, list=20%, signal=21%","130340/7164/408/8905/8673/2495/1362/2804/81567/1176/251…
494,"R-HSA-437239","Recycling pathway of L1",36,0.353820408133247,1.09309153850809,0.322357019064125,0.835351717405894,0.773707650861031,1163,"tags=25%, list=17%, signal=21%","3897/1808/9252/7277/6195/7430/27330/8986/84790",36,-0.539126917585461,-1.83183369802801,0.00209986359693617,0.0179032814820262,0.0145230332201356,1735,"tags=50%, list=25%, signal=38%","60/1173/5594/10383/81027/7846/9252/175…
495,"R-HSA-438064","Post NMDA receptor activation events",44,0.409269309187071,1.31685967128419,0.1,0.517567567567568,0.479374110953058,982,"tags=32%, list=14%, signal=28%","817/5567/5577/5562/4893/5564/7277/5571/3265/8536/3845/6195/5565/27330",44,-0.321096721591376,-1.13956333269806,0.218649517684887,0.548291056329641,0.444770375384693,1504,"tags=30%, list=21%, signal=23%","10383/81027/7846/3265…
496,"R-HSA-4419969","Depolymerization of the Nuclear Lamina",12,0.455365191113354,1.07924459948391,0.394339622641509,0.878093462044756,0.813295304958315,795,"tags=25%, list=11%, signal=22%","2010/5578/64900",12,-0.580760632425489,-1.54050805408182,0.0671641791044776,0.275110214054284,0.223167735027802,1455,"tags=50%, list=21%, signal=40%","7112/64900/4001/891/983/2010",12,-0.564299158972056,-1.40…
497,"R-HSA-4420097","VEGFA-VEGFR2 Pathway",67,0.418017652043757,1.46525074653939,0.0392094918490845,0.360413649076785,0.333817231658311,1897,"tags=46%, list=27%, signal=34%","3708/6300/5058/5567/207/5580/79109/4893/3265/253260/5578/5290/6093/1500/3845/5590/387/1499/3710/4690/208/857/7410/998/5603/55845/5879/8440/5295/5747/2475",68,0.342177115833064,1.1357501211525,0.251709986320109,0.602844561060…
498,"R-HSA-442742","CREB1 phosphorylation through NMDA receptor-mediated activation of RAS signaling",15,0.544380502351612,1.38067383474622,0.112810707456979,0.537943247974596,0.498246185426519,982,"tags=40%, list=14%, signal=34%","817/4893/3265/3845/6195/27330",15,-0.204001239253902,-0.568270990334245,0.963235294117647,1,0.811193927477251,1285,"tags=33%, list=18%, signal=27%","5594/3265/4893/818…
499,"R-HSA-442755","Activation of NMDA receptors and postsynaptic events",50,0.387068955313958,1.278016580489,0.111492281303602,0.537943247974596,0.498246185426519,982,"tags=30%, list=14%, signal=26%","26960/817/5567/5577/5562/4893/5564/7277/5571/3265/8536/3845/6195/5565/27330",50,-0.402136476847847,-1.47238392542459,0.0171871178895302,0.0911630077919318,0.0739508783313764,1504,"tags=32%, list=21…
500,"R-HSA-445144","Signal transduction by L1",14,0.542994836563227,1.35371522860592,0.136448598130841,0.607672245164095,0.562829590821217,444,"tags=21%, list=6%, signal=20%","3897/5058/8829",14,-0.66926777184097,-1.84302240202161,0.00809584384394071,0.0500984745396546,0.0406395783224415,550,"tags=21%, list=8%, signal=20%","3688/8829/3897",14,0.445671116170701,1.14121427567167,0.284629981024668,0…
501,"R-HSA-445355","Smooth Muscle Contraction",17,0.468028433173263,1.23238754355339,0.20532319391635,0.692123599895806,0.641048929957089,533,"tags=35%, list=8%, signal=33%","10174/5058/7171/302/4637/140465",18,-0.428269738057613,-1.23208647845521,0.195979899497487,0.508046991715333,0.412124634552564,843,"tags=39%, list=12%, signal=34%","5062/7171/7414/2983/10174/302/309",18,0.480114981352278,1.3…
502,"R-HSA-445717","Aquaporin-mediated transport",17,0.514815876542387,1.35558574758531,0.125475285171103,0.570145269750013,0.528071886507501,684,"tags=35%, list=10%, signal=32%","10681/5567/55970/5577/8766/2778",17,0.303088423674611,0.785353649690595,0.75,1,0.811193927477251,613,"tags=18%, list=9%, signal=16%","59345/109/4645",17,-0.531634052282233,-1.45108224049512,0.080168776371308,0.239052491…
503,"R-HSA-445989","TAK1-dependent IKK and NF-kappa-B activation",26,0.238995647854014,0.693907384906657,0.89426523297491,1,0.926205854060739,2453,"tags=54%, list=35%, signal=35%","3654/8767/28511/4791/4792/23118/9683/4790/79671/3551/8517/5970/9097/7186",26,0.382111505376617,1.06888715529642,0.364341085271318,0.73700630781597,0.597855041412744,1936,"tags=38%, list=28%, signal=28%","841/8767/3551/…
504,"R-HSA-446193","Biosynthesis of the N-glycan precursor (dolichol lipid-linked oligosaccharide, LLO) and transfer to a nascent protein",43,0.453328225724339,1.46154753986591,0.0547967363030891,0.432106503535075,0.400219573151904,1590,"tags=49%, list=23%, signal=38%","6482/7903/197258/4351/64841/4597/10559/5238/57171/10610/256281/6675/55577/91869/140838/1798/29926/8813/2720/29925/4758",43,0.373…
505,"R-HSA-446203","Asparagine N-linked glycosylation",208,0.250972163272031,1.03122421823284,0.387096774193548,0.876143790849673,0.811489508083935,2236,"tags=41%, list=32%, signal=29%","6482/2530/7903/2153/197258/4351/64841/4597/122553/9554/7277/10559/4122/10282/5238/8702/57171/7991/10610/256281/10905/64689/1522/23256/51143/6675/55577/91869/1778/4247/26984/84790/84447/288/6811/1604/10484/4253/55…
506,"R-HSA-446219","Synthesis of substrates in N-glycan biosythesis",33,0.581047575776158,1.77189653425907,0.00301786891336543,0.0845739361330945,0.0783328747474312,1590,"tags=58%, list=23%, signal=45%","6482/7903/197258/4351/64841/4597/10559/5238/57171/10610/256281/6675/55577/140838/29926/8813/2720/29925/4758",33,0.399144655841126,1.17837737497982,0.242559523809524,0.592069052432318,0.4802828199…
507,"R-HSA-446353","Cell-extracellular matrix interactions",14,0.492781493164539,1.22853067239862,0.224299065420561,0.696785930867192,0.645367208196355,1449,"tags=50%, list=21%, signal=40%","2316/10979/55742/7408/3611/9459/3987",14,-0.700446021008463,-1.92888072971822,0.00376098197412419,0.0287427466427609,0.0233159415356248,1100,"tags=64%, list=16%, signal=54%","71/3987/3611/87/3688/6251/29780/1…
508,"R-HSA-446652","Interleukin-1 family signaling",92,0.191973753144128,0.706114336191633,0.964765100671141,1,0.926205854060739,2800,"tags=58%, list=40%, signal=35%","3654/51135/8767/5604/5780/59307/28511/5782/4791/29110/4792/23118/5706/9683/4790/5709/79671/23291/5777/5702/3551/8517/5701/10213/5783/5781/5713/5700/5716/9491/5970/5708/5695/9097/5714/5717/7186/5687/5682/5711/5684/5690/6500/5704/104…
509,"R-HSA-446728","Cell junction organization",46,0.286426087942008,0.933747621177757,0.57167530224525,1,0.926205854060739,1449,"tags=33%, list=21%, signal=26%","2316/3691/10979/55742/1500/5817/5819/1001/7408/3611/9459/221935/1499/667/3987",46,0.275940870371208,0.869344925721957,0.690201729106628,0.99841469251017,0.809907935668316,776,"tags=15%, list=11%, signal=14%","3852/27327/3861/81607/22193…
510,"R-HSA-447115","Interleukin-12 family signaling",36,0.200957235734113,0.620836585266189,0.97053726169844,1,0.926205854060739,399,"tags=8%, list=6%, signal=8%","302/6845/1265",36,-0.219755882856072,-0.746681752338652,0.889221556886228,1,0.811193927477251,1224,"tags=22%, list=17%, signal=18%","4001/5062/1265/6845/9049/3185/3181/302",35,0.352141812691472,1.11308071713025,0.278276481149013,0.5503…
511,"R-HSA-448424","Interleukin-17 signaling",41,0.211592789231795,0.675606381547459,0.940972222222222,1,0.926205854060739,1899,"tags=27%, list=27%, signal=20%","3654/9252/6195/8767/5604/23118/5516/51231/4790/23291/5601",41,0.249058709201434,0.769611423282196,0.840643274853801,1,0.811193927477251,2122,"tags=34%, list=30%, signal=24%","5608/8767/8454/3551/9261/466/7311/1385/6197/7189/1432/23118/18…
512,"R-HSA-449147","Signaling by Interleukins",198,-0.170964712499688,-0.746240711862561,1,1,0.926205854060739,1077,"tags=13%, list=15%, signal=11%","7311/23198/9446/6627/5721/596/3554/8454/5720/867/5784/3936/5599/1026/595/5519/7040/121457/6772/3688/841/6197/3667/301/4582",199,0.31163953802811,1.20414989973698,0.11943793911007,0.381100944812856,0.309146772188032,1620,"tags=26%, list=23%, signal=2…
513,"R-HSA-450282","MAPK targets/ Nuclear events mediated by MAP kinases",18,-0.331050544269668,-0.905038188501734,0.586134453781513,1,0.926205854060739,573,"tags=17%, list=8%, signal=15%","5599/5519/6197",18,-0.26632830750252,-0.766198209548889,0.809045226130653,1,0.811193927477251,2021,"tags=50%, list=29%, signal=36%","6195/5515/5601/5594/5528/9252/5519/5599/51231",18,0.198052561210015,0.540394…
514,"R-HSA-450294","MAP kinase activation",40,0.222969056880409,0.705017326140268,0.90625,1,0.926205854060739,1899,"tags=28%, list=27%, signal=20%","3654/9252/6195/8767/5604/23118/5516/51231/4790/23291/5601",40,0.267046549137672,0.822000043294862,0.753284671532847,1,0.811193927477251,2122,"tags=35%, list=30%, signal=25%","5608/8767/8454/3551/9261/466/7311/1385/6197/7189/1432/23118/1845/7867",40,0…
515,"R-HSA-450302","activated TAK1 mediates p38 MAPK activation",15,0.387623339022935,0.983101708481582,0.466539196940727,0.929588509123497,0.860990319017778,1401,"tags=20%, list=20%, signal=16%","3654/8767/23118",15,0.511860066120835,1.27655055783766,0.173400673400673,0.476604554865424,0.386618720714831,2122,"tags=53%, list=30%, signal=37%","5608/8767/9261/7311/7189/1432/23118/7867",15,0.3212320…
516,"R-HSA-450321","JNK (c-Jun kinases) phosphorylation and activation mediated by activated human TAK1",14,0.319826034807841,0.797343445407897,0.706542056074766,1,0.926205854060739,1401,"tags=21%, list=20%, signal=17%","3654/8767/23118",14,0.235000733334996,0.571774504274218,0.957482993197279,1,0.811193927477251,2621,"tags=43%, list=37%, signal=27%","8767/7311/7189/23118/6885/8517",14,0.14969224…
517,"R-HSA-450385","Butyrate Response Factor 1 (BRF1) binds and destabilizes mRNA",16,0.27997889432037,0.722424677900509,0.845419847328244,1,0.926205854060739,283,"tags=6%, list=4%, signal=6%","207",16,-0.548703435880278,-1.54327993350241,0.0675,0.275505319148936,0.223488241881299,1376,"tags=62%, list=20%, signal=50%","207/5393/51010/56915/23404/118460/54512/23016/11340/51013",16,0.22834308548594…
518,"R-HSA-450408","AUF1 (hnRNP D0) binds and destabilizes mRNA",47,-0.21635166093929,-0.732896723956455,0.882494004796163,1,0.926205854060739,5521,"tags=100%, list=79%, signal=22%","3184/5709/5702/5701/10213/5713/5700/5716/9491/5708/5695/5714/5717/5687/5682/26986/5711/5684/5690/5704/5719/5705/5689/5683/5707/5693/5715/143471/5688/5718/5691/5685/1981/9861/5694/6233/5692/3312/5710/10197/5686/3315/7…
519,"R-HSA-450513","Tristetraprolin (TTP, ZFP36) binds and destabilizes mRNA",16,-0.275635176492335,-0.740586700886299,0.790794979079498,1,0.926205854060739,3184,"tags=81%, list=45%, signal=45%","23016/23404/54512/118460/9261/51013/11340/5393/56915/51010/3842/55802/22894",16,-0.514757189094275,-1.44780292705992,0.0925,0.319722222222222,0.259356725146199,1355,"tags=56%, list=19%, signal=46%","5393…
520,"R-HSA-450531","Regulation of mRNA stability by proteins that bind AU-rich elements",75,0.178908160782695,0.643333893677696,0.984974958263773,1,0.926205854060739,2748,"tags=47%, list=39%, signal=29%","207/5580/5578/7534/8125/5706/3184/5709/7529/5702/54464/167227/5701/10213/5713/5700/5716/9491/5708/5695/5714/5717/5687/5682/26986/5711/5684/5690/5704/1994/5719/5705/5689/5683/5707",75,-0.19372857…
521,"R-HSA-450604","KSRP (KHSRP) binds and destabilizes mRNA",16,0.363903511378381,0.93897390956038,0.532442748091603,0.970829136185742,0.899187629227965,789,"tags=12%, list=11%, signal=11%","207/7534",16,-0.592601767837534,-1.66674811393247,0.0129333062118714,0.0722632788828351,0.0586195330093509,1376,"tags=62%, list=20%, signal=50%","207/5393/51010/56915/23404/118460/54512/23016/11340/51013",16…
522,"R-HSA-451326","Activation of kainate receptors upon glutamate binding",10,0.488848827805934,1.11219309641901,0.370656370656371,0.869882581493015,0.805690339324299,289,"tags=20%, list=4%, signal=19%","10681/55970",10,0.291564357521843,0.658469442338473,0.883248730964467,1,0.811193927477251,1604,"tags=30%, list=23%, signal=23%","59345/23236/55970",10,0.234011904575271,0.542046889430517,0.94891…
523,"R-HSA-451927","Interleukin-2 family signaling",15,0.300858226752813,0.763045479864484,0.774378585086042,1,0.926205854060739,1881,"tags=40%, list=27%, signal=29%","6850/5290/9846/6777/5295/5777",15,0.60640422244638,1.51233842933997,0.0498621845936169,0.217391569951716,0.176346721429578,2265,"tags=60%, list=32%, signal=41%","6850/6464/6772/5295/6774/3716/5290/6654/9846",15,0.588316398265297,1.…
524,"R-HSA-453274","Mitotic G2-G2/M phases",147,-0.135524035721907,-0.57030307582443,1,1,0.926205854060739,1664,"tags=18%, list=24%, signal=14%","9738/10197/54801/84617/5347/7531/10121/6790/7532/51400/5686/7311/23198/653784/5721/8454/9088/1063/5720/891/1026/95681/4660/5519/3161/80097/10381",148,-0.396604368163647,-1.75708351093111,6.53819357691354e-05,0.00117585325109804,0.000953845016895117,1559…
525,"R-HSA-453276","Regulation of mitotic cell cycle",70,-0.236700524273675,-0.884035165060922,0.67458432304038,1,0.926205854060739,1655,"tags=21%, list=24%, signal=17%","10197/5347/11065/6790/9212/5686/7311/23198/5721/991/8454/5720/27338/996/891",70,-0.501575514737322,-1.95013019055298,5.08887660321505e-05,0.000992762198356022,0.000805322666735371,720,"tags=23%, list=10%, signal=21%","27338/5702…
526,"R-HSA-453279","Mitotic G1 phase and G1/S transition",116,0.174303935645306,0.667823520430656,0.988906497622821,1,0.926205854060739,2624,"tags=47%, list=37%, signal=30%","1021/207/9134/6118/1017/5934/1859/6119/8318/5427/208/5706/5516/1719/890/4174/4176/5709/23595/55957/5000/5702/4172/5001/1871/286826/5111/5426/132660/6117/3065/5701/10213/5713/5700/5716/9491/983/5708/25/23594/5695/8317/5714/57…
527,"R-HSA-4551638","SUMOylation of chromatin organization proteins",48,-0.184814265505889,-0.628317252014397,0.976019184652278,1,0.926205854060739,2628,"tags=44%, list=37%, signal=28%","9759/7175/348995/79902/5903/8480/55706/7341/23279/8554/9631/8086/23512/129401/6613/8359/79023/10762/9972/3066/9883",48,-0.239724162690559,-0.867083494254517,0.710963455149502,1,0.811193927477251,2412,"tags=38%, l…
528,"R-HSA-456926","Thrombin signalling through proteinase activated receptors (PARs)",16,0.355644857202106,0.91766424763865,0.570610687022901,1,0.926205854060739,1473,"tags=44%, list=21%, signal=35%","10681/55970/408/2147/2767/2768/2783",16,0.308656904665815,0.789536862008208,0.757475083056478,1,0.811193927477251,415,"tags=12%, list=6%, signal=12%","59345/408",16,0.25149889996995,0.6533411498019…
529,"R-HSA-4570464","SUMOylation of RNA binding proteins",42,-0.237456880862781,-0.780733194942295,0.816705336426914,1,0.926205854060739,2590,"tags=43%, list=37%, signal=27%","7175/348995/79902/5903/8480/55706/7341/23279/9631/8086/129401/6613/79023/10762/9972/3183/51602/9883",42,-0.197729551821592,-0.694791777938876,0.951768488745981,1,0.811193927477251,2422,"tags=38%, list=34%, signal=25%","3190…
530,"R-HSA-4608870","Asymmetric localization of PCP proteins",46,0.175144499727298,0.570970197434824,0.991364421416235,1,0.926205854060739,2748,"tags=57%, list=39%, signal=35%","57154/5706/5709/5702/23513/5701/10213/5713/5700/5716/9491/5708/5695/5714/5717/5687/5682/5711/5684/5690/5704/5719/5705/5689/5683/5707",46,-0.197290507129853,-0.709928432703936,0.935064935064935,1,0.811193927477251,2749,"ta…
531,"R-HSA-4615885","SUMOylation of DNA replication proteins",44,-0.323143344060105,-1.08977638385888,0.350678733031674,0.865360010888798,0.80150150795527,2590,"tags=55%, list=37%, signal=35%","7175/348995/79902/5903/8480/55706/7341/23279/9631/8086/5905/55143/51588/129401/7150/6613/79023/3619/332/10762/6790/9212/9972/9883",44,-0.407495767585093,-1.44619114349155,0.0339142872893358,0.1580378326721…
532,"R-HSA-4641257","Degradation of AXIN",44,-0.216258766280235,-0.729316263592362,0.884615384615385,1,0.926205854060739,5521,"tags=93%, list=79%, signal=20%","5701/10213/5713/5700/5716/9491/5708/5695/5714/5717/5687/5682/5711/5684/5690/5704/5719/5705/5689/5683/5707/5693/5715/143471/5688/5718/5691/5685/9861/5694/6233/5692/64750/5710/10197/5686/8312/7311/23198/5721/5720",44,-0.219453328035161,-0.77…
533,"R-HSA-4641258","Degradation of DVL",46,-0.216320687186829,-0.729893810013811,0.891252955082742,1,0.926205854060739,5521,"tags=93%, list=79%, signal=20%","5701/10213/5713/5700/5716/9491/5708/5695/5714/5717/5687/5682/5711/5684/5690/5704/5719/5705/5689/5683/5707/5693/5715/143471/9978/5688/5718/5691/5685/9861/5694/8452/6233/59349/5692/5710/10197/5686/7311/23198/1856/5721/5720",46,-0.147874594855…
534,"R-HSA-4641262","Disassembly of the destruction complex and recruitment of AXIN to the membrane",15,-0.231299857936158,-0.607976543507527,0.916492693110647,1,0.926205854060739,1315,"tags=20%, list=19%, signal=16%","8312/1856/5519",15,0.332793629836638,0.829968817517581,0.718855218855219,1,0.811193927477251,64,"tags=7%, list=1%, signal=7%","857",15,0.3523581679806,0.905399332150324,0.573099415…
535,"R-HSA-4655427","SUMOylation of DNA methylation proteins",13,0.379173876529484,0.928324486322766,0.555555555555556,0.994288681204569,0.920915997158004,2289,"tags=38%, list=33%, signal=26%","1789/8535/6045/57332/80012",13,-0.78243850203261,-2.1089167428077,9.98336635914969e-05,0.00164155066848304,0.00133161593391967,353,"tags=23%, list=5%, signal=22%","1786/1788/1789",13,-0.615187883180037,-1.…
536,"R-HSA-4755510","SUMOylation of immune response proteins",10,-0.433193139212203,-1.03002577687949,0.404123711340206,0.887276076986398,0.821800296672849,114,"tags=30%, list=2%, signal=30%","7341/51588/5610",10,0.329306704711587,0.743706823607593,0.822335025380711,1,0.811193927477251,1648,"tags=20%, list=23%, signal=15%","5610/6612",10,0.243462832663775,0.563938280733463,0.93713163064833,1,0.77…
537,"R-HSA-4791275","Signaling by WNT in cancer",17,0.394190484837859,1.03796139052434,0.414448669201521,0.888435673344305,0.82287432160789,2038,"tags=35%, list=29%, signal=25%","22943/1487/1499/5516/2932/5529",17,-0.512151425454306,-1.4485841421399,0.0862944162436548,0.310390228426396,0.251786668447769,845,"tags=65%, list=12%, signal=57%","1487/1488/2932/1499/5515/5528/8312/5527/5519/5529/22943"…
538,"R-HSA-4839726","Chromatin organization",154,-0.281464628305696,-1.19503275922146,0.0974930362116992,0.515050534951579,0.477042820609268,2171,"tags=36%, list=31%, signal=25%","6603/5931/23512/5928/5929/6599/2146/6597/86/57492/64769/10196/10362/51780/10419/56950/6944/55257/8359/22992/6880/55818/3276/6881/10498/9757/8819/1108/79084/9869/58508/23210/23326/55870/23133/6883/54556/51742/10902/25855…
539,"R-HSA-4839735","Signaling by AXIN mutants",12,-0.244682250975998,-0.605122651443558,0.904661016949153,1,0.926205854060739,1315,"tags=42%, list=19%, signal=34%","1452/5525/324/8312/5519",12,-0.507241482538579,-1.34549338503129,0.149253731343284,0.433815769636665,0.351908717973133,845,"tags=50%, list=12%, signal=44%","5515/5528/8312/5527/5519/5529",12,-0.349651362991791,-0.872579858545502,0.63…
540,"R-HSA-4839743","Signaling by CTNNB1 phospho-site mutants",13,-0.18417972510146,-0.465439526048735,0.984848484848485,1,0.926205854060739,1315,"tags=38%, list=19%, signal=31%","1452/5525/324/8312/5519",13,-0.488935250391576,-1.31783358439165,0.156862745098039,0.441440145740448,0.358093565569324,845,"tags=62%, list=12%, signal=54%","2932/1499/5515/5528/8312/5527/5519/5529",13,-0.319329548581136…
541,"R-HSA-4839744","Signaling by APC mutants",12,-0.244682250975998,-0.605122651443558,0.904661016949153,1,0.926205854060739,1315,"tags=42%, list=19%, signal=34%","1452/5525/324/8312/5519",12,-0.507241482538579,-1.34549338503129,0.149253731343284,0.433815769636665,0.351908717973133,845,"tags=50%, list=12%, signal=44%","5515/5528/8312/5527/5519/5529",12,-0.349651362991791,-0.872579858545502,0.635…
542,"R-HSA-4839748","Signaling by AMER1 mutants",12,-0.244682250975998,-0.605122651443558,0.904661016949153,1,0.926205854060739,1315,"tags=42%, list=19%, signal=34%","1452/5525/324/8312/5519",12,-0.507241482538579,-1.34549338503129,0.149253731343284,0.433815769636665,0.351908717973133,845,"tags=50%, list=12%, signal=44%","5515/5528/8312/5527/5519/5529",12,-0.349651362991791,-0.872579858545502,0.6…
543,"R-HSA-499943","Interconversion of nucleotide di- and triphosphates",22,-0.198839555538541,-0.574863255307958,0.963983050847458,1,0.926205854060739,1374,"tags=23%, list=20%, signal=18%","654364/7295/4830/102157402/1635",22,0.248194043632304,0.675796542498264,0.89776357827476,1,0.811193927477251,1669,"tags=32%, list=24%, signal=24%","1635/7295/204/4832/205/2987/4830",22,0.28810243343339,0.8296…
544,"R-HSA-500792","GPCR ligand binding",21,0.494569195883618,1.36741131265891,0.0984848484848485,0.515050534951579,0.477042820609268,289,"tags=24%, list=4%, signal=23%","7852/10681/57007/50865/55970",21,0.364951346617096,0.98187649108979,0.493569131832797,0.863370928175608,0.700361254096451,245,"tags=14%, list=3%, signal=14%","301/57007/59345",21,0.291240235084758,0.824724515209288,0.70500927643…
545,"R-HSA-5099900","WNT5A-dependent internalization of FZD4",11,-0.297449468534763,-0.720102109948025,0.802083333333333,1,0.926205854060739,975,"tags=27%, list=14%, signal=24%","1213/1856/409",11,-0.361554578283092,-0.92797032686343,0.547029702970297,0.924568558177404,0.750004399929907,2405,"tags=55%, list=34%, signal=36%","163/1175/160/1173/1212/1211",11,-0.448560104043403,-1.08575280343598,0.3…
546,"R-HSA-512988","Interleukin-3, Interleukin-5 and GM-CSF signaling",23,0.281254354614669,0.78792534391576,0.780260707635009,1,0.926205854060739,1881,"tags=35%, list=27%, signal=26%","6850/2889/7534/5290/9846/6777/5295/5777",23,0.464187161611372,1.27045322589746,0.168789808917197,0.469891814656052,0.381173386620255,2265,"tags=48%, list=32%, signal=33%","2889/6850/6464/5295/7525/7311/1398/3716/5…
547,"R-HSA-5173105","O-linked glycosylation",23,0.526472475680441,1.47489629816049,0.0707635009310987,0.4749947000212,0.43994287180746,750,"tags=35%, list=11%, signal=31%","6482/7057/79695/2650/55568/23275/145173/10610",23,0.398022202881017,1.08936358746681,0.347133757961783,0.720267572962184,0.584276681345701,924,"tags=26%, list=13%, signal=23%","4582/10678/2589/6484/23275/2650",23,0.52871251074…
548,"R-HSA-5205647","Mitophagy",21,-0.412587812438924,-1.17481448523189,0.253164556962025,0.739122807017544,0.684579870729455,2729,"tags=81%, list=39%, signal=50%","1459/51001/1457/6233/1460/9804/8408/9868/55669/10452/56993/100188893/8878/7416/7311/401505/6714",21,0.361673706428723,0.973058225649627,0.506430868167203,0.875228122012688,0.709979737734011,3022,"tags=62%, list=43%, signal=35%","9140/…
549,"R-HSA-5205685","PINK1-PRKN Mediated Mitophagy",15,-0.406942520302514,-1.0696569773426,0.375782881002088,0.872271778326058,0.807903227417566,2729,"tags=60%, list=39%, signal=37%","9868/55669/10452/56993/100188893/8878/7416/7311/401505",15,0.354648561440826,0.884473802331621,0.63973063973064,0.982334943639291,0.796864141028901,1670,"tags=33%, list=24%, signal=25%","9140/401505/7311/9804/56993"…
550,"R-HSA-5213460","RIPK1-mediated regulated necrosis",23,-0.372939624678521,-1.08344226293819,0.356989247311828,0.865360010888798,0.80150150795527,555,"tags=22%, list=8%, signal=20%","8797/8795/841/355/197259",23,0.224377059795135,0.614106944372529,0.955414012738854,1,0.811193927477251,1307,"tags=17%, list=19%, signal=14%","841/6386/8795/7311",23,-0.448821327428474,-1.31820856720476,0.121475054…
551,"R-HSA-5218859","Regulated Necrosis",36,-0.363669128891578,-1.15849045264311,0.254117647058824,0.739122807017544,0.684579870729455,555,"tags=22%, list=8%, signal=21%","25978/7311/8797/8795/841/355/3660/197259",36,0.239111384073286,0.716935481830583,0.895209580838323,1,0.811193927477251,1307,"tags=22%, list=19%, signal=18%","841/92421/79643/6386/8795/578/3660/7311",36,-0.270356702268963,-0.886…
552,"R-HSA-5218920","VEGFR2 mediated vascular permeability",18,0.633683018849679,1.69903454327333,0.0155012662650859,0.200468737606454,0.185675318327264,2082,"tags=72%, list=30%, signal=51%","5058/207/79109/253260/1500/1499/208/857/7410/5879/2475/3728/5062",19,0.61125288526185,1.61613985628454,0.0187315468578051,0.0962500465773827,0.0780774533029754,294,"tags=16%, list=4%, signal=15%","10451/857/…
553,"R-HSA-5218921","VEGFR2 mediated cell proliferation",15,0.418212502066695,1.06068284310868,0.378585086042065,0.873482457554885,0.809024565606696,969,"tags=47%, list=14%, signal=40%","3708/5580/4893/3265/5578/3845/5590",15,-0.309723619264869,-0.862773914968689,0.627450980392157,0.975940646528882,0.791677126042451,1285,"tags=33%, list=18%, signal=27%","3265/4893/10768/5335/3708",15,0.3182198928…
554,"R-HSA-5223345","Miscellaneous transport and binding events",10,0.458657207193781,1.04350332955335,0.451737451737452,0.91346482841904,0.846056471560304,1717,"tags=60%, list=24%, signal=45%","5304/7991/118/120/93380/84061",10,-0.261973488095157,-0.661912206838803,0.888077858880779,1,0.811193927477251,1766,"tags=40%, list=25%, signal=30%","118/7991/5304/120",10,-0.377921774534948,-0.89258330117…
555,"R-HSA-5250913","Positive epigenetic regulation of rRNA expression",39,-0.434317744929299,-1.40996233405555,0.079595002544654,0.476326343353164,0.441176247657046,2234,"tags=54%, list=32%, signal=37%","23451/7270/5931/5441/5928/9013/9031/9533/8359/5434/1108/51082/57459/64425/9219/53615/57504/3066/10514/9188/54815",39,-0.460137020664599,-1.59991104814283,0.012750724083161,0.0715906508278941,0.0…
556,"R-HSA-5250924","B-WICH complex positively regulates rRNA expression",24,-0.353468997142072,-1.0323281510407,0.411504424778761,0.888435673344305,0.82287432160789,2234,"tags=46%, list=32%, signal=31%","23451/5441/9013/9031/9533/8359/5434/51082/64425/10514/9188",24,-0.60946029568863,-1.85203631024868,0.00214757702893193,0.018175449708093,0.0147438144323732,1982,"tags=62%, list=28%, signal=45%",…
557,"R-HSA-5250941","Negative epigenetic regulation of rRNA expression",40,-0.327370624080971,-1.06776777224146,0.373239436619718,0.869882581493015,0.805690339324299,2716,"tags=55%, list=39%, signal=34%","2968/79595/11176/4331/10284/7270/902/5441/23378/9013/1022/29115/9533/8359/5434/8819/51082/51742/64425/23411/3066/8932",40,-0.45814750829727,-1.58701891105921,0.0151455762788737,0.082618759701344…
558,"R-HSA-525793","Myogenesis",14,0.64917692208962,1.61843285850456,0.0264259360046236,0.291955773743389,0.27041114676796,557,"tags=29%, list=8%, signal=26%","6300/6938/663/4756",14,0.431070825103677,1.04882782207909,0.403061224489796,0.777615857063093,0.630797261159599,199,"tags=14%, list=3%, signal=14%","4209/5608",14,-0.373318915960004,-0.962626186836476,0.494736842105263,0.764351819145178,0.…
559,"R-HSA-5260271","Diseases of Immune System",13,-0.565717543927883,-1.42962155784627,0.112554112554113,0.537943247974596,0.498246185426519,565,"tags=23%, list=8%, signal=21%","81622/6280/6279",14,0.471144137158216,1.14632921200858,0.267006802721088,0.619954735926629,0.502903517094444,1197,"tags=21%, list=17%, signal=18%","6280/3551/51135",14,0.549414124435591,1.40686533031096,0.117647058823529…
560,"R-HSA-532668","N-glycan trimming in the ER and Calnexin/Calreticulin cycle",25,-0.20278492446614,-0.596838623793525,0.951434878587196,1,0.926205854060739,2542,"tags=40%, list=36%, signal=26%","51009/821/811/6048/64772/51035/80267/7841/7311/5887",25,0.400266069185414,1.11850615395267,0.312597200622084,0.678523744427556,0.550414341128759,2910,"tags=72%, list=41%, signal=42%","55768/7841/64772/…
561,"R-HSA-5339562","Uptake and actions of bacterial toxins",14,0.494557131189877,1.23295743315864,0.220560747663551,0.696785930867192,0.645367208196355,1223,"tags=29%, list=17%, signal=24%","118429/84168/5604/10015",14,0.490948503597007,1.19451472888891,0.224489795918367,0.559280855199223,0.453685233491893,767,"tags=14%, list=11%, signal=13%","5608/84168",14,0.182368280890974,0.46698401137301,0.…
562,"R-HSA-5339716","Signaling by GSK3beta mutants",13,-0.18417972510146,-0.465439526048735,0.984848484848485,1,0.926205854060739,1315,"tags=38%, list=19%, signal=31%","1452/5525/324/8312/5519",13,-0.488935250391576,-1.31783358439165,0.156862745098039,0.441440145740448,0.358093565569324,845,"tags=62%, list=12%, signal=54%","2932/1499/5515/5528/8312/5527/5519/5529",13,-0.319329548581136,-0.8157767…
563,"R-HSA-5357769","Caspase activation via extrinsic apoptotic signalling pathway",12,-0.552728009257076,-1.36694932776947,0.13135593220339,0.591874376869392,0.548197512724983,555,"tags=33%, list=8%, signal=31%","8797/8795/841/355",12,0.348351034272672,0.822020255303102,0.688333333333333,0.99841469251017,0.809907935668316,887,"tags=17%, list=13%, signal=15%","841/8795",12,-0.563249581534991,-1.4…
564,"R-HSA-5357786","TNFR1-induced proapoptotic signaling",14,0.407411414096061,1.01569848999013,0.435514018691589,0.901631725183127,0.835096582071496,1888,"tags=57%, list=27%, signal=42%","331/8717/329/10616/29110/10133/81858/55072",14,0.392355214855037,0.95462982301994,0.552721088435374,0.92602907247324,0.751189160257683,1178,"tags=21%, list=17%, signal=18%","841/56957/81858",14,0.4186295956728…
565,"R-HSA-5357801","Programmed Cell Death",155,-0.166420924434201,-0.708784943313797,0.991666666666667,1,0.926205854060739,1419,"tags=19%, list=20%, signal=15%","7532/3148/6709/4000/5686/57099/25978/7082/7311/23198/10059/5721/5317/1829/596/2934/1676/5720/1828/5599/8797/8795/10018/100506658/841/355/708/3660/197259",155,0.250565461354068,0.940405546039161,0.597560975609756,0.966000959166895,0.7836…
566,"R-HSA-5357905","Regulation of TNFR1 signaling",30,0.430019336339074,1.27807088917687,0.152877697841727,0.632245047688922,0.58558906437039,980,"tags=20%, list=14%, signal=17%","84888/8887/331/8717/329/10616",30,-0.273934228534174,-0.883084177190229,0.648571428571429,0.983538490495012,0.797840450929696,916,"tags=17%, list=13%, signal=15%","8737/7323/7332/8887/84888",30,0.258144937391157,0.7892…
567,"R-HSA-5357956","TNFR1-induced NF-kappa-B signaling pathway",20,0.401518539618018,1.09631282285756,0.326375711574953,0.837066278124153,0.775295687035425,2198,"tags=50%, list=31%, signal=34%","331/8717/329/10616/23118/10133/81858/55072/3551/8517",20,0.374393563681235,1.00145705508954,0.458199356913183,0.843897411749155,0.684564455824684,2621,"tags=45%, list=37%, signal=28%","3551/56957/81858/7…
568,"R-HSA-5358346","Hedgehog ligand biogenesis",50,0.17372639790692,0.573606366373621,0.996569468267582,1,0.926205854060739,2778,"tags=58%, list=40%, signal=35%","84447/5706/6400/5709/5702/10956/27248/5701/10213/5713/5700/5716/9491/5708/5695/5714/5717/5687/5682/5711/5684/5690/5704/5719/5705/5689/5683/5707/5034",50,-0.120830350751611,-0.442408675643221,1,1,0.811193927477251,6192,"tags=46%, list=8…
569,"R-HSA-5358351","Signaling by Hedgehog",87,0.229589438746763,0.836015467579414,0.766211604095563,1,0.926205854060739,2748,"tags=54%, list=39%, signal=33%","5567/57154/5577/7277/79659/2778/25989/408/84790/84447/5706/6400/7846/10382/8481/5709/8650/2932/5702/10956/27248/10383/81027/5701/10213/5713/5700/5716/9491/5708/5566/5695/5714/5717/5687/5682/5711/5684/5690/6500/5704/9742/5719/5705/5689/5683…
570,"R-HSA-5358508","Mismatch Repair",14,0.294578066397868,0.734398907032048,0.811214953271028,1,0.926205854060739,1411,"tags=29%, list=20%, signal=23%","6118/6119/4437/57804",14,-0.495089265009895,-1.36337150062333,0.132850241545894,0.407884828349945,0.330873695867576,2318,"tags=79%, list=33%, signal=53%","4437/4436/2956/6117/10714/5424/6119/5395/6118/3978/4292",14,-0.565981925849419,-1.45941981…
571,"R-HSA-5358565","Mismatch repair (MMR) directed by MSH2:MSH6 (MutSalpha)",13,0.246530195142748,0.603575380412968,0.933333333333333,1,0.926205854060739,2146,"tags=38%, list=31%, signal=27%","6118/6119/57804/5111/6117",13,-0.509488123261754,-1.37323001183754,0.125,0.392029972752044,0.31801233328553,2178,"tags=77%, list=31%, signal=53%","4436/2956/6117/10714/5424/6119/5395/6118/3978/4292",13,-0.…
572,"R-HSA-5358606","Mismatch repair (MMR) directed by MSH2:MSH3 (MutSbeta)",13,0.360354414805809,0.882249141424519,0.601851851851852,1,0.926205854060739,2146,"tags=46%, list=31%, signal=32%","6118/6119/4437/57804/5111/6117",13,-0.495556437946072,-1.33567975793075,0.147058823529412,0.433815769636665,0.351908717973133,1788,"tags=77%, list=25%, signal=57%","4437/4436/6117/10714/5424/6119/5395/6118/…
573,"R-HSA-5358747","CTNNB1 S33 mutants aren't phosphorylated",13,-0.18417972510146,-0.465439526048735,0.984848484848485,1,0.926205854060739,1315,"tags=38%, list=19%, signal=31%","1452/5525/324/8312/5519",13,-0.488935250391576,-1.31783358439165,0.156862745098039,0.441440145740448,0.358093565569324,845,"tags=62%, list=12%, signal=54%","2932/1499/5515/5528/8312/5527/5519/5529",13,-0.319329548581136…
574,"R-HSA-5358749","CTNNB1 S37 mutants aren't phosphorylated",13,-0.18417972510146,-0.465439526048735,0.984848484848485,1,0.926205854060739,1315,"tags=38%, list=19%, signal=31%","1452/5525/324/8312/5519",13,-0.488935250391576,-1.31783358439165,0.156862745098039,0.441440145740448,0.358093565569324,845,"tags=62%, list=12%, signal=54%","2932/1499/5515/5528/8312/5527/5519/5529",13,-0.319329548581136…
575,"R-HSA-5358751","CTNNB1 S45 mutants aren't phosphorylated",13,-0.18417972510146,-0.465439526048735,0.984848484848485,1,0.926205854060739,1315,"tags=38%, list=19%, signal=31%","1452/5525/324/8312/5519",13,-0.488935250391576,-1.31783358439165,0.156862745098039,0.441440145740448,0.358093565569324,845,"tags=62%, list=12%, signal=54%","2932/1499/5515/5528/8312/5527/5519/5529",13,-0.319329548581136…
576,"R-HSA-5358752","CTNNB1 T41 mutants aren't phosphorylated",13,-0.18417972510146,-0.465439526048735,0.984848484848485,1,0.926205854060739,1315,"tags=38%, list=19%, signal=31%","1452/5525/324/8312/5519",13,-0.488935250391576,-1.31783358439165,0.156862745098039,0.441440145740448,0.358093565569324,845,"tags=62%, list=12%, signal=54%","2932/1499/5515/5528/8312/5527/5519/5529",13,-0.319329548581136…
577,"R-HSA-5362517","Signaling by Retinoic Acid",19,-0.332325078242615,-0.921875608901026,0.534591194968553,0.970829136185742,0.899187629227965,687,"tags=47%, list=10%, signal=43%","5160/5162/112724/1738/5164/157506/1374/5914/2171",19,0.362962291812674,0.959664715325725,0.543371522094926,0.919736208722441,0.746084427396594,205,"tags=11%, list=3%, signal=10%","157506/5467",19,0.272428634699641,0.7…
578,"R-HSA-5362768","Hh mutants are degraded by ERAD",48,0.201787090371914,0.663193343342219,0.958974358974359,1,0.926205854060739,2748,"tags=58%, list=39%, signal=36%","84447/5706/6400/5709/5702/10956/27248/5701/10213/5713/5700/5716/9491/5708/5695/5714/5717/5687/5682/5711/5684/5690/5704/5719/5705/5689/5683/5707",48,-0.13265781044081,-0.479823963200772,1,1,0.811193927477251,2749,"tags=48%, list=3…
579,"R-HSA-5368286","Mitochondrial translation initiation",83,-0.731478013206206,-2.83769425391765,1e-10,1.43625e-08,1.33026315789474e-08,1747,"tags=93%, list=25%, signal=71%","51642/118487/64949/29074/6183/28998/26589/51650/128308/65008/64951/64928/51073/64969/28973/64976/54148/10573/54948/64965/64432/65080/10884/56945/51263/51253/51264/29088/11222/9801/64968/60488/28957/55037/84545/64978/10240/…
580,"R-HSA-5368287","Mitochondrial translation",88,-0.712209785471484,-2.75825818395184,1e-10,1.43625e-08,1.33026315789474e-08,1747,"tags=89%, list=25%, signal=67%","51642/118487/64949/29074/84340/6183/28998/26589/51650/128308/65008/64951/64928/51073/64969/28973/64976/54148/10573/54948/64965/64432/65080/10884/56945/51263/51253/51264/29088/11222/9801/64968/60488/28957/55037/84545/64978/10240/29093…
581,"R-HSA-5387390","Hh mutants abrogate ligand secretion",48,0.201787090371914,0.663193343342219,0.958974358974359,1,0.926205854060739,2748,"tags=58%, list=39%, signal=36%","84447/5706/6400/5709/5702/10956/27248/5701/10213/5713/5700/5716/9491/5708/5695/5714/5717/5687/5682/5711/5684/5690/5704/5719/5705/5689/5683/5707",48,-0.13265781044081,-0.479823963200772,1,1,0.811193927477251,2749,"tags=48%, l…
582,"R-HSA-5389840","Mitochondrial translation elongation",83,-0.720485189570836,-2.79504871720809,1e-10,1.43625e-08,1.33026315789474e-08,1747,"tags=92%, list=25%, signal=70%","51642/118487/64949/29074/6183/28998/26589/51650/128308/65008/64951/64928/51073/64969/28973/64976/54148/10573/54948/64965/64432/65080/10884/56945/51263/51253/51264/29088/11222/9801/64968/60488/28957/55037/84545/64978/10240/…
583,"R-HSA-5419276","Mitochondrial translation termination",82,-0.734324364247552,-2.82971782954651,1e-10,1.43625e-08,1.33026315789474e-08,1747,"tags=94%, list=25%, signal=71%","51642/118487/64949/29074/84340/6183/28998/26589/51650/128308/65008/64951/64928/51073/64969/28973/64976/54148/10573/54948/64965/64432/65080/10884/56945/51263/51253/51264/29088/11222/9801/64968/60488/28957/55037/84545/64978…
584,"R-HSA-5467337","APC truncation mutants have impaired AXIN binding",12,-0.244682250975998,-0.605122651443558,0.904661016949153,1,0.926205854060739,1315,"tags=42%, list=19%, signal=34%","1452/5525/324/8312/5519",12,-0.507241482538579,-1.34549338503129,0.149253731343284,0.433815769636665,0.351908717973133,845,"tags=50%, list=12%, signal=44%","5515/5528/8312/5527/5519/5529",12,-0.349651362991791…
585,"R-HSA-5467340","AXIN missense mutants destabilize the destruction complex",12,-0.244682250975998,-0.605122651443558,0.904661016949153,1,0.926205854060739,1315,"tags=42%, list=19%, signal=34%","1452/5525/324/8312/5519",12,-0.507241482538579,-1.34549338503129,0.149253731343284,0.433815769636665,0.351908717973133,845,"tags=50%, list=12%, signal=44%","5515/5528/8312/5527/5519/5529",12,-0.3496513…
586,"R-HSA-5467348","Truncations of AMER1 destabilize the destruction complex",12,-0.244682250975998,-0.605122651443558,0.904661016949153,1,0.926205854060739,1315,"tags=42%, list=19%, signal=34%","1452/5525/324/8312/5519",12,-0.507241482538579,-1.34549338503129,0.149253731343284,0.433815769636665,0.351908717973133,845,"tags=50%, list=12%, signal=44%","5515/5528/8312/5527/5519/5529",12,-0.34965136…
587,"R-HSA-556833","Metabolism of lipids",387,0.419143791231571,1.8330351244281,1.20208434408737e-08,1.53466101261821e-06,1.42141201388577e-06,1169,"tags=29%, list=17%, signal=26%","388121/2182/11001/1543/79071/2181/1545/5587/9915/283927/80221/58488/6319/1573/84188/54893/129642/9200/1718/414/165679/31/5019/4047/8871/58526/2194/3422/5567/1717/50814/706/3157/55300/29095/8612/4534/79603/7108/79143/1…
588,"R-HSA-5576891","Cardiac conduction",26,0.555837482157545,1.61383580471156,0.02640913780553,0.291955773743389,0.27041114676796,1256,"tags=42%, list=18%, signal=35%","3708/489/4311/204851/817/490/10142/483/476/481/3710",26,0.502119471780217,1.40458752552113,0.0775193798449612,0.290634547887786,0.235760980361669,1205,"tags=50%, list=17%, signal=42%","493/4311/3775/444/3709/5349/6786/481/6717/48…
589,"R-HSA-5578749","Transcriptional regulation by small RNAs",43,-0.320255546778859,-1.06688465842187,0.352534562211982,0.865360010888798,0.80150150795527,2590,"tags=53%, list=37%, signal=34%","7175/348995/79902/5903/8480/55706/23279/9631/8086/5441/129401/8359/10526/79023/5434/5431/5436/10762/5433/9972/5432/5430/9883",43,-0.238491930817818,-0.845265885434449,0.767741935483871,1,0.811193927477251…
590,"R-HSA-5578775","Ion homeostasis",20,0.557208702800618,1.52141180446934,0.0493545915666339,0.412391383452967,0.381959313518345,1256,"tags=40%, list=18%, signal=33%","3708/489/817/490/483/476/481/3710",20,0.475882239429886,1.27292686707252,0.172025723472669,0.475965403165966,0.386100244737493,1205,"tags=50%, list=17%, signal=42%","493/444/3709/5349/6786/481/6717/489/817/490",20,0.4937566691929…
591,"R-HSA-5579029","Metabolic disorders of biological oxidation enzymes",10,0.59877115066551,1.36228032517533,0.140926640926641,0.620449780827139,0.574664219152799,908,"tags=40%, list=13%, signal=35%","1545/4128/26873/2937",10,-0.465885639012578,-1.17712442467197,0.24330900243309,0.592069052432318,0.480282819980307,267,"tags=40%, list=4%, signal=39%","2730/191/2937/1545",10,0.404233017159149,0.9…
592,"R-HSA-5601884","PIWI-interacting RNA (piRNA) biogenesis",13,-0.557020232266352,-1.40764263147199,0.119047619047619,0.558309037900875,0.517109099278809,1706,"tags=69%, list=24%, signal=53%","5441/5434/5431/5436/113802/5433/5432/5430/56165",13,-0.60708466176043,-1.63628324035997,0.0309848505866682,0.147370095145682,0.119545726273922,744,"tags=31%, list=11%, signal=28%","113802/5437/5440/56165"…
593,"R-HSA-5602358","Diseases associated with the TLR signaling cascade",13,-0.565717543927883,-1.42962155784627,0.112554112554113,0.537943247974596,0.498246185426519,565,"tags=23%, list=8%, signal=21%","81622/6280/6279",14,0.471144137158216,1.14632921200858,0.267006802721088,0.619954735926629,0.502903517094444,1197,"tags=21%, list=17%, signal=18%","6280/3551/51135",14,0.549414124435591,1.4068653…
594,"R-HSA-5607761","Dectin-1 mediated noncanonical NF-kB signaling",50,-0.171957373044689,-0.591020454142813,0.985680190930788,1,0.926205854060739,5233,"tags=96%, list=74%, signal=25%","5709/23291/5702/5701/10213/5713/5700/5716/9491/5970/5708/9039/5695/5714/5717/5687/5682/5711/5684/5690/6500/5704/5719/5705/5689/5683/5707/5693/5715/143471/5688/5718/5691/5685/9040/9861/5694/6233/5692/5710/10197/11…
595,"R-HSA-5607764","CLEC7A (Dectin-1) signaling",77,0.190530722225935,0.687965093791011,0.968174204355109,1,0.926205854060739,2748,"tags=55%, list=39%, signal=34%","3708/5580/5530/6850/4791/3710/4792/23118/5706/4790/5709/23291/5702/3551/8517/5701/10213/5713/5700/5716/9491/5970/5708/9039/5695/5714/5170/5717/5687/5682/5711/5684/5690/6500/5704/10454/997/5719/5705/5689/5683/5707",77,0.20401939656907…
596,"R-HSA-5609975","Diseases associated with glycosylation precursor biosynthesis",11,-0.375941310441554,-0.910124775811964,0.56875,1,0.926205854060739,628,"tags=45%, list=9%, signal=41%","22845/2582/2584/10020/2592",11,0.381174098921616,0.884648996364936,0.627090301003345,0.975940646528882,0.791677126042451,2231,"tags=55%, list=32%, signal=37%","2592/2584/5373/22845/5236/2673",11,0.322054636478…
597,"R-HSA-5610780","Degradation of GLI1 by the proteasome",49,0.189863699865448,0.626102600254763,0.976190476190476,1,0.926205854060739,2748,"tags=57%, list=39%, signal=35%","5567/5706/5709/8650/5702/5701/10213/5713/5700/5716/9491/5708/5566/5695/5714/5717/5687/5682/5711/5684/5690/6500/5704/5719/5705/5689/5683/5707",49,-0.203614648875588,-0.73981727047484,0.933993399339934,1,0.811193927477251,274…
598,"R-HSA-5610783","Degradation of GLI2 by the proteasome",49,0.186995166779164,0.616643203721819,0.981292517006803,1,0.926205854060739,2748,"tags=57%, list=39%, signal=35%","5567/5706/5709/2932/5702/5701/10213/5713/5700/5716/9491/5708/5566/5695/5714/5717/5687/5682/5711/5684/5690/6500/5704/5719/5705/5689/5683/5707",49,-0.138018218564105,-0.501477974682881,1,1,0.811193927477251,2749,"tags=49%, li…
599,"R-HSA-5610785","GLI3 is processed to GLI3R by the proteasome",49,0.186995166779164,0.616643203721819,0.981292517006803,1,0.926205854060739,2748,"tags=57%, list=39%, signal=35%","5567/5706/5709/2932/5702/5701/10213/5713/5700/5716/9491/5708/5566/5695/5714/5717/5687/5682/5711/5684/5690/6500/5704/5719/5705/5689/5683/5707",49,-0.138018218564105,-0.501477974682881,1,1,0.811193927477251,2749,"tags=…
600,"R-HSA-5610787","Hedgehog 'off' state",71,0.214569075085707,0.762645328824822,0.89119170984456,1,0.926205854060739,2748,"tags=56%, list=39%, signal=35%","5567/5577/7277/79659/2778/84790/5706/7846/10382/8481/5709/8650/2932/5702/10383/81027/5701/10213/5713/5700/5716/9491/5708/5566/5695/5714/5717/5687/5682/5711/5684/5690/6500/5704/9742/5719/5705/5689/5683/5707",71,-0.267043632488864,-1.040432846…
601,"R-HSA-5617472","Activation of anterior HOX genes in hindbrain development during early embryogenesis",37,-0.423941634472177,-1.35958161722584,0.0815850815850816,0.482688604936111,0.447069011580237,2163,"tags=46%, list=31%, signal=32%","5931/5441/23512/5928/5929/2146/8359/5434/5431/5436/58508/5433/5432/22976/9611/5430/5914",37,-0.316355988501634,-1.08308042139445,0.326283987915408,0.692270101…
602,"R-HSA-5617833","Cilium Assembly",101,0.309159167435631,1.15158509456198,0.201342281879195,0.69057397575879,0.63961365900979,1977,"tags=37%, list=28%, signal=27%","50807/583/1069/5577/7277/57560/8766/79659/55755/10142/6102/55763/10640/1778/84790/84747/11336/149371/23265/55770/10013/60412/54536/117177/10540/203068/7846/7840/4735/1781/10382/8481/1639/9321/4218/140735/5147",102,-0.32460469430473…
603,"R-HSA-5619084","ABC transporter disorders",58,0.224223304902354,0.76646817458395,0.853741496598639,1,0.926205854060739,2748,"tags=57%, list=39%, signal=35%","55788/5826/21/11160/5706/6400/79139/5709/5702/10956/27248/335/5701/10213/5713/5700/5716/9491/5708/5695/5714/5717/5687/5682/5711/5684/5690/5704/5719/5705/5689/5683/5707",58,-0.163785631090212,-0.621353453542175,0.99288256227758,1,0.81119…
604,"R-HSA-5619102","SLC transporter disorders",44,-0.359095459702704,-1.21102216316164,0.217194570135747,0.696785930867192,0.645367208196355,366,"tags=14%, list=5%, signal=13%","682/6513/9883/6566/6520/1836",44,-0.255833679927527,-0.907946613312448,0.614147909967846,0.972578587736332,0.788949844366113,2333,"tags=50%, list=33%, signal=34%","8086/9818/6513/79023/10559/9631/5002/10479/1836/53371/57…
605,"R-HSA-5619107","Defective TPR may confer susceptibility towards thyroid papillary carcinoma (TPC)",28,-0.277790985130219,-0.833713513763744,0.702947845804989,1,0.926205854060739,2590,"tags=50%, list=37%, signal=32%","7175/348995/79902/5903/8480/55706/23279/9631/8086/129401/79023/10762/9972/9883",28,-0.239113098359288,-0.754943316259273,0.850704225352113,1,0.811193927477251,2412,"tags=46%, li…
606,"R-HSA-5619115","Disorders of transmembrane transporters",102,-0.218669000276602,-0.865709560499748,0.774193548387097,1,0.926205854060739,392,"tags=7%, list=6%, signal=7%","26154/682/6513/9883/6566/6520/1836",102,-0.193347201425304,-0.799444626810019,0.911627906976744,1,0.811193927477251,2348,"tags=41%, list=33%, signal=28%","5717/8086/9818/6513/5707/79023/10559/9631/5002/10479/5714/5715/5713…
607,"R-HSA-5619507","Activation of HOX genes during differentiation",37,-0.423941634472177,-1.35958161722584,0.0815850815850816,0.482688604936111,0.447069011580237,2163,"tags=46%, list=31%, signal=32%","5931/5441/23512/5928/5929/2146/8359/5434/5431/5436/58508/5433/5432/22976/9611/5430/5914",37,-0.316355988501634,-1.08308042139445,0.326283987915408,0.692270101620159,0.561565302608332,2165,"tags=38…
608,"R-HSA-5620912","Anchoring of the basal body to the plasma membrane",55,0.252747320925556,0.856791977683155,0.708754208754209,1,0.926205854060739,1956,"tags=33%, list=28%, signal=24%","1069/5577/7277/8766/55755/10142/1778/117177/10540/203068/7846/7840/4735/1781/10382/8481/1639/4218",55,-0.443185836806954,-1.64835220432011,0.00502252902576631,0.035574441361133,0.0288577708055466,1504,"tags=47%…
609,"R-HSA-5620916","VxPx cargo-targeting to cilium",14,0.689824600596553,1.71976969947819,0.00925236923313961,0.156337827189374,0.144801010753934,1368,"tags=79%, list=19%, signal=63%","50807/8766/55763/10640/11336/149371/23265/55770/60412/54536/117177",14,-0.509702016978226,-1.40361194004974,0.111111111111111,0.36749680715198,0.298111178328964,2592,"tags=79%, list=37%, signal=50%","50807/55763/6…
610,"R-HSA-5620920","Cargo trafficking to the periciliary membrane",27,0.555682438993934,1.61701749467391,0.0203154132309326,0.238187855125934,0.220610985783812,1368,"tags=52%, list=19%, signal=42%","50807/583/8766/6102/55763/10640/84747/11336/149371/23265/55770/60412/54536/117177",28,0.395827341249413,1.12081007784789,0.310664605873261,0.677495670285139,0.549580373627434,293,"tags=11%, list=4%, …
611,"R-HSA-5620922","BBSome-mediated cargo-targeting to cilium",10,0.330023578626529,0.750845506680104,0.764478764478765,1,0.926205854060739,318,"tags=10%, list=5%, signal=10%","583",11,0.798800801078005,1.85389912107979,0.000896877220927942,0.0101551486462879,0.00823779491449759,293,"tags=27%, list=4%, signal=26%","583/582/54585",11,0.628716160890389,1.49074083096592,0.0737864077669903,0.2304304…
612,"R-HSA-5620924","Intraflagellar transport",24,0.31012079528091,0.881374860207641,0.641818181818182,1,0.926205854060739,2214,"tags=46%, list=31%, signal=32%","7277/57560/79659/84790/7846/10382/9321/140735/10383/11020/81027",24,-0.307604481676054,-0.93475272021712,0.528767123287671,0.901645865043125,0.731409650457956,1504,"tags=42%, list=21%, signal=33%","10383/81027/9371/8655/7846/83658/112752…
613,"R-HSA-5620971","Pyroptosis",13,-0.397305115189821,-1.00402747592776,0.439393939393939,0.906397910886241,0.839511051171261,1100,"tags=15%, list=16%, signal=13%","25978/3660",13,0.285272167333566,0.6871782955625,0.855218855218855,1,0.811193927477251,1592,"tags=38%, list=23%, signal=30%","92421/79643/578/3660/25978",13,0.367219395011638,0.910158729233096,0.577909270216962,0.818171672840989,0.63…
614,"R-HSA-5621481","C-type lectin receptors (CLRs)",89,0.28546238805275,1.05021919512793,0.37123745819398,0.869882581493015,0.805690339324299,598,"tags=11%, list=9%, signal=10%","3708/5058/9252/5567/5580/5530/6850/4893/5894/3265",89,0.237089609627997,0.828610471094005,0.789948453608247,1,0.811193927477251,1340,"tags=13%, list=19%, signal=11%","4582/5534/6850/841/3709/8454/3551/5720/5686/5711/731…
615,"R-HSA-5621575","CD209 (DC-SIGN) signaling",13,0.757782562894832,1.85526522787493,0.00192798080668672,0.0615347207467512,0.0569938185836338,886,"tags=54%, list=13%, signal=47%","5058/9252/5567/4893/5894/3265/3845",13,-0.466817461576581,-1.25821921850264,0.188725490196078,0.493688725490196,0.400477296181631,2401,"tags=69%, list=34%, signal=46%","1387/5566/2033/5058/5894/3265/9252/4893/5062",13…
616,"R-HSA-5625740","RHO GTPases activate PKNs",26,0.505575910643466,1.46790479733214,0.0573476702508961,0.432106503535075,0.400219573151904,797,"tags=27%, list=11%, signal=24%","367/29941/5058/4637/4627/7534/389",26,-0.458185266410747,-1.42381960523474,0.0756302521008403,0.290634547887786,0.235760980361669,259,"tags=12%, list=4%, signal=11%","7533/8359/29941",26,-0.25661712841238,-0.780845436318…
617,"R-HSA-5625900","RHO GTPases activate CIT",15,0.333163997911741,0.844980326461218,0.659655831739962,1,0.926205854060739,1744,"tags=40%, list=25%, signal=30%","4637/4627/389/387/9055/5879",15,-0.214210246216451,-0.596709457267851,0.946078431372549,1,0.811193927477251,682,"tags=20%, list=10%, signal=18%","4627/9055/11113",15,-0.293613117179224,-0.774769847750188,0.750511247443763,0.920703257448…
618,"R-HSA-5625970","RHO GTPases activate KTN1",11,0.421428906355702,0.978830290942786,0.505747126436782,0.960501567398119,0.889622174558654,2067,"tags=64%, list=29%, signal=45%","3798/89953/387/998/5879/391/64837",11,-0.433721129482819,-1.11319386468566,0.304455445544554,0.671367301423915,0.544609078021869,626,"tags=36%, list=9%, signal=33%","3895/3831/3799/64837",11,0.350660745382357,0.83144719…
619,"R-HSA-5626467","RHO GTPases activate IQGAPs",22,0.300391031939917,0.836030040154444,0.711320754716981,1,0.926205854060739,2760,"tags=77%, list=39%, signal=47%","7277/84790/1499/128239/8826/7846/998/10382/5879/10383/81027/999/71/347688/60/1495/4221",22,-0.386201816566085,-1.14652913254114,0.271276595744681,0.62233921457029,0.504837791690381,1735,"tags=45%, list=25%, signal=34%","60/4221/1495/…
620,"R-HSA-5627117","RHO GTPases Activate ROCKs",14,0.534218294212265,1.33183483815838,0.151401869158879,0.632245047688922,0.58558906437039,1186,"tags=43%, list=17%, signal=36%","5058/4637/4627/389/6093/387",14,0.207805155960689,0.505605613858549,0.982993197278912,1,0.811193927477251,5576,"tags=100%, list=79%, signal=21%","79784/4660/388/4659/5500/6093/9475/389/4637/4628/1072/387/5058/4627",14,0.…
621,"R-HSA-5627123","RHO GTPases activate PAKs",14,0.512907082678782,1.27870484566063,0.188785046728972,0.667427749820273,0.618175489046124,723,"tags=29%, list=10%, signal=26%","2316/5058/4637/4627",14,-0.349719170209258,-0.963052894866164,0.497584541062802,0.865604294438754,0.702172947246947,1461,"tags=29%, list=21%, signal=23%","4627/5062/4771/2316",14,0.275217625034752,0.704740045315866,0.8425…
622,"R-HSA-5628897","TP53 Regulates Metabolic Genes",63,0.249826602847952,0.868516501435387,0.692439862542955,1,0.926205854060739,1930,"tags=41%, list=27%, signal=30%","207/5562/5564/5571/2539/7001/7534/84987/5052/5565/2936/50484/389541/8649/83667/208/7248/2810/64121/26523/25824/10670/1349/57521/2475/7529",63,0.322331445808679,1.05829689324351,0.383333333333333,0.754216524216524,0.611815864447444…
623,"R-HSA-5632684","Hedgehog 'on' state",55,0.184722378623034,0.626193193752516,0.976430976430976,1,0.926205854060739,2748,"tags=51%, list=39%, signal=31%","57154/25989/408/5706/5709/8650/5702/5701/10213/5713/5700/5716/9491/5708/5695/5714/5717/5687/5682/5711/5684/5690/5704/5719/5705/5689/5683/5707",55,-0.231001176581917,-0.859168472897748,0.753472222222222,1,0.811193927477251,2109,"tags=33%, lis…
624,"R-HSA-5633007","Regulation of TP53 Activity",121,-0.177109293437961,-0.719419995913791,0.989389920424403,1,0.926205854060739,1508,"tags=23%, list=21%, signal=18%","6881/6790/1020/1108/9212/11200/6883/7311/83860/57459/6874/5371/6879/9219/84126/26155/1763/53615/3066/133746/6882/1616/5519/5932/4194/6884/54815/3622",120,-0.388993250219217,-1.65090936432558,0.000400945544030447,0.0050161774041200…
625,"R-HSA-5633008","TP53 Regulates Transcription of Cell Death Genes",25,0.393242228794241,1.12650991145026,0.285974499089253,0.79437919680589,0.735758662425684,925,"tags=28%, list=13%, signal=24%","27113/84883/10397/472/317/665/3486",25,0.382665367037387,1.06932263533336,0.368584758942457,0.740385789777955,0.600596456658326,70,"tags=8%, list=1%, signal=8%","3486/27113",25,-0.480463191791248,-1.…
626,"R-HSA-5637810","Constitutive Signaling by EGFRvIII",13,0.446423930535849,1.0929715670026,0.372222222222222,0.869882581493015,0.805690339324299,886,"tags=31%, list=13%, signal=27%","4893/3265/5290/3845",13,0.369961198728467,0.891181598060421,0.616161616161616,0.972578587736332,0.788949844366113,667,"tags=23%, list=9%, signal=21%","2549/6464/5295",13,0.306093571831972,0.758657467850187,0.77317…
627,"R-HSA-5637812","Signaling by EGFRvIII in Cancer",13,0.446423930535849,1.0929715670026,0.372222222222222,0.869882581493015,0.805690339324299,886,"tags=31%, list=13%, signal=27%","4893/3265/5290/3845",13,0.369961198728467,0.891181598060421,0.616161616161616,0.972578587736332,0.788949844366113,667,"tags=23%, list=9%, signal=21%","2549/6464/5295",13,0.306093571831972,0.758657467850187,0.77317554…
628,"R-HSA-5637815","Signaling by Ligand-Responsive EGFR Variants in Cancer",15,0.392245727108463,0.994825145041419,0.453154875717017,0.91346482841904,0.846056471560304,886,"tags=27%, list=13%, signal=23%","4893/3265/5290/3845",15,0.330262961037668,0.823657470177064,0.728956228956229,1,0.811193927477251,2250,"tags=47%, list=32%, signal=32%","2549/6464/5295/7311/3845/5290/6654",15,0.28802136283742…
629,"R-HSA-5651801","PCNA-Dependent Long Patch Base Excision Repair",21,0.5621084409689,1.55414742268504,0.0572339318947247,0.432106503535075,0.400219573151904,2146,"tags=67%, list=31%, signal=46%","6118/6119/5981/5427/5983/5984/57804/5985/328/2237/5982/5111/5426/6117",21,-0.657201450864293,-1.94501122376437,0.00069022934591773,0.00810667323623782,0.00657608410127848,1015,"tags=57%, list=14%, sig…
630,"R-HSA-5653656","Vesicle-mediated transport",459,0.267517739522369,1.19008357429518,0.0769230769230769,0.476326343353164,0.441176247657046,2219,"tags=41%, list=32%, signal=30%","4644/5873/23431/3798/10717/116442/2664/8906/11154/8871/207/2153/30011/5874/6845/23303/55357/84958/22879/4646/547/122553/5564/9554/7277/5571/259/53407/8766/4122/10282/55048/6293/29988/3835/89953/4627/5868/338/55707/232…
631,"R-HSA-5654687","Downstream signaling of activated FGFR1",12,0.530839346625718,1.25812317063286,0.220754716981132,0.696785930867192,0.645367208196355,886,"tags=33%, list=13%, signal=29%","4893/3265/5290/3845",12,0.387340381379452,0.914025244264119,0.565,0.940192064007373,0.762678092985083,667,"tags=25%, list=9%, signal=23%","2549/6464/5295",12,-0.307305304777885,-0.766902256805059,0.775967413…
632,"R-HSA-5654696","Downstream signaling of activated FGFR2",12,0.530839346625718,1.25812317063286,0.220754716981132,0.696785930867192,0.645367208196355,886,"tags=33%, list=13%, signal=29%","4893/3265/5290/3845",12,0.387340381379452,0.914025244264119,0.565,0.940192064007373,0.762678092985083,667,"tags=25%, list=9%, signal=23%","2549/6464/5295",12,-0.307305304777885,-0.766902256805059,0.775967413…
633,"R-HSA-5654708","Downstream signaling of activated FGFR3",12,0.530839346625718,1.25812317063286,0.220754716981132,0.696785930867192,0.645367208196355,886,"tags=33%, list=13%, signal=29%","4893/3265/5290/3845",12,0.387340381379452,0.914025244264119,0.565,0.940192064007373,0.762678092985083,667,"tags=25%, list=9%, signal=23%","2549/6464/5295",12,-0.307305304777885,-0.766902256805059,0.775967413…
634,"R-HSA-5654716","Downstream signaling of activated FGFR4",13,-0.329104533111423,-0.831678176452314,0.677489177489177,1,0.926205854060739,48,"tags=31%, list=1%, signal=31%","2885/6654/6464/2264",13,0.343710446876784,0.827947434407922,0.71043771043771,1,0.811193927477251,667,"tags=23%, list=9%, signal=21%","2549/6464/5295",13,0.380491575017834,0.943054024668702,0.532544378698225,0.7898950771670…
635,"R-HSA-5654726","Negative regulation of FGFR1 signaling",13,-0.426409069452792,-1.07757591167898,0.354978354978355,0.865360010888798,0.80150150795527,1077,"tags=23%, list=15%, signal=20%","7311/867/6714",13,-0.22325556470201,-0.601743647714096,0.948529411764706,1,0.811193927477251,2205,"tags=46%, list=31%, signal=32%","6233/8569/5515/10818/5594/867",13,-0.339615888178137,-0.867601326114763,0.…
636,"R-HSA-5654727","Negative regulation of FGFR2 signaling",13,-0.426409069452792,-1.07757591167898,0.354978354978355,0.865360010888798,0.80150150795527,1077,"tags=23%, list=15%, signal=20%","7311/867/6714",13,-0.22325556470201,-0.601743647714096,0.948529411764706,1,0.811193927477251,2205,"tags=46%, list=31%, signal=32%","6233/8569/5515/10818/5594/867",13,-0.339615888178137,-0.867601326114763,0.…
637,"R-HSA-5654732","Negative regulation of FGFR3 signaling",13,-0.426409069452792,-1.07757591167898,0.354978354978355,0.865360010888798,0.80150150795527,1077,"tags=23%, list=15%, signal=20%","7311/867/6714",13,-0.22325556470201,-0.601743647714096,0.948529411764706,1,0.811193927477251,2205,"tags=46%, list=31%, signal=32%","6233/8569/5515/10818/5594/867",13,-0.339615888178137,-0.867601326114763,0.…
638,"R-HSA-5654733","Negative regulation of FGFR4 signaling",14,-0.570332739250342,-1.46877843735049,0.0792291220556745,0.476326343353164,0.441176247657046,1077,"tags=29%, list=15%, signal=24%","7311/867/6714/2264",14,-0.31370731332002,-0.863883830139356,0.640096618357488,0.982334943639291,0.796864141028901,2205,"tags=50%, list=31%, signal=34%","6233/8569/5515/10818/5594/867/2264",14,0.2178677619…
639,"R-HSA-5654736","Signaling by FGFR1",23,0.293777102191764,0.823007432529004,0.722532588454376,1,0.926205854060739,886,"tags=22%, list=13%, signal=19%","4893/3265/5290/8569/3845",23,0.264035148253757,0.722648822696526,0.855095541401274,1,0.811193927477251,667,"tags=13%, list=9%, signal=12%","2549/6464/5295",23,-0.225236689546196,-0.661530358884181,0.921908893709328,1,0.773697928574695,974,"tag…
640,"R-HSA-5654738","Signaling by FGFR2",45,-0.220953426457522,-0.743378615288442,0.854838709677419,1,0.926205854060739,2332,"tags=40%, list=33%, signal=27%","7073/7072/5441/2885/6654/6464/5434/5431/5436/2963/5433/3185/5432/7311/2962/867/5430/6714",45,-0.23028102798517,-0.824306690421058,0.80952380952381,1,0.811193927477251,2021,"tags=36%, list=29%, signal=26%","5515/5434/10818/5594/54845/23543/4…
641,"R-HSA-5654741","Signaling by FGFR3",23,0.295570847689917,0.828032554861655,0.711359404096834,1,0.926205854060739,886,"tags=22%, list=13%, signal=19%","4893/3265/5290/8569/3845",23,0.269474527451908,0.73753608675868,0.832802547770701,1,0.811193927477251,1371,"tags=22%, list=19%, signal=18%","2549/6464/5295/7311/2591",23,0.231007464059643,0.672881468823741,0.916820702402957,1,0.773697928574695…
642,"R-HSA-5654743","Signaling by FGFR4",23,-0.328054826937605,-0.953045588468805,0.520430107526882,0.970829136185742,0.899187629227965,129,"tags=17%, list=2%, signal=17%","7311/867/6714/2264",23,0.241039697097708,0.659711612195583,0.917197452229299,1,0.811193927477251,667,"tags=13%, list=9%, signal=12%","2549/6464/5295",23,0.278254635867761,0.810503629620267,0.757855822550832,0.92797026782554,0.…
643,"R-HSA-5655253","Signaling by FGFR2 in disease",23,0.218907694835369,0.613263111873498,0.970204841713222,1,0.926205854060739,886,"tags=17%, list=13%, signal=15%","4893/3265/5290/3845",23,-0.212596134006513,-0.639496527678015,0.935828877005348,1,0.811193927477251,1460,"tags=35%, list=21%, signal=28%","5434/10818/5441/3265/4893/5437/5440/5335",23,-0.440937362825682,-1.29505300607649,0.147505422…
644,"R-HSA-5655291","Signaling by FGFR4 in disease",11,-0.354654943402372,-0.858592130978033,0.63125,1,0.926205854060739,48,"tags=27%, list=1%, signal=27%","2885/6654/2264",11,0.25305446682423,0.587302182218195,0.948160535117057,1,0.811193927477251,667,"tags=18%, list=9%, signal=16%","2549/5295",11,0.351998551988618,0.834619255129655,0.689320388349515,0.892472178841722,0.690503876080385,227,"tags…
645,"R-HSA-5655302","Signaling by FGFR1 in disease",22,0.271036660744393,0.754332740568579,0.835849056603774,1,0.926205854060739,1943,"tags=41%, list=28%, signal=30%","4893/3265/5290/3845/11160/9846/6777/5295/8805",22,0.271380119079058,0.738928877955249,0.843450479233227,1,0.811193927477251,1210,"tags=27%, list=17%, signal=23%","2549/6772/9208/5295/7750/6774",22,-0.30867066467963,-0.8914738410784…
646,"R-HSA-5655332","Signaling by FGFR3 in disease",10,0.609099423183817,1.38577845535261,0.123552123552124,0.570126064101968,0.528054098123851,886,"tags=40%, list=13%, signal=35%","4893/3265/5290/3845",10,0.295772337340708,0.667972751138801,0.878172588832487,1,0.811193927477251,667,"tags=20%, list=9%, signal=18%","2549/5295",10,-0.419682633493273,-0.991214943650972,0.448275862068966,0.7246706702…
647,"R-HSA-5655862","Translesion synthesis by POLK",11,0.570598858087412,1.32529932771605,0.155172413793103,0.632245047688922,0.58558906437039,2146,"tags=82%, list=31%, signal=57%","6118/6119/5981/5983/5984/5985/5982/5111/6117",11,-0.611097914444525,-1.56845125321198,0.0472624792064079,0.210849277389828,0.171039653431595,1788,"tags=73%, list=25%, signal=54%","6117/6119/5981/6118/5982/5984/5983/59…
648,"R-HSA-5656121","Translesion synthesis by POLI",12,0.580704373167644,1.37630646977111,0.116981132075472,0.553133007221058,0.512315029362365,2146,"tags=83%, list=31%, signal=58%","6118/6119/5981/5983/5984/11201/5985/5982/5111/6117",12,-0.521782464576421,-1.38406435333195,0.126865671641791,0.39572462888808,0.321009415907199,1010,"tags=67%, list=14%, signal=57%","6117/6119/5981/6118/5982/5984/59…
649,"R-HSA-5656169","Termination of translesion DNA synthesis",25,0.294712422785272,0.844254357709995,0.714025500910747,1,0.926205854060739,2146,"tags=52%, list=31%, signal=36%","6118/6119/5981/5427/5983/5984/57804/11201/5985/5982/5111/5426/6117",25,-0.468882772485638,-1.43208070487035,0.0481613354209657,0.21402971841518,0.17361960787806,1010,"tags=40%, list=14%, signal=34%","5981/54107/6118/5982…
650,"R-HSA-5658442","Regulation of RAS by GAPs",53,0.215167749162573,0.721176923844404,0.903614457831325,1,0.926205854060739,2748,"tags=57%, list=39%, signal=35%","153090/4893/3265/4763/3845/5706/5709/5702/5701/10213/5713/5700/5716/9491/5708/5921/5695/5714/5717/5687/5682/5711/5684/5690/5704/5719/5705/5689/5683/5707",53,-0.146324303786903,-0.545929729416894,1,1,0.811193927477251,2109,"tags=47%, li…
651,"R-HSA-5663084","Diseases of carbohydrate metabolism",22,-0.418699412520207,-1.21049811555348,0.226694915254237,0.696785930867192,0.645367208196355,1481,"tags=41%, list=21%, signal=32%","2548/2990/7311/22934/7957/3795/2588/3423/411",22,0.653475659652244,1.77931986173692,0.00334265425650583,0.0261727554369946,0.0212311802758372,1643,"tags=59%, list=23%, signal=45%","3423/3425/6448/2990/2548/27…
652,"R-HSA-5663202","Diseases of signal transduction by growth factor receptors and second messengers",259,-0.166628098972434,-0.760897483718807,0.984076433121019,1,0.926205854060739,897,"tags=11%, list=13%, signal=10%","7750/1027/2962/1024/84335/8454/1051/5720/867/9611/3066/5430/1026/1937/5519/10018/409/7040/4089/6772/1523/9612/6714/4851/374/8844/3667/2264",260,0.176988882222299,0.70000684679646…
653,"R-HSA-5663213","RHO GTPases Activate WASPs and WAVEs",28,0.309758597449982,0.910587002016685,0.597147950089127,1,0.926205854060739,2813,"tags=64%, list=40%, signal=39%","10552/51517/4690/998/55845/5879/5747/10096/25/5595/10787/71/10109/23191/60/10094/26999/10092",28,0.208968334062293,0.591707015560916,0.976816074188563,1,0.811193927477251,2158,"tags=25%, list=31%, signal=17%","26999/10458/57…
654,"R-HSA-5663220","RHO GTPases Activate Formins",110,-0.213030026450158,-0.851943086563342,0.822916666666667,1,0.926205854060739,2104,"tags=30%, list=30%, signal=21%","5905/57551/55143/10726/1060/51466/348235/79023/220134/286205/1729/3619/3796/332/84617/5347/57082/64946/9212/1058/25909/1856/11130/991/147841/54908/6249/1063/5519/10381/3688/6714/29984",110,-0.470213716403527,-1.98573918843828,4.0…
655,"R-HSA-5668541","TNFR2 non-canonical NF-kB pathway",52,0.162188814074292,0.540793017347142,1,1,0.926205854060739,2748,"tags=58%, list=39%, signal=35%","329/4791/5706/5709/23291/5702/5701/10213/5713/5700/5716/9491/5708/9039/5695/5714/5717/7186/5687/5682/5711/5684/5690/6500/5704/5719/5705/5689/5683/5707",53,-0.132359127655045,-0.493826253578541,1,1,0.811193927477251,2850,"tags=51%, list=41%, si…
656,"R-HSA-5668599","RHO GTPases Activate NADPH Oxidases",12,-0.58306208159222,-1.44196839518161,0.0974576271186441,0.515050534951579,0.477042820609268,97,"tags=17%, list=1%, signal=16%","6280/6279",12,0.535086840162214,1.26266948475651,0.186666666666667,0.492782874617737,0.399742475454692,1910,"tags=42%, list=27%, signal=30%","6280/5289/5578/1432/30849",12,0.423555070906107,1.03137303768574,0.41…
657,"R-HSA-5668914","Diseases of metabolism",111,-0.341489211422105,-1.36777911268406,0.0414343513311382,0.37193804437092,0.344491194044249,868,"tags=26%, list=12%, signal=23%","3073/22934/10585/7957/79053/29929/6385/9060/2582/2584/2232/3795/10020/440138/2588/2592/353/4552/51293/3423/3074/9526/411/4851/2683/100/10082/4582/1836",111,0.369907016547562,1.33211687125077,0.0605296343001261,0.256138268…
658,"R-HSA-5673000","RAF activation",27,0.314318933337738,0.914657686563879,0.58273381294964,1,0.926205854060739,986,"tags=26%, list=14%, signal=22%","817/4893/5894/3265/3845/4296/5604",27,-0.457790200681509,-1.43275237457556,0.0700280112044818,0.279868892001245,0.227027945681196,1667,"tags=44%, list=24%, signal=34%","5501/5528/5894/3265/8036/4893/818/8844/4140/5527/5519/5529",27,-0.1502885927588…
659,"R-HSA-5673001","RAF/MAP kinase cascade",132,0.198991031176974,0.781232914634349,0.903633491311216,1,0.926205854060739,986,"tags=14%, list=14%, signal=12%","58489/6300/23463/817/2064/153090/4893/5894/3265/2065/10256/5290/4763/5786/3845/4296/408/5604",133,0.139332490106982,0.514265924560034,1,1,0.811193927477251,2432,"tags=29%, list=35%, signal=19%","3667/2674/8682/408/6464/5295/5720/153090/56…
660,"R-HSA-5674135","MAP2K and MAPK activation",29,-0.261930621048452,-0.794276174377408,0.792325056433409,1,0.926205854060739,385,"tags=10%, list=5%, signal=10%","409/6714/8844",29,-0.203352574573216,-0.65220372338013,0.954674220963173,1,0.811193927477251,1735,"tags=34%, list=25%, signal=26%","60/5594/5894/7094/3265/71/4893/8844/4140/7414",29,0.372499074491923,1.12883909381062,0.275925925925926,…
661,"R-HSA-5674400","Constitutive Signaling by AKT1 E17K in Cancer",18,0.336213057617057,0.90145637771372,0.602661596958175,1,0.926205854060739,2091,"tags=44%, list=30%, signal=31%","207/79109/253260/2309/208/2932/2475/572",18,0.421286117260795,1.09740812952579,0.334437086092715,0.699885611077664,0.567742957634906,1445,"tags=28%, list=21%, signal=22%","1027/1026/84335/2309/1385",18,0.234650061154…
662,"R-HSA-5675221","Negative regulation of MAPK pathway",26,0.360676636657401,1.04719974605036,0.405017921146953,0.887276076986398,0.821800296672849,986,"tags=23%, list=14%, signal=20%","6300/4893/5894/3265/3845/5604",26,-0.394609505478283,-1.226256694619,0.187675070028011,0.493182661192331,0.400066779896289,1673,"tags=42%, list=24%, signal=32%","5594/5536/5528/5894/3265/4893/8844/4140/5527/5519…
663,"R-HSA-5675482","Regulation of necroptotic cell death",23,-0.372939624678521,-1.08344226293819,0.356989247311828,0.865360010888798,0.80150150795527,555,"tags=22%, list=8%, signal=20%","8797/8795/841/355/197259",23,0.224377059795135,0.614106944372529,0.955414012738854,1,0.811193927477251,1307,"tags=17%, list=19%, signal=14%","841/6386/8795/7311",23,-0.448821327428474,-1.31820856720476,0.121475…
664,"R-HSA-5676590","NIK-->noncanonical NF-kB signaling",49,-0.17030040227869,-0.581457737165383,0.980676328502415,1,0.926205854060739,5233,"tags=96%, list=74%, signal=25%","5709/23291/5702/5701/10213/5713/5700/5716/9491/5708/9039/5695/5714/5717/5687/5682/5711/5684/5690/6500/5704/5719/5705/5689/5683/5707/5693/5715/143471/5688/5718/5691/5685/9040/9861/5694/6233/5692/5710/10197/1147/5686/7311/23198…
665,"R-HSA-5678895","Defective CFTR causes cystic fibrosis",51,-0.173925501432665,-0.601690003069583,0.988207547169811,1,0.926205854060739,5818,"tags=98%, list=83%, signal=17%","5706/6400/79139/5709/5702/10956/27248/5701/10213/5713/5700/5716/9491/5708/5695/5714/5717/5687/5682/5711/5684/5690/5704/5719/5705/5689/5683/5707/5693/5715/143471/5688/5718/5691/5685/7415/9861/5694/6233/5692/51009/5710/6048…
666,"R-HSA-5683057","MAPK family signaling cascades",157,0.199203994426579,0.798667575930925,0.8887171561051,1,0.926205854060739,2624,"tags=51%, list=37%, signal=33%","58489/6300/5058/23463/817/2064/5567/153090/4893/5597/5894/3265/2065/10256/5290/4763/5786/3845/4296/408/5604/2309/8997/369/5863/8649/10435/10434/5706/5516/8826/989/26523/2335/998/5879/5709/5295/51125/5747/598/5605/7529/5702/5147/729…
667,"R-HSA-5684264","MAP3K8 (TPL2)-dependent MAPK1/3 activation",11,-0.185468989190568,-0.449006048334717,0.991666666666667,1,0.926205854060739,1614,"tags=36%, list=23%, signal=28%","6416/1147/7311/8454",11,0.462029947981819,1.07230352463353,0.367892976588629,0.740385789777955,0.600596456658326,1307,"tags=27%, list=19%, signal=22%","8454/3551/7311",11,0.380187399569203,0.901457470337517,0.5883495…
668,"R-HSA-5684996","MAPK1/MAPK3 signaling",135,0.194829140685754,0.764265539211646,0.930047694753577,1,0.926205854060739,986,"tags=13%, list=14%, signal=12%","58489/6300/23463/817/2064/153090/4893/5894/3265/2065/10256/5290/4763/5786/3845/4296/408/5604",136,-0.153284227348154,-0.671119970733184,1,1,0.811193927477251,1673,"tags=24%, list=24%, signal=19%","5594/5501/5704/5536/5528/5894/7094/23198/5…
669,"R-HSA-5685938","HDR through Single Strand Annealing (SSA)",33,0.218832181850069,0.667325707514632,0.946273830155979,1,0.926205854060739,1583,"tags=24%, list=23%, signal=19%","472/6118/6119/5983/116028/5984/83990/5985",33,-0.620340817643037,-2.04532494655389,0.000121728245957628,0.00194596126523931,0.00157855196146807,1601,"tags=58%, list=23%, signal=45%","545/6119/641/5884/11073/580/6118/598…
670,"R-HSA-5685942","HDR through Homologous Recombination (HRR)",47,0.210889660839201,0.690647058836122,0.92991452991453,1,0.926205854060739,1583,"tags=26%, list=23%, signal=20%","472/6118/6119/5981/5427/5983/116028/1111/5984/57804/83990/5985",47,-0.616470005338646,-2.21498437992814,4.23976839205606e-06,0.000119023741933086,9.65513366817388e-05,1293,"tags=66%, list=18%, signal=54%","6117/10714/54…
671,"R-HSA-5687128","MAPK6/MAPK4 signaling",65,0.236614047942089,0.825628368094839,0.78448275862069,1,0.926205854060739,2748,"tags=62%, list=39%, signal=38%","5058/5567/5597/2309/8997/10435/5706/989/26523/998/5879/5709/5702/5062/8202/5701/10213/5713/5700/5716/9491/983/5708/5566/5695/5714/5717/5687/5682/5711/5684/5690/4343/5704/5719/5705/27161/5689/5683/5707",64,0.232227836034198,0.763718265800779…
672,"R-HSA-5688426","Deubiquitination",170,0.150540008927001,0.60635992529982,1,1,0.926205854060739,513,"tags=4%, list=7%, signal=4%","9101/2099/367/4086/84749/23770/126119",170,0.173385819179263,0.65885268314571,0.995192307692308,1,0.811193927477251,1344,"tags=17%, list=19%, signal=14%","57506/6478/64135/4194/408/8767/80124/5887/84132/29761/5720/4089/4087/6314/324/5886/8678/10254/5686/63891/5695…
673,"R-HSA-5689603","UCH proteinases",66,-0.216941852117732,-0.801060850096582,0.827906976744186,1,0.926205854060739,5521,"tags=100%, list=79%, signal=22%","3054/5709/123228/4738/5702/4798/5701/10213/5713/5700/5716/9491/5708/5695/5714/5717/5687/5682/5711/5684/5690/5704/5719/60/5705/5689/5683/5707/9958/93973/5693/5715/143471/5688/54617/5718/5691/5685/9861/8473/29844/5694/7528/6233/5692/8314/51377/…
674,"R-HSA-5689880","Ub-specific processing proteases",122,0.160524995122448,0.622671639377638,0.998422712933754,1,0.926205854060739,460,"tags=4%, list=7%, signal=4%","9101/367/4086/84749/23770",121,-0.189794118828096,-0.807063649263015,0.936585365853659,1,0.811193927477251,1030,"tags=14%, list=15%, signal=12%","5700/9960/2625/8737/7417/8312/9817/5702/5706/9738/3416/991/6502/1643/63967/890/9101",…
675,"R-HSA-5689896","Ovarian tumor domain proteases",21,-0.300690880314766,-0.856195920288379,0.645569620253165,1,0.926205854060739,601,"tags=19%, list=9%, signal=17%","10318/57506/55593/64135",22,0.483775173819991,1.31724994294543,0.124600638977636,0.391845178861363,0.317862429603575,1844,"tags=55%, list=26%, signal=40%","57506/64135/8767/80124/324/56957/10318/7706/7311/2099/7189/55611",22,0.420…
676,"R-HSA-5689901","Metalloprotease DUBs",14,0.205861329609937,0.513223327569497,0.977570093457944,1,0.926205854060739,2245,"tags=36%, list=32%, signal=24%","79184/84142/9577/23172/10213",14,-0.446403810831998,-1.22930201980006,0.222222222222222,0.554832489756568,0.450076746457612,2591,"tags=79%, list=37%, signal=50%","6233/10213/84142/2033/672/10617/580/23172/9577/8027/79184",14,-0.496534140156…
677,"R-HSA-5693532","DNA Double-Strand Break Repair",102,0.17538791678538,0.655571613938688,0.994991652754591,1,0.926205854060739,1685,"tags=25%, list=24%, signal=19%","472/7468/165918/6118/1017/5591/142/6119/55775/5981/5427/27434/5983/116028/79184/1111/5984/84142/57804/83990/8924/5985/2140/9577/890",102,-0.574303646625948,-2.37460879220374,3.74452458679506e-10,4.00705729129958e-08,3.250500541755…
678,"R-HSA-5693537","Resolution of D-Loop Structures",20,-0.222793168223412,-0.624654504613815,0.949473684210526,1,0.926205854060739,879,"tags=15%, list=13%, signal=13%","348654/1763/5932",20,-0.705726164942549,-2.05667644221261,0.000150065176966113,0.00224318206088307,0.00181965566601425,1395,"tags=70%, list=20%, signal=56%","641/580/80198/472/7486/348654/83990/5888/7156/80010/1763/116028/5889/7…
679,"R-HSA-5693538","Homology Directed Repair",80,0.240717112277168,0.864316319613959,0.713550600343053,1,0.926205854060739,1826,"tags=29%, list=26%, signal=22%","472/7468/165918/6118/1017/142/6119/5981/5427/5983/116028/79184/1111/5984/84142/57804/83990/8924/5985/9577/890/2237/5982",80,-0.628336562807212,-2.50003345316962,1e-10,1.32507675619602e-08,1.07489421806747e-08,1293,"tags=48%, list=18%, s…
680,"R-HSA-5693554","Resolution of D-loop Structures through Synthesis-Dependent Strand Annealing (SDSA)",18,-0.178308825768955,-0.48746724468863,0.985294117647059,1,0.926205854060739,717,"tags=44%, list=10%, signal=40%","5889/7156/5888/580/641/672/1763/5932",18,-0.7109459832577,-2.04531596571975,0.000436230300755542,0.00539893630289923,0.00437958434374834,783,"tags=67%, list=11%, signal=59%","64…
681,"R-HSA-5693565","Recruitment and ATM-mediated phosphorylation of repair and signaling proteins at DNA double strand breaks",36,0.171447791290623,0.529670210218921,1,1,0.926205854060739,1652,"tags=22%, list=23%, signal=17%","472/7468/165918/79184/84142/8924/2140/9577",36,-0.450586774837986,-1.530993929464,0.0244121738186683,0.120078684039689,0.097407099312455,1212,"tags=31%, list=17%, signal=2…
682,"R-HSA-5693567","HDR through Homologous Recombination (HRR) or Single Strand Annealing (SSA)",75,0.230340469111756,0.828278767256472,0.789649415692821,1,0.926205854060739,1685,"tags=27%, list=24%, signal=20%","472/7468/165918/6118/1017/6119/5981/5427/5983/116028/79184/1111/5984/84142/57804/83990/8924/5985/9577/890",75,-0.630922854280646,-2.47259434530849,3.82950740263209e-10,4.00705729129958e…
683,"R-HSA-5693568","Resolution of D-loop Structures through Holliday Junction Intermediates",20,-0.222793168223412,-0.624654504613815,0.949473684210526,1,0.926205854060739,879,"tags=15%, list=13%, signal=13%","348654/1763/5932",20,-0.705726164942549,-2.05667644221261,0.000150065176966113,0.00224318206088307,0.00181965566601425,1395,"tags=70%, list=20%, signal=56%","641/580/80198/472/7486/348654/…
684,"R-HSA-5693571","Nonhomologous End-Joining (NHEJ)",31,0.31636064565649,0.946160378806871,0.53475935828877,0.970829136185742,0.899187629227965,1652,"tags=32%, list=23%, signal=25%","472/7468/165918/5591/55775/27434/79184/84142/8924/9577",31,-0.567919371794914,-1.83968296222471,0.00111338048752007,0.0116228733085969,0.00942840424777125,1212,"tags=32%, list=17%, signal=27%","580/51588/9577/8924/…
685,"R-HSA-5693579","Homologous DNA Pairing and Strand Exchange",33,0.236692399829925,0.721790194862929,0.889081455805893,1,0.926205854060739,1583,"tags=27%, list=23%, signal=21%","472/6118/6119/5983/116028/1111/5984/83990/5985",33,-0.663158839803996,-2.18650019473545,1.41540768967181e-05,0.00033940296891922,0.000275321627355021,1601,"tags=67%, list=23%, signal=52%","545/6119/641/5884/11073/580/6…
686,"R-HSA-5693606","DNA Double Strand Break Response",37,-0.188577406825009,-0.604768097529769,0.979020979020979,1,0.926205854060739,1843,"tags=32%, list=26%, signal=24%","51588/9031/8359/9656/51035/672/7158/11200/7311/5599/23030/3838",37,-0.466331143881351,-1.59653728768204,0.016753769647576,0.0892758743720371,0.0724200471608185,1212,"tags=32%, list=17%, signal=27%","580/51588/9577/3838/8924/79…
687,"R-HSA-5693607","Processing of DNA double-strand break ends",57,0.255914076338439,0.872284036938439,0.699145299145299,1,0.926205854060739,1685,"tags=30%, list=24%, signal=23%","472/7468/165918/6118/1017/6119/5983/116028/79184/1111/5984/84142/83990/8924/5985/9577/890",57,-0.619622783014064,-2.33653286138295,1.66431266003001e-07,7.98176613206061e-06,6.47476021687115e-06,1293,"tags=49%, list=18%…
688,"R-HSA-5693616","Presynaptic phase of homologous DNA pairing and strand exchange",32,0.246567323209642,0.744446260648223,0.857142857142857,1,0.926205854060739,1583,"tags=28%, list=23%, signal=22%","472/6118/6119/5983/116028/1111/5984/83990/5985",32,-0.652254727407801,-2.13880534077814,5.06337681461256e-05,0.000992762198356022,0.000805322666735371,1601,"tags=66%, list=23%, signal=51%","545/611…
689,"R-HSA-5694530","Cargo concentration in the ER",20,-0.291285373236354,-0.816688958513069,0.715789473684211,1,0.926205854060739,725,"tags=20%, list=10%, signal=18%","81562/3998/1075/374",20,0.242768685059561,0.649376581202947,0.908360128617363,1,0.811193927477251,2261,"tags=35%, list=32%, signal=24%","3998/9871/10959/375056/10972/9554/10113",20,0.422461604721491,1.18029990396639,0.247211895910…
690,"R-HSA-5696394","DNA Damage Recognition in GG-NER",31,0.287337801387673,0.859359868994872,0.68270944741533,1,0.926205854060739,858,"tags=13%, list=12%, signal=11%","1069/8450/7508/142",31,-0.306309698222929,-0.99224073164458,0.446745562130178,0.837166159981694,0.679104105266599,1969,"tags=39%, list=28%, signal=28%","7528/7508/60/79913/142/4798/54617/29844/93973/1069/1643/10038",31,-0.40528011…
691,"R-HSA-5696395","Formation of Incision Complex in GG-NER",35,0.341956330553351,1.05628240320414,0.360824742268041,0.869882581493015,0.805690339324299,910,"tags=17%, list=13%, signal=15%","1069/8450/6118/7508/142/6119",35,-0.285560830916625,-0.959373005622188,0.525373134328358,0.898091946205554,0.728526733078171,2098,"tags=34%, list=30%, signal=24%","1022/4331/7508/6117/902/6119/142/2967/6118/…
692,"R-HSA-5696397","Gap-filling DNA repair synthesis and ligation in GG-NER",22,0.458745780679981,1.27675334035697,0.147169811320755,0.632245047688922,0.58558906437039,2146,"tags=55%, list=31%, signal=38%","6118/6119/5981/5427/5983/5984/57804/5985/5982/5111/5426/6117",22,-0.597896805767857,-1.77499451494382,0.00595914768421621,0.0405351178099874,0.0328818414170368,1010,"tags=68%, list=14%, signa…
693,"R-HSA-5696398","Nucleotide Excision Repair",92,0.125544111896624,0.461774048706011,1,1,0.926205854060739,2204,"tags=25%, list=31%, signal=17%","1069/8450/6118/7508/142/6119/5981/5427/2074/5983/5984/57804/5440/5985/1643/5982/50813/6917/5111/5426/3150/6117/4798",92,-0.420088528884376,-1.70125083209266,0.000653507263965289,0.00775450371983554,0.00629040632813035,1969,"tags=41%, list=28%, signal…
694,"R-HSA-5696399","Global Genome Nucleotide Excision Repair (GG-NER)",70,0.237654398951428,0.841574684394164,0.748709122203098,1,0.926205854060739,2768,"tags=41%, list=39%, signal=25%","1069/8450/6118/7508/142/6119/5981/5427/5983/5984/57804/5985/1643/5982/50813/5111/5426/6117/4798/2967/5886/10980/51138/6612/60/1642/10987/9318/7336",70,-0.43232668131048,-1.68089009258492,0.00158166309082213,0.01…
695,"R-HSA-5696400","Dual Incision in GG-NER",34,0.425776409935796,1.30388140455562,0.118965517241379,0.558309037900875,0.517109099278809,2146,"tags=44%, list=31%, signal=31%","8450/6118/142/6119/5981/5427/5983/5984/57804/5985/1643/5982/5111/5426/6117",34,-0.567454918352665,-1.89552298580087,0.00089993497994906,0.0101551486462879,0.00823779491449759,1788,"tags=50%, list=25%, signal=37%","6117/107…
696,"R-HSA-606279","Deposition of new CENPA-containing nucleosomes at the centromere",21,-0.29001344838193,-0.825792691396035,0.70042194092827,1,0.926205854060739,2421,"tags=57%, list=34%, signal=38%","11339/8607/5931/5928/1060/55355/8359/54069/4869/57082/64946/1058",21,-0.628429329131348,-1.85985909936096,0.00177329143486846,0.0163284675322688,0.0132455537071859,1137,"tags=57%, list=16%, signal=…
697,"R-HSA-611105","Respiratory electron transport",86,-0.500649328516998,-1.9369081538673,4.95072712080235e-05,0.00295015891268494,0.00273245445533826,2375,"tags=64%, list=34%, signal=43%","4713/4718/4723/4720/2110/55967/4715/4725/4719/4700/4696/51079/4694/55471/4722/4714/51204/1340/4704/4701/4728/55863/4724/4702/4698/10975/4729/4695/1345/1329/25880/1353/4726/1337/6341/10128/55744/6389/7384/6392…
698,"R-HSA-622312","Inflammasomes",12,-0.319059964905146,-0.789065864658199,0.733050847457627,1,0.926205854060739,1480,"tags=42%, list=21%, signal=33%","29108/351/7295/596/10910",12,0.645430987371399,1.52305373838585,0.045,0.203117647058824,0.164767801857585,888,"tags=33%, list=13%, signal=29%","596/24145/7295/351",12,-0.373090191791879,-0.931073123790784,0.564154786150713,0.810409807104416,0.627…
699,"R-HSA-674695","RNA Polymerase II Pre-transcription Events",67,-0.36206556813755,-1.33734890357767,0.0614657210401891,0.444176814309291,0.411399165651316,2546,"tags=55%, list=36%, signal=36%","8812/2959/4686/4331/6872/1025/902/5441/6923/1022/8178/2961/6829/6877/5434/6880/55677/5431/5436/6881/2963/27125/904/6827/5433/6883/5432/2960/83860/6830/6874/2962/6879/9150/5430/6882/6884",66,-0.221377502…
700,"R-HSA-6781823","Formation of TC-NER Pre-Incision Complex",44,-0.258589947079112,-0.872074955620061,0.649321266968326,1,0.926205854060739,2201,"tags=36%, list=31%, signal=25%","902/5441/91603/1022/9716/56949/5434/10450/5431/5436/57461/5433/5432/7311/1161/5430",44,-0.198683000621804,-0.705120442267118,0.935691318327974,1,0.811193927477251,2699,"tags=43%, list=38%, signal=27%","5431/50813/1642/…
701,"R-HSA-6781827","Transcription-Coupled Nucleotide Excision Repair (TC-NER)",67,0.13084608923909,0.458646492563111,0.998272884283247,1,0.926205854060739,2146,"tags=27%, list=31%, signal=19%","8450/6118/6119/5981/5427/2074/5983/5984/57804/5440/5985/5982/50813/6917/5111/5426/3150/6117",67,-0.428842269895684,-1.65079976248867,0.00339994261393954,0.0264414455989487,0.0214491401035873,2098,"tags=43…
702,"R-HSA-6782135","Dual incision in TC-NER",54,0.154363867202712,0.520328635561958,0.998307952622673,1,0.926205854060739,2146,"tags=31%, list=31%, signal=22%","8450/6118/6119/5981/5427/2074/5983/5984/57804/5440/5985/5982/6917/5111/5426/3150/6117",54,-0.465215712647728,-1.72843363737602,0.00151787132862994,0.0151919121674179,0.0123235868969772,2165,"tags=48%, list=31%, signal=34%","2033/1022/566…
703,"R-HSA-6782210","Gap-filling DNA repair synthesis and ligation in TC-NER",55,0.15029544814015,0.509488819811086,0.998316498316498,1,0.926205854060739,2146,"tags=31%, list=31%, signal=22%","8450/6118/6119/5981/5427/2074/5983/5984/57804/5440/5985/5982/6917/5111/5426/3150/6117",55,-0.484117684544472,-1.80059105277054,0.00108493979464965,0.0115626454040903,0.00937954773737078,2165,"tags=51%, list…
704,"R-HSA-6782315","tRNA modification in the nucleus and cytosol",35,-0.402373608525453,-1.26240612872842,0.154761904761905,0.632245047688922,0.58558906437039,2907,"tags=71%, list=41%, signal=42%","90353/23536/54901/51002/112858/57570/55644/60487/54920/54974/348180/54888/24140/54517/127253/54802/55253/79691/134637/4234/10785/55621/80324/81890/93587",35,-0.185626662526353,-0.623633180292567,0.961…
705,"R-HSA-6783310","Fanconi Anemia Pathway",19,0.37248301894486,1.00898561191725,0.43047619047619,0.898938109561571,0.832601739514222,996,"tags=26%, list=14%, signal=23%","2177/6118/55215/6119/57599",19,-0.513429360871323,-1.49564803569597,0.0716112531969309,0.280355620509073,0.227422776891077,1788,"tags=58%, list=25%, signal=43%","6117/545/6119/2189/2175/80198/6118/55215/64858/29089/2177",19,-0…
706,"R-HSA-6784531","tRNA processing in the nucleus",56,-0.33329959259848,-1.16238253667968,0.206896551724138,0.692123599895806,0.641048929957089,2599,"tags=50%, list=37%, signal=32%","79074/7175/10556/54913/10557/348995/79902/5903/8480/55706/23279/9631/8086/51367/11102/129401/80746/283989/79042/79023/116461/10762/10799/9972/1478/60528/339487/9883",56,-0.222724354734988,-0.838351977056312,0.77508…
707,"R-HSA-6785807","Interleukin-4 and Interleukin-13 signaling",29,-0.446155332900504,-1.3529176145035,0.112866817155756,0.537943247974596,0.498246185426519,526,"tags=24%, list=7%, signal=22%","1026/595/7040/6772/3688/301/4582",29,0.486167040148823,1.3912549745912,0.0708782742681048,0.280355620509073,0.227422776891077,1475,"tags=41%, list=21%, signal=33%","4582/301/596/4128/6772/6778/5295/1026/2…
708,"R-HSA-6790901","rRNA modification in the nucleus and cytosol",57,-0.739424611087255,-2.60312162228548,1e-10,1.43625e-08,1.33026315789474e-08,1178,"tags=68%, list=17%, signal=57%","8602/27292/79050/25879/51602/2091/10607/134430/51118/10885/11056/114049/57050/55272/55813/57647/27341/10171/92856/65083/56902/51096/88745/9790/10813/10436/22984/51202/84135/55127/84916/54555/10199/9277/25926/84128/…
709,"R-HSA-6791226","Major pathway of rRNA processing in the nucleolus and cytosol",169,-0.524595429471643,-2.25081582856226,1e-10,1.43625e-08,1.33026315789474e-08,1408,"tags=35%, list=20%, signal=29%","10200/22894/6181/26168/23517/27043/8602/81875/79050/25879/7311/51602/2091/10607/55131/8780/6167/134430/51118/10885/11056/114049/705/57418/57050/55272/55720/28987/117246/55813/57647/27341/10171/928…
710,"R-HSA-6791312","TP53 Regulates Transcription of Cell Cycle Genes",33,-0.233972793479368,-0.721152464770212,0.889411764705882,1,0.926205854060739,1526,"tags=30%, list=22%, signal=24%","3276/1874/10498/6790/5933/4869/1027/891/1026/85456",33,-0.459168309030969,-1.5139232667234,0.0247080789558642,0.121017016502978,0.0981682689086297,442,"tags=27%, list=6%, signal=26%","1017/55835/1820/6790/891/8…
711,"R-HSA-6794361","Neurexins and neuroligins",19,0.425025511979549,1.15131322630472,0.262857142857143,0.753174207338796,0.69759435996475,644,"tags=21%, list=9%, signal=19%","2037/22941/26037/6812",19,0.279673262213427,0.739450261419398,0.810147299509002,1,0.811193927477251,1178,"tags=26%, list=17%, signal=22%","28988/2035/9455/9456/81858",18,0.244807560422081,0.667967674964165,0.905730129390019…
712,"R-HSA-6794362","Protein-protein interactions at synapses",29,0.425631270513057,1.26253084971228,0.164579606440072,0.637790030714577,0.590724860109419,644,"tags=21%, list=9%, signal=19%","2037/22941/26037/8495/10211/6812",29,0.376847539068691,1.07841743700123,0.346687211093991,0.720267572962184,0.584276681345701,1178,"tags=24%, list=17%, signal=20%","5802/28988/2035/5792/9455/9456/81858",28,0…
713,"R-HSA-6796648","TP53 Regulates Transcription of DNA Repair Genes",50,-0.254989812888651,-0.876404380614002,0.665871121718377,1,0.926205854060739,2552,"tags=54%, list=36%, signal=35%","8621/8812/4331/1025/5395/545/902/5441/6923/1022/8178/6829/5434/9656/5431/4436/672/5436/51755/2963/904/6827/5433/5432/2962/9150/5430",50,-0.366373829195743,-1.34144244021955,0.0897009966777409,0.316667195750399,…
714,"R-HSA-6798695","Neutrophil degranulation",289,0.233605760060566,0.996650171435041,0.431286549707602,0.898938109561571,0.832601739514222,1745,"tags=34%, list=25%, signal=27%","11001/93100/5873/4311/8514/6286/5836/8987/29099/5236/5580/53917/302/5795/47/1265/4257/4893/6386/4126/23200/57153/967/3417/10159/53916/94103/1992/960/5269/57826/3958/317/258010/5869/6093/6993/1471/54918/102/2896/823/1522…
715,"R-HSA-6799198","Complex I biogenesis",49,-0.480569462141602,-1.64081134435821,0.00675400628155688,0.123180209801728,0.11409023142279,2512,"tags=69%, list=36%, signal=45%","4705/54539/4713/4718/4723/4720/55967/4715/4725/4719/4700/4696/51079/4694/55471/4722/4714/4704/4701/4728/55863/4724/4702/4698/4729/4695/25880/4726/55744/4706/4731/51103/51295/91942",49,0.568717274913904,1.80299245893919,0.0…
716,"R-HSA-6802946","Signaling by moderate kinase activity BRAF mutants",31,0.322915607695667,0.965764730521297,0.49554367201426,0.948966131907308,0.878937986677925,986,"tags=29%, list=14%, signal=25%","817/4893/5894/3265/10256/3845/4296/408/5604",31,-0.216616349364595,-0.701693633034354,0.923076923076923,1,0.811193927477251,1735,"tags=35%, list=25%, signal=27%","60/5594/5894/7094/3265/71/4893/81…
717,"R-HSA-6802948","Signaling by high-kinase activity BRAF mutants",26,-0.280910292595682,-0.829708106644751,0.70045045045045,1,0.926205854060739,385,"tags=12%, list=5%, signal=11%","409/6714/8844",26,-0.251367497531943,-0.781129375696533,0.801120448179272,1,0.811193927477251,1735,"tags=38%, list=25%, signal=29%","60/5594/5894/7094/3265/71/4893/8844/4140/7414",26,0.384350660978494,1.140407006169…
718,"R-HSA-6802949","Signaling by RAS mutants",31,0.322915607695667,0.965764730521297,0.49554367201426,0.948966131907308,0.878937986677925,986,"tags=29%, list=14%, signal=25%","817/4893/5894/3265/10256/3845/4296/408/5604",31,-0.216616349364595,-0.701693633034354,0.923076923076923,1,0.811193927477251,1735,"tags=35%, list=25%, signal=27%","60/5594/5894/7094/3265/71/4893/818/8844/4140/7414",31,0.367…
719,"R-HSA-6802952","Signaling by BRAF and RAF1 fusions",46,0.23554007611857,0.767859475887798,0.85146804835924,1,0.926205854060739,1993,"tags=39%, list=28%, signal=28%","817/4893/5894/3265/10142/10256/3845/408/5604/10533/369/8826/2335/10827/5605/7529/8805/54845",46,0.177258661923655,0.558449054959827,0.984149855907781,1,0.811193927477251,1976,"tags=24%, list=28%, signal=17%","408/10018/23164/503…
720,"R-HSA-6802955","Paradoxical activation of RAF signaling by kinase inactive BRAF",31,0.322915607695667,0.965764730521297,0.49554367201426,0.948966131907308,0.878937986677925,986,"tags=29%, list=14%, signal=25%","817/4893/5894/3265/10256/3845/4296/408/5604",31,-0.216616349364595,-0.701693633034354,0.923076923076923,1,0.811193927477251,1735,"tags=35%, list=25%, signal=27%","60/5594/5894/7094/32…
721,"R-HSA-6802957","Oncogenic MAPK signaling",52,0.257965859002095,0.860146466071258,0.689003436426117,1,0.926205854060739,1267,"tags=25%, list=18%, signal=21%","817/4893/5894/3265/10142/10256/4763/3845/4296/408/5604/10533/369",52,-0.197298394111185,-0.726832358263425,0.923344947735192,1,0.811193927477251,1735,"tags=33%, list=25%, signal=25%","60/5594/5501/5894/7094/54845/10142/3265/56829/8036/7…
722,"R-HSA-6803204","TP53 Regulates Transcription of Genes Involved in Cytochrome C Release",11,0.674992182969426,1.56776809771661,0.0619410521044299,0.444814180424937,0.411989497878807,924,"tags=36%, list=13%, signal=32%","27113/84883/472/665",11,-0.430560407615416,-1.10508151794579,0.314356435643564,0.680120784634854,0.551709850446857,783,"tags=45%, list=11%, signal=40%","472/27166/23368/7159/8…
723,"R-HSA-6803529","FGFR2 alternative splicing",23,-0.432033135877162,-1.25511725605058,0.202150537634409,0.691282642089094,0.640270029913493,2509,"tags=57%, list=36%, signal=36%","4686/7073/7072/5441/5434/5431/5436/2963/5433/3185/5432/2962/5430",23,-0.47627665565945,-1.43265666109895,0.0695187165775401,0.278801542790065,0.22616211848259,1587,"tags=35%, list=23%, signal=27%","54845/23543/4670/54…
724,"R-HSA-6804114","TP53 Regulates Transcription of Genes Involved in G2 Cell Cycle Arrest",14,-0.282973902055017,-0.728742954889187,0.800856531049251,1,0.926205854060739,1526,"tags=50%, list=22%, signal=39%","7027/3276/1874/10498/6790/5933/891",14,-0.549265341219918,-1.51256099742824,0.0628019323671498,0.263813956768574,0.214004279714414,281,"tags=29%, list=4%, signal=27%","6790/891/983/5933",1…
725,"R-HSA-6804115","TP53 regulates transcription of additional cell cycle genes whose exact role in the p53 pathway remain uncertain",13,-0.315557809585688,-0.797444329193297,0.727272727272727,1,0.926205854060739,233,"tags=46%, list=3%, signal=45%","55835/4849/4850/9337/4869/85456",13,0.317445795820644,0.764679789635558,0.771043771043771,1,0.811193927477251,1523,"tags=23%, list=22%, signal=18%",…
726,"R-HSA-6804756","Regulation of TP53 Activity through Phosphorylation",69,0.18297097119089,0.644627883569782,0.982578397212544,1,0.926205854060739,1834,"tags=29%, list=26%, signal=22%","204851/5562/472/5564/5571/6118/1017/6119/5565/5983/116028/1111/5984/83990/5985/6749/890/51616/5982/11198",68,-0.448642660853385,-1.73500915114778,0.00145597170123669,0.0147002055098546,0.0119247174422617,1005,"…
727,"R-HSA-6804757","Regulation of TP53 Degradation",24,0.346274249937025,0.984124325991428,0.478181818181818,0.93598868118676,0.866918195849768,746,"tags=21%, list=11%, signal=19%","207/79109/472/1017/253260",24,-0.458683063929506,-1.39385238924172,0.0958904109589041,0.328481735159817,0.266462388848834,1049,"tags=33%, list=15%, signal=28%","117584/5527/472/5519/11200/1017/890/983",24,-0.50684245…
728,"R-HSA-6804758","Regulation of TP53 Activity through Acetylation",27,-0.322055806703625,-0.96457908219665,0.511210762331839,0.966087443946188,0.894795846117536,1002,"tags=26%, list=14%, signal=22%","57459/5371/9219/53615/3066/54815/3622",27,0.149301181980579,0.419146551396355,1,1,0.811193927477251,2474,"tags=33%, list=35%, signal=22%","5608/5371/5928/57459/5931/29117/3066/208/8396",27,-0.2444…
729,"R-HSA-6804760","Regulation of TP53 Activity through Methylation",12,-0.366973966667183,-0.907561782003506,0.569915254237288,1,0.926205854060739,1909,"tags=50%, list=27%, signal=36%","10419/56950/11200/7311/133746/4194",12,-0.406869212814132,-1.07924894406219,0.350746268656716,0.724791661084166,0.587946594157625,1214,"tags=42%, list=17%, signal=35%","56950/79813/472/11200/91875",12,-0.5616306…
730,"R-HSA-6805567","Keratinization",37,-0.595668699730771,-1.91031063773455,0.000685820513125563,0.0281431346279026,0.0260663360439829,650,"tags=51%, list=9%, signal=47%","5317/1829/11187/3850/1828/2125/140807/3852/342574/3861/3858/3851/196374/3849/3848/3854/3857/3868/3872",37,0.792708864549788,2.39135420655549,4.67051382224735e-10,4.135201084159e-08,3.35445000836713e-08,579,"tags=59%, list=8%, …
731,"R-HSA-6806003","Regulation of TP53 Expression and Degradation",24,0.346274249937025,0.984124325991428,0.478181818181818,0.93598868118676,0.866918195849768,746,"tags=21%, list=11%, signal=19%","207/79109/472/1017/253260",24,-0.458683063929506,-1.39385238924172,0.0958904109589041,0.328481735159817,0.266462388848834,1049,"tags=33%, list=15%, signal=28%","117584/5527/472/5519/11200/1017/890/983"…
732,"R-HSA-6806667","Metabolism of fat-soluble vitamins",18,-0.425599402860052,-1.16351934548737,0.266806722689076,0.760697082803345,0.704562091259385,217,"tags=22%, list=3%, signal=22%","6385/5950/348/10082",18,0.660831702418897,1.72140038033566,0.00493598020516288,0.0354048944775186,0.0287202354031359,647,"tags=44%, list=9%, signal=40%","1645/6382/10082/335/5950/375790/6385/154807",18,0.5313156…
733,"R-HSA-6806834","Signaling by MET",53,0.350507579591566,1.1747949170719,0.222030981067126,0.696785930867192,0.645367208196355,955,"tags=25%, list=14%, signal=21%","9101/64759/3913/30011/5795/4893/53916/3265/2889/3083/5290/3845/3915",53,-0.241670284880554,-0.901661513627197,0.602739726027397,0.971800067544748,0.788318313514282,1381,"tags=25%, list=20%, signal=20%","867/3083/3265/3911/382/4893/…
734,"R-HSA-6807004","Negative regulation of MET activity",14,0.683637751269436,1.70434555253009,0.0114784653048385,0.171282553704668,0.158642903939737,353,"tags=21%, list=5%, signal=20%","9101/30011/5795",14,-0.486244256937682,-1.33901421239128,0.14975845410628,0.434186349310651,0.352209329954317,153,"tags=29%, list=2%, signal=28%","867/8027/5795/9101",14,-0.360220012289082,-0.92884984400088,0.54…
735,"R-HSA-6807070","PTEN Regulation",103,0.182625646371528,0.684446690995462,0.983471074380165,1,0.926205854060739,2765,"tags=50%, list=39%, signal=30%","23466/4734/1822/207/331/389541/8649/208/5706/64121/26523/1107/10670/8535/5709/57521/6045/2475/5702/57332/28956/3065/5701/10213/5713/5700/5716/9491/80012/5708/5595/5695/5714/5717/5687/5682/5711/5684/5690/4343/5704/5719/5705/27161/11060/5689/9112…
736,"R-HSA-6807505","RNA polymerase II transcribes snRNA genes",63,-0.506201572778229,-1.83471055154232,0.000397169391711383,0.0182539052430552,0.0169068738955877,2546,"tags=81%, list=36%, signal=52%","5437/7702/6878/54973/29101/5451/26173/8812/2959/51585/4686/81556/1025/80789/92105/55656/55174/79664/5441/6619/6617/55726/1022/55756/65123/25896/8178/2961/26512/6829/6877/5434/6880/5431/79871/5436/5…
737,"R-HSA-6807878","COPI-mediated anterograde transport",79,0.189849332825359,0.683437953891078,0.971235194585448,1,0.926205854060739,2219,"tags=39%, list=32%, signal=27%","7277/10282/64689/51143/1778/84790/288/6811/1604/22820/10540/4905/1315/7846/1781/8775/10382/1639/830/9276/140735/375/10945/832/829/10383/25839/378/81027/372/22796",79,0.15654006481464,0.534531842591113,0.99868073878628,1,0.811…
738,"R-HSA-6809371","Formation of the cornified envelope",37,-0.595668699730771,-1.91031063773455,0.000685820513125563,0.0281431346279026,0.0260663360439829,650,"tags=51%, list=9%, signal=47%","5317/1829/11187/3850/1828/2125/140807/3852/342574/3861/3858/3851/196374/3849/3848/3854/3857/3868/3872",37,0.792708864549788,2.39135420655549,4.67051382224735e-10,4.135201084159e-08,3.35445000836713e-08,579…
739,"R-HSA-6811434","COPI-dependent Golgi-to-ER retrograde traffic",75,0.219742266759288,0.790168807623727,0.871452420701169,1,0.926205854060739,2215,"tags=35%, list=32%, signal=24%","3798/23303/547/9554/7277/53407/3835/89953/84790/22820/4905/1315/29127/7846/8775/10382/9183/55605/9276/375/10945/64837/10383/378/81027/372",75,-0.424796403635354,-1.66478227632715,0.00124487115880119,0.01268005932548…
740,"R-HSA-6811436","COPI-independent Golgi-to-ER retrograde traffic",40,0.342764586382217,1.08380497082328,0.331597222222222,0.846678240740741,0.784198343079922,2214,"tags=52%, list=31%, signal=36%","7277/51143/5870/1778/84790/51560/10540/25782/7846/22930/1781/10382/22931/1639/5050/830/140735/832/829/10383/81027",40,-0.331639198581732,-1.1487952466528,0.230283911671924,0.568791378399968,0.461400…
741,"R-HSA-6811438","Intra-Golgi traffic",32,0.204302909872055,0.616839795776532,0.970383275261324,1,0.926205854060739,2279,"tags=41%, list=32%, signal=28%","4122/10905/83452/6811/4905/9950/8775/9321/375/9266/25839/22796/83548",32,0.330366019953009,0.970905984672981,0.516467065868264,0.887712094549089,0.720106660446332,2706,"tags=62%, list=38%, signal=39%","51272/10228/8774/8675/10652/9267/10905/…
742,"R-HSA-6811440","Retrograde transport at the Trans-Golgi-Network",40,0.183945030115024,0.581625249274131,0.986111111111111,1,0.926205854060739,2587,"tags=52%, list=37%, signal=33%","6293/738/5870/51209/51560/4905/9367/8775/2800/55275/10139/25839/22796/23647/400/83548/9382/339122/57511/2803/60560",40,0.342660879634335,1.05474966369878,0.378102189781022,0.750718316495995,0.608978139587496,2706,…
743,"R-HSA-6811442","Intra-Golgi and retrograde Golgi-to-ER traffic",156,0.209127834715757,0.837345049144504,0.826625386996904,1,0.926205854060739,2279,"tags=38%, list=32%, signal=27%","3798/23303/547/9554/7277/53407/4122/6293/3835/89953/10905/738/83452/51143/5870/1778/84790/6811/51209/22820/51560/10540/4905/1315/9367/9950/29127/25782/7846/22930/1781/8775/2800/10382/55275/9183/22931/55605/1639/93…
744,"R-HSA-6811558","PI5P, PP2A and IER3 Regulate PI3K/AKT Signaling",40,0.315350849046765,0.997124065113039,0.46875,0.930213730569948,0.861569402781565,882,"tags=22%, list=13%, signal=20%","2099/3654/2064/207/51135/2065/8396/5290/79837",41,0.239153261074991,0.739002792669425,0.87719298245614,1,0.811193927477251,667,"tags=10%, list=9%, signal=9%","3667/2549/3643/5295",41,-0.24378946749875,-0.8274…
745,"R-HSA-6814122","Cooperation of PDCL (PhLP1) and TRiC/CCT in G-protein beta folding",21,0.396785224282939,1.0970529683132,0.321969696969697,0.835351717405894,0.773707650861031,289,"tags=10%, list=4%, signal=9%","10681/55970",22,0.40142298433444,1.09301682233135,0.351437699680511,0.724918982674316,0.588049876658392,245,"tags=9%, list=3%, signal=9%","9628/59345",22,0.262756447310826,0.756687060…
746,"R-HSA-68616","Assembly of the ORC complex at the origin of replication",10,-0.268480273465318,-0.63837945992369,0.898969072164948,1,0.926205854060739,5147,"tags=100%, list=73%, signal=27%","5000/5001/23594/4998/23633/4999/3836/3837/8359",10,-0.700832408787803,-1.77074989418925,0.0153037697170122,0.0830879195484955,0.0674004157844579,1257,"tags=50%, list=18%, signal=41%","23595/5001/4998/2359…
747,"R-HSA-68867","Assembly of the pre-replicative complex",70,-0.177922826768324,-0.664510718820299,0.980997624703088,1,0.926205854060739,5521,"tags=97%, list=79%, signal=21%","7324/4174/4176/5709/23595/5000/5702/4172/5001/5701/10213/5713/5700/5716/9491/5708/23594/5695/5714/5717/5687/5682/5711/5684/5690/5704/5719/5705/5689/5683/5707/4173/5693/5715/5688/5718/4171/5691/5685/4998/4175/9861/29945/56…
748,"R-HSA-68875","Mitotic Prophase",73,0.224702705452033,0.804703008543365,0.836700336700337,1,0.926205854060739,899,"tags=10%, list=13%, signal=8%","10776/2010/11097/5578/64900/64689/4926",73,-0.432895749174051,-1.69613047539802,0.00160005452211076,0.0156073114826227,0.0126605562989495,721,"tags=23%, list=10%, signal=21%","5519/29781/54892/10592/10051/5925/5347/11097/7443/891/9133/84930/23310/9…
749,"R-HSA-68877","Mitotic Prometaphase",154,-0.107498046395449,-0.456411477947231,1,1,0.926205854060739,2135,"tags=27%, list=30%, signal=19%","9918/27436/5905/57551/55143/5116/10726/1060/10733/9133/348235/79023/220134/3619/23397/9738/3796/54801/332/84617/5347/7531/10121/57082/7532/64946/9212/1058/25909/653784/11130/991/147841/54908/6249/1063/891/95681/5519/80097/10381",154,-0.552068181915085,-2.…
750,"R-HSA-68882","Mitotic Anaphase",197,-0.11635559369425,-0.508525912747089,1,1,0.926205854060739,1970,"tags=21%, list=28%, signal=15%","129401/10726/1060/9133/6683/3837/348235/79023/220134/3842/3619/10197/3796/332/84617/5347/11065/57082/64946/9212/1058/4000/5686/25909/25978/7311/23198/11130/5721/991/147841/54908/6249/1063/5720/27338/996/891/5519/10381/9883",197,-0.452857449013768,-2.0732248708…
751,"R-HSA-68884","Mitotic Telophase/Cytokinesis",13,0.246046555677849,0.602391294731942,0.933333333333333,1,0.926205854060739,2274,"tags=38%, list=32%, signal=26%","10735/23047/9126/8243/23244",13,-0.676977618836239,-1.82466664301539,0.00503790959327948,0.035574441361133,0.0288577708055466,1111,"tags=62%, list=16%, signal=52%","23063/23047/9126/8243/10274/10112/5347/9493",13,-0.58275562908258,-1…
752,"R-HSA-68886","M Phase",287,0.0931859487987933,0.397929215614076,1,1,0.926205854060739,1971,"tags=19%, list=28%, signal=14%","10776/2010/1069/11097/5577/10735/7277/9735/55755/10142/5578/64900/3930/64689/4926/51143/51529/79019/55055/1778/92421/22933/114791/84790/23047/10540/151648/85378/140609/10426/23225/5706/203068/5516/7846/23122/7840/200014/5862/7444/1781/7324/10382/8481/5709/9183/1639/912…
753,"R-HSA-68949","Orc1 removal from chromatin",61,0.210704565287451,0.726308528894251,0.917098445595855,1,0.926205854060739,2776,"tags=57%, list=39%, signal=35%","1017/5706/890/4174/4176/5709/23595/5000/5702/4172/5001/5701/10213/5713/5700/5716/9491/5708/23594/5695/5714/5717/5687/5682/5711/5684/5690/6500/5704/5719/5705/5689/5683/5707/4173",61,-0.400833400700848,-1.53065772522466,0.024942587037227…
754,"R-HSA-68962","Activation of the pre-replicative complex",29,0.30252231255757,0.897358297640672,0.606440071556351,1,0.926205854060739,2146,"tags=45%, list=31%, signal=31%","6118/1017/6119/8318/5427/4174/4176/23595/5000/4172/5001/5426/6117",29,-0.767737128739336,-2.46232935575981,7.0301370753115e-08,3.67803989712888e-06,2.98360362957e-06,967,"tags=79%, list=14%, signal=69%","23595/5001/4175/54…
755,"R-HSA-69002","DNA Replication Pre-Initiation",85,0.138263710297179,0.502888008216391,1,1,0.926205854060739,2776,"tags=49%, list=39%, signal=30%","6118/1017/6119/51529/8318/5427/5706/7324/4174/4176/5709/23595/5000/5702/4172/5001/5426/6117/5701/10213/5713/5700/5716/9491/5708/23594/5695/8317/5714/5717/5687/5682/5711/5684/5690/5704/5719/5705/5689/5683/5707/4173",85,-0.563463525515501,-2.25018205…
756,"R-HSA-69017","CDK-mediated phosphorylation and removal of Cdc6",57,0.144504621077369,0.492544513506675,1,1,0.926205854060739,2748,"tags=51%, list=39%, signal=31%","9134/1017/51529/5706/890/7324/5709/5702/5701/10213/5713/5700/5716/9491/5708/5695/5714/5717/5687/5682/5711/5684/5690/5704/5719/5705/5689/5683/5707",57,-0.32818509610541,-1.23755175356263,0.105633802816901,0.356552806575524,0.289233…
757,"R-HSA-69052","Switching of origins to a post-replicative state",75,0.157565119638826,0.566586686049274,1,1,0.926205854060739,2776,"tags=51%, list=39%, signal=31%","9134/1017/51529/5706/890/7324/4174/4176/5709/23595/5000/5702/4172/5001/5701/10213/5713/5700/5716/9491/5708/23594/5695/5714/5717/5687/5682/5711/5684/5690/6500/5704/5719/5705/5689/5683/5707/4173",75,-0.438797629665857,-1.71965325155…
758,"R-HSA-69091","Polymerase switching",14,0.260573219703812,0.649623001781257,0.893457943925234,1,0.926205854060739,2100,"tags=50%, list=30%, signal=35%","5981/5983/5984/57804/5985/5982/5111",14,-0.676383515993607,-1.86261766184458,0.00684346201923116,0.0442472440991212,0.0358930957208108,1010,"tags=64%, list=14%, signal=55%","5981/5982/5984/5983/5985/5422/5558/23649/5557",14,-0.661563832341191…
759,"R-HSA-69109","Leading Strand Synthesis",14,0.260573219703812,0.649623001781257,0.893457943925234,1,0.926205854060739,2100,"tags=50%, list=30%, signal=35%","5981/5983/5984/57804/5985/5982/5111",14,-0.676383515993607,-1.86261766184458,0.00684346201923116,0.0442472440991212,0.0358930957208108,1010,"tags=64%, list=14%, signal=55%","5981/5982/5984/5983/5985/5422/5558/23649/5557",14,-0.66156383234…
760,"R-HSA-69166","Removal of the Flap Intermediate",14,-0.183992175264878,-0.473835221217495,0.985010706638116,1,0.926205854060739,2200,"tags=50%, list=31%, signal=34%","10714/5557/5425/23649/5558/5422/1763",14,-0.630039902466109,-1.73499711665254,0.0204175722538039,0.10352698530453,0.0839804618090614,1788,"tags=79%, list=25%, signal=59%","6117/10714/5424/6119/6118/5422/2237/5558/23649/5557/1763…
761,"R-HSA-69183","Processive synthesis on the lagging strand",15,-0.180886672273049,-0.475464424217249,0.989561586638831,1,0.926205854060739,2200,"tags=47%, list=31%, signal=32%","10714/5557/5425/23649/5558/5422/1763",15,-0.640552006602603,-1.78433780345619,0.0112202035973896,0.0633061487284092,0.0513535634204573,1788,"tags=80%, list=25%, signal=60%","6117/10714/5424/6119/6118/5422/3978/2237/555…
762,"R-HSA-69186","Lagging Strand Synthesis",20,0.315540625047073,0.86155731115354,0.671726755218216,1,0.926205854060739,2146,"tags=55%, list=31%, signal=38%","6118/6119/5981/5983/5984/57804/5985/2237/5982/5111/6117",20,-0.684035698742386,-1.99346457184344,0.00034939117425095,0.00467615397166097,0.00379326770576001,1010,"tags=85%, list=14%, signal=73%","6117/10714/5424/6119/5981/6118/5982/5984/59…
763,"R-HSA-69190","DNA strand elongation",30,0.311704686976665,0.926425052967246,0.566546762589928,1,0.926205854060739,2146,"tags=50%, list=31%, signal=35%","6118/6119/8318/5981/5983/5984/57804/5985/4174/4176/2237/5982/4172/5111/6117",30,-0.729540006193611,-2.35182452205482,5.6964843630846e-07,2.18555116730346e-05,1.77290583510738e-05,1010,"tags=73%, list=14%, signal=63%","5981/4175/6118/4174/598…
764,"R-HSA-69202","Cyclin E associated events during G1/S transition",66,0.155874048560253,0.543776348320999,0.998251748251748,1,0.926205854060739,2748,"tags=52%, list=39%, signal=32%","207/9134/1017/5934/208/5706/890/5709/55957/5702/286826/132660/5701/10213/5713/5700/5716/9491/5708/5695/5714/5717/5687/5682/5711/5684/5690/6500/5704/5719/5705/5689/5683/5707",66,-0.205083903543104,-0.78928674033774…
765,"R-HSA-69205","G1/S-Specific Transcription",20,0.196246260100904,0.535834015513058,0.981024667931689,1,0.926205854060739,2334,"tags=45%, list=33%, signal=30%","5934/8318/1719/55957/286826/5111/132660/3065/983",20,-0.571241128784401,-1.66475076418551,0.0134181249565432,0.0746099605071559,0.0605231468927224,1270,"tags=55%, list=18%, signal=45%","7298/3065/1719/4998/5422/26271/7083/6241/983/5933…
766,"R-HSA-69206","G1/S Transition",108,0.151485190078305,0.570953105130613,1,1,0.926205854060739,2624,"tags=45%, list=37%, signal=29%","207/9134/6118/1017/5934/6119/8318/5427/208/5706/5516/1719/890/4174/4176/5709/23595/55957/5000/5702/4172/5001/286826/5111/5426/132660/6117/3065/5701/10213/5713/5700/5716/9491/983/5708/23594/5695/8317/5714/5717/5687/5682/5711/5684/5690/6500/5704/5719",108,-0.48824…
767,"R-HSA-69231","Cyclin D associated events in G1",30,0.246252193367233,0.731892110754876,0.872302158273381,1,0.926205854060739,765,"tags=13%, list=11%, signal=12%","1021/9134/1017/5934",30,-0.427719763715497,-1.37884395692296,0.0771428571428571,0.290634547887786,0.235760980361669,721,"tags=27%, list=10%, signal=24%","5519/1163/1017/5925/6502/9134/5933/1021",30,-0.5297156031629,-1.6555418909876…
768,"R-HSA-69236","G1 Phase",30,0.246252193367233,0.731892110754876,0.872302158273381,1,0.926205854060739,765,"tags=13%, list=11%, signal=12%","1021/9134/1017/5934",30,-0.427719763715497,-1.37884395692296,0.0771428571428571,0.290634547887786,0.235760980361669,721,"tags=27%, list=10%, signal=24%","5519/1163/1017/5925/6502/9134/5933/1021",30,-0.5297156031629,-1.65554189098769,0.0105985600008895,0.0…
769,"R-HSA-69239","Synthesis of DNA",103,0.182847362965128,0.685277643229411,0.983471074380165,1,0.926205854060739,2776,"tags=51%, list=39%, signal=32%","9134/6118/1017/6119/51529/8318/5981/5427/5983/5984/57804/5706/5985/890/7324/4174/4176/2237/5709/5982/23595/5000/5702/4172/5001/5111/5426/6117/5701/10213/5713/5700/5716/9491/5708/23594/5695/5714/5717/5687/5682/5711/5684/5690/6500/5704/5719/5705/9…
770,"R-HSA-69242","S Phase",134,0.179065943530809,0.703064574435739,0.981042654028436,1,0.926205854060739,2748,"tags=49%, list=39%, signal=30%","207/9134/10735/6118/1017/5934/6119/51529/8318/5981/5427/23047/5983/5984/57804/208/5706/5985/890/7324/4174/4176/2237/5709/5982/2932/23595/55957/9126/5000/8243/5702/4172/5001/286826/5111/5426/132660/6117/5701/10213/5713/5700/23244/5716/9491/5708/23594/5695…
771,"R-HSA-69273","Cyclin A/B1/B2 associated events during G2/M transition",19,-0.309365991384185,-0.858186698363931,0.626834381551363,1,0.926205854060739,2201,"tags=47%, list=31%, signal=33%","4331/902/1022/9133/5347/51400/9088/891/5519",19,-0.647538975739123,-1.88631673782194,0.00270981042974945,0.0222785128902973,0.0180721943698328,721,"tags=42%, list=10%, signal=38%","5519/1017/5347/891/890/9…
772,"R-HSA-69275","G2/M Transition",146,-0.137754194728323,-0.577286012362431,1,1,0.926205854060739,1664,"tags=18%, list=24%, signal=14%","9738/10197/54801/84617/5347/7531/10121/6790/7532/51400/5686/7311/23198/653784/5721/8454/9088/1063/5720/891/1026/95681/4660/5519/3161/80097/10381",147,-0.393510975668984,-1.73858029549586,9.39410061532538e-05,0.00159008967768228,0.00128987109068013,1559,"tags=3…
773,"R-HSA-69278","Cell Cycle, Mitotic",391,0.112196198076677,0.490398170771845,1,1,0.926205854060739,2116,"tags=24%, list=30%, signal=18%","10776/1021/2010/207/9134/1069/11097/5577/10735/7277/9735/55755/10142/6118/1017/5578/5934/64900/1859/3930/64689/4926/6119/51143/51529/79019/8318/5981/55055/1778/5427/92421/22933/114791/84790/23047/5983/10540/151648/85378/140609/10426/5984/57804/23225/208/5706…
774,"R-HSA-69306","DNA Replication",109,0.153751166949623,0.580027880729466,1,1,0.926205854060739,2748,"tags=49%, list=39%, signal=30%","9134/6118/1017/6119/51529/8318/5981/5427/5983/5984/57804/5706/5985/890/7324/4174/4176/2237/5709/5982/23595/5000/5702/4172/5001/5111/5426/6117/5701/10213/5713/5700/5716/9491/5708/23594/5695/8317/5714/5717/5687/5682/5711/5684/5690/6500/5704/5719/5705/9837/5689/568…
775,"R-HSA-69473","G2/M DNA damage checkpoint",54,0.25472061732259,0.858610461520197,0.708967851099831,1,0.926205854060739,1652,"tags=31%, list=23%, signal=24%","472/7468/165918/6118/7534/6119/5983/116028/79184/1111/5984/84142/83990/2810/8924/5985/9577",54,-0.617598961259252,-2.29458891870512,3.52923286647325e-07,1.46084156560033e-05,1.18502580702135e-05,1293,"tags=52%, list=18%, signal=43%","641…
776,"R-HSA-69481","G2/M Checkpoints",116,0.17984906556359,0.689068985540575,0.985736925515055,1,0.926205854060739,2776,"tags=53%, list=39%, signal=32%","472/7468/165918/6118/1017/7534/6119/8318/5983/116028/79184/1111/5984/84142/83990/5706/2810/8924/5985/9577/4174/4176/5709/5982/23595/7529/5000/5702/4172/5001/6117/5701/10213/5713/5700/5716/9491/983/5708/23594/5695/8317/5714/5717/80010/5687/5682/57…
777,"R-HSA-69541","Stabilization of p53",46,-0.176491552100084,-0.595505187565919,0.976359338061466,1,0.926205854060739,1349,"tags=20%, list=19%, signal=16%","64326/10197/11200/5686/7311/23198/5721/5720/4194",46,-0.176460941196037,-0.634975505102791,0.99025974025974,1,0.811193927477251,2749,"tags=52%, list=39%, signal=32%","143471/5687/5718/5685/5719/5694/6233/10213/5717/5707/5714/5715/5713/5709/…
778,"R-HSA-69563","p53-Dependent G1 DNA Damage Response",52,0.163331776646633,0.544604045757079,1,1,0.926205854060739,2748,"tags=56%, list=39%, signal=34%","9134/472/25946/1017/5706/890/5709/5702/5701/10213/5713/5700/5716/9491/5708/5695/5714/5717/5687/5682/5711/5684/5690/5704/5719/5705/5689/5683/5707",52,-0.233671297547091,-0.860827382907715,0.714285714285714,1,0.811193927477251,783,"tags=25%, li…
779,"R-HSA-69580","p53-Dependent G1/S DNA damage checkpoint",52,0.163331776646633,0.544604045757079,1,1,0.926205854060739,2748,"tags=56%, list=39%, signal=34%","9134/472/25946/1017/5706/890/5709/5702/5701/10213/5713/5700/5716/9491/5708/5695/5714/5717/5687/5682/5711/5684/5690/5704/5719/5705/5689/5683/5707",52,-0.233671297547091,-0.860827382907715,0.714285714285714,1,0.811193927477251,783,"tags=25%…
780,"R-HSA-69601","Ubiquitin Mediated Degradation of Phosphorylated Cdc25A",44,-0.201230857306426,-0.678635782005865,0.932126696832579,1,0.926205854060739,5626,"tags=100%, list=80%, signal=20%","5706/5709/5702/5701/10213/5713/5700/5716/9491/5708/5695/5714/5717/5687/5682/5711/5684/5690/5704/5719/5705/5689/5683/5707/5693/5715/143471/5688/5718/5691/5685/9861/5694/6233/5692/5710/10197/11200/5686/7311…
781,"R-HSA-69610","p53-Independent DNA Damage Response",44,-0.201230857306426,-0.678635782005865,0.932126696832579,1,0.926205854060739,5626,"tags=100%, list=80%, signal=20%","5706/5709/5702/5701/10213/5713/5700/5716/9491/5708/5695/5714/5717/5687/5682/5711/5684/5690/5704/5719/5705/5689/5683/5707/5693/5715/143471/5688/5718/5691/5685/9861/5694/6233/5692/5710/10197/11200/5686/7311/23198/5721/5720",44…
782,"R-HSA-69613","p53-Independent G1/S DNA damage checkpoint",44,-0.201230857306426,-0.678635782005865,0.932126696832579,1,0.926205854060739,5626,"tags=100%, list=80%, signal=20%","5706/5709/5702/5701/10213/5713/5700/5716/9491/5708/5695/5714/5717/5687/5682/5711/5684/5690/5704/5719/5705/5689/5683/5707/5693/5715/143471/5688/5718/5691/5685/9861/5694/6233/5692/5710/10197/11200/5686/7311/23198/5721/5…
783,"R-HSA-69615","G1/S DNA Damage Checkpoints",53,0.175777688553826,0.589153408004222,0.991394148020654,1,0.926205854060739,2748,"tags=57%, list=39%, signal=35%","9134/472/25946/1017/1111/5706/890/5709/5702/5701/10213/5713/5700/5716/9491/5708/5695/5714/5717/5687/5682/5711/5684/5690/5704/5719/5705/5689/5683/5707",53,-0.276697386204202,-1.03234613301705,0.397260273972603,0.771073482870937,0.625490…
784,"R-HSA-69618","Mitotic Spindle Checkpoint",91,-0.234516019851092,-0.910624326596426,0.662591687041565,1,0.926205854060739,2612,"tags=43%, list=37%, signal=27%","5525/25936/701/8881/246184/79980/348995/79902/5903/54820/23279/64682/5905/57551/55143/10726/1060/348235/79023/220134/3619/3796/332/5347/11065/57082/64946/9212/1058/25909/11130/991/147841/54908/6249/1063/27338/996/5519",91,-0.553210220…
785,"R-HSA-69620","Cell Cycle Checkpoints",214,-0.122320269801462,-0.547959213688235,1,1,0.926205854060739,2113,"tags=26%, list=30%, signal=19%","641/5905/57551/55143/51588/10971/10726/1060/9133/5883/64326/8359/348235/79023/220134/3619/9656/10197/3796/332/672/5347/11065/7531/57082/7532/7158/64946/9212/1058/11200/5686/25909/7311/23198/11130/5721/991/1027/147841/54908/84126/9088/6249/1063/5720/1763…
786,"R-HSA-69656","Cyclin A:Cdk2-associated events at S phase entry",67,0.155155742413569,0.543857577042127,0.998272884283247,1,0.926205854060739,2748,"tags=51%, list=39%, signal=31%","207/9134/1017/5934/208/5706/890/5709/55957/5702/286826/132660/5701/10213/5713/5700/5716/9491/5708/5695/5714/5717/5687/5682/5711/5684/5690/6500/5704/5719/5705/5689/5683/5707",67,0.206709310461002,0.685362689363242,0…
787,"R-HSA-70171","Glycolysis",60,0.236120996823016,0.80881422080728,0.804498269896194,1,0.926205854060739,584,"tags=10%, list=8%, signal=9%","2026/2027/5567/11097/2023/283209",60,-0.271844637508887,-1.03593612902938,0.379432624113475,0.750718316495995,0.608978139587496,357,"tags=15%, list=5%, signal=14%","2026/2023/5519/3098/11097/5213/5223/5214/5209",60,-0.428152140903437,-1.59251022104741,0.00…
788,"R-HSA-70221","Glycogen breakdown (glycogenolysis)",10,0.593281369138139,1.3497903757916,0.148648648648649,0.632245047688922,0.58558906437039,2004,"tags=60%, list=29%, signal=43%","5836/5236/5257/5834/5256/5261",10,-0.37055300922969,-0.936253366221898,0.520681265206813,0.891821631328931,0.723440291726884,37,"tags=20%, list=1%, signal=20%","5834/5836",10,0.447476799725452,1.03650029182804,0.42…
789,"R-HSA-70263","Gluconeogenesis",26,0.50303965917683,1.4605409660721,0.0609318996415771,0.443106029671975,0.410407398651795,1835,"tags=50%, list=26%, signal=37%","8789/2203/2026/2027/2023/10165/5106/8604/2542/226/6576/5223/1468",26,0.357975121030074,1.00137002786031,0.465116279069767,0.844988166199159,0.685449269210895,2198,"tags=50%, list=31%, signal=35%","2027/4191/1468/2542/2806/5106/7167/4…
790,"R-HSA-70268","Pyruvate metabolism",21,0.188317602583299,0.520670559930716,0.984848484848485,1,0.926205854060739,2111,"tags=43%, list=30%, signal=30%","54704/9123/2954/2739/55066/3029/4199/5165/5467",21,0.268338642162086,0.721946656265785,0.842443729903537,1,0.811193927477251,2470,"tags=38%, list=35%, signal=25%","5467/5162/5160/5165/8050/3029/7416/3939",21,0.22668883906714,0.641929995862676,…
791,"R-HSA-70326","Glucose metabolism",75,0.293063010865345,1.05382206741208,0.345575959933222,0.861480787253983,0.797908548315494,1672,"tags=27%, list=24%, signal=21%","8789/2203/2026/2027/5567/11097/2023/283209/10165/5106/8604/2542/23225/226/5516/5211/6576/5315/5214/5223",75,-0.213878738141266,-0.838193378036317,0.836653386454183,1,0.811193927477251,357,"tags=13%, list=5%, signal=13%","10165/20…
792,"R-HSA-70895","Branched-chain amino acid catabolism",18,0.502954771009969,1.34852521565325,0.112167300380228,0.537943247974596,0.498246185426519,2487,"tags=67%, list=35%, signal=43%","11112/4329/549/36/27034/10295/56922/9673/3028/587/3712/594",18,0.4428276074946,1.1535215534819,0.268211920529801,0.62054326631284,0.503380929369874,1798,"tags=56%, list=26%, signal=41%","9673/549/56922/3712/587/…
793,"R-HSA-71291","Metabolism of amino acids and derivatives",239,0.178973086398943,0.749882994610515,0.992603550295858,1,0.926205854060739,1332,"tags=15%, list=19%, signal=13%","51091/11112/5827/55217/4329/63826/8659/58472/6821/440/5860/57407/2746/2593/10165/10247/549/23446/85007/26227/113675/6166/60678/36/51121/2936/5831/27034/10157/2954/384/1743/29920/5723/8604/1728",240,0.245664075742349,0.96…
794,"R-HSA-71336","Pentose phosphate pathway",11,0.530331604628747,1.23177274037478,0.235632183908046,0.710607294777808,0.658168636361471,1497,"tags=55%, list=21%, signal=43%","2539/64080/5226/6888/55276/5631",11,-0.218171672844706,-0.559962038161559,0.972772277227723,1,0.811193927477251,1918,"tags=45%, list=27%, signal=33%","64080/5226/51071/22934/2539",11,0.352392962068554,0.835554435815121,0.6…
795,"R-HSA-71387","Metabolism of carbohydrates",166,0.244844116327811,0.988872278578762,0.481707317073171,0.938104588673005,0.86887796175018,1580,"tags=29%, list=22%, signal=23%","6482/10057/6548/8789/5836/2203/2026/2027/5567/5236/2239/11097/51084/4126/2023/283209/23324/2539/64080/5257/960/10165/8702/126792/5226/6448/6888/2632/5106/79586/26229/26035/5834/55276/11261/633/8604/2542/23225/226/2720/5…
796,"R-HSA-71403","Citric acid cycle (TCA cycle)",21,-0.433548728915692,-1.23449920581313,0.20464135021097,0.692123599895806,0.641048929957089,1061,"tags=33%, list=15%, signal=28%","8803/4191/6389/6392/6391/6390/4200",21,0.626978848343625,1.68684345819131,0.00688119608491981,0.0442472440991212,0.0358930957208108,1200,"tags=43%, list=17%, signal=36%","4200/6390/4191/6392/8801/3418/6391/8802/4967",…
797,"R-HSA-71406","Pyruvate metabolism and Citric Acid (TCA) cycle",43,-0.268970298164831,-0.896035330439927,0.619815668202765,1,0.926205854060739,1210,"tags=26%, list=17%, signal=21%","5164/3939/8803/4191/6389/6392/6391/6390/682/4200/6566",43,0.439735329223448,1.37148222255176,0.065028901734104,0.268273354465784,0.217621716046596,1556,"tags=33%, list=22%, signal=26%","5467/4200/6390/4191/6392/88…
798,"R-HSA-72086","mRNA Capping",24,-0.425869333040767,-1.24377782695948,0.201327433628319,0.69057397575879,0.63961365900979,2509,"tags=58%, list=36%, signal=38%","4686/4331/902/5441/1022/6829/5434/5431/5436/2963/5433/5432/2962/5430",24,-0.290848428794533,-0.883834196775066,0.652054794520548,0.986222166219646,0.800017432380837,2098,"tags=33%, list=30%, signal=23%","1022/4331/5434/902/5441/2967/54…
799,"R-HSA-72163","mRNA Splicing - Major Pathway",191,-0.395962386903038,-1.72378799361628,3.84808954355031e-05,0.00260085581502312,0.00240892788144233,2757,"tags=59%, list=39%, signal=37%","79165/79171/1660/27316/24144/79753/10189/55110/23759/6430/3191/23350/4686/10283/22827/10523/23450/6427/9879/5093/9775/10284/9343/51362/9785/23451/163859/9939/10772/9410/84081/5441/55094/11017/1659/988/10946/6…
800,"R-HSA-72165","mRNA Splicing - Minor Pathway",40,-0.549953079678418,-1.7937534144185,0.00125899666224157,0.0452058489036114,0.0418699218923102,2509,"tags=70%, list=36%, signal=45%","4686/23450/6427/9343/23451/55599/9410/5441/51639/11325/4904/23020/5434/6432/5431/10907/10594/5436/2963/10992/6635/6426/5433/5432/6636/2962/83443/5430",40,-0.149964260185847,-0.519474869092859,0.996845425867508,1,0…
801,"R-HSA-72172","mRNA Splicing",194,-0.395599062142568,-1.7205120449972,3.63410655751656e-05,0.00260085581502312,0.00240892788144233,2757,"tags=59%, list=39%, signal=37%","79165/79171/1660/27316/24144/79753/10189/55110/23759/6430/3191/23350/4686/10283/22827/10523/23450/6427/9879/5093/9775/10284/9343/51362/9785/23451/163859/9939/55599/10772/9410/84081/5441/55094/11017/1659/988/10946/6428/10236/1…
802,"R-HSA-72187","mRNA 3'-end processing",54,-0.33003097812491,-1.14795733957781,0.223844282238443,0.696785930867192,0.645367208196355,2695,"tags=46%, list=38%, signal=29%","53981/10189/55110/6430/51585/4686/6427/1477/9775/51692/51362/9785/9939/81608/55339/6428/10921/23283/6432/9877/22794/6426/80145/10569/1478",54,-0.175908588292766,-0.653559870921163,0.982758620689655,1,0.811193927477251,2516,"…
803,"R-HSA-72202","Transport of Mature Transcript to Cytoplasm",76,-0.276178914214159,-1.0363383289626,0.368811881188119,0.869882581493015,0.805690339324299,2695,"tags=49%, list=38%, signal=30%","53981/10189/55110/6430/7175/4686/348995/79902/5903/6427/10482/8480/55706/9775/23279/51692/51362/9785/9631/9939/81608/8086/55339/6428/10921/129401/79023/6432/9877/22794/10762/6426/9972/80145/10569/29107/9…
804,"R-HSA-72203","Processing of Capped Intron-Containing Pre-mRNA",260,-0.357572908199186,-1.63016381731489,5.13517652338545e-05,0.00295015891268494,0.00273245445533826,2757,"tags=55%, list=39%, signal=34%","79165/79171/1660/27316/24144/53981/79753/10189/55110/23759/6430/3191/7175/23350/51585/4686/10283/348995/79902/5903/22827/10523/23450/6427/1477/9879/10482/8480/55706/5093/9775/23279/51692/102…
805,"R-HSA-72306","tRNA processing",98,-0.361864013330733,-1.42716402248839,0.0368570786014253,0.360413649076785,0.333817231658311,2624,"tags=54%, list=37%, signal=34%","112858/57570/55644/79074/7175/10556/54913/60487/10557/348995/79902/5903/8480/55706/54920/23279/9631/8086/54974/51367/11102/348180/129401/80746/55687/54888/283989/79042/79023/116461/24140/54517/127253/10762/10799/84705/54931/9972/…
806,"R-HSA-72312","rRNA processing",188,-0.512238669937737,-2.22667686035494,1e-10,1.43625e-08,1.33026315789474e-08,1408,"tags=35%, list=20%, signal=28%","10200/22894/6181/26168/54931/55226/23517/27043/8602/81875/27292/79050/25879/7311/51602/2091/10607/55131/8780/6167/134430/51118/10885/11056/114049/705/57418/57050/55272/55720/28987/117246/55813/57647/27341/10171/60528/92856/65083/56902/51096/887…
807,"R-HSA-72613","Eukaryotic Translation Initiation",110,-0.374041476631286,-1.49585509335945,0.00670299663961199,0.123180209801728,0.11409023142279,3328,"tags=82%, list=47%, signal=44%","9045/6133/6202/6233/6188/9349/6210/6207/6224/6165/6229/6122/6191/6164/6142/6135/6222/6136/6208/8890/6201/6189/6158/6138/6154/6175/6157/8893/6156/6228/8891/6168/3921/6128/6235/23521/6217/6144/4736/6132/6231/6187…
808,"R-HSA-72649","Translation initiation complex formation",55,-0.425184618704193,-1.48333411744432,0.0291514495445191,0.310139032654189,0.287252587617045,3324,"tags=80%, list=47%, signal=43%","6202/6233/6188/6210/6207/6224/6229/6191/6222/6208/6201/6189/6228/3921/6235/6217/6231/6187/6209/6230/6193/1968/8668/1975/2197/8669/8666/6223/8667/1964/8665/8664/51386/10480/8661/6227/8663/6206/6234/1973/36…
809,"R-HSA-72662","Activation of the mRNA upon binding of the cap-binding complex and eIFs, and subsequent binding to 43S",56,-0.405274839430601,-1.41339625481421,0.0374017644920867,0.360413649076785,0.333817231658311,3324,"tags=79%, list=47%, signal=42%","6202/6233/6188/6210/6207/6224/6229/6191/6222/6208/6201/6189/6228/3921/6235/6217/6231/6187/6209/6230/6193/1968/8668/1975/2197/8669/8666/6223/86…
810,"R-HSA-72689","Formation of a pool of free 40S subunits",92,-0.443025401068026,-1.72667863581326,0.000679732419089774,0.0281431346279026,0.0260663360439829,3328,"tags=89%, list=47%, signal=48%","9045/6133/6202/6233/6188/9349/6210/6207/6224/6165/6229/6122/6191/6164/6142/6135/6222/6136/6208/6201/6189/6158/6138/6154/6175/6157/6156/6228/6168/3921/6128/6235/23521/6217/6144/4736/6132/6231/6187/6125…
811,"R-HSA-72695","Formation of the ternary complex, and subsequently, the 43S complex",48,-0.480010306756866,-1.63190193167449,0.00444093225486804,0.10413532981313,0.0964507520874669,3324,"tags=85%, list=47%, signal=45%","6202/6233/6188/6210/6207/6224/6229/6191/6222/6208/6201/6189/6228/3921/6235/6217/6231/6187/6209/6230/6193/1968/8668/2197/8669/8666/6223/8667/1964/8665/8664/51386/10480/8661/6227…
812,"R-HSA-72702","Ribosomal scanning and start codon recognition",55,-0.409024367549835,-1.4269561328484,0.0475361004956814,0.408151846695227,0.378032629754821,3324,"tags=80%, list=47%, signal=43%","6202/6233/6188/6210/6207/6224/6229/6191/6222/6208/6201/6189/6228/3921/6235/6217/6231/6187/6209/6230/6193/1968/8668/1975/2197/8669/8666/6223/8667/1964/8665/8664/51386/10480/8661/6227/8663/6206/6234/19…
813,"R-HSA-72706","GTP hydrolysis and joining of the 60S ribosomal subunit",103,-0.398433672129789,-1.58427254622133,0.00345789161119812,0.092398080494573,0.085579643058049,3328,"tags=84%, list=47%, signal=45%","9045/6133/6202/6233/6188/9349/6210/6207/6224/6165/6229/6122/6191/6164/6142/6135/6222/6136/6208/6201/6189/6158/6138/6154/6175/6157/6156/6228/6168/3921/6128/6235/23521/6217/6144/4736/6132/6…
814,"R-HSA-72737","Cap-dependent Translation Initiation",110,-0.374041476631286,-1.49585509335945,0.00670299663961199,0.123180209801728,0.11409023142279,3328,"tags=82%, list=47%, signal=44%","9045/6133/6202/6233/6188/9349/6210/6207/6224/6165/6229/6122/6191/6164/6142/6135/6222/6136/6208/8890/6201/6189/6158/6138/6154/6175/6157/8893/6156/6228/8891/6168/3921/6128/6235/23521/6217/6144/4736/6132/6231/6…
815,"R-HSA-72764","Eukaryotic Translation Termination",84,-0.404554180447512,-1.56906121917414,0.00773021191416846,0.13664636137507,0.126562659841689,3328,"tags=86%, list=47%, signal=46%","9045/6133/6202/6233/2935/6188/9349/6210/6207/6224/6165/6229/6122/6191/6164/6142/6135/6222/6136/6208/6201/6189/6158/6138/6154/6175/6157/6156/6228/6168/3921/6128/6235/23521/6217/6144/4736/6132/6231/6187/6125/6130…
816,"R-HSA-72766","Translation",275,-0.410415535338106,-1.87836050821285,7.99232691763459e-08,9.18318362836214e-06,8.50551843550376e-06,2345,"tags=52%, list=33%, signal=36%","6160/8668/23395/1975/54460/6301/6173/11224/51520/2197/23708/64960/327/8669/8666/64963/7284/6223/8667/1964/85476/8665/8664/200916/51386/10480/4677/8661/5917/10667/9255/6227/7965/8663/6176/9789/6206/6234/1973/51642/118487/9521…
817,"R-HSA-73762","RNA Polymerase I Transcription Initiation",37,-0.406130822722027,-1.30246231052334,0.111888111888112,0.537943247974596,0.498246185426519,2220,"tags=51%, list=32%, signal=35%","7270/902/5931/5441/5928/9013/1022/9533/5434/54700/1108/51082/57459/64425/9219/53615/57504/3066/54815",37,-0.406598193063685,-1.39203479082983,0.0631364572103306,0.264254771814875,0.214361866203113,2098,"t…
818,"R-HSA-73772","RNA Polymerase I Promoter Escape",23,-0.334220110534814,-0.970956607760398,0.490322580645161,0.948452264581297,0.878462039752362,2716,"tags=65%, list=39%, signal=40%","2068/5437/2968/11335/4331/902/5441/9013/1022/9533/8359/5434/54700/51082/64425",23,-0.630083813759443,-1.89531391494137,0.000981817501670407,0.0109594297972314,0.00889022290012736,2098,"tags=70%, list=30%, signal=…
819,"R-HSA-73776","RNA Polymerase II Promoter Escape",37,-0.464301197584018,-1.48901481185519,0.0389010404288935,0.360413649076785,0.333817231658311,1763,"tags=73%, list=25%, signal=55%","2968/8148/2959/4331/6872/902/5441/1022/2961/6877/5434/6880/5431/5436/6881/2963/5433/6883/5432/2960/83860/6874/2962/6879/5430/6882/6884",36,-0.231852784141652,-0.787784340048215,0.823353293413174,1,0.811193927477…
820,"R-HSA-73779","RNA Polymerase II Transcription Pre-Initiation And Promoter Opening",37,-0.464301197584018,-1.48901481185519,0.0389010404288935,0.360413649076785,0.333817231658311,1763,"tags=73%, list=25%, signal=55%","2968/8148/2959/4331/6872/902/5441/1022/2961/6877/5434/6880/5431/5436/6881/2963/5433/6883/5432/2960/83860/6874/2962/6879/5430/6882/6884",36,-0.231852784141652,-0.787784340048215,…
821,"R-HSA-73780","RNA Polymerase III Chain Elongation",16,-0.653216166492381,-1.7550851522815,0.0131586806562594,0.179991953262406,0.166709600795467,1811,"tags=81%, list=26%, signal=60%","9533/5434/10621/10623/171568/661/51082/55703/11128/55718/27297/51728/10622",16,0.276453967481968,0.707162531198695,0.837209302325581,1,0.811193927477251,1237,"tags=19%, list=18%, signal=15%","171568/10621/27297…
822,"R-HSA-73817","Purine ribonucleoside monophosphate biosynthesis",11,-0.449881622348467,-1.0891285403057,0.352083333333333,0.865360010888798,0.80150150795527,2153,"tags=73%, list=31%, signal=51%","3614/5471/10606/8833/158/2618/3615/5198",11,-0.49459914454218,-1.2694441099507,0.183168316831683,0.48689776598907,0.394968511072573,1620,"tags=36%, list=23%, signal=28%","2618/122622/158/159",11,-0.3…
823,"R-HSA-73854","RNA Polymerase I Promoter Clearance",41,-0.413222236510023,-1.35071044215934,0.0774647887323944,0.476326343353164,0.441176247657046,2220,"tags=51%, list=32%, signal=35%","7270/902/5931/5441/5928/9013/1022/9533/8359/5434/54700/1108/51082/57459/64425/9219/53615/57504/3066/8932/54815",41,-0.395861751623272,-1.38116536663836,0.0713908672346538,0.280355620509073,0.227422776891077,20…
824,"R-HSA-73856","RNA Polymerase II Transcription Termination",59,-0.306915789828669,-1.10080885358368,0.283018867924528,0.791213331497039,0.732826419443458,2695,"tags=46%, list=38%, signal=28%","53981/10189/55110/6430/51585/4686/6427/1477/9775/51692/51362/9785/9939/81608/55339/6428/10921/23283/6432/9877/22794/6635/6426/80145/10569/6636/1478",59,-0.163220051755124,-0.621100902650404,0.9892473118…
825,"R-HSA-73863","RNA Polymerase I Transcription Termination",21,-0.304637974600688,-0.867434990861663,0.626582278481013,1,0.926205854060739,2455,"tags=62%, list=35%, signal=40%","2068/5437/2968/4331/7270/902/5441/9013/1022/9533/5434/51082/64425",21,-0.532064137403973,-1.57466286425914,0.0226381038091684,0.113288945584143,0.0918993047081571,2098,"tags=62%, list=30%, signal=44%","1022/4331/5434/6…
826,"R-HSA-73864","RNA Polymerase I Transcription",41,-0.413222236510023,-1.35071044215934,0.0774647887323944,0.476326343353164,0.441176247657046,2220,"tags=51%, list=32%, signal=35%","7270/902/5931/5441/5928/9013/1022/9533/8359/5434/54700/1108/51082/57459/64425/9219/53615/57504/3066/8932/54815",41,-0.395861751623272,-1.38116536663836,0.0713908672346538,0.280355620509073,0.227422776891077,2098,"t…
827,"R-HSA-73884","Base Excision Repair",39,0.257404714562938,0.806714422651011,0.785340314136126,1,0.926205854060739,2146,"tags=44%, list=31%, signal=30%","6118/142/6119/7374/5981/5427/5983/5984/57804/5985/328/2237/5982/26277/5111/5426/6117",39,-0.662355765057412,-2.30303205072667,1.32841335496837e-06,4.49706991637821e-05,3.64799580760663e-05,1015,"tags=56%, list=14%, signal=49%","328/5981/54107…
828,"R-HSA-73886","Chromosome Maintenance",74,-0.147195223475687,-0.553707926304949,0.997560975609756,1,0.926205854060739,2200,"tags=36%, list=31%, signal=25%","10714/5931/5441/5928/641/5557/5425/1060/55355/23649/8359/5434/5431/54069/5436/4869/57082/5558/64946/1058/55135/5433/5432/5422/1763/5430/1616",74,-0.615112747815037,-2.40389941140946,5.00386185782689e-09,3.19969166575486e-07,2.595570449059…
829,"R-HSA-73887","Death Receptor Signaling",90,0.298619812328477,1.09702642136777,0.303030303030303,0.80784644589749,0.748232107372418,1765,"tags=32%, list=25%, signal=24%","84888/57580/10276/3654/8887/331/64857/8717/329/10616/8767/9138/9459/23263/387/27237/8997/29110/396/4792/8874/23118/9826/11214/7410/5879/4790/10133/81858",91,0.198063246964097,0.691939004074934,0.963730569948187,1,0.811193927…
830,"R-HSA-73893","DNA Damage Bypass",37,0.276821904944434,0.857045472356786,0.701570680628272,1,0.926205854060739,2146,"tags=43%, list=31%, signal=30%","8450/6118/6119/57599/5981/5427/5983/5984/57804/11201/5985/5982/5111/5426/55666/6117",37,-0.467234531752685,-1.5996301379897,0.0160791315466202,0.0864816841596255,0.0701534170282937,1120,"tags=35%, list=16%, signal=30%","7353/5981/54107/6118/5982…
831,"R-HSA-73894","DNA Repair",213,-0.14162412323958,-0.633012356504657,1,1,0.926205854060739,2250,"tags=30%, list=32%, signal=21%","63967/545/51567/9100/902/10714/9557/5441/641/5425/51588/86/91603/1022/9716/2189/56949/79913/9031/5883/8178/8505/6613/8359/4350/5434/9636/10450/9656/5431/4436/51035/672/5436/7706/25898/7158/57461/11200/670/5433/2956/55183/6996/5432/7311/22976/51548/348654/7320/1161/8…
832,"R-HSA-73928","Depyrimidination",10,-0.452163817281903,-1.07513334126108,0.34639175257732,0.861480787253983,0.797908548315494,83,"tags=30%, list=1%, signal=30%","8359/6996/252969",10,-0.723675164479146,-1.82846527195467,0.00987055955106526,0.0585619280581243,0.0475050804221101,810,"tags=60%, list=12%, signal=53%","25913/26277/7014/4913/7374/8359",10,-0.465661140549824,-1.09980791282358,0.3427…
833,"R-HSA-73929","Base-Excision Repair, AP Site Formation",11,-0.432813341855794,-1.0478075560844,0.39375,0.878093462044756,0.813295304958315,1806,"tags=36%, list=26%, signal=27%","8359/4350/6996/252969",11,-0.728289586349963,-1.86923680708378,0.00554613744867647,0.0384554470085941,0.0311948250917947,866,"tags=64%, list=12%, signal=56%","4350/25913/26277/7014/4913/7374/8359",11,-0.43187836389564…
834,"R-HSA-73933","Resolution of Abasic Sites (AP sites)",34,0.280560998579736,0.859179278971411,0.675862068965517,1,0.926205854060739,2146,"tags=47%, list=31%, signal=33%","6118/142/6119/7374/5981/5427/5983/5984/57804/5985/328/2237/5982/5111/5426/6117",34,-0.633953426326561,-2.11765420065034,5.00968466890354e-05,0.000992762198356022,0.000805322666735371,1015,"tags=53%, list=14%, signal=46%","328…
835,"R-HSA-73980","RNA Polymerase III Transcription Termination",20,-0.553729825483012,-1.55251542309473,0.0382989052577606,0.360413649076785,0.333817231658311,1811,"tags=65%, list=26%, signal=48%","9533/5434/10621/10623/171568/661/51082/55703/11128/55718/27297/51728/10622",20,0.309377031893648,0.82754577356022,0.713826366559486,1,0.811193927477251,1237,"tags=20%, list=18%, signal=17%","171568/47…
836,"R-HSA-74158","RNA Polymerase III Transcription",33,-0.49425105135527,-1.52338380287601,0.0272813659569109,0.295719712117836,0.273897328524696,2143,"tags=61%, list=30%, signal=42%","5441/9329/6619/9330/6617/9533/2975/5434/10621/10623/171568/661/2976/51082/55703/11128/55718/27297/51728/10622",33,0.181849565398403,0.536866547953197,0.991071428571429,1,0.811193927477251,869,"tags=9%, list=12%, s…
837,"R-HSA-74217","Purine salvage",10,-0.450604901472641,-1.07142662635224,0.348453608247423,0.864736924138852,0.800924401359883,619,"tags=30%, list=9%, signal=27%","271/353/100",10,0.338914467952606,0.765405012498736,0.798646362098139,1,0.811193927477251,449,"tags=30%, list=6%, signal=28%","271/161823/353",10,-0.398959264239395,-0.942270070435078,0.547667342799189,0.801991236083799,0.62049895809…
838,"R-HSA-74259","Purine catabolism",12,-0.294775255280171,-0.729007450861592,0.794491525423729,1,0.926205854060739,1139,"tags=33%, list=16%, signal=28%","56985/55270/10591/11164",12,0.426606230537038,1.00668270806814,0.46,0.843897411749155,0.684564455824684,1921,"tags=50%, list=27%, signal=36%","22978/79873/10591/56985/30833/3704",12,0.294219642419083,0.716436249244785,0.835616438356164,0.96760…
839,"R-HSA-74751","Insulin receptor signalling cascade",24,-0.364826111413071,-1.06549730836803,0.371681415929204,0.869882581493015,0.805690339324299,62,"tags=12%, list=1%, signal=12%","3643/3667/2264",25,0.478484609593827,1.33708056116648,0.118195956454121,0.381074358203624,0.30912520529207,726,"tags=28%, list=10%, signal=25%","3667/117145/2549/3643/6464/5295/5289",25,0.307566482776881,0.9080276…
840,"R-HSA-74752","Signaling by Insulin receptor",42,-0.403737972950568,-1.32744789873398,0.0928074245939675,0.507789194564137,0.470317324634091,602,"tags=14%, list=9%, signal=13%","3643/1509/10312/3667/2264/50617",43,0.475559787841168,1.48321445069342,0.0361271676300578,0.167239144711988,0.135663378626854,726,"tags=23%, list=10%, signal=21%","50617/3667/117145/1509/2549/3643/6464/5295/5792/5289"…
841,"R-HSA-749476","RNA Polymerase III Abortive And Retractive Initiation",33,-0.49425105135527,-1.52338380287601,0.0272813659569109,0.295719712117836,0.273897328524696,2143,"tags=61%, list=30%, signal=42%","5441/9329/6619/9330/6617/9533/2975/5434/10621/10623/171568/661/2976/51082/55703/11128/55718/27297/51728/10622",33,0.181849565398403,0.536866547953197,0.991071428571429,1,0.811193927477251,869…
842,"R-HSA-75035","Chk1/Chk2(Cds1) mediated inactivation of Cyclin B:Cdk1 complex",11,-0.244044128622487,-0.590811921121122,0.920833333333333,1,0.926205854060739,1983,"tags=45%, list=28%, signal=33%","10971/7531/7532/11200/891",11,-0.701123464835752,-1.79951191304187,0.0109628055874537,0.0633061487284092,0.0513535634204573,502,"tags=45%, list=7%, signal=42%","11200/891/7533/1111/983",11,-0.771245…
843,"R-HSA-75067","Processing of Capped Intronless Pre-mRNA",25,-0.311502652502613,-0.916817731481491,0.584988962472406,1,0.926205854060739,2695,"tags=44%, list=38%, signal=27%","53981/51585/4686/1477/51692/81608/55339/23283/6635/6636/1478",25,-0.122681883024251,-0.374699963030892,1,1,0.811193927477251,6176,"tags=56%, list=88%, signal=7%","11051/6634/51585/1477/10898/8189/8106/11052/29894/53981/5…
844,"R-HSA-75105","Fatty acyl-CoA biosynthesis",25,0.643025696479182,1.84205755984571,0.00340673069896671,0.092398080494573,0.085579643058049,377,"tags=36%, list=5%, signal=34%","2182/11001/79071/2181/6319/9200/31/2194/47",25,-0.384719413294334,-1.17502557333716,0.245125348189415,0.593721863745498,0.481623570480824,223,"tags=16%, list=3%, signal=16%","11001/9200/2182/2181",25,0.330757993985655,0.…
845,"R-HSA-75153","Apoptotic execution phase",44,-0.210604070807304,-0.710246232605844,0.916289592760181,1,0.926205854060739,1918,"tags=39%, list=27%, signal=28%","2339/3837/22985/1832/28988/3148/6709/4000/7082/10059/5317/1829/2934/1676/1828/100506658/841",44,0.290331420945869,0.911192752881376,0.607814761215629,0.972578587736332,0.788949844366113,1515,"tags=27%, list=22%, signal=22%","1828/2934/…
846,"R-HSA-75815","Ubiquitin-dependent degradation of Cyclin D",45,-0.216289722301746,-0.727687987661528,0.873271889400922,1,0.926205854060739,5521,"tags=98%, list=79%, signal=21%","5709/2932/5702/5701/10213/5713/5700/5716/9491/5708/5695/5714/5717/5687/5682/5711/5684/5690/5704/5719/5705/5689/5683/5707/5693/5715/143471/5688/5718/5691/5685/9861/5694/6233/5692/1019/5710/10197/5686/7311/23198/5721/57…
847,"R-HSA-75876","Synthesis of very long-chain fatty acyl-CoAs",14,0.653826480143078,1.63002445591843,0.0236295682978703,0.268815583903495,0.248978567474173,172,"tags=29%, list=2%, signal=28%","2182/79071/2181/9200",14,-0.453178923376743,-1.24795925195967,0.202898550724638,0.520125238049127,0.421922434633111,77,"tags=43%, list=1%, signal=42%","51495/64834/79071/9200/2182/2181",14,-0.384752783648…
848,"R-HSA-75893","TNF signaling",36,0.362859180882308,1.12101589160752,0.279029462738302,0.785796207564482,0.727809047544951,980,"tags=17%, list=14%, signal=14%","84888/8887/331/8717/329/10616",36,-0.219361649683001,-0.745342235449852,0.889221556886228,1,0.811193927477251,916,"tags=14%, list=13%, signal=12%","8737/7323/7332/8887/84888",36,0.312069381757018,0.995476272600688,0.469424460431655,0.7…
849,"R-HSA-75953","RNA Polymerase II Transcription Initiation",37,-0.464301197584018,-1.48901481185519,0.0389010404288935,0.360413649076785,0.333817231658311,1763,"tags=73%, list=25%, signal=55%","2968/8148/2959/4331/6872/902/5441/1022/2961/6877/5434/6880/5431/5436/6881/2963/5433/6883/5432/2960/83860/6874/2962/6879/5430/6882/6884",36,-0.231852784141652,-0.787784340048215,0.823353293413174,1,0.811…
850,"R-HSA-75955","RNA Polymerase II Transcription Elongation",49,-0.307964746026833,-1.05148597393467,0.367149758454106,0.869882581493015,0.805690339324299,2546,"tags=49%, list=36%, signal=31%","8812/4686/4331/1025/902/5441/6923/1022/8178/6829/5434/55677/5431/5436/2963/27125/904/6827/5433/5432/6830/2962/9150/5430",49,-0.285320008336356,-1.03668705048937,0.35973597359736,0.730052876179637,0.59221…
851,"R-HSA-76002","Platelet activation, signaling and aggregation",129,0.379189404814569,1.47713167151475,0.019269435028962,0.228720281038985,0.211842063240726,1881,"tags=43%, list=27%, signal=32%","10681/1191/3708/2316/5099/7057/207/55970/2153/7114/5874/5580/6850/9948/10916/7277/967/5894/139322/5578/7534/5290/408/5590/3700/7018/7123/2147/3699/5340/213/387/1277/3710/2767/308/5660/2/2768/2783/226/…
852,"R-HSA-76005","Response to elevated platelet cytosolic Ca2+",68,0.406692475733043,1.43140226184779,0.0587715251147273,0.432874886902703,0.400931254325164,1743,"tags=43%, list=25%, signal=32%","1191/2316/5099/7057/2153/7114/5874/9948/10916/7277/967/139322/5578/3700/7018/7123/3699/5340/213/308/5660/2/226/10487/2335/5345/1072/1/51097",68,0.426080059764379,1.41423975218186,0.0240637567078898,0.11…
853,"R-HSA-76009","Platelet Aggregation (Plug Formation)",18,0.234951430516377,0.629953122561902,0.944866920152091,1,0.926205854060739,1234,"tags=22%, list=18%, signal=18%","207/6850/2147/1277",18,0.511941184145454,1.33355549661395,0.130794701986755,0.405780867888827,0.329166975917865,2291,"tags=56%, list=33%, signal=38%","6850/6464/9564/5747/1398/2335/1277/2147/6654/5906",18,0.530278743063612,1.…
854,"R-HSA-76042","RNA Polymerase II Transcription Initiation And Promoter Clearance",37,-0.464301197584018,-1.48901481185519,0.0389010404288935,0.360413649076785,0.333817231658311,1763,"tags=73%, list=25%, signal=55%","2968/8148/2959/4331/6872/902/5441/1022/2961/6877/5434/6880/5431/5436/6881/2963/5433/6883/5432/2960/83860/6874/2962/6879/5430/6882/6884",36,-0.231852784141652,-0.787784340048215,0.…
855,"R-HSA-76046","RNA Polymerase III Transcription Initiation",29,-0.568012522727875,-1.72243631441359,0.0047234798297351,0.108545566487313,0.100535539112888,2143,"tags=69%, list=30%, signal=48%","5441/9329/6619/9330/6617/9533/2975/5434/10621/10623/171568/661/2976/51082/55703/11128/55718/27297/51728/10622",29,-0.16568335100452,-0.53138888776812,0.991501416430595,1,0.811193927477251,1053,"tags=17…
856,"R-HSA-76061","RNA Polymerase III Transcription Initiation From Type 1 Promoter",24,-0.5839432749706,-1.70544258828096,0.0102926502513502,0.168946501982878,0.156479239159626,2143,"tags=75%, list=30%, signal=52%","5441/9329/9330/9533/2975/5434/10621/10623/171568/661/2976/51082/55703/11128/55718/27297/51728/10622",24,0.207849685622839,0.573862842881595,0.982731554160126,1,0.811193927477251,1237…
857,"R-HSA-76066","RNA Polymerase III Transcription Initiation From Type 2 Promoter",23,-0.595349888458171,-1.72957548007173,0.00593359985449173,0.122579985282195,0.113534299959048,2143,"tags=78%, list=30%, signal=55%","5441/9329/9330/9533/2975/5434/10621/10623/171568/661/2976/51082/55703/11128/55718/27297/51728/10622",23,0.207990554920322,0.569258034921603,0.980891719745223,1,0.811193927477251,1…
858,"R-HSA-76071","RNA Polymerase III Transcription Initiation From Type 3 Promoter",22,-0.602243612721196,-1.74114110625351,0.00608099143697573,0.122579985282195,0.113534299959048,2143,"tags=73%, list=30%, signal=51%","5441/6619/6617/9533/5434/10621/10623/171568/661/51082/55703/11128/55718/27297/51728/10622",22,0.172604031073474,0.469975853222025,0.990415335463259,1,0.811193927477251,162,"tags=5…
859,"R-HSA-77075","RNA Pol II CTD phosphorylation and interaction with CE",22,-0.435403078485294,-1.25878993438329,0.186440677966102,0.661173885750157,0.612383123533882,2201,"tags=59%, list=31%, signal=41%","4331/902/5441/1022/6829/5434/5431/5436/2963/5433/5432/2962/5430",22,-0.336225866567578,-0.99816400285537,0.449468085106383,0.837166159981694,0.679104105266599,2098,"tags=68%, list=30%, signal…
860,"R-HSA-77289","Mitochondrial Fatty Acid Beta-Oxidation",28,0.458746868478091,1.34856284568327,0.10873440285205,0.537943247974596,0.498246185426519,390,"tags=14%, list=6%, signal=14%","80221/58488/1666/35",28,0.403398830001107,1.14224922571075,0.287480680061824,0.645010258774189,0.523228405078153,1785,"tags=57%, list=25%, signal=43%","58488/117145/35/4706/1666/1622/5096/3032/3030/37/55856/5095…
861,"R-HSA-77387","Insulin receptor recycling",19,-0.51212050664526,-1.42063128786698,0.0880503144654088,0.498373454782043,0.461596411327603,602,"tags=21%, list=9%, signal=19%","3643/1509/10312/50617",19,0.518323930119594,1.37043764067219,0.106382978723404,0.356987779914397,0.289586319250144,702,"tags=21%, list=10%, signal=19%","50617/1509/3643/5792",19,0.38337588057946,1.05134031159812,0.3709981…
862,"R-HSA-774815","Nucleosome assembly",21,-0.29001344838193,-0.825792691396035,0.70042194092827,1,0.926205854060739,2421,"tags=57%, list=34%, signal=38%","11339/8607/5931/5928/1060/55355/8359/54069/4869/57082/64946/1058",21,-0.628429329131348,-1.85985909936096,0.00177329143486846,0.0163284675322688,0.0132455537071859,1137,"tags=57%, list=16%, signal=48%","54069/55355/4869/64946/55166/79172/7901…
863,"R-HSA-77595","Processing of Intronless Pre-mRNAs",20,-0.390939456686031,-1.09609327160933,0.338947368421053,0.854148082069581,0.791116953847598,2695,"tags=75%, list=38%, signal=46%","8189/10898/8106/79869/10978/29894/53981/51585/4686/1477/51692/81608/55339/23283/1478",20,0.199429793300071,0.533450339080749,0.969453376205788,1,0.811193927477251,5636,"tags=100%, list=80%, signal=20%","1478/816…
864,"R-HSA-844456","The NLRP3 inflammasome",10,-0.29679849786262,-0.705713169635077,0.818556701030928,1,0.926205854060739,2001,"tags=40%, list=28%, signal=29%","29108/351/7295/10910",10,0.576704363417751,1.30243011800714,0.148900169204738,0.433815769636665,0.351908717973133,888,"tags=30%, list=13%, signal=26%","24145/7295/351",10,0.498270265936595,1.15415430781973,0.290766208251473,0.564370835914…
865,"R-HSA-877300","Interferon gamma signaling",38,-0.474254146851808,-1.5328798221223,0.0383790632879958,0.360413649076785,0.333817231658311,299,"tags=24%, list=4%, signal=23%","6772/4502/6737/3660/10437/4940/3105/3107/10379",38,0.54315599750106,1.64678048654251,0.0079435709581064,0.049690490069459,0.0403086237977138,562,"tags=24%, list=8%, signal=22%","10379/4940/10437/960/4281/4938/3133/6737/6…
866,"R-HSA-881907","Gastrin-CREB signalling pathway via PKC and MAPK",11,0.497014946286632,1.15438992707832,0.300766283524904,0.80784644589749,0.748232107372418,887,"tags=45%, list=13%, signal=40%","4893/3265/5578/3845/6195",11,0.279280784647171,0.648169606857095,0.906354515050167,1,0.811193927477251,2250,"tags=45%, list=32%, signal=31%","5578/1385/6197/3845/6654",11,-0.286322390032672,-0.6930516…
867,"R-HSA-8848021","Signaling by PTK6",31,0.464622780072999,1.38957759642931,0.0730837789661319,0.4749947000212,0.43994287180746,886,"tags=29%, list=13%, signal=25%","2908/2064/207/4893/3265/2909/1017/2065/3845",31,0.203756791446521,0.594462247906498,0.968373493975904,1,0.811193927477251,1737,"tags=26%, list=25%, signal=20%","1027/9564/1793/6774/7311/27043/1398/3845",31,0.340209436605927,1.04162…
868,"R-HSA-8849471","PTK6 Regulates RHO GTPases, RAS GTPase and MAP kinases",12,0.535841851452265,1.26997942671766,0.207547169811321,0.692123599895806,0.641048929957089,1186,"tags=42%, list=17%, signal=35%","4893/3265/2909/3845/387",12,0.324405155099796,0.765514042389903,0.765,1,0.811193927477251,1737,"tags=33%, list=25%, signal=25%","9564/1793/1398/3845",12,0.433244537340251,1.05496726454355,0.3…
869,"R-HSA-8851708","Signaling by FGFR2 IIIa TM",13,-0.548184999787589,-1.38531516619219,0.125541125541126,0.570145269750013,0.528071886507501,1706,"tags=77%, list=24%, signal=58%","4686/5441/5434/5431/5436/2963/5433/5432/2962/5430",13,-0.344339367906408,-0.928102408431044,0.551470588235294,0.925280826616361,0.750582187762323,669,"tags=31%, list=10%, signal=28%","5434/5441/5437/5440",13,-0.593931…
870,"R-HSA-8852135","Protein ubiquitination",50,-0.315973089312563,-1.08600495248253,0.324582338902148,0.837066278124153,0.775295687035425,1077,"tags=26%, list=15%, signal=22%","7326/7311/5194/7320/8078/7347/55829/51322/27338/7327/54926/29089/3105",50,-0.345202069981274,-1.26392408579248,0.132890365448505,0.407884828349945,0.330873695867576,854,"tags=26%, list=12%, signal=23%","7323/79577/7332/27…
871,"R-HSA-8852276","The role of GTSE1 in G2/M progression after G2 checkpoint",62,-0.175867296899427,-0.635621958096739,0.992840095465394,1,0.926205854060739,1655,"tags=18%, list=24%, signal=14%","10197/84617/5347/5686/7311/23198/5721/5720/891/1026/10381",62,-0.384601768187339,-1.47242596686454,0.016042337633139,0.0864816841596255,0.0701534170282937,667,"tags=29%, list=9%, signal=27%","23198/570…
872,"R-HSA-8853659","RET signaling",20,0.295457705083233,0.806722576255059,0.74573055028463,1,0.926205854060739,813,"tags=20%, list=12%, signal=18%","5567/2886/5578/5290",21,0.442106889125809,1.18945817026104,0.252411575562701,0.602844561060939,0.489023847145322,667,"tags=24%, list=9%, signal=22%","2674/2886/2549/6464/5295",21,-0.399386372537732,-1.14268653717608,0.265658747300216,0.5364442423553…
873,"R-HSA-8853884","Transcriptional Regulation by VENTX",23,-0.285642453054037,-0.829831654372626,0.675268817204301,1,0.926205854060739,764,"tags=17%, list=11%, signal=16%","1051/27338/996/595",23,0.324781132827957,0.88890704447652,0.622611464968153,0.972578587736332,0.788949844366113,824,"tags=13%, list=12%, signal=12%","27327/23112/1051",23,-0.457802209380521,-1.34458582427066,0.11062906724511…
874,"R-HSA-8854050","FBXL7 down-regulates AURKA during mitotic entry and in early mitosis",47,-0.219151262502785,-0.742380445067543,0.872901678657074,1,0.926205854060739,4791,"tags=94%, list=68%, signal=30%","5701/10213/5713/5700/5716/9491/5708/5695/5714/5717/5687/5682/5711/5684/5690/6500/5704/5719/5705/5689/5683/5707/5693/5715/143471/9978/5688/5718/5691/5685/9861/5694/6233/5692/5710/80028/10197/…
875,"R-HSA-8854214","TBC/RABGAPs",34,0.454841189751677,1.39288827540397,0.0827586206896552,0.482688604936111,0.447069011580237,2164,"tags=59%, list=31%, signal=41%","55357/84958/8766/5868/5869/83452/51762/9230/5870/64786/5867/51560/7248/382/10133/26000/4218/57465/79735/51256",34,-0.193232483012912,-0.645472620481749,0.954819277108434,1,0.811193927477251,1686,"tags=26%, list=24%, signal=20%","1133…
876,"R-HSA-8854518","AURKA Activation by TPX2",51,0.219140601561512,0.726618089395736,0.906574394463668,1,0.926205854060739,1863,"tags=27%, list=26%, signal=20%","1069/5577/7277/55755/10142/1778/10540/203068/7846/7840/1781/10382/8481/1639",51,-0.532060127210548,-1.95658773496831,9.93127805989085e-05,0.00164155066848304,0.00133161593391967,1504,"tags=53%, list=21%, signal=42%","10383/11258/8655/55…
877,"R-HSA-8856688","Golgi-to-ER retrograde transport",104,0.258979276104719,0.973854651067653,0.503267973856209,0.960501567398119,0.889622174558654,2215,"tags=39%, list=32%, signal=27%","3798/23303/547/9554/7277/53407/3835/89953/51143/5870/1778/84790/22820/51560/10540/4905/1315/29127/25782/7846/22930/1781/8775/10382/9183/22931/55605/1639/5050/830/9276/140735/375/10945/64837/832/829/10383/378/810…
878,"R-HSA-8856825","Cargo recognition for clathrin-mediated endocytosis",63,-0.278727500433934,-1.01023843771263,0.426190476190476,0.898938109561571,0.832601739514222,1222,"tags=19%, list=17%, signal=16%","8674/7311/58513/1856/867/4074/22905/7037/409/8673/10618/374",63,0.245471102191964,0.805944651720425,0.805555555555556,1,0.811193927477251,1524,"tags=24%, list=22%, signal=19%","408/8673/950/86…
879,"R-HSA-8856828","Clathrin-mediated endocytosis",99,-0.186101338736168,-0.732992129306098,0.977777777777778,1,0.926205854060739,1077,"tags=14%, list=15%, signal=12%","7311/58513/55738/1856/867/4074/2017/22905/7037/112574/409/8673/10618/374",99,0.172632701686036,0.614550590193822,0.991194968553459,1,0.811193927477251,1700,"tags=20%, list=24%, signal=16%","408/2017/29993/8673/950/8674/3267/3949/…
880,"R-HSA-8862803","Deregulated CDK5 triggers multiple neurodegenerative pathways in Alzheimer's disease models",16,-0.380165626551171,-1.02144294767012,0.426778242677824,0.898938109561571,0.832601739514222,1542,"tags=50%, list=22%, signal=39%","7531/351/1020/831/4000/6648/10018/824",16,0.698567264431831,1.78691808776585,0.00495237881049565,0.0354048944775186,0.0287202354031359,976,"tags=56%, li…
881,"R-HSA-8863678","Neurodegenerative Diseases",16,-0.380165626551171,-1.02144294767012,0.426778242677824,0.898938109561571,0.832601739514222,1542,"tags=50%, list=22%, signal=39%","7531/351/1020/831/4000/6648/10018/824",16,0.698567264431831,1.78691808776585,0.00495237881049565,0.0354048944775186,0.0287202354031359,976,"tags=56%, list=14%, signal=49%","831/994/10018/826/6648/1020/351/2801/2309",1…
882,"R-HSA-8863795","Downregulation of ERBB2 signaling",15,0.668170249286147,1.69463303031634,0.0193088487909326,0.228720281038985,0.211842063240726,691,"tags=33%, list=10%, signal=30%","9101/2064/207/10193/2065",15,-0.346548472889403,-0.96535415474891,0.473039215686274,0.845973084886128,0.686248229268824,58,"tags=20%, list=1%, signal=20%","10193/207/9101",15,-0.29722452021958,-0.784299415811118,…
883,"R-HSA-8864260","Transcriptional regulation by the AP-2 (TFAP2) family of transcription factors",20,-0.399627026641472,-1.12045097409225,0.317894736842105,0.830138755980861,0.768879375472173,1011,"tags=45%, list=14%, signal=39%","4869/79047/10765/51741/284252/1026/4839/7022/348",20,0.266095007065811,0.711771643534569,0.855305466237942,1,0.811193927477251,1458,"tags=25%, list=21%, signal=20%",…
884,"R-HSA-8866427","VLDLR internalisation and degradation",10,0.286240326604212,0.651233054183182,0.872586872586873,1,0.926205854060739,480,"tags=10%, list=7%, signal=9%","7376",10,-0.259699055116557,-0.656165537726907,0.902676399026764,1,0.811193927477251,345,"tags=60%, list=5%, signal=57%","6233/163/1175/160/1173/1211",10,-0.521036342940893,-1.23059418734929,0.217038539553753,0.460906566469316…
885,"R-HSA-8866652","Synthesis of active ubiquitin: roles of E1 and E2 enzymes",25,-0.413261809432545,-1.21631630288832,0.216335540838852,0.696785930867192,0.645367208196355,1256,"tags=40%, list=18%, signal=33%","11065/7326/7311/7320/8078/7347/27338/7327/54926/29089",25,-0.236676522777208,-0.722866996729823,0.874651810584958,1,0.811193927477251,754,"tags=16%, list=11%, signal=14%","7332/27338/290…
886,"R-HSA-8866654","E3 ubiquitin ligases ubiquitinate target proteins",32,-0.270363918317937,-0.825959100547819,0.733644859813084,1,0.926205854060739,1077,"tags=19%, list=15%, signal=16%","7311/5194/7320/55829/51322/3105",32,-0.399840655497468,-1.31111557111574,0.11377245508982,0.373082894040978,0.30264257809168,854,"tags=31%, list=12%, signal=28%","7323/79577/7332/56254/51322/56852/79139/9810/6…
887,"R-HSA-8868773","rRNA processing in the nucleus and cytosol",179,-0.521166682457449,-2.25676985226387,1e-10,1.43625e-08,1.33026315789474e-08,1408,"tags=35%, list=20%, signal=28%","10200/22894/6181/26168/55226/23517/27043/8602/81875/27292/79050/25879/7311/51602/2091/10607/55131/8780/6167/134430/51118/10885/11056/114049/705/57418/57050/55272/55720/28987/117246/55813/57647/27341/10171/92856/6508…
888,"R-HSA-8873719","RAB geranylgeranylation",46,0.59468577528735,1.9386726677468,0.000244985544531099,0.0117286829444264,0.0108631748035501,2073,"tags=65%, list=29%, signal=46%","5873/116442/55647/5874/53917/53916/8766/5868/10981/5869/83452/51762/1122/9230/5870/5867/51209/51560/11031/5872/9367/5862/22931/9545/23011/4218/10890/57403/1121/84932",46,-0.211235941389488,-0.760109561189769,0.889610389…
889,"R-HSA-8874081","MET activates PTK2 signaling",12,-0.613584360382773,-1.5174529151914,0.076271186440678,0.476326343353164,0.441176247657046,240,"tags=33%, list=3%, signal=32%","3688/3912/6714/3673",12,-0.465741122141095,-1.2354107866764,0.201492537313433,0.518832014424522,0.420873379481961,550,"tags=33%, list=8%, signal=31%","3911/3688/3675/3912",12,-0.218365365750075,-0.544946309738569,0.961…
890,"R-HSA-8875360","InlB-mediated entry of Listeria monocytogenes into host cell",10,0.347616457239338,0.790871537277586,0.72007722007722,1,0.926205854060739,291,"tags=10%, list=4%, signal=10%","30011",10,0.375970106550037,0.849091529911684,0.686971235194585,0.99841469251017,0.809907935668316,1524,"tags=30%, list=22%, signal=24%","10254/7311/2060",10,-0.363924993812975,-0.859525420990028,0.64097…
891,"R-HSA-8875878","MET promotes cell motility",22,-0.41016206428364,-1.18581586465185,0.24364406779661,0.723377348574432,0.669996334944575,240,"tags=18%, list=3%, signal=18%","3688/3912/6714/3673",22,-0.283349789839474,-0.841189178339292,0.704787234042553,1,0.811193927477251,785,"tags=18%, list=11%, signal=16%","1399/3688/3675/3912",22,0.352753025784453,1.01585956419972,0.405504587155963,0.6976…
892,"R-HSA-8876198","RAB GEFs exchange GTP for GDP on RABs",59,0.449198210964248,1.53327547650006,0.0210951598545642,0.244831703766609,0.226764557288298,1539,"tags=42%, list=22%, signal=33%","5873/116442/2664/207/5874/22879/122553/5868/10981/5869/79961/51762/1122/6305/5870/58485/51209/51560/117177/11031/51399/5872/208/9367/25782",59,-0.235497959841506,-0.89613986674463,0.673835125448029,0.9984146…
893,"R-HSA-8876384","Listeria monocytogenes entry into host cells",15,-0.271021704512905,-0.71238625304627,0.807933194154488,1,0.926205854060739,1077,"tags=20%, list=15%, signal=17%","7311/867/6714",15,0.282155651611361,0.703680514073356,0.858585858585859,1,0.811193927477251,1524,"tags=27%, list=22%, signal=21%","10254/7311/999/2060",15,0.273038992160997,0.701585328844073,0.84990253411306,0.97140…
894,"R-HSA-8876725","Protein methylation",12,0.234506339934464,0.555795009935236,0.956603773584906,1,0.926205854060739,5385,"tags=100%, list=77%, signal=23%","79609/22944/221143/2109/7415/79823/399818/3312/6187/1938/10196/1915",12,-0.693281491888232,-1.83897747603735,0.0076926273206379,0.0486495277255726,0.0394642014656207,1174,"tags=50%, list=17%, signal=42%","1938/3312/79823/399818/79609/22944"…
895,"R-HSA-8878159","Transcriptional regulation by RUNX3",69,-0.326193999518455,-1.2172791901638,0.13785046728972,0.611545123227366,0.566416673155483,526,"tags=20%, list=7%, signal=19%","5686/10413/7311/5721/5720/1026/595/10018/7040/4089/25937/7004/6714/4851",69,0.200183559535112,0.666636134753922,0.967391304347826,1,0.811193927477251,1307,"tags=16%, list=19%, signal=13%","10018/7005/1026/9794/57…
896,"R-HSA-8878166","Transcriptional regulation by RUNX2",82,0.280872788306715,1.01072061704439,0.416955017301038,0.890485715388276,0.824773082550087,310,"tags=7%, list=4%, signal=7%","2099/367/4086/2908/207/57154",81,-0.191701358855072,-0.763874620949265,0.930735930735931,1,0.811193927477251,1673,"tags=23%, list=24%, signal=18%","5594/5704/23198/5701/5708/581/5705/207/865/5700/2908/57154/5702/57…
897,"R-HSA-8878171","Transcriptional regulation by RUNX1",117,0.268313468775584,1.0288436630529,0.39047619047619,0.876283482142857,0.811618890977444,178,"tags=4%, list=3%, signal=4%","2099/1021/7057/6938/23466",117,-0.169772903527029,-0.721742576646448,0.990384615384615,1,0.811193927477251,1698,"tags=21%, list=24%, signal=16%","902/5704/6599/23198/5701/6045/5708/5705/865/3065/6602/5700/4297/2625/…
898,"R-HSA-8934593","Regulation of RUNX1 Expression and Activity",12,0.369016250009493,0.874592091615125,0.611320754716981,1,0.926205854060739,44,"tags=8%, list=1%, signal=8%","1021",12,0.353612911546983,0.834436953618448,0.675,0.99841469251017,0.809907935668316,971,"tags=25%, list=14%, signal=22%","27327/23112/5371",12,0.273101041794777,0.665011637019117,0.888454011741683,0.989942466132311,0.765…
899,"R-HSA-8936459","RUNX1 regulates genes involved in megakaryocyte differentiation and platelet function",21,0.334876369446234,0.925884061794016,0.556818181818182,0.99499858617277,0.921573515295378,100,"tags=5%, list=1%, signal=5%","7057",21,0.311558935116279,0.838227881100558,0.69935691318328,1,0.811193927477251,776,"tags=14%, list=11%, signal=13%","27327/55170/23112",21,-0.385362154666939,-1.…
900,"R-HSA-8939211","ESR-mediated signaling",103,-0.328261896219623,-1.30525190647516,0.0761196877592309,0.476326343353164,0.441176247657046,513,"tags=18%, list=7%, signal=17%","2288/1027/2962/596/5430/23030/595/1509/3838/3480/5481/8204/6714/374/5241/51523/59345/8877/9687",103,0.387555165205843,1.37572027211885,0.0368956743002544,0.169190920795191,0.137246647533343,776,"tags=17%, list=11%, signal…
901,"R-HSA-8939236","RUNX1 regulates transcription of genes involved in differentiation of HSCs",55,0.134146887433391,0.45474656887836,1,1,0.926205854060739,2748,"tags=51%, list=39%, signal=31%","6938/5706/5709/5702/5701/10213/5713/5700/5716/9491/5708/25/5695/2625/5714/5717/5687/5682/5711/5684/8861/5690/5704/5719/5705/5689/5683/5707",55,-0.35172781311357,-1.3081900817128,0.0868055555555556,0.3112…
902,"R-HSA-8939243","RUNX1 interacts with co-factors whose precise effect on RUNX1 targets is not known",30,0.30783750783968,0.914931316149988,0.586330935251799,1,0.926205854060739,386,"tags=7%, list=5%, signal=6%","23466/6595",30,-0.216612967094584,-0.698297123506754,0.925714285714286,1,0.811193927477251,2367,"tags=37%, list=34%, signal=24%","6598/6597/6595/2033/55193/84733/6599/6045/865/6602/23…
903,"R-HSA-8939902","Regulation of RUNX2 expression and activity",55,0.286469502104326,0.971107311266686,0.516835016835017,0.970332409057899,0.898727557654286,310,"tags=5%, list=4%, signal=5%","2099/2908/57154",55,-0.199206483772558,-0.740913674063066,0.9375,1,0.811193927477251,1664,"tags=24%, list=24%, signal=18%","5704/23198/5701/5708/5705/865/5700/2908/57154/5702/5706/6502/4488",55,-0.24618449…
904,"R-HSA-8940973","RUNX2 regulates osteoblast differentiation",14,-0.300020791822107,-0.772643826066078,0.755888650963597,1,0.926205854060739,239,"tags=14%, list=3%, signal=14%","25937/6714",14,0.220588635059877,0.536708782436403,0.976190476190476,1,0.811193927477251,1861,"tags=29%, list=26%, signal=21%","25937/7525/10413/1277",14,0.275453523071059,0.705344101080013,0.842504743833017,0.96874662…
905,"R-HSA-8941326","RUNX2 regulates bone development",18,0.329806201609817,0.884278278654289,0.633079847908745,1,0.926205854060739,186,"tags=11%, list=3%, signal=11%","367/4086",17,0.285512762352865,0.739812122246518,0.797697368421053,1,0.811193927477251,1861,"tags=29%, list=26%, signal=22%","4089/25937/7525/10413/1277",18,0.283519993791163,0.773596169709865,0.78373382624769,0.93576518050943,0.7…
906,"R-HSA-8941858","Regulation of RUNX3 expression and activity",46,-0.206596106785845,-0.697081825492288,0.92434988179669,1,0.926205854060739,1332,"tags=13%, list=19%, signal=11%","5686/7311/5721/5720/7040/6714",46,-0.235808084674426,-0.848529746348353,0.756493506493506,1,0.811193927477251,2671,"tags=54%, list=38%, signal=34%","5687/5718/5685/5719/5694/6233/64750/10213/5717/5707/2033/5714/5715/…
907,"R-HSA-8943724","Regulation of PTEN gene transcription",42,0.16296767979728,0.523470654737119,0.996497373029772,1,0.926205854060739,262,"tags=5%, list=4%, signal=5%","23466/1822",42,0.204123187925048,0.634282558408465,0.959479015918958,1,0.811193927477251,1837,"tags=26%, list=26%, signal=19%","1822/55004/51564/84232/64121/5928/57459/5931/10670/57521/28956",42,0.208811482449895,0.6902915351851…
908,"R-HSA-8948751","Regulation of PTEN stability and activity",54,0.26969402404798,0.909082715372876,0.614213197969543,1,0.926205854060739,2765,"tags=56%, list=39%, signal=34%","4734/207/331/208/5706/5709/5702/5701/10213/5713/5700/5716/9491/5708/5695/5714/5717/5687/5682/5711/5684/5690/5704/5719/5705/11060/5689/5683/5707/10273",54,-0.162633171269028,-0.604237208959835,1,1,0.811193927477251,2749,"…
909,"R-HSA-8949215","Mitochondrial calcium ion transport",18,-0.51170785163615,-1.39892579880385,0.0966386554621849,0.515050534951579,0.477042820609268,1831,"tags=67%, list=26%, signal=49%","10939/90550/7416/9512/10367/23203/7417/221154/6687/11331/8165/30968",18,-0.298541584067194,-0.858872379482263,0.655778894472362,0.987009163978907,0.800655840184088,1240,"tags=33%, list=18%, signal=28%","90550…
910,"R-HSA-8949613","Cristae formation",24,0.151383631582814,0.430237923913388,0.998181818181818,1,0.926205854060739,818,"tags=8%, list=12%, signal=7%","139322/125988",24,0.51718314007842,1.42791742102698,0.0612244897959184,0.258129625476564,0.209393184688566,2768,"tags=54%, list=39%, signal=33%","513/139322/79135/522/8834/10476/521/55735/9551/84303/506/125988/3313",24,0.447041932710095,1.3162170…
911,"R-HSA-8949664","Processing of SMDT1",13,-0.512110618606017,-1.29415180458763,0.177489177489178,0.649474729092564,0.601547296150045,2340,"tags=69%, list=33%, signal=46%","10939/90550/9512/10367/23203/221154/6687/11331/30968",13,-0.434835893192566,-1.17201887834671,0.245098039215686,0.593721863745498,0.481623570480824,706,"tags=38%, list=10%, signal=35%","90550/55013/221154/10730/10367",13,-0.…
912,"R-HSA-8950505","Gene and protein expression by JAK-STAT signaling after Interleukin-12 stimulation",29,0.164213630426533,0.487099488970439,0.992844364937388,1,0.926205854060739,850,"tags=10%, list=12%, signal=9%","302/1265/6888",29,-0.27568565435166,-0.884194412723815,0.645892351274788,0.983538490495012,0.797840450929696,1224,"tags=24%, list=17%, signal=20%","4001/5062/1265/9049/3185/3181/30…
913,"R-HSA-8951664","Neddylation",148,0.233578308847035,0.927141157513515,0.614664586583463,1,0.926205854060739,2758,"tags=48%, list=39%, signal=30%","140462/23363/26259/9820/26272/29099/23113/54461/146330/8450/8816/23038/51667/84261/9817/115290/55336/149951/10489/5706/122769/26190/1643/26232/26270/5709/123228/23291/51122/4738/80344/50813/5702/7428/55827/23014/55666/9616/54165/140739/5701/10213/5…
914,"R-HSA-8953750","Transcriptional Regulation by E2F6",27,-0.274278778144926,-0.821483626694918,0.728699551569507,1,0.926205854060739,2165,"tags=56%, list=31%, signal=39%","80314/5888/8726/11335/6241/5931/23512/5928/2146/7027/23269/672/10138/5932/8409",27,-0.312445730478092,-0.977865759472475,0.476190476190476,0.848061654421884,0.687942464193343,557,"tags=41%, list=8%, signal=38%","8726/23512/6…
915,"R-HSA-8955332","Carboxyterminal post-translational modifications of tubulin",16,0.295320866256317,0.762011301603304,0.782442748091603,1,0.926205854060739,2214,"tags=50%, list=31%, signal=34%","7277/23287/23093/84790/7846/10382/10383/81027",16,-0.452397354755015,-1.27241003775183,0.1875,0.493182661192331,0.400066779896289,552,"tags=44%, list=8%, signal=40%","10383/81027/7846/23287/150465/8461…
916,"R-HSA-8956319","Nucleotide catabolism",17,0.493491260229669,1.29943490363622,0.152091254752852,0.632245047688922,0.58558906437039,706,"tags=24%, list=10%, signal=21%","1890/957/131870/30833",18,0.341113087639317,0.888565419380524,0.632450331125828,0.978399396076566,0.79367164874472,807,"tags=22%, list=11%, signal=20%","956/22978/79873/10591",18,0.408952617311802,1.11584433293358,0.3123844731…
917,"R-HSA-8956320","Nucleotide biosynthesis",14,-0.420781488226078,-1.08363896057426,0.359743040685225,0.869882581493015,0.805690339324299,2870,"tags=71%, list=41%, signal=42%","3614/1723/5471/7372/10606/8833/158/2618/3615/5198",14,-0.536454350304198,-1.47728222823722,0.0797101449275362,0.293750118154149,0.23828831204237,1620,"tags=36%, list=23%, signal=28%","2618/122622/158/790/159",14,-0.33579…
918,"R-HSA-8956321","Nucleotide salvage",16,0.393179815827729,1.01451504941407,0.435114503816794,0.901631725183127,0.835096582071496,636,"tags=19%, list=9%, signal=17%","1890/161823/1716",16,-0.421384480417546,-1.1851834167476,0.26,0.613237704918033,0.497454702329594,1127,"tags=44%, list=16%, signal=37%","1633/51292/132/83549/7083/1890/100",16,-0.332308548507311,-0.899859517026516,0.5872689938398…
919,"R-HSA-8957275","Post-translational protein phosphorylation",48,0.371300034941593,1.22031449634437,0.176068376068376,0.648405654174885,0.600557112702862,1219,"tags=38%, list=17%, signal=31%","56975/8614/7425/3913/2153/338/462/1471/102/3487/3486/3915/7018/720/57104/718/213/3698",48,0.444843936801092,1.41294944737522,0.0442225392296719,0.201186334598231,0.163201132917491,1215,"tags=27%, list=17…
920,"R-HSA-8957322","Metabolism of steroids",76,0.600730279065013,2.16148593353906,3.72284649195322e-07,3.88868238114022e-05,3.60172038599493e-05,1317,"tags=46%, list=19%, signal=38%","11001/79071/6319/1718/31/4047/2194/3422/1717/50814/706/3157/7108/8714/6713/1595/4598/4597/6720/403313/10005/51144/39/10948/80270/83930/3930/10682/9453/6342/213/51478/10484/2638/23600",76,0.270656732758072,0.9186620…
921,"R-HSA-8964038","LDL clearance",15,0.423934092318462,1.07519410851886,0.37093690248566,0.869882581493015,0.805690339324299,2816,"tags=67%, list=40%, signal=40%","338/57552/51599/161/163/1173/6646/10577/1175/3988",15,-0.311137645185279,-0.866712861188273,0.622549019607843,0.972578587736332,0.788949844366113,453,"tags=60%, list=6%, signal=56%","51599/163/1175/3988/160/1173/338/6646/1211",15,-0.…
922,"R-HSA-8964043","Plasma lipoprotein clearance",22,-0.311868082636948,-0.901639016068795,0.580508474576271,1,0.926205854060739,284,"tags=14%, list=4%, signal=13%","7311/949/348",22,0.364420983988714,0.99226571834351,0.455271565495208,0.843897411749155,0.684564455824684,1307,"tags=27%, list=19%, signal=22%","335/4864/3949/949/7376/7311",22,-0.203768103432196,-0.588504042146361,0.951859956236324…
923,"R-HSA-8964539","Glutamate and glutamine metabolism",11,-0.249926764667412,-0.605053327061008,0.9125,1,0.926205854060739,672,"tags=36%, list=10%, signal=33%","883/2752/2747/2744",11,0.531016106655144,1.23241024806014,0.214046822742475,0.539098234084439,0.437313213803006,729,"tags=27%, list=10%, signal=24%","2747/2752/5831",11,0.768965632245319,1.82328455494795,0.00399119827972432,0.0258082540…
924,"R-HSA-8978868","Fatty acid metabolism",99,0.503745426992771,1.87134371687526,7.76386542020522e-05,0.004054855167189,0.00375563059321889,625,"tags=24%, list=9%, signal=22%","2182/11001/1543/79071/2181/1545/283927/80221/58488/6319/1573/9200/31/58526/2194/1666/47/35/3992/145482/8310/10005/873/51144",99,-0.272035155540361,-1.11457534395182,0.246376811594203,0.59450672986358,0.482260249109694,406…
925,"R-HSA-8978934","Metabolism of cofactors",14,0.555947873407019,1.3860078436575,0.121495327102804,0.564391495601173,0.522742707207902,571,"tags=29%, list=8%, signal=26%","2644/207/2643/3417",14,-0.42686385777198,-1.17549310692652,0.265700483091787,0.619954735926629,0.502903517094444,1777,"tags=50%, list=25%, signal=37%","84274/23590/207/51004/1719/2644/2643",14,0.39394213746604,1.0087537081776…
926,"R-HSA-8979227","Triglyceride metabolism",17,-0.514629641433689,-1.39851455655811,0.105042016806723,0.529356479433879,0.490293070136642,188,"tags=12%, list=3%, signal=11%","2171/2170",17,0.397453132067153,1.02986865702599,0.432565789473684,0.822947477163984,0.667569996108148,818,"tags=18%, list=12%, signal=16%","857/8228/2170",17,-0.299000970916458,-0.81611589198454,0.677215189873418,0.886774…
927,"R-HSA-8980692","RHOA GTPase cycle",97,0.435541684784888,1.61105820175054,0.00602530352888389,0.122579985282195,0.113534299959048,1664,"tags=46%, list=24%, signal=36%","65124/57580/10276/10160/5099/29941/10134/8987/79658/394/10211/93663/2909/537/6093/3930/5825/4650/23256/8773/4649/9138/23263/387/9743/9414/6811/8997/396/8874/128239/392/9826/55219/8826/84317/29127/857/11214/23002/26030/10424/39…
928,"R-HSA-8982491","Glycogen metabolism",16,0.473190582574525,1.22096544109784,0.213740458015267,0.695716108383972,0.64437633234959,2004,"tags=56%, list=29%, signal=40%","5836/5236/5257/2632/5834/5256/2997/7360/5261",16,0.278839998042995,0.713265939395082,0.833887043189369,1,0.811193927477251,1802,"tags=44%, list=26%, signal=33%","2548/5255/7311/178/5257/2632/7360",16,0.3216014690621,0.835452853…
929,"R-HSA-8986944","Transcriptional Regulation by MECP2",29,0.381714533297182,1.13226261193239,0.286225402504472,0.79437919680589,0.735758662425684,843,"tags=21%, list=12%, signal=18%","3654/4204/817/3064/2593/3930",29,0.242520456318641,0.694016178452063,0.916795069337442,1,0.811193927477251,1445,"tags=24%, list=21%, signal=19%","27327/9612/23112/2593/817/2289/1385",29,-0.270281154909924,-0.8404…
930,"R-HSA-9006115","Signaling by NTRK2 (TRKB)",15,0.320667098673813,0.81328532320755,0.697896749521989,1,0.926205854060739,886,"tags=27%, list=13%, signal=23%","4893/3265/5290/3845",15,0.413882961581036,1.03220110427807,0.425925925925926,0.813002886800565,0.659503004794093,820,"tags=27%, list=12%, signal=24%","2549/6464/5295/1020",15,0.300021000759556,0.770916750065887,0.760233918128655,0.929892…
931,"R-HSA-9006335","Signaling by Erythropoietin",15,0.476554777694918,1.20865223780866,0.250478011472275,0.734181722402154,0.680003409233272,886,"tags=33%, list=13%, signal=29%","4893/3265/2889/5290/3845",16,0.344438359092465,0.881064952969574,0.634551495016611,0.979046609603378,0.794196664427451,667,"tags=25%, list=9%, signal=23%","2889/2549/6464/5295",16,-0.398384556861531,-1.07878697836253,0.…
932,"R-HSA-9006925","Intracellular signaling by second messengers",178,0.260925364101879,1.05718722698563,0.34,0.854835886214442,0.791754002073016,449,"tags=9%, list=6%, signal=9%","2099/3708/3654/23466/26960/4734/817/1822/2064/5567/207/5580/79109/331/5577/51135",179,0.185403043601533,0.705774471679191,0.980815347721823,1,0.811193927477251,1458,"tags=17%, list=21%, signal=14%","3667/27327/117145/…
933,"R-HSA-9006927","Signaling by Non-Receptor Tyrosine Kinases",31,0.464622780072999,1.38957759642931,0.0730837789661319,0.4749947000212,0.43994287180746,886,"tags=29%, list=13%, signal=25%","2908/2064/207/4893/3265/2909/1017/2065/3845",31,0.203756791446521,0.594462247906498,0.968373493975904,1,0.811193927477251,1737,"tags=26%, list=25%, signal=20%","1027/9564/1793/6774/7311/27043/1398/3845",31,…
934,"R-HSA-9006931","Signaling by Nuclear Receptors",138,-0.28652654181856,-1.19437731431805,0.120879120879121,0.564391495601173,0.522742707207902,886,"tags=19%, list=13%, signal=17%","2288/1027/2962/596/9611/157506/5430/1374/5914/23030/595/1509/3838/3480/5481/9612/2171/8204/6714/374/348/5241/51523/59345/8877/9687",138,0.348958869837869,1.29339146561435,0.0693928128872367,0.278801542790065,0.2261…
935,"R-HSA-9006934","Signaling by Receptor Tyrosine Kinases",263,0.254692160480762,1.08142371898656,0.261428571428571,0.750953571428572,0.695537593984963,887,"tags=17%, list=13%, signal=15%","9101/2099/3708/6300/7057/64759/5058/7425/6938/9252/4734/2064/5567/207/3913/6016/30011/5580/5795/79109/11033/8829/4893/5899/1298/53916/3265/2889/10193/2065/2886/5607/253260/3083/5578/537/5290/6093/3925/1500/1…
936,"R-HSA-9006936","Signaling by TGFB family members",65,-0.19778079737981,-0.724078693981926,0.950236966824645,1,0.926205854060739,1077,"tags=17%, list=15%, signal=14%","7311/11171/1024/867/9611/7040/4089/6772/3688/25937/9612",64,-0.191166273529314,-0.738010157111481,0.914893617021277,1,0.811193927477251,1834,"tags=31%, list=26%, signal=23%","23327/7040/5494/4221/5594/5501/5499/142/867/3065/473…
937,"R-HSA-9007101","Rab regulation of trafficking",82,0.436823742164962,1.57191006249592,0.00946550634435089,0.157621257821147,0.145989731718364,2188,"tags=59%, list=31%, signal=41%","5873/116442/2664/207/5874/55357/84958/22879/122553/8766/5868/10981/5869/79961/83452/51762/1122/9230/6305/5870/64786/5867/58485/51209/51560/117177/11031/51399/5872/208/7248/9367/25782/382/22930/7109/10133/22931/2301…
938,"R-HSA-9008059","Interleukin-37 signaling",13,0.384867071098068,0.942263030749378,0.537037037037037,0.971741032370954,0.900032232813004,2251,"tags=54%, list=32%, signal=37%","5780/59307/5782/29110/5777/5783/5781",13,-0.271842049736906,-0.732699437208207,0.818627450980392,1,0.811193927477251,559,"tags=15%, list=8%, signal=14%","5780/5784",13,0.527039232289333,1.30627457163923,0.167652859960552…
939,"R-HSA-9009391","Extra-nuclear estrogen signaling",41,-0.28350622934556,-0.926704302334856,0.565727699530516,1,0.926205854060739,283,"tags=15%, list=4%, signal=14%","595/3480/6714/374/59345/8877",41,0.526982463046872,1.62841815381867,0.00876039264136333,0.0533503276730645,0.0432774618373115,667,"tags=24%, list=9%, signal=22%","857/3315/8877/55625/3480/596/59345/1027/6464/5295",41,0.2962965073…
940,"R-HSA-901032","ER Quality Control Compartment (ERQC)",11,-0.167521367521368,-0.405556247277064,0.997916666666667,1,0.926205854060739,5856,"tags=45%, list=83%, signal=8%","56886/51009/6048/80267/7311",11,0.551358260599129,1.27962139415154,0.173913043478261,0.476604554865424,0.386618720714831,2910,"tags=91%, list=41%, signal=53%","7311/6048/56886/267/84447/10956/6400/11253/51009/80267",11,-0.2…
941,"R-HSA-901042","Calnexin/calreticulin cycle",16,-0.167640769779045,-0.450423368325614,0.98744769874477,1,0.926205854060739,5856,"tags=62%, list=83%, signal=10%","6233/2923/5589/56886/51009/821/811/6048/80267/7311",16,0.481143393595211,1.23075310939971,0.212624584717608,0.536690563618348,0.435360126141547,2910,"tags=75%, list=41%, signal=44%","811/7311/6048/56886/267/84447/10956/6400/11253/292…
942,"R-HSA-9010553","Regulation of expression of SLITs and ROBOs",144,-0.172900892719568,-0.727211750331209,0.980926430517711,1,0.926205854060739,3328,"tags=63%, list=47%, signal=34%","9045/6133/6202/6233/2935/6188/9349/6210/6207/6224/6165/5692/6229/6122/6191/6164/6142/6135/6921/6222/6136/6208/6201/6189/6158/6138/6154/6175/6157/6156/6228/6168/3921/6128/6235/23521/6217/6144/4736/6132/6231/6187/612…
943,"R-HSA-9012852","Signaling by NOTCH3",23,-0.328056062389232,-0.953049177630207,0.520430107526882,0.970829136185742,0.899187629227965,299,"tags=26%, list=4%, signal=25%","23385/4904/22938/7311/6772/4851",23,0.305620579405695,0.836465725718821,0.703821656050955,1,0.811193927477251,1392,"tags=26%, list=20%, signal=21%","4854/6772/23385/9794/7311/5663",23,0.271764629794307,0.791599457682977,0.776…
944,"R-HSA-9012999","RHO GTPase cycle",296,0.322752514571927,1.38427690101519,0.0109179903207135,0.169523930790538,0.157014057101584,1872,"tags=35%, list=27%, signal=27%","10409/9901/65124/57580/10276/10160/5099/29766/29941/2010/5058/10134/8987/8502/7171/9590/79658/8776/394/10211/93663/4646/80005/10979/201176/2909/1123/51347/26049/64857/2889/2886/143098/389/537/5290/6093/253959/3930/1730/5825/429…
945,"R-HSA-9013026","RHOB GTPase cycle",55,0.41430462097222,1.40445752012783,0.0555555555555556,0.432106503535075,0.400219573151904,1642,"tags=44%, list=23%, signal=34%","65124/57580/10276/5099/29941/394/10211/2909/6093/4650/8773/4649/9138/23263/9743/9414/128239/392/9826/29127/857/11214/23002/7410",55,-0.353864842883763,-1.31613839016456,0.0809155292412423,0.295467823315925,0.239681704038799,729,…
946,"R-HSA-9013106","RHOC GTPase cycle",59,0.35344720126403,1.20644275223717,0.167820069204152,0.637790030714577,0.590724860109419,1664,"tags=49%, list=24%, signal=38%","57580/29941/394/10211/93663/2909/389/6093/3930/5825/4650/9138/23263/387/9743/9414/6811/396/128239/392/9826/55219/8826/29127/857/11214/23002/7410/9217",59,-0.306658393156163,-1.16692650655673,0.164874551971326,0.461728976445247,0.…
947,"R-HSA-9013148","CDC42 GTPase cycle",89,0.36025135248079,1.32536859943948,0.0769230769230769,0.476326343353164,0.441176247657046,1748,"tags=42%, list=25%, signal=32%","9901/57580/10160/5058/79658/394/201176/2909/1123/64857/3930/4296/4650/10928/8773/9459/23263/9743/27237/57572/396/8874/10435/128239/392/9826/8826/29127/857/23048/23002/26030/397/7410/55240/998/23380",89,0.25384799302738,0.887179…
948,"R-HSA-9013149","RAC1 GTPase cycle",105,0.434645122801424,1.63363260729773,0.00247408144246146,0.072890245574057,0.0675113721546165,1748,"tags=40%, list=25%, signal=31%","9901/57580/10160/2010/5058/79658/394/80005/10979/201176/2909/1123/51347/64857/143098/5290/3930/4650/10928/8773/9459/23263/9743/9938/57572/8997/396/8874/128239/392/9826/8826/29127/857/26030/397/7410/7444/998/55845/5879/23380"…
949,"R-HSA-9013404","RAC2 GTPase cycle",62,0.381380331249043,1.32148892487369,0.0891938250428816,0.502371102815054,0.465299056338252,1810,"tags=35%, list=26%, signal=27%","57580/2010/5058/8987/2909/51347/143098/5290/3930/9743/396/392/8826/29127/857/10424/7410/9217/7444/998/55845/5295",63,0.342685645345201,1.12512495613982,0.291666666666667,0.650597545219638,0.527760777913777,1083,"tags=24%, list=…
950,"R-HSA-9013405","RHOD GTPase cycle",42,0.381748680652691,1.22622002138629,0.162872154115587,0.637790030714577,0.590724860109419,1849,"tags=48%, list=26%, signal=35%","2010/8987/9590/394/2909/3930/1730/158747/120/9743/392/29127/857/10424/55240/9217/7444/1627/5295/9497",42,0.26612385071853,0.82694043044851,0.751085383502171,1,0.811193927477251,1087,"tags=21%, list=15%, signal=18%","857/3998/529…
951,"R-HSA-9013406","RHOQ GTPase cycle",43,0.361235309372813,1.16463645492831,0.242957746478873,0.723208421513537,0.669839873711865,1849,"tags=44%, list=26%, signal=33%","57580/5058/394/2909/143098/8773/9743/8874/10435/128239/392/8826/857/23048/26030/55240/998/23380/9497",43,-0.248146482055113,-0.879483658639941,0.719354838709677,1,0.811193927477251,1091,"tags=19%, list=16%, signal=16%","5062/143…
952,"R-HSA-9013407","RHOH GTPase cycle",30,0.309173986710716,0.918903497386333,0.580935251798561,1,0.926205854060739,2240,"tags=57%, list=32%, signal=39%","5058/6093/253959/55968/396/55717/857/397/1627/4548/2631/9497/9528/3728/5062/1445/55075",30,0.299805594095738,0.863111801013761,0.682515337423313,0.99841469251017,0.809907935668316,1605,"tags=23%, list=23%, signal=18%","857/2631/55004/9341/1629…
953,"R-HSA-9013408","RHOG GTPase cycle",59,0.399058060810242,1.36212906330723,0.0709342560553633,0.4749947000212,0.43994287180746,1872,"tags=44%, list=27%, signal=33%","57580/2010/8987/394/80005/2909/143098/3930/4296/23263/9743/6811/27237/8997/396/392/857/26030/10424/397/7410/9217/7444/998/5295/391",60,0.349175229666035,1.14182246577241,0.263888888888889,0.618607150939127,0.501810364335823,1286,"…
954,"R-HSA-9013409","RHOJ GTPase cycle",42,0.368206673316914,1.18272155926588,0.224168126094571,0.696785930867192,0.645367208196355,2233,"tags=52%, list=32%, signal=36%","57580/5058/394/2909/143098/8773/9743/8874/128239/392/857/23048/55240/998/5295/2631/9497/4952/3728/5062/9578/23513",42,0.227550115636385,0.707078264743666,0.913169319826339,1,0.811193927477251,1431,"tags=19%, list=20%, signal=15%…
955,"R-HSA-9013418","RHOBTB2 GTPase cycle",22,0.375440110371558,1.04490206822254,0.39622641509434,0.878888322284549,0.814031509165571,485,"tags=9%, list=7%, signal=8%","29766/4646",22,-0.240377394922693,-0.713615716605662,0.867021276595745,1,0.811193927477251,611,"tags=18%, list=9%, signal=17%","71/87/1627/29766",22,-0.251094961046974,-0.725189060749627,0.859956236323851,0.97807275494936,0.756732…
956,"R-HSA-9013420","RHOU GTPase cycle",33,0.268149042563315,0.817716791173507,0.748700173310225,1,0.926205854060739,1810,"tags=36%, list=26%, signal=27%","5058/4646/9459/667/8874/4690/8826/8239/998/23380/8440/5295",33,0.317261595822104,0.936637584884937,0.566964285714286,0.940192064007373,0.762678092985083,1351,"tags=18%, list=19%, signal=15%","9352/5295/4646/10254/9459/79834",33,-0.222215222672…
957,"R-HSA-9013422","RHOBTB1 GTPase cycle",21,0.19587290470811,0.541559862544004,0.979166666666667,1,0.926205854060739,814,"tags=10%, list=12%, signal=8%","4646/6093",21,0.318170045115987,0.856014617740642,0.676848874598071,0.99841469251017,0.809907935668316,678,"tags=14%, list=10%, signal=13%","8654/9352/4646",21,0.352909249587044,0.999356801418061,0.437847866419295,0.719747427447924,0.556867093…
958,"R-HSA-9013423","RAC3 GTPase cycle",63,0.377741067480844,1.3132082277747,0.0962199312714777,0.515050534951579,0.477042820609268,1810,"tags=38%, list=26%, signal=29%","57580/2010/5058/8987/394/10979/2909/51347/2889/143098/3930/8773/9743/392/29127/857/10424/397/7410/7444/998/55845/23380/5295",63,0.272653738766311,0.895192226571912,0.65,0.984407894736842,0.798545706371191,1083,"tags=22%, list=15…
959,"R-HSA-9013424","RHOV GTPase cycle",32,0.30376792135315,0.917148672470126,0.583623693379791,1,0.926205854060739,1810,"tags=38%, list=26%, signal=28%","5058/7171/4296/4649/667/8874/4690/8826/8239/998/8440/5295",32,0.181016816539799,0.531986644782477,0.991017964071856,1,0.811193927477251,1595,"tags=19%, list=23%, signal=15%","9352/5295/7170/79598/79834/84612",32,-0.395244101018501,-1.2591267497…
960,"R-HSA-9013507","NOTCH3 Activation and Transmission of Signal to the Nucleus",11,-0.199303054585984,-0.482497248468544,0.983333333333333,1,0.926205854060739,2684,"tags=64%, list=38%, signal=39%","6233/10460/4854/57534/23385/4904/7311",11,0.51285087247841,1.19025141242927,0.255852842809365,0.609664670170721,0.49455627823991,1821,"tags=45%, list=26%, signal=34%","4854/23385/7311/5663/51107",11,…
961,"R-HSA-9013508","NOTCH3 Intracellular Domain Regulates Transcription",13,-0.504903878721344,-1.27593969359425,0.183982683982684,0.658639054971846,0.610035348427957,299,"tags=23%, list=4%, signal=22%","22938/6772/4851",13,0.337230507734487,0.812338223117619,0.720538720538721,1,0.811193927477251,833,"tags=23%, list=12%, signal=20%","4854/6772/9794",13,-0.403796674877505,-1.03156107473009,0.4161…
962,"R-HSA-9013694","Signaling by NOTCH4",60,0.174290749167131,0.597019487374067,0.991349480968858,1,0.926205854060739,2748,"tags=53%, list=39%, signal=33%","207/3516/7534/102/3280/5706/5709/5702/4853/5701/10213/5713/5700/5716/9491/5708/5695/5714/5717/5687/5682/5711/5684/5690/6500/5704/5719/5663/5705/5689/5683/5707",60,0.153901652053376,0.503266981458299,0.997222222222222,1,0.811193927477251,1968…
963,"R-HSA-9013695","NOTCH4 Intracellular Domain Regulates Transcription",10,-0.430432780219262,-1.02346232824931,0.410309278350515,0.888435673344305,0.82287432160789,105,"tags=20%, list=1%, signal=20%","22938/4851",10,0.212713897375375,0.480393428651214,0.983079526226734,1,0.811193927477251,1968,"tags=30%, list=28%, signal=22%","9794/4088/4851",10,0.446378459017518,1.03395618123951,0.42632612966…
964,"R-HSA-9018519","Estrogen-dependent gene expression",64,-0.396945288070192,-1.44992370095979,0.0495300356105391,0.412391383452967,0.381959313518345,1706,"tags=38%, list=24%, signal=29%","5434/5431/1105/5436/3276/10498/2963/904/8312/1655/5433/5432/2288/2962/596/5430/23030/595/1509/3838/8204/5241/51523/9687",64,0.304357688873936,1.00092878743316,0.472222222222222,0.845973084886128,0.68624822926…
965,"R-HSA-9020591","Interleukin-12 signaling",33,0.23099365918736,0.704411964206489,0.913344887348354,1,0.926205854060739,399,"tags=9%, list=6%, signal=9%","302/6845/1265",33,-0.261734173845889,-0.862963422537056,0.687878787878788,0.99841469251017,0.809907935668316,1224,"tags=24%, list=17%, signal=20%","4001/5062/1265/6845/9049/3185/3181/302",32,0.348852520644391,1.07695308576465,0.3369963369963…
966,"R-HSA-9020702","Interleukin-1 signaling",78,0.185240537431509,0.668595815171006,0.979831932773109,1,0.926205854060739,2800,"tags=58%, list=40%, signal=35%","3654/51135/8767/5604/28511/4791/4792/23118/5706/9683/4790/5709/79671/23291/5702/3551/8517/5701/10213/5713/5700/5716/9491/5970/5708/5695/9097/5714/5717/7186/5687/5682/5711/5684/5690/6500/5704/10454/5719/5705/5689/5683/5707/5608/4615",78,0…
967,"R-HSA-9022692","Regulation of MECP2 expression and activity",22,0.344250600864896,0.958097323364287,0.49811320754717,0.952299626408815,0.8820254887997,843,"tags=18%, list=12%, signal=16%","4204/817/3064/3930",22,0.288788468447582,0.786329299583737,0.781150159744409,1,0.811193927477251,198,"tags=9%, list=3%, signal=9%","27327/9612",22,0.163034379477473,0.469507053319389,0.992660550458716,1,0.…
968,"R-HSA-9024446","NR1H2 and NR1H3-mediated signaling",26,0.496174334335291,1.44060796875561,0.0681003584229391,0.468546777412916,0.433970768141137,553,"tags=23%, list=8%, signal=21%","347/9619/6319/2194/7376/6720",26,0.312162681263588,0.873218093856323,0.631007751937985,0.977705055418537,0.793108403819326,1037,"tags=23%, list=15%, signal=20%","27327/9612/6720/23112/7376/8204",25,-0.28975735294…
969,"R-HSA-9029569","NR1H3 & NR1H2 regulate gene expression linked to cholesterol transport and efflux",21,0.443518651262315,1.22626404183496,0.200757575757576,0.69057397575879,0.63961365900979,480,"tags=14%, list=7%, signal=13%","347/9619/7376",21,-0.271082867816167,-0.802279452942886,0.755263157894737,1,0.811193927477251,5,"tags=24%, list=0%, signal=24%","6256/6907/348/4343/347",21,-0.409793589…
970,"R-HSA-9031628","NGF-stimulated transcription",15,-0.396911319339127,-1.04328975453768,0.409185803757829,0.888435673344305,0.82287432160789,398,"tags=13%, list=6%, signal=13%","4665/1960",15,0.345594532761476,0.861893557990829,0.666666666666667,0.993955094991364,0.806290337242069,1475,"tags=33%, list=21%, signal=26%","4209/1020/466/1385/3726",15,-0.374593976623194,-0.988457603749815,0.4662576…
971,"R-HSA-9033241","Peroxisomal protein import",40,0.450039106792397,1.42300179302238,0.0451388888888889,0.402051033591731,0.372382020943832,1317,"tags=38%, list=19%, signal=31%","11001/283927/5189/3155/5191/4358/3417/8310/10005/55670/5264/6342/1891/30/23600",40,0.32869762948497,1.01176917110534,0.445255474452555,0.837166159981694,0.679104105266599,1680,"tags=38%, list=24%, signal=29%","1384/519…
972,"R-HSA-9034015","Signaling by NTRK3 (TRKC)",14,-0.445576439105897,-1.14749342078868,0.282655246252677,0.791213331497039,0.732826419443458,419,"tags=21%, list=6%, signal=20%","5802/6714/3667",14,0.588220864599206,1.43118571796336,0.0816326530612245,0.296194505347456,0.240271184089984,667,"tags=29%, list=9%, signal=26%","3667/5802/6464/5295",14,-0.313346961107543,-0.807984748246905,0.7073684210…
973,"R-HSA-9035034","RHOF GTPase cycle",36,0.62009138470614,1.91570816759893,0.000818297572004445,0.0313407970077703,0.0290280296595261,1869,"tags=56%, list=27%, signal=41%","10409/65124/10160/9590/8776/394/26049/1730/4650/8773/120/9743/392/857/55240/29843/23380/5295/9497/54509",36,0.257237103598071,0.771282419394393,0.838323353293413,1,0.811193927477251,1660,"tags=33%, list=24%, signal=26%","857…
974,"R-HSA-909733","Interferon alpha/beta signaling",34,-0.724052899010401,-2.25700446961531,4.57458733808648e-07,4.3801673762178e-05,4.0569366656188e-05,549,"tags=44%, list=8%, signal=41%","6059/24138/25939/3437/6772/3660/5610/3669/4940/3105/3107/10410/10379/3430/3434",34,0.661259611151179,1.95806917641163,8.17574691483599e-05,0.00140452010432481,0.001139338179648,1057,"tags=41%, list=15%, signa…
975,"R-HSA-912446","Meiotic recombination",19,0.41458189512717,1.12302345575283,0.291428571428571,0.798654831853982,0.739718780637053,910,"tags=26%, list=13%, signal=23%","472/29893/6118/1017/6119",19,-0.659260742182544,-1.92046288974094,0.00186408734752714,0.0168942089527853,0.0137044797120312,1023,"tags=79%, list=15%, signal=68%","1019/672/6117/6119/641/84057/6118/472/5888/4292/7156/1017/29893/…
976,"R-HSA-912526","Interleukin receptor SHC signaling",11,0.32390678358346,0.752320893113434,0.766283524904215,1,0.926205854060739,1881,"tags=36%, list=27%, signal=27%","5290/9846/5295/5777",11,0.58834274685396,1.36545694472796,0.112040133779264,0.368451982799809,0.298886011014157,2265,"tags=55%, list=32%, signal=37%","6464/5295/3716/5290/6654/9846",11,0.446954871135123,1.05976896642299,0.392233…
977,"R-HSA-912631","Regulation of signaling by CBL",13,0.340407027520916,0.833412316946475,0.651851851851852,1,0.926205854060739,813,"tags=23%, list=12%, signal=20%","6850/2889/5290",13,0.55448657345731,1.33567582853307,0.146464646464646,0.433815769636665,0.351908717973133,1503,"tags=46%, list=21%, signal=36%","2889/6850/5295/7525/7311/1398",13,0.402096890020283,0.996603119064127,0.47140039447731…
978,"R-HSA-913531","Interferon Signaling",152,-0.423340916929461,-1.79031987629588,3.1783848138238e-05,0.00243464276738903,0.00225498038370236,549,"tags=16%, list=8%, signal=15%","6059/24138/5519/57506/25939/3838/3437/6772/4502/6737/10381/9246/3660/9883/10437/5610/3669/4940/3105/3107/10410/8877/10379/3430/3434",152,0.396891425338416,1.48770592566362,0.00465230137374196,0.0345254012825362,0.028006…
979,"R-HSA-913709","O-linked glycosylation of mucins",14,0.531008590719115,1.32383287533036,0.158878504672897,0.637790030714577,0.590724860109419,750,"tags=36%, list=11%, signal=32%","6482/79695/2650/55568/10610",14,0.540741580109285,1.31566503865629,0.142857142857143,0.432706766917293,0.351009101701622,439,"tags=29%, list=6%, signal=27%","4582/10678/2589/6484",14,0.739831654810962,1.894460770351…
980,"R-HSA-917729","Endosomal Sorting Complex Required For Transport (ESCRT)",26,0.240053157409161,0.696977790985241,0.890681003584229,1,0.926205854060739,2167,"tags=38%, list=31%, signal=27%","55048/79720/7251/92421/51160/51534/93343/51652/29082/27183",26,0.367802671365314,1.02886080522126,0.435658914728682,0.826101171091784,0.670128253471501,1592,"tags=35%, list=23%, signal=27%","137492/92421/5…
981,"R-HSA-917937","Iron uptake and transport",31,-0.347132668004371,-1.06324100861925,0.36281179138322,0.869882581493015,0.805690339324299,1077,"tags=23%, list=15%, signal=19%","7311/2512/48/8454/7037/10312/50617",31,0.346409298632688,1.01065220402702,0.430722891566265,0.820798093034389,0.665826428754404,1307,"tags=23%, list=19%, signal=18%","50617/48/2495/8454/3658/2512/7311",31,0.2763008642462…
982,"R-HSA-917977","Transferrin endocytosis and recycling",17,-0.460595806052339,-1.25167671582091,0.205882352941176,0.692123599895806,0.641048929957089,481,"tags=18%, list=7%, signal=16%","7037/10312/50617",17,0.477803019398506,1.23806887959752,0.205592105263158,0.522527299253884,0.423870972095839,31,"tags=6%, list=0%, signal=6%","50617",17,0.381434262169488,1.01597797376562,0.412878787878788,0.…
983,"R-HSA-927802","Nonsense-Mediated Decay (NMD)",105,-0.364405753973078,-1.44856986194593,0.0121548042541847,0.17509311295666,0.162172266226177,3328,"tags=80%, list=47%, signal=43%","9045/6133/6202/6233/2935/6188/9349/6210/6207/6224/6165/6229/6122/6191/6164/6142/6135/6222/6136/6208/6201/6189/6158/6138/6154/6175/6157/6156/6228/6168/3921/6128/6235/23521/6217/6144/4736/6132/6231/6187/6125/6130/612…
984,"R-HSA-933541","TRAF6 mediated IRF7 activation",10,-0.499119647202081,-1.18678265149833,0.257731958762887,0.742190527866057,0.687421211737972,438,"tags=30%, list=6%, signal=28%","7706/57506/64135",10,0.607750825229497,1.37254550031765,0.104906937394247,0.356188451152739,0.288937908612629,1799,"tags=40%, list=26%, signal=30%","57506/64135/7706/7189",10,0.563118089698138,1.30436273939538,0.1689…
985,"R-HSA-933542","TRAF6 mediated NF-kB activation",17,-0.336222209205354,-0.913689410702942,0.57563025210084,1,0.926205854060739,1614,"tags=35%, list=23%, signal=27%","1147/7706/351/4793/57506/64135",17,0.560468515789643,1.45226923904101,0.0756578947368421,0.290634547887786,0.235760980361669,1316,"tags=35%, list=19%, signal=29%","57506/64135/3551/351/7706/4793",17,0.558520638265517,1.4876604506…
986,"R-HSA-933543","NF-kB activation through FADD/RIP-1 pathway mediated by caspase-8 and -10",10,-0.561354404116801,-1.33476145826468,0.167010309278351,0.637790030714577,0.590724860109419,438,"tags=70%, list=6%, signal=66%","8772/8737/1147/7706/57506/841/64135",10,0.665785910118647,1.50361203501973,0.0490693739424704,0.215827429571444,0.17507790025138,1201,"tags=50%, list=17%, signal=42%","57506…
[truncated: 163 more rows]
