# Supplementary material for: GLYATL1 is associated with metabolic and epigenetic changes and with endocrine resistance in luminal breast cancer
Source: Clin Epigenetics. 2026 Apr 29;18:76. doi: 10.1186/s13148-026-02133-w (PMC13126711; doi:10.1186/s13148-026-02133-w)
Supplement: Supplementary file 16 — Supplementary Material 16. Supplementary Table 8: Steady state levels of soluble metabolites measured in MCF7 parental and long-term estrogen deprived (LTED) cells, and in LTED GLYATL1 knockout clones KO1 and KO2. Indicated metabolites (with corresponding identifiers in the Human Metabolome Database – HMDB_ID) were quantified using mass spectrometry. Peaks corresponding to the calculated metabolite masses taken from an in-house metabolite library were integrated using the El-MAVEN software (https://docs.polly.elucidata.io/Apps/Metabolomic Data/El-MAVEN.html) and metabolite identification was supported by fragmentation patterns [41]. Peak intensities were normalized by their respective internal standard levels. Shown are peak intensities (C) of indicated conditions (n=5), mean intensities (MEAN) used for calculation of foldchanges (FC) as well as log2 fold changes (log2FC), and the p-values (pcal) and adjusted p-values (padj) of indicated comparisons. [file 13148_2026_2133_MOESM16_ESM.xlsx]

## Sheet: Sheet1
Protein	proteinGroup	GeneSymbol	Description	parental_r1	parental_r2	parental_r3	LTED_r1	LTED_r2	LTED_r3	KO1_r1	KO1_r2	KO1_r3	KO3_r1	KO3_r2	KO3_r3	FC_LTED_vs_parental	padj_LTED_vs_parental	FC_KO1_vs_LTED	padj_KO1_vs_LTED	FC_KO2_vs_LTED	padj_KO2_vs_LTED
CEACAM5;CEACAM5;CEACAM5;CEACAM1;CEACAM8	A0A024R0K5;A0A087WYX0;P06731;P13688;P31997	CEACAM5;CEACAM5;CEACAM5;CEACAM1;CEACAM8	Carcinoembryonic antigen-related cell adhesion molecule 5;Carcinoembryonic antigen-related cell adhesion molecule 5;Carcinoembryonic antigen-related cell adhesion molecule 5;Carcinoembryonic antigen-related cell adhesion molecule 1;Carcinoembryonic antigen-related cell adhesion molecule 8	NA	NA	NA	715.278	NA	2131.45	24469	10535.3	17656.6	14956.9	19824	15750.1	NA	NA	3.62439	NA	3.56483	NA
RGS6	A0A087WTW9;A0A0A0MRA9;B7Z2N1;B7Z7N5;P49758	RGS6	Regulator of G-protein-signaling 6;Regulator of G-protein-signaling 6;Regulator of G-protein-signaling 6;Regulator of G-protein-signaling 6;Regulator of G-protein signaling 6	NA	NA	NA	NA	NA	2225.95	6557.92	5875.53	4963.83	7269.27	NA	4234.81	NA	NA	1.38141	NA	1.36965	NA
PDLIM3	A0A087WYF8;A0A2U3TZH4;Q53GG5	PDLIM3	PDZ and LIM domain protein 3	10802.3	10154.3	2714.86	NA	NA	NA	155.378	NA	NA	NA	NA	NA	NA	NA	NA	NA	NA	NA
MAPK8IP3	A0A087WYG2;E9PFH7;Q9UPT6	MAPK8IP3	C-Jun-amino-terminal kinase-interacting protein 3	NA	NA	NA	NA	394.413	222.765	411.707	1293.19	970.467	717.222	984.626	926.381	NA	NA	1.53101	NA	1.50537	NA
OAS2	A0A087X0V5;P29728	OAS2	2'-5'-oligoadenylate synthase 2	7983.86	5961.52	NA	NA	NA	NA	11668.9	NA	1727.05	8062.21	4479.22	819.747	NA	NA	NA	NA	NA	NA
KRT81;KRT86;KRT83;KRT85;KRT81	A0A087X106;O43790;P78385;P78386;Q14533	KRT81;KRT86;KRT83;KRT85;KRT81	Keratin, type II cuticular Hb1;Keratin, type II cuticular Hb6;Keratin, type II cuticular Hb3;Keratin, type II cuticular Hb5;Keratin, type II cuticular Hb1	NA	NA	NA	NA	NA	NA	741.316	97.158	99.7804	283.963	210.141	588.769	NA	NA	NA	NA	NA	NA
CD99	A0A096LP69;P14209	CD99	CD99 antigen	NA	NA	NA	11.1588	NA	NA	2.3459	NA	NA	NA	0.799118	NA	NA	NA	-2.24997	NA	-3.80363	NA
NDRG2	A0A0A0MS87;G3V4S9;G3V578;G3V5H8;G3V5L7;H0YJT9;Q9UN36	NDRG2	Protein NDRG2;Protein NDRG2 (Fragment);Protein NDRG2;Protein NDRG2 (Fragment);Protein NDRG2 (Fragment);Protein NDRG2 (Fragment);Protein NDRG2	NA	NA	NA	1866.79	4372.04	NA	2085.07	NA	2582.87	NA	NA	NA	NA	NA	-0.418489	NA	NA	NA
AKR1C3	A0A0A0MSS8;P42330	AKR1C3	Aldo-keto reductase family 1 member C3	NA	NA	NA	NA	NA	NA	84805.7	33837.5	46286.8	67208.6	38893.9	19648.4	NA	NA	NA	NA	NA	NA
ZG16B	A0A0C4DGN4;I3L1H9;I3L3X0;Q96DA0	ZG16B	Zymogen granule protein 16 homolog B;Zymogen granule protein 16 homolog B (Fragment);Zymogen granule protein 16 homolog B (Fragment);Zymogen granule protein 16 homolog B	NA	NA	NA	NA	NA	NA	NA	NA	NA	NA	NA	NA	NA	NA	NA	NA	NA	NA
TAP1	A0A140T9T7;Q03518	TAP1	Antigen peptide transporter 1	1868.43	2075.86	1056.63	NA	NA	NA	1919.09	242.761	567.767	2499.5	3159.43	2716.89	NA	NA	NA	NA	NA	NA
ZNF385B	A0A2U3TZT0;C9JKK0;Q569K4	ZNF385B	Zinc finger protein 385B;Zinc finger protein 385B (Fragment);Zinc finger protein 385B	6026.76	2780.67	2576.41	NA	NA	NA	NA	NA	NA	NA	NA	NA	NA	NA	NA	NA	NA	NA
GUCY1B1	A0A494C1B9;E9PCN2;Q02153	GUCY1B1	Guanylate cyclase soluble subunit beta-1	NA	NA	NA	1339.81	960.035	844.303	1291.78	402.147	249.275	2121.79	2124.63	1411.89	NA	NA	-0.694237	0.469537	0.847702	0.118374
DNALI1	A0A499FIY3;O14645	DNALI1	Axonemal dynein light intermediate polypeptide 1	20878.4	18412.5	15230.4	NA	NA	NA	NA	NA	NA	NA	NA	NA	NA	NA	NA	NA	NA	NA
AMD1	A0A5F9ZHD5;P17707;Q5VXN5	AMD1	S-adenosylmethionine decarboxylase proenzyme	20537	19124.9	NA	NA	NA	NA	NA	NA	NA	9008.73	11157.1	NA	NA	NA	NA	NA	NA	NA
BNIPL	A2A492;F8W685;Q7Z465	BNIPL	Bcl-2/adenovirus E1B 19 kDa-interacting protein 2-like protein (Fragment);Bcl-2/adenovirus E1B 19 kDa-interacting protein 2-like protein (Fragment);Bcl-2/adenovirus E1B 19 kDa-interacting protein 2-like protein	NA	NA	NA	NA	NA	NA	NA	374.502	NA	1045.77	922.839	1376.15	NA	NA	NA	NA	NA	NA
MROH6	A6NGR9	MROH6	Maestro heat-like repeat-containing protein family member 6	1669.08	1063.83	935.855	NA	NA	NA	NA	NA	NA	NA	NA	NA	NA	NA	NA	NA	NA	NA
TRAF3	A6NHG8;H0YL25;H0YL26;Q13114	TRAF3	TNF receptor-associated factor;TNF receptor-associated factor 3 (Fragment);TNF receptor-associated factor 3 (Fragment);TNF receptor-associated factor 3	NA	NA	NA	260.623	363.289	284.243	NA	249.589	294.83	689.799	251.295	NA	NA	NA	-0.153257	NA	0.636363	NA
MDM2	A7UKX8;E7EPE2;F5GWH7;J3KN53;Q00987	MDM2	E3 ubiquitin-protein ligase Mdm2 (Fragment);E3 ubiquitin-protein ligase Mdm2;E3 ubiquitin-protein ligase Mdm2;E3 ubiquitin-protein ligase Mdm2;E3 ubiquitin-protein ligase Mdm2	911.181	1407.64	544.852	NA	NA	NA	687.662	NA	780.682	581.328	NA	NA	NA	NA	NA	NA	NA	NA
NPY1R	B4DKL9;P25929	NPY1R	Neuropeptide Y receptor type 1	1	2.63852	1.70577	NA	NA	NA	NA	NA	NA	NA	NA	NA	NA	NA	NA	NA	NA	NA
CSAD	C9JTU8;E9PFW9;F8VV11;F8WCW3;H3BTP4;Q9Y600;Q9Y602	CSAD	Cysteine sulfinic acid decarboxylase (Fragment);Cysteine sulfinic acid decarboxylase (Fragment);Cysteine sulfinic acid decarboxylase (Fragment);Cysteine sulfinic acid decarboxylase;Cysteine sulfinic acid decarboxylase (Fragment);Cysteine sulfinic acid decarboxylase;Cysteine sulfinic acid decarboxylase	NA	NA	NA	945.399	1362.59	1796.76	4110.88	2545.8	3745.36	2042.5	2350.21	NA	NA	NA	1.3415	0.0975948	0.682778	NA
BBS1	E9PMB7;Q8NFJ9	BBS1	Bardet-Biedl syndrome 1 protein (Fragment);Bardet-Biedl syndrome 1 protein	NA	NA	NA	1687.47	1539.04	NA	3642.17	2646.8	4112.51	4906.28	6037.96	3535.26	NA	NA	1.10378	NA	1.581	NA
TIMP1	H0Y789;P01033;Q5H9A7	TIMP1	Metalloproteinase inhibitor 1 (Fragment);Metalloproteinase inhibitor 1;Metalloproteinase inhibitor 1	8121.14	NA	4781.6	NA	NA	NA	4086.5	NA	NA	NA	NA	NA	NA	NA	NA	NA	NA	NA
VAV3	H0YDG2;Q9UKW4	VAV3	Guanine nucleotide exchange factor VAV3 (Fragment);Guanine nucleotide exchange factor VAV3	NA	NA	NA	NA	196.092	NA	796.392	858.844	822.357	NA	NA	NA	NA	NA	2.07437	NA	NA	NA
CDKN2A;CDKN2A;CDKN2A;CDKN2A;CDKN2B	J3QRG6;K7ENC6;K7ES20;P42771;P42772	CDKN2A;CDKN2A;CDKN2A;CDKN2A;CDKN2B	Cyclin-dependent kinase inhibitor 2A;Cyclin-dependent kinase inhibitor 2A;Cyclin-dependent kinase inhibitor 2A;Cyclin-dependent kinase inhibitor 2A;Cyclin-dependent kinase 4 inhibitor B	NA	NA	NA	896.628	1396.72	1587.13	1110.52	1045.46	740.275	7754.71	6995.65	10425.3	NA	NA	-0.422045	0.374501	2.69772	0.0654673
SOX1;SOX14;SOX3;SOX2;SOX21	O00570;O95416;P41225;P48431;Q9Y651	SOX1;SOX14;SOX3;SOX2;SOX21	Transcription factor SOX-1;Transcription factor SOX-14;Transcription factor SOX-3;Transcription factor SOX-2;Transcription factor SOX-21	NA	NA	NA	NA	NA	NA	3695.71	2070.58	2873.45	1608.08	1331.67	NA	NA	NA	NA	NA	NA	NA
TSPAN1	O60635	TSPAN1	Tetraspanin-1	NA	1231.62	NA	NA	NA	NA	13792.4	2222.86	NA	13910.6	9570.53	12636	NA	NA	NA	NA	NA	NA
ENTPD3	O75355	ENTPD3	Ectonucleoside triphosphate diphosphohydrolase 3	NA	NA	NA	NA	NA	546.346	2155.43	NA	NA	4194.76	3602.25	4016.99	NA	NA	1.98009	NA	2.84958	NA
CYBA	P13498	CYBA	Cytochrome b-245 light chain	19207.8	32056.1	20176.6	NA	NA	NA	2156.09	4430.72	1573.39	1372.53	NA	399.391	NA	NA	NA	NA	NA	NA
HPGD	P15428	HPGD	15-hydroxyprostaglandin dehydrogenase [NAD(+)]	4933.91	21899.2	4412.56	NA	NA	NA	NA	NA	NA	NA	NA	NA	NA	NA	NA	NA	NA	NA
CPE	P16870	CPE	Carboxypeptidase E	NA	NA	NA	3058.24	5836.81	6515.36	8445.17	4166.57	6024.31	12789.3	18998	19122.9	NA	NA	0.27419	0.645597	1.72405	0.061996
SPRR1B	P22528	SPRR1B	Cornifin-B	5588.35	7385.51	5763.61	NA	NA	NA	282.097	NA	190.792	NA	NA	NA	NA	NA	NA	NA	NA	NA
CD82	P27701	CD82	CD82 antigen	13091.8	13328.3	11525.8	NA	NA	NA	5187.73	3782.27	3216.61	2635.56	3294	1922.57	NA	NA	NA	NA	NA	NA
RNASE4	P34096	RNASE4	Ribonuclease 4	1144.69	NA	1567.44	NA	NA	NA	NA	NA	NA	NA	NA	NA	NA	NA	NA	NA	NA	NA
FMO5	P49326	FMO5	Dimethylaniline monooxygenase [N-oxide-forming] 5	NA	NA	NA	NA	NA	NA	1347.49	NA	1335.2	NA	814.969	NA	NA	NA	NA	NA	NA	NA
PCDH1	Q08174	PCDH1	Protocadherin-1	NA	NA	NA	12053.9	6320.99	4648.57	14790.6	12767.1	13648.7	13219.8	15014.9	16738	NA	NA	0.839761	0.205381	0.965947	0.138038
NEXN	Q0ZGT2	NEXN	Nexilin	NA	NA	1448.52	NA	NA	NA	4948.64	9484.67	4350.61	5476.36	6590.45	4614.77	NA	NA	NA	NA	NA	NA
IL24	Q13007	IL24	Interleukin-24	8006.73	8086.19	6250.88	NA	NA	NA	NA	NA	NA	NA	NA	NA	NA	NA	NA	NA	NA	NA
KRT33B;KRT31	Q14525;Q15323	KRT33B;KRT31	Keratin, type I cuticular Ha3-II;Keratin, type I cuticular Ha1	NA	NA	NA	NA	NA	NA	NA	NA	NA	NA	NA	NA	NA	NA	NA	NA	NA	NA
MYLK	Q15746	MYLK	Myosin light chain kinase, smooth muscle	NA	NA	NA	NA	NA	NA	NA	NA	NA	1740.33	1312.57	3038.7	NA	NA	NA	NA	NA	NA
DOK7	Q18PE1	DOK7	Protein Dok-7	1887.83	2930	3244.95	NA	NA	NA	2014.99	NA	NA	2179.15	NA	NA	NA	NA	NA	NA	NA	NA
ANKRD22	Q5VYY1	ANKRD22	Ankyrin repeat domain-containing protein 22	NA	NA	NA	417.722	NA	NA	3225.91	1445.74	1330.18	8646.07	7844.68	10156.3	NA	NA	2.25983	NA	4.41033	NA
SBSN	Q6UWP8	SBSN	Suprabasin	345.705	441.423	380.138	NA	NA	NA	5329.82	NA	289.368	NA	NA	440.784	NA	NA	NA	NA	NA	NA
PHLDA1	Q8WV24;R4GND3	PHLDA1	Pleckstrin homology-like domain family A member 1	NA	NA	NA	864.793	NA	NA	6155.88	3110.16	2888.81	1704.96	2700.48	2833.74	NA	NA	2.22807	NA	1.48044	NA
FRMD6	Q96NE9	FRMD6	FERM domain-containing protein 6	NA	NA	NA	24461.5	9151	7620.47	7748.46	10848.3	6594.46	4193.54	NA	NA	NA	NA	-0.710881	0.54035	-1.7126	NA
SPANXD;SPANXB1;SPANXA1;SPANXC	Q9BXN6;Q9NS25;Q9NS26;Q9NY87	SPANXD;SPANXB1;SPANXA1;SPANXC	Sperm protein associated with the nucleus on the X chromosome D;Sperm protein associated with the nucleus on the X chromosome B1;Sperm protein associated with the nucleus on the X chromosome A;Sperm protein associated with the nucleus on the X chromosome C	0.506998	2.7426	1	NA	NA	NA	NA	NA	NA	NA	NA	NA	NA	NA	NA	NA	NA	NA
PLEKHA4	Q9H4M7	PLEKHA4	Pleckstrin homology domain-containing family A member 4	3080.54	3820.23	2046.77	NA	NA	NA	975.456	NA	NA	NA	NA	NA	NA	NA	NA	NA	NA	NA
CLIP2	Q9UDT6	CLIP2	CAP-Gly domain-containing linker protein 2	719.411	388.452	681.484	NA	NA	NA	NA	92.3059	NA	NA	NA	NA	NA	NA	NA	NA	NA	NA
C2CD2	Q9Y426	C2CD2	C2 domain-containing protein 2	NA	NA	NA	4675.82	4141.71	2311.23	4740.25	4767.44	3523.71	9336.29	9501.04	8232.43	NA	NA	0.227701	0.603053	1.28239	0.0410887
IRS2	Q9Y4H2	IRS2	Insulin receptor substrate 2	NA	NA	NA	1481.7	5404.18	7410.49	2502.9	1068.24	1724.18	599.775	1202.35	NA	NA	NA	-1.43286	0.341544	-2.40292	NA
CXCR4	P61073	CXCR4	C-X-C chemokine receptor type 4	NA	114.525	NA	4977.37	4803.49	6492.72	3903.57	4453.36	4213.47	3258.73	3519.01	1739.81	5.56577	NA	-0.372502	0.245898	-0.934022	0.0848581
FAM20C	Q8IXL6	FAM20C	Extracellular serine/threonine protein kinase FAM20C	263.597	NA	NA	15093.9	8074.12	12785.2	11155.8	6949.56	10123.8	16724.5	15202.7	14972.1	5.50668	NA	-0.348934	0.478994	0.383445	0.321105
BASP1	P80723	BASP1	Brain acid soluble protein 1	38462.8	48943.9	61494.3	826720	1.6786e+06	2.30771e+06	1.00375e+06	280085	372802	2.11906e+06	1.83554e+06	1.77867e+06	5.01452	0.130974	-1.53869	0.220254	0.252412	0.646789
TYMP	A0A494C0L6;C9JGI3;P19971	TYMP	Thymidine phosphorylase (Fragment);Thymidine phosphorylase (Fragment);Thymidine phosphorylase	383.276	293.266	166.048	11371.5	6715.79	7130.98	4807.15	4180.66	4284.99	10342.6	11983.7	14096.7	4.9035	0.0770667	-0.926001	0.215728	0.530378	0.209736
GNB5	H0YNW7;Q96F32	GNB5	Guanine nucleotide-binding protein subunit beta-5;GNB5 protein	35987.7	29195.3	107931	1.74023e+06	1.43806e+06	1.41053e+06	867886	797605	783915	815268	878093	680587	4.72833	0.0247015	-0.905692	0.073883	-0.950836	0.0448417
AGR2	O95994	AGR2	Anterior gradient protein 2 homolog	58370.9	22890.8	23710.5	624099	664175	1.37672e+06	563718	287218	522917	646725	652367	644166	4.66605	0.13641	-0.955907	0.331953	-0.455658	0.534751
APOD	C9JF17;P05090	APOD	Apolipoprotein D (Fragment);Apolipoprotein D	1043.61	4084.47	NA	9943.21	104560	NA	9164.58	6086.81	9206.33	13979.9	8180.98	9993.02	4.48083	NA	-2.81199	NA	-2.41728	NA
TNFAIP8L3	A0A1B0GTK8;Q5GJ75	TNFAIP8L3	Tumor necrosis factor alpha-induced protein 8-like protein 3	NA	317.191	NA	7900.94	7211.13	6059.78	2442.39	1914.18	2115.35	3811.11	2654.67	1033.15	4.47569	NA	-1.70988	0.0524766	-1.49739	0.0565704
SPPL2A	Q8TCT8	SPPL2A	Signal peptide peptidase-like 2A	29390.2	23974.5	25440.2	640446	428667	531287	168004	189796	183342	206689	241332	216233	4.344	0.0474066	-1.56435	0.0949554	-1.26863	0.091929
DTWD1	Q8N5C7	DTWD1	DTW domain-containing protein 1	3533.87	3908.33	4123.92	65042.1	79935.8	82448.1	29781.2	26572.1	29843.3	25966.6	24896.3	26342.5	4.29742	0.0298112	-1.39969	0.0581821	-1.55862	0.0527076
ACSL4	O60488	ACSL4	Long-chain-fatty-acid--CoA ligase 4	858.939	1413.86	982.722	13452.9	22131.5	23164.1	7823.35	6933.54	7216.71	24880.1	19629.1	23889.6	4.17359	0.0683656	-1.41878	0.138661	0.219419	0.529274
SRGAP3	O43295	SRGAP3	SLIT-ROBO Rho GTPase-activating protein 3	338.87	NA	NA	7280.23	4784.26	4970.56	2724.19	5231.59	22092.9	983.912	1089.38	NA	4.06667	NA	0.818796	0.649333	-2.45355	NA
USP8	P40818	USP8	Ubiquitin carboxyl-terminal hydrolase 8	44611.1	45398.5	49505.7	694420	702656	755326	264834	252374	254015	261547	296165	278048	3.94745	0.0134393	-1.48073	0.0245577	-1.36479	0.0119395
LXN	Q9BS40	LXN	Latexin	17450	16102.9	18958.9	306660	216172	273258	674176	425423	446806	919418	1.18022e+06	1.23702e+06	3.92222	0.0417901	0.957915	0.166172	2.0674	0.0478501
TMOD2	Q9NZR1	TMOD2	Tropomodulin-2	2780.49	5317.66	3865.85	77458.2	50541.4	50585.6	21647.7	26926.7	23870.7	18425.9	25298.9	17066.4	3.89984	0.0654365	-1.30165	0.136651	-1.55468	0.103046
SH3BGRL2	Q9UJC5	SH3BGRL2	SH3 domain-binding glutamic acid-rich-like protein 2	9202.58	9275.83	1259.85	85685.7	105655	96741	115429	105563	98644	123883	127769	83301.2	3.86741	0.0150442	0.14995	0.356748	0.217482	0.503548
ARPP19	H3BMD8	ARPP19	cAMP-regulated phosphoprotein 19	214913	199650	213821	2.50211e+06	2.91763e+06	3.27145e+06	1.12087e+06	1.14838e+06	1.21397e+06	1.01806e+06	771710	711702	3.78983	0.0326527	-1.31913	0.0690865	-1.79678	0.0362299
MYO5A	Q9Y4I1	MYO5A	Unconventional myosin-Va	65196.1	63749.7	63480.9	1.00899e+06	850863	783863	347470	389714	306809	263452	260168	248895	3.78019	0.0323394	-1.34046	0.0546393	-1.77493	0.0523495
CLU	P10909	CLU	Clusterin	9651.38	5212.88	8185.79	116695	91003.4	98833.1	80546.1	53333.1	60978.9	82102.6	73835.4	80612.3	3.73319	0.0293005	-0.653611	0.0969958	-0.373888	0.157967
SEPTIN10	B5ME97;E7EW69;Q9P0V9	SEPTIN10	Septin 10, isoform CRA_c;Septin-10;Septin-10	2616.99	2187.98	1692.21	31395	25421	27881.6	16009.9	19031	18030.3	28628.7	32580.5	26972.7	3.70443	0.0251874	-0.674394	0.0636862	0.0581617	0.733559
SLC27A2	O14975	SLC27A2	Very long-chain acyl-CoA synthetase	22393.8	22637.7	15175.8	290997	234770	252691	130701	138410	135547	150191	147497	143331	3.69261	0.0261542	-0.943916	0.0718111	-0.819779	0.0696587
ST3GAL1	Q11201	ST3GAL1	CMP-N-acetylneuraminate-beta-galactosamide-alpha-2,3-sialyltransferase 1	2397.35	2826.05	2574.58	37605.4	35297.4	27471	27792.8	35000.2	25400.1	35663.1	41558.2	35224.6	3.68614	0.0385027	-0.186644	0.508457	0.16385	0.454452
NAPRT	Q6XQN6	NAPRT	Nicotinate phosphoribosyltransferase	21373.8	14331.7	16542.3	216627	227291	224586	462925	425851	429250	888574	987284	1.02991e+06	3.67749	0.00470957	0.97937	0.0284344	2.11991	0.0292193
SNCG	O76070	SNCG	Gamma-synuclein	4830.35	4141.88	2898.21	60658.6	53717.5	35130	17111.1	21145.6	14281.2	8980.5	11200	8499.49	3.65476	0.067709	-1.50877	0.120245	-2.38209	0.0911094
RFTN1	Q14699	RFTN1	Raftlin	NA	916.387	916.092	7902	9810.7	16597.7	11020.2	3525.44	5858.74	18506	20760.3	19865.8	3.64182	NA	-0.749772	0.371582	0.785293	0.159647
TMEM181	Q9P2C4	TMEM181	Transmembrane protein 181	1645.65	3674.9	2844.74	36817.8	33775	30488.7	6123.44	8295	10289.9	5531.3	7883.76	4907.56	3.62987	0.0178667	-2.03245	0.0211873	-2.46382	0.020009
TGFB1I1	O43294	TGFB1I1	Transforming growth factor beta-1-induced transcript 1 protein	2179.35	1549.09	1557.94	24584.4	19413.5	21416.9	6156.6	7124.28	7421.1	13500	15172.9	11580.9	3.62926	0.0284287	-1.65985	0.0508179	-0.700489	0.0575154
GLYATL1	E9PP99;Q969I3	GLYATL1	Glycine N-acyltransferase-like protein 1 (Fragment);Glycine N-acyltransferase-like protein 1	NA	NA	1013.96	16509.1	10442.2	9757.05	NA	NA	NA	2007.96	2350.35	3512.81	3.59307	NA	NA	NA	-2.22147	0.105747
CYP1A1	E7EMT5;P04798	CYP1A1	Cytochrome P450 1A1	4949.08	2741.51	2324.41	71244.2	43752.7	3012.13	2345.71	7643.43	3061.37	2557.48	5032.98	1892.48	3.55866	0.295347	-3.17672	0.337375	-3.63742	0.315909
FUT8	Q9BYC5	FUT8	Alpha-(1,6)-fucosyltransferase	15305.1	19154.3	15219.4	218412	182950	171850	129510	144997	128138	161855	177207	173672	3.52836	0.0309595	-0.509561	0.117303	-0.160859	0.395608
TRPM7	H0YLN8;Q96QT4	TRPM7	Transient receptor potential cation channel subfamily M member 7	3270.06	3428.45	3893.7	44925.5	35825.1	34178.3	14763.5	15568.2	14278.7	12950.9	16085	12468.5	3.43967	0.0374005	-1.36529	0.078528	-1.46941	0.0531423
ESR1	P03372	ESR1	Estrogen receptor	8111.9	10369.9	8172.25	81285.8	97265.2	103342	110212	133247	126517	74491.2	56774.9	42561.5	3.40272	0.0295145	0.392281	0.108876	-0.697489	0.101483
NUPR1	O60356	NUPR1	Nuclear protein 1	127.509	137.837	180.105	702.607	1240.19	2695.35	10081.2	8552.82	17409.5	12195	9105.02	10849	3.38021	0.219971	2.95812	0.13791	2.79316	0.0244511
TRIQK	Q629K1	TRIQK	Triple QxxK/R motif-containing protein	32077.3	15080	60330.3	315988	353800	419387	268560	317950	302433	197283	213267	190910	3.34099	0.0237101	-0.293074	0.253133	-0.856695	0.0841801
SOWAHC	Q53LP3	SOWAHC	Ankyrin repeat domain-containing protein SOWAHC	NA	2126.65	NA	25648.1	19787.9	15445.9	12952.6	14623.8	12920.9	24446.4	24817.2	23688	3.2544	NA	-0.588191	0.252437	0.260925	0.415586
ITPR1	A0A3B3ITU8;A0A3B3IU04;A0A3F2YNW8;Q14643	ITPR1	Inositol 1,4,5-trisphosphate receptor type 1;Inositol 1,4,5-trisphosphate receptor type 1;Inositol 1,4,5-trisphosphate receptor type 1;Inositol 1,4,5-trisphosphate receptor type 1	21589.5	21129	18828.6	186110	201890	189925	41858.7	50230.7	41055.4	41705.7	54154.4	52647.2	3.23112	0.0118141	-2.11788	0.0117929	-1.96035	0.0070579
MBNL2	O95205;Q5VZF2	MBNL2	Muscleblind-like 2 (Drosophila), isoform CRA_b;Muscleblind-like protein 2	1457.57	NA	NA	14726.2	14636.9	10944.3	12021.6	12002.7	10711.1	20036.5	18939.2	22792.2	3.20445	NA	-0.214638	0.393274	0.615816	0.0582158
BCAS1	G3XAF7	BCAS1	Breast carcinoma amplified sequence 1, isoform CRA_c	9122.33	10890.2	8881.67	120398	54810.3	85643.4	275404	123232	151057	632778	764428	735372	3.17438	0.111362	1.0754	0.27766	3.0313	0.020009
DMXL2	Q8TDJ6	DMXL2	DmX-like protein 2	58103.9	56103	53293.4	539062	518844	444528	176201	199446	184531	108480	111627	106922	3.16507	0.0261536	-1.42335	0.0474527	-2.19981	0.0368487
CYSRT1	A8MQ03;B8A4K4	CYSRT1	Cysteine-rich tail protein 1	653.171	236.485	NA	3982.09	NA	NA	4226.7	3468.25	3838.24	7317.4	10948.4	14108.1	3.16221	NA	-0.0507702	NA	1.43827	NA
SLC2A6	Q9UGQ3	SLC2A6	Solute carrier family 2, facilitated glucose transporter member 6	1293.49	NA	NA	13284	8432.41	12559.3	11849.8	12641.2	12415.5	23021	19714.9	28591.9	3.14289	NA	0.106688	0.70926	1.05728	0.0746159
SLC34A2	O95436	SLC34A2	Sodium-dependent phosphate transport protein 2B	81282.9	80138.1	87918.3	642604	613876	844737	291869	265243	236020	833841	893947	1.09141e+06	3.07504	0.0464488	-1.40559	0.0859277	0.424059	0.169382
PREX1	Q8TCU6	PREX1	Phosphatidylinositol 3,4,5-trisphosphate-dependent Rac exchanger 1 protein	225715	175632	149092	1.65078e+06	1.21225e+06	1.76629e+06	710099	517168	508807	1.96432e+06	2.32013e+06	2.2372e+06	3.07214	0.046946	-1.41497	0.0782839	0.494439	0.108323
CDK6	Q00534	CDK6	Cyclin-dependent kinase 6	2146.84	NA	NA	21807.9	15970.1	16049.8	9193.47	5852.98	5340.93	6125.02	9901.94	10627.7	3.06311	NA	-1.40068	0.0636638	-1.01397	0.0748128
MYO5C	Q9NQX4	MYO5C	Unconventional myosin-Vc	47813.9	42885.3	41887	349240	365809	372916	135569	183314	115144	130539	175907	118140	3.03663	0.00900804	-1.32578	0.0426086	-1.3575	0.0275332
NET1	Q5SQI6	NET1	Neuroepithelial cell-transforming gene 1 protein (Fragment)	428408	172343	312156	2.57688e+06	2.57345e+06	2.21853e+06	2.98413e+06	2.68866e+06	3.15518e+06	1320039	3.05766e+06	1.49214e+06	3.0129	0.00997487	0.260641	0.137614	-0.328121	0.564224
DCLK1	O15075	DCLK1	Serine/threonine-protein kinase DCLK1	13255.7	11096.2	17650.4	123701	127794	84940.9	38902.2	79514.4	66335.4	11231.7	14948	11151	3.00179	0.0531708	-0.864742	0.13004	-3.1719	0.0653034
ARFGEF3	Q5TH69	ARFGEF3	Brefeldin A-inhibited guanine nucleotide-exchange protein 3	10975	10831.4	8583.01	80446.1	87220	73169.2	70030.5	66123.9	64623.5	84754.9	84249.5	80645.3	2.98641	0.0213265	-0.262446	0.152134	0.0518587	0.645235
LMCD1	Q9NZU5	LMCD1	LIM and cysteine-rich domains protein 1	16435.2	13585.3	13806.5	149018	102494	84078.6	30565.8	25696.9	21522.3	196200	203373	248443	2.93681	0.0852945	-2.10914	0.121847	0.949328	0.0620809
TFPI	P10646	TFPI	Tissue factor pathway inhibitor	546.421	1077.4	335.85	6728.49	3447.51	4690.82	1716.22	1893.13	1713.27	6516.68	9372.42	8608.15	2.92341	0.0896355	-1.48189	0.170411	0.720525	0.141605
FARP1	C9JME2;Q9Y4F1	FARP1	FERM, ARHGEF and pleckstrin domain-containing protein 1;FERM, ARHGEF and pleckstrin domain-containing protein 1	2170.05	1907.25	3188.13	18558.9	18503.9	17967.4	36004.8	22169	23042.2	31611	24796.8	25976	2.9211	0.00579058	0.56154	0.306401	0.582137	0.116262
ELOVL6	D6RBP4;D6RCU0;D6RHI2;Q9H5J4	ELOVL6	Elongation of very long chain fatty acids protein;Elongation of very long chain fatty acids protein (Fragment);Elongation of very long chain fatty acids protein (Fragment);Elongation of very long chain fatty acids protein 6	NA	NA	715.17	NA	5669.35	4981.5	2520.8	5230.69	4616.56	3221.08	3537.57	2495.32	2.89654	NA	-0.369312	NA	-0.787787	NA
LYSMD2	Q8IV50	LYSMD2	LysM and putative peptidoglycan-binding domain-containing protein 2	39894.5	35310.8	33159.2	270078	282140	244578	115674	126118	145084	83019	86486.4	83752.1	2.87832	0.0183114	-1.04234	0.0219064	-1.6536	0.0308329
ANKMY2	Q8IV38	ANKMY2	Ankyrin repeat and MYND domain-containing protein 2	4929.33	4795.01	6152.92	34601.7	45885.6	36227.8	10374.5	9434.14	9704.61	22933	28804	30969.4	2.87796	0.0392054	-1.98356	0.0670397	-0.496919	0.137726
FAM221A	A4D161;B8ZZQ8	FAM221A	Protein FAM221A	4962.41	3131.29	3106.11	23639.4	31345.5	26917.5	6015.03	7441.18	6335.93	7116.71	6097.66	6781.69	2.87043	0.0302715	-2.04898	0.0552414	-2.03419	0.0510653
CAB39L	Q5TAW7;Q9H9S4	CAB39L	Calcium-binding protein 39-like (Fragment);Calcium-binding protein 39-like	10946.7	15371.8	12437.9	107554	84161.7	85451.6	62266.4	62909.4	49082.4	103176	110240	106127	2.83825	0.0347134	-0.669528	0.0926964	0.205253	0.302563
AR	P10275	AR	Androgen receptor	3088.42	2788.25	2970.95	22879.8	18325.7	21779.7	23878.5	20703	20586.4	29709.2	24906.7	21775.3	2.83165	0.0297508	0.0491478	0.773923	0.278393	0.290772
TMEM135	E9PQL0;Q86UB9	TMEM135	Transmembrane protein 135	2225.3	2513.49	2281.23	14182.3	17104.2	18510.6	26693.6	22344.8	24746.5	26224.5	21800.7	18512.5	2.82651	0.0348904	0.567261	0.0593401	0.418109	0.203156
GDAP1	Q8TB36	GDAP1	Ganglioside-induced differentiation-associated protein 1	21150.5	22701.5	23866.4	125746	173104	171358	236369	325229	323168	53780.8	51867	41443.3	2.79568	0.0452333	0.911999	0.0897163	-1.67659	0.0623452
ANTXR2	J3KPY9;P58335	ANTXR2	Anthrax toxin receptor;Anthrax toxin receptor 2	583.378	660.095	796.476	4861.1	4887.95	4157.61	4848.89	4592.71	4441.23	6283.11	5871.15	5811.89	2.76917	0.0199958	-0.00247459	0.984856	0.369505	0.0574718
BOK	Q9UMX3	BOK	Bcl-2-related ovarian killer protein	624.598	1523.24	NA	8013.54	5285.55	8414.69	3674.81	2497.64	1792.74	3278.58	3250.15	3912.05	2.75269	NA	-1.44683	0.0898899	-1.05638	0.126782
MYO1B	E9PDF6;O43795	MYO1B	Unconventional myosin-Ib	49286.1	57604	55945.2	368268	340218	383945	264490	204271	199334	477170	351721	550236	2.74606	0.0156988	-0.709418	0.0525354	0.336213	0.346756
RAB27A	P51159	RAB27A	Ras-related protein Rab-27A	30269.3	38988.7	27724	208252	213178	224187	123143	113571	105857	155603	154549	136721	2.73489	0.00470957	-0.914277	0.0126905	-0.530814	0.0218387
ACKR3	P25106	ACKR3	Atypical chemokine receptor 3	556.612	1633.06	1555.08	14747.8	5086.32	5052.98	16295.7	23655.2	16850.7	29717.1	28061.4	25024.4	2.73246	0.238383	1.19054	0.146807	1.73429	0.0619629
EFEMP1	A0A0U1RQV3;Q12805	EFEMP1	EGF-containing fibulin-like extracellular matrix protein 1 (Fragment);EGF-containing fibulin-like extracellular matrix protein 1	5429.98	1324.09	4712.02	35986.9	22578.6	17479.6	7313.23	12867.9	9977.16	8012.45	9848.8	5020.88	2.72948	0.109755	-1.3343	0.197213	-1.73263	0.154013
CDCA7L	Q96GN5	CDCA7L	Cell division cycle-associated 7-like protein	1420.19	918.123	1787.67	9633.38	9731.27	7914.13	2331.06	1771.99	2649.05	1176	1709.03	946.293	2.72497	0.0192866	-2.01437	0.0344808	-2.83187	0.0267648
STC2	H0YB13;O76061	STC2	Stanniocalcin-2 (Fragment);Stanniocalcin-2	818.559	NA	NA	5459.61	3999.09	6533.81	7984.61	8176.73	6736.7	2294.69	1518.1	1823.98	2.70321	NA	0.517826	0.155174	-1.50446	0.091929
FLNA	P21333	FLNA	Filamin-A	386068	392619	418647	2.85879e+06	2.34429e+06	2.55243e+06	911720	921083	832937	1.41584e+06	1.76312e+06	2.01956e+06	2.69539	0.0274057	-1.54068	0.0480246	-0.577118	0.0728398
AP4E1	Q9UPM8	AP4E1	AP-4 complex subunit epsilon-1	18092.7	19152	20036.8	132102	120865	115650	47434.7	55906	55906.3	41947.1	40337.8	43709	2.68598	0.0191829	-1.21085	0.0219064	-1.54877	0.0279495
EPB41L2	E9PHY5	EPB41L2	Band 4.1-like protein 2	15788.4	14794.7	19370.6	136931	100895	81807.5	73148.1	100602	87159.8	77501.6	87109.6	85819.3	2.67776	0.0742734	-0.292869	0.478541	-0.352011	0.397892
NPNT	D6RH31;H0YAK9;Q6UXI9	NPNT	Nephronectin (Fragment);Nephronectin (Fragment);Nephronectin	718.541	1854.23	1783.86	12272.8	7031.97	8521.24	7239.46	8284.55	9652.46	15934.1	14787.4	29674.9	2.67515	0.0772179	-0.144361	0.726898	1.11803	0.235837
VWDE	E5RG96;J3KQJ9;Q8N2E2	VWDE	von Willebrand factor D and EGF domain-containing protein	132.305	321.364	NA	1093.07	1523.72	1685.13	1373.24	1272.02	1034.78	747.901	538.605	NA	2.6603	NA	-0.225255	0.498805	-1.15656	NA
ATP2A3	Q93084	ATP2A3	Sarcoplasmic/endoplasmic reticulum calcium ATPase 3	23139.4	27183.6	16118.3	157312	131274	131175	263468	172273	172137	223245	252089	279140	2.65942	0.0205468	0.534214	0.280688	0.845902	0.0458876
DGLUCY	H0YB09;H0YB11;H0YB62;Q7Z3D6	DGLUCY	D-glutamate cyclase, mitochondrial (Fragment);D-glutamate cyclase, mitochondrial (Fragment);D-glutamate cyclase, mitochondrial (Fragment);D-glutamate cyclase, mitochondrial	NA	714.341	275.182	3517.15	2847.13	3008.81	6889.14	4210.74	4817.75	6095.31	6902.67	6866.53	2.65876	NA	0.764029	0.207303	1.0836	0.0172797
AKAP5	P24588	AKAP5	A-kinase anchor protein 5	795.844	1311.23	377.451	3367.28	6316.23	5967.61	5524.3	6740.75	4688.2	3452.64	3697.22	1991.55	2.65523	0.0802339	0.115296	0.7885	-0.775777	0.224
ABHD17C	Q6PCB6	ABHD17C	Alpha/beta hydrolase domain-containing protein 17C	3199.82	2765.41	2763.08	17113.8	18591.7	19003.2	16195.9	9895.5	8953.29	22891.1	28851.4	27149.8	2.648	0.0135856	-0.642575	0.191112	0.528113	0.0949911
ASB9	Q96DX5	ASB9	Ankyrin repeat and SOCS box protein 9	2324.71	582.144	277.835	6675.46	7113.15	6099.33	28154.2	51801.5	41337.6	12274.7	14142.7	9255.32	2.64267	0.0292393	2.60853	0.111465	0.842926	0.133481
ACSL3	O95573	ACSL3	Long-chain-fatty-acid--CoA ligase 3	72797.8	92930.2	77508.3	447413	524018	545505	136853	161889	174543	131066	142836	149701	2.64073	0.025087	-1.68038	0.0380377	-1.84038	0.037293
CYP1B1	Q16678	CYP1B1	Cytochrome P450 1B1	41170.1	22485.7	19741.3	225309	281312	10122.9	5000.42	62223.4	10792.4	6085.2	33662.6	6725.65	2.63138	0.307747	-2.7276	0.33317	-3.47497	0.301802
KIF5A	Q12840	KIF5A	Kinesin heavy chain isoform 5A	2058.5	16827.7	23559.8	89645	90900.7	82305.1	102738	124875	114190	85302.7	83934.1	93685.3	2.63054	0.0224404	0.37892	0.112103	0.000391356	0.997605
FOLH1;FOLH1B	Q04609;Q9HBA9	FOLH1;FOLH1B	Glutamate carboxypeptidase 2;Putative N-acetylated-alpha-linked acidic dipeptidase	NA	141.275	NA	906.836	370.167	1325.39	218.087	NA	130.129	4790.38	5884.52	3691.38	2.6183	NA	-2.31682	NA	2.46478	0.0589093
BAMBI	Q13145	BAMBI	BMP and activin membrane-bound inhibitor homolog	NA	494.154	NA	1884.82	3443.84	3722.9	6332.57	4607.75	5105.64	8596.28	6598.9	9987.16	2.61017	NA	0.825971	0.112543	1.47617	0.0617064
PRR15	Q8IV56	PRR15	Proline-rich protein 15	5189.68	8976.81	8014.89	37112.9	34617.8	63617.5	27016.9	25211.1	33291.7	54823.9	63847.2	30051.4	2.60926	0.109761	-0.662347	0.328223	0.135948	0.820785
DKK1	O94907	DKK1	Dickkopf-related protein 1	7552.33	6456.31	3936.48	40009.8	35852.3	32862.1	26890.2	19574.6	20902.8	39473.8	43393.4	47994.6	2.59901	0.0145548	-0.690547	0.0588776	0.267371	0.166665
TAGLN	Q01995	TAGLN	Transgelin	47919.6	57721.4	27094.7	361680	201350	238199	122510	164086	127654	302061	351159	453404	2.59366	0.0898202	-0.951714	0.208645	0.465881	0.302212
L1CAM	P32004	L1CAM	Neural cell adhesion molecule L1	10064	6120.04	8477.26	70286.4	42326	35305.1	8328.67	6079.17	4437.95	39583.8	41947.4	79855	2.58447	0.118361	-2.97248	0.136814	0.125725	0.852857
TTC9	Q92623	TTC9	Tetratricopeptide repeat protein 9A	4612.23	7412.1	3360.94	32292.6	30070.9	29869.2	31305.4	25342.6	15424.1	27425.9	35876.5	33201.4	2.58373	0.00800989	-0.355839	0.404719	0.0653072	0.716011
CXADR	P78310	CXADR	Coxsackievirus and adenovirus receptor	3195.26	1710.4	992.994	11611.5	11600.5	11964.6	18727.7	17415.7	19112.3	18709.7	18451.7	16759.6	2.57616	0.024583	0.651504	0.0413101	0.616228	0.044157
SHANK2	C9JFP8	SHANK2	SH3 and multiple ankyrin repeat domains protein 2	9124.14	7594.64	4853.06	47551.3	37681.8	42882.8	34390.1	36972.2	32810	38917	41974.1	47150.7	2.57023	0.0199304	-0.298477	0.187015	-0.000834051	0.997178
ICAM1	P05362	ICAM1	Intercellular adhesion molecule 1	3291.77	2986.48	2320.09	15587.9	18357.4	17042.6	21665.5	16165	20009.1	32535.9	29949.6	30458	2.56802	0.0160506	0.181903	0.420257	0.866199	0.011851
PCDH7	O60245	PCDH7	Protocadherin-7	1072.99	1500.01	NA	9081.89	6864.02	6865.8	16406.1	25274.7	20155.5	2091.35	5953.56	3292.5	2.56329	NA	1.43868	0.0977224	-1.00868	0.128961
CCDC126	C9J0J0;Q96EE4	CCDC126	Coiled-coil domain-containing protein 126 (Fragment);Coiled-coil domain-containing protein 126	5075.93	2840.35	4192.82	19785.5	25447.2	25719.6	7581.48	7844.58	9852.83	8221.82	9257.62	7149.46	2.55076	0.0293005	-1.48892	0.0546759	-1.5265	0.0495573
PRKD1	F8WBA3;Q15139	PRKD1	Serine/threonine-protein kinase;Serine/threonine-protein kinase D1	624.471	NA	NA	6839.45	2870.77	1256.36	2990.94	NA	1763.68	5377.52	2175.09	NA	2.54937	NA	-0.620747	NA	0.0468965	NA
OBSL1	A6NN50;O75147	OBSL1	Obscurin-like protein 1	2769.67	1403.9	3157.77	15763.9	14464.1	12534.8	8576.96	8854.38	9017.77	6209.08	7550.97	5403.97	2.54421	0.0161053	-0.693138	0.0937518	-1.15796	0.0311992
DPYSL5	Q9BPU6	DPYSL5	Dihydropyrimidinase-related protein 5	5623.14	2910	7606.53	33547.4	31486.8	28912	9771.35	11824.1	8233.92	5240.18	6196.45	11191.1	2.54122	0.00800989	-1.6551	0.0162449	-2.05374	0.0185833
MAPK12	B5MDL5;P53778	MAPK12	Mitogen-activated protein kinase;Mitogen-activated protein kinase 12	NA	1137.03	2595.26	12112.9	11845.4	8449.87	12735.3	15275.7	12393.2	13018.5	12918.8	11460.3	2.53326	NA	0.318146	0.262821	0.206588	0.403921
TESK2	Q96S53	TESK2	Dual specificity testis-specific protein kinase 2	1171.89	933.311	NA	6744.62	5545.69	5809.43	13668.7	15895.9	15065.3	11210.6	8989.37	8465.14	2.51898	NA	1.30204	0.0234973	0.663325	0.0981694
RBMS1	E7ETU5;F6Y5H0;P29558	RBMS1	RNA-binding motif, single-stranded-interacting protein 1;RNA-binding motif, single-stranded-interacting protein 1;RNA-binding motif, single-stranded-interacting protein 1	290.406	7888.36	10662.9	44534	31819	31018.6	46774.1	39321.7	34199.1	53973.4	57642.2	53329.3	2.51061	0.0336884	0.163963	0.601428	0.619373	0.101452
CMC4	P56277	CMC4	Cx9C motif-containing protein 4	5051.24	5917.18	6795.66	26005.9	31679.7	41815.7	17730.3	13048	17500.5	16903.7	18197.5	17534.2	2.48575	0.0684946	-1.04333	0.135908	-0.918681	0.153886
THBS1	P07996	THBS1	Thrombospondin-1	23671.5	20460.5	33597.7	136742	122770	164751	134222	143837	147947	127390	148360	147667	2.44842	0.0326468	0.00591554	0.97644	-0.00287874	0.98948
MAP9	A2VCS9;E7ETZ8;Q49MG5	MAP9	MAP9 protein (Fragment);Microtubule-associated protein 9;Microtubule-associated protein 9	1261.77	394.932	1065.71	8258.23	4526.86	1898.85	5704.97	4810.63	8453.54	6412.83	1594.25	6946.9	2.43128	0.240261	0.369415	0.648825	0.0262903	0.982802
TMOD3	Q9NYL9	TMOD3	Tropomodulin-3	143049	139628	168180	941986	737420	746527	457927	471241	466367	373282	436056	408532	2.4278	0.0376001	-0.797721	0.107064	-0.994178	0.0704215
PKN3	Q6P5Z2	PKN3	Serine/threonine-protein kinase N3	422.715	343.407	237.096	2037.43	1797.33	1521.91	628.401	311.331	541.595	1872.22	1139.5	1137.32	2.4167	0.029477	-1.85445	0.0384542	-0.368559	0.356362
ARNT2	A0A087WVE9;Q9HBZ2	ARNT2	Aryl hydrocarbon receptor nuclear translocator 2	1602.76	1298.44	738.775	8217.17	5969.09	4874.21	3319.74	2702.99	2655.53	5499.57	5071.27	3369.15	2.38858	0.0718592	-1.13511	0.152453	-0.451354	0.340778
MME	P08473	MME	Neprilysin	1937.69	1399.68	NA	11289.2	5857.08	9034.06	15804.2	38467.4	27925.1	15309.2	20922	12447.9	2.38674	NA	1.6506	0.193588	0.894821	0.15166
BCAM	P50895	BCAM	Basal cell adhesion molecule	126164	91092.6	171977	799459	602011	598374	425007	429131	378487	695537	708846	730400	2.36118	0.0370229	-0.698153	0.135549	0.0942024	0.663093
SLIT1	O75093	SLIT1	Slit homolog 1 protein	7324.3	5326.49	9026.81	41640.7	27066	40684.3	14409.4	11268	14206.5	36887.7	36172.6	37560.1	2.33522	0.0593442	-1.45562	0.104928	0.0161241	0.957669
NUDT7	P0C024	NUDT7	Peroxisomal coenzyme A diphosphatase NUDT7	2738.38	2585.61	2169.29	8963.45	14456.1	13668.1	5166.23	5556.57	5896.05	8071.12	8691.39	7659.91	2.30727	0.0710129	-1.15812	0.137614	-0.602732	0.221789
EEF1A2	A0A2U3TZH3;Q05639	EEF1A2	Elongation factor 1-alpha;Elongation factor 1-alpha 2	887202	612320	763336	3.90596e+06	3.55653e+06	3.6645e+06	3.0377e+06	3.19106e+06	3.40293e+06	3605720	3.74799e+06	3.94681e+06	2.29785	0.00575214	-0.208204	0.0959803	0.0223239	0.776811
TNS3	Q68CZ2	TNS3	Tensin-3	5967.4	5659.06	6254.7	43999.5	23134.6	19579.1	30115.2	26131.1	21418.3	60348	45199.5	68918.3	2.27781	0.163351	-0.158995	0.805535	1.00862	0.114669
SELENOM	A0A087WWF1;Q8WWX9	SELENOM	Selenoprotein M	NA	676.065	NA	NA	NA	3258.44	6307.37	4630.39	6928.87	9564.3	9886.28	8852.38	2.26895	NA	0.87005	NA	1.53374	NA
NPTXR	A0A1X7SBT7;O95502	NPTXR	Neuronal pentraxin receptor	540.066	500.224	305.409	3206.83	1799.89	1298.87	551.191	1948.34	1326.81	836.378	1549.05	NA	2.22827	0.168887	-0.720663	0.429618	-0.817417	NA
AP4B1	Q9Y6B7	AP4B1	AP-4 complex subunit beta-1	25094.6	24235.9	22947.7	114173	117199	106294	51065.7	62635.6	56817.4	46440.5	44185.7	44063.5	2.22396	0.0143066	-0.985665	0.0156257	-1.32596	0.0219846
SELENBP1	Q13228	SELENBP1	Methanethiol oxidase	233530	161054	206627	960218	792046	1053766	2.20515e+06	2.17472e+06	2.23145e+06	1.61457e+06	1.6331e+06	1333643	2.22259	0.0336884	1.23641	0.0340386	0.707228	0.0494939
SORBS3	O60504	SORBS3	Vinexin	13759.8	11652.8	13708.1	69738.8	57715.6	53759.1	33766.5	33598.2	32091.2	68326.5	61497	57854.7	2.21168	0.0374925	-0.865561	0.0966091	0.0505713	0.793907
EFNB2	P52799	EFNB2	Ephrin-B2	2034.33	2162	1858.01	9293.94	10079.4	8473.82	12805.3	14629.7	12929.6	6662.57	6475.69	7433.76	2.20149	0.0234791	0.53556	0.0473476	-0.436848	0.0636574
FKBP10	Q96AY3	FKBP10	Peptidyl-prolyl cis-trans isomerase FKBP10	91557.9	67671	91158.7	354000	420743	376830	403738	419530	406721	475265	466542	439303	2.20137	0.0168853	0.0950399	0.431725	0.262222	0.102433
UPK2	O00526	UPK2	Uroplakin-2	1069.33	1486.29	2044.74	8664.62	5665.3	6579.52	28194.9	13447.1	13466.6	47212.2	48580.5	53468.2	2.18434	0.0547281	1.39812	0.2499	2.83561	0.0144691
C16orf46	Q6P387	C16orf46	Uncharacterized protein C16orf46	347698	229443	300540	1.3996e+06	1.1249e+06	1.45361e+06	3174462	2900157	2998764	2.20498e+06	2.27434e+06	1.84513e+06	2.18032	0.0292393	1.18956	0.0156257	0.668858	0.052658
PPP1R35	Q8TAP8	PPP1R35	Protein phosphatase 1 regulatory subunit 35	4986.92	9984.05	2539.34	15046.2	26853	37109.9	18308.4	17185.7	12179.8	4249.37	3954.67	1782.87	2.17382	0.135173	-0.728821	0.356946	-2.98391	0.141055
EMD	P50402	EMD	Emerin	43124.7	94003.4	75639.7	662065	140251	154110	148243	116452	163562	91312.8	133629	165837	2.16837	0.375562	-1.15918	0.530091	-1.2913	0.497023
MOCOS	Q96EN8	MOCOS	Molybdenum cofactor sulfurase	NA	1534.37	1247.48	5470.16	6064.02	7217.08	5932.57	7373.01	6464.3	4948.15	5873.49	4073.73	2.16791	NA	0.0763158	0.721559	-0.332124	0.249712
MICAL1	Q8TDZ2	MICAL1	[F-actin]-monooxygenase MICAL1	1971.05	2881.14	1815.42	12113.3	10765.3	7061.09	7498.65	11017.6	8376.15	10915.8	15621	13906.1	2.16682	0.075944	-0.154863	0.70305	0.433829	0.261029
KCNAB2	A0A590UJB6;Q13303	KCNAB2	Voltage-gated potassium channel subunit beta-2	8953.07	10814.4	4971.11	35935.3	43206.7	31328.5	44542.3	44414.6	43802.6	48359.8	46568.6	46532.5	2.15883	0.0296033	0.265153	0.276749	0.356741	0.174451
TAPT1	Q6NXT6	TAPT1	Transmembrane anterior posterior transformation protein 1 homolog	82278.3	105783	81241.7	419157	371535	411875	345121	353784	344522	229297	226930	187856	2.15882	0.00997487	-0.204788	0.150272	-0.900799	0.0186509
ABCG1	C9JKD9;E9PGV9;P45844	ABCG1	ATP-binding cassette sub-family G member 1 (Fragment);ATP-binding cassette sub-family G member 1;ATP-binding cassette sub-family G member 1	6095.64	5205.3	4054.28	27435	21792.2	19246.7	19057.4	24566.8	24659.5	13010.7	11985.8	10647.9	2.15682	0.0474066	-0.00401372	0.989772	-0.941877	0.0987993
PAK1	Q13153	PAK1	Serine/threonine-protein kinase PAK 1	45827.1	65909	43802.2	223152	247802	221756	191291	209554	220151	202448	210252	227772	2.15498	0.00673562	-0.157667	0.218573	-0.113116	0.303769
VGF	O15240	VGF	Neurosecretory protein VGF	279.745	NA	NA	1580.78	1371.07	782.657	678.792	904.538	983.969	NA	287.392	NA	2.15377	NA	-0.540665	0.358946	-2.11486	NA
TPK1	F5GZG6;F8VRJ6;F8WCM7;Q9H3S4	TPK1	Thiamin pyrophosphokinase 1;Thiamin pyrophosphokinase 1 (Fragment);Thiamin pyrophosphokinase 1;Thiamin pyrophosphokinase 1	297.007	1122.88	1393.65	2815.24	3593.74	6105.49	5219.14	2429.62	3822.89	7605.98	8947.18	7614.88	2.15314	0.133582	-0.125525	0.852418	0.949503	0.107555
IDNK	Q5T6J7;Q5T6J8	IDNK	Probable gluconokinase	2551.43	2426.62	3477.27	10058.5	13345.5	14027.3	10107.7	6266.69	9321.84	13851.6	10830.5	13016.1	2.14631	0.0421341	-0.542687	0.175246	0.0102549	0.970918
RAB39B	Q96DA2	RAB39B	Ras-related protein Rab-39B	9802.26	6027.09	7230.36	33779.6	33241.6	34903.6	21172.5	24941.2	25206.1	16276.8	18789	17413.6	2.14406	0.0103124	-0.515131	0.0546759	-0.957683	0.00971453
SMIM20	Q8N5G0	SMIM20	Small integral membrane protein 20	24212.9	17205	13119.9	73252.1	84868.4	82082.2	105437	105671	120291	88443.9	81449.3	55981.4	2.13892	0.00885415	0.464324	0.0553401	-0.0887303	0.759571
ABCC5	O15440	ABCC5	Multidrug resistance-associated protein 5	9735.28	10814.4	10163.1	48646.3	48588.5	36851.2	16662.3	22265.3	19243.5	22414.7	25709.7	21558.8	2.12625	0.0440613	-1.20478	0.0654242	-0.944276	0.07581
BBC3	Q9BXH1	BBC3	Bcl-2-binding component 3, isoforms 1/2	3023.86	616.288	1159.25	6932.95	5967.15	8021.94	24495.8	23941.6	30310.1	11355.1	9559.88	9758.53	2.1241	0.0291997	1.91221	0.0508179	0.551971	0.0638189
SEPSECS	Q9HD40	SEPSECS	O-phosphoseryl-tRNA(Sec) selenium transferase	5166.12	4958.45	6287.46	24203.8	24097.1	22810.9	27693.5	27467.6	29947.2	18359.5	19082.6	17585.9	2.11534	0.00470957	0.25921	0.0639185	-0.369924	0.020009
DPYSL2	A0A1C7CYX9;Q16555	DPYSL2	Dihydropyrimidinase-related protein 2	117475	128947	122088	497142	511471	586260	316706	311993	326780	339700	349244	338471	2.11367	0.0261542	-0.739145	0.0685244	-0.634421	0.0688386
PDP1	Q9P0J1	PDP1	[Pyruvate dehydrogenase [acetyl-transferring]]-phosphatase 1, mitochondrial	13162.1	14028.1	13182.8	61812.4	51141.7	59470.4	58851.7	46006.6	50849.1	73587.3	74598.4	69324.3	2.09451	0.0289323	-0.147127	0.444085	0.335116	0.0815298
GRTP1	A0A087X0Y1;Q5TC63	GRTP1	Growth hormone-regulated TBC protein 1	2650.71	2436.97	2693.7	10059.6	11749.4	11317.5	6696	9511.98	8444.73	9109.79	11151.9	12600.4	2.08989	0.0229602	-0.426238	0.134788	-0.0115587	0.960765
SIPA1L2	Q9P2F8	SIPA1L2	Signal-induced proliferation-associated 1-like protein 2	3156.47	1415.12	1405.46	11453.2	8174.9	5706.04	3199.48	4113.41	4127.08	3945.9	5969.91	4091.22	2.08358	0.101863	-1.147	0.203239	-0.854932	0.233348
TCF12	Q99081	TCF12	Transcription factor 12	2124.73	387.426	2279.35	10424.4	5048.95	4739.23	5725.07	4464.22	4635.76	4606.39	3276.4	4754.53	2.07671	0.165761	-0.447221	0.548184	-0.677567	0.412823
ENPP1	P22413	ENPP1	Ectonucleotide pyrophosphatase/phosphodiesterase family member 1	5790.14	6214.16	5715.87	24455.9	23564.5	26148	25181.5	27940.2	25771.1	32169.5	37920.4	40001.3	2.06541	0.0151608	0.0890886	0.355229	0.569823	0.0821893
ACSF2	Q96CM8	ACSF2	Medium-chain acyl-CoA ligase ACSF2, mitochondrial	19968.6	18052.2	20310.4	69257.6	76677.8	97571.7	42655.4	27889.2	32932.2	73164.8	69928	74194.8	2.06162	0.0541342	-1.23466	0.0733269	-0.164358	0.519571
MAP1B	P46821	MAP1B	Microtubule-associated protein 1B	2368.14	1361.38	2203.23	12496.8	8359.85	3755.51	8776.98	2903.88	4354.63	2772.38	2226.04	1490.58	2.0526	0.20529	-0.6181	0.528875	-1.9233	0.230309
RAPH1	Q70E73	RAPH1	Ras-associated and pleckstrin homology domains-containing protein 1	25256.3	31731.2	28695.6	97337.4	114286	143379	88746	94531.4	102931	90700.4	88612.4	82782.5	2.05074	0.058363	-0.310762	0.343549	-0.437736	0.239208
S100P	P25815	S100P	Protein S100-P	NA	2242.27	1974.52	1326.09	8518.99	16291.6	87491.7	12501.9	39447.1	36622.4	29728.6	32974.3	2.0469	NA	2.4155	0.342967	1.92608	0.0638189
PCTP	I3L2M9;I3L3H0;Q9UKL6	PCTP	Phosphatidylcholine transfer protein	1085.86	893.512	1511.25	2372.3	5986.29	6055.56	13281.4	9488.4	9992.33	9486.33	7889.56	6260.17	2.04593	0.160984	1.18454	0.0870187	0.713503	0.210956
PDE8A	O60658	PDE8A	High affinity cAMP-specific and IBMX-insensitive 3',5'-cyclic phosphodiesterase 8A	486.087	918.146	607.229	2646.15	2748.72	2911.03	3323.04	2682.5	2720.79	4163.68	4521.04	3833.48	2.04589	0.0113847	0.0712398	0.675218	0.59182	0.0524394
SCD	O00767	SCD	Acyl-CoA desaturase	198558	280630	199080	784618	972590	1.03341e+06	806410	952816	941658	1.08145e+06	1302202	1.50213e+06	2.04065	0.0303488	-0.0471511	0.818858	0.477621	0.151967
HMGB3	O15347	HMGB3	High mobility group protein B3	245676	262162	293461	1.0075e+06	1106839	1.16614e+06	588330	546377	590140	519898	648449	580697	2.03349	0.0175335	-0.927437	0.0428879	-0.907338	0.0213328
EML2	O95834	EML2	Echinoderm microtubule-associated protein-like 2	18562.1	23939.4	18681.9	85802.6	78989.4	85444.6	92752.2	94497.4	95058.2	82362.8	95336.1	95759.3	2.03208	0.00575214	0.173976	0.100528	0.128028	0.322383
TMC4	A0A087WVI4;A0A0G2JMM6;A0A0G2JMP8	TMC4	Transmembrane channel-like protein	NA	NA	4256.53	26532.3	14414.7	11233.6	20960	20144.1	18757.3	19451.7	36718.7	24723.9	2.0308	NA	0.198111	0.723455	0.632523	0.348056
SZT2	Q5T011	SZT2	KICSTOR complex protein SZT2	1293.67	719.38	1472.68	6303.24	1477.35	6304.17	11953.4	4692.72	9019.12	3097.96	3714.61	6134.75	2.0146	0.235586	0.865678	0.342887	-0.121482	0.890143
PLXNA3	P51805	PLXNA3	Plexin-A3	3514.55	4376.29	4328.96	16372.9	16474.2	16305.2	14669.5	16899.7	14455.6	11730.2	12808.7	10116.5	2.00804	0.0102971	-0.094846	0.432898	-0.504182	0.0786803
IRAK1	D3YTB5;P51617	IRAK1	Interleukin-1 receptor-associated kinase 1	12635.3	15765.5	11559	58706.5	52694.4	48715.8	42804.9	37390.9	40754.9	38423	29273.6	35805.5	2.00251	0.0180505	-0.404704	0.0947777	-0.629463	0.0478411
CYP2J2	A0A3B3IT99;P51589	CYP2J2	Cytochrome P450 2J2	3343.65	2794.37	1880.37	10659.5	8045	13239.6	9751.57	6658.08	4396.83	12597.3	7439.78	5837.78	1.99417	0.0682892	-0.618517	0.272721	-0.303999	0.573204
MARCKS	P29966	MARCKS	Myristoylated alanine-rich C-kinase substrate	290690	197498	285997	838907	1.01765e+06	1.2138e+06	491439	449558	368343	350382	261708	290286	1.98765	0.0474066	-1.22957	0.0875949	-1.76661	0.0647265
UGDH	O60701	UGDH	UDP-glucose 6-dehydrogenase	261233	239121	254888	783872	977779	1.2322e+06	1.09132e+06	819767	985231	1.27621e+06	1.44809e+06	1.6022e+06	1.98699	0.0721637	-0.0477824	0.885441	0.531198	0.126366
PIGBOS1	A0A0B4J2F0	PIGBOS1	Protein PIGBOS1	7746.62	12299.4	9380.81	37184.3	37460.5	41939.1	33510.6	29267.8	35168	30412.2	29400.4	23884.5	1.98617	0.00799739	-0.251304	0.140039	-0.478119	0.0605397
SLC43A2	Q8N370	SLC43A2	Large neutral amino acids transporter small subunit 4	834.482	594.39	547.88	2080.8	2824.98	2885.94	4186.13	3454.62	2993.37	2709.52	1945.78	1907.19	1.97881	0.0409237	0.448688	0.197242	-0.2477	0.438271
METTL7A	H0YI09;Q9H8H3	METTL7A	Methyltransferase-like protein 7A (Fragment);Methyltransferase-like protein 7A	12982.5	13566.6	10930.5	51078.1	44943.9	51673.5	65728.9	94311.1	89425.6	40777.2	39559.8	36119.2	1.97844	0.016115	0.756215	0.135902	-0.342839	0.0711515
FAR1	Q8WVX9	FAR1	Fatty acyl-CoA reductase 1	13762.5	23162.1	20097.7	48163.9	80902.9	95425.4	83937.5	65836.9	78728.1	61690.3	51648.2	51407.8	1.97707	0.108283	0.0255443	0.952847	-0.446419	0.397892
FAM89A	Q96GI7	FAM89A	Protein FAM89A	1904.37	1567.74	2016.37	6619.69	6797.26	8091.21	5294.02	4839.41	6213.79	7983.94	8445.33	8285.26	1.9704	0.0275351	-0.395839	0.129506	0.200475	0.2333
FAM107B	A0A1C7CYX8;C9J6N5;C9JQ40;C9JW51;Q9H098	FAM107B	Protein FAM107B (Fragment);Protein FAM107B (Fragment);Protein FAM107B (Fragment);Protein FAM107B (Fragment);Protein FAM107B	11253.8	8137.37	12041.5	33511.9	40036.7	49346.4	37227	32273.2	32988.4	54219.6	46949.6	39503.8	1.96709	0.052666	-0.261961	0.395858	0.194919	0.507601
JPH1	Q9HDC5	JPH1	Junctophilin-1	4197.79	7210.17	6286.06	14776.8	26368.3	27716.7	57303.3	93233	83026.9	12286.6	12342.2	4347.39	1.96044	0.101402	1.76204	0.0892482	-1.24883	0.136
CENPV	Q7Z7K6	CENPV	Centromere protein V	3964.63	3701.65	4260.57	11613.7	17587.7	17109	12906.8	11934.2	13706	13232.2	11958.2	8264.97	1.95712	0.0680849	-0.264715	0.428256	-0.469098	0.254146
MT1F	P04733	MT1F	Metallothionein-1F	789.603	NA	885.706	3491.01	2969.52	3131.18	1857.97	3462.29	2820.53	3292.57	4693.9	6940.01	1.9324	NA	-0.236621	0.529224	0.638014	0.343212
VIL1	P09327	VIL1	Villin-1	2682.44	1406.65	1072.24	9324.7	5669.31	4621.81	NA	2605.04	1485.71	2812.04	4148.84	2423.64	1.9262	0.125429	-1.67662	NA	-1.06366	0.218872
ICMT	O60725	ICMT	Protein-S-isoprenylcysteine O-methyltransferase	12204.7	8733.32	2276.32	35171.4	22610.6	29992.2	30905.5	26620.3	26737.7	29590.1	11763.5	16902.3	1.91878	0.0417901	-0.05889	0.843872	-0.591393	0.316139
CA5B	Q9Y2D0	CA5B	Carbonic anhydrase 5B, mitochondrial	10497.5	12643.1	15529.3	38453.5	51045.6	56251.6	81104.5	62453.2	74900	76147.9	74497.1	57017.5	1.91422	0.0504928	0.583851	0.104273	0.510738	0.137834
ACSS2	Q9NR19	ACSS2	Acetyl-coenzyme A synthetase, cytoplasmic	34252.7	37343.6	26723.2	89739.6	122990	154722	120792	89018.8	111760	164813	160273	176053	1.902	0.0865462	-0.192418	0.624832	0.447657	0.226987
MTMR10	Q9NXD2	MTMR10	Myotubularin-related protein 10	1013.13	2194.96	1700.58	6029.26	6389.86	5910.64	4093.03	3873.43	3912.13	5133.12	5159.43	4321.16	1.90078	0.0196103	-0.625825	0.0244049	-0.326866	0.083765
MBOAT2	Q6ZWT7	MBOAT2	Lysophospholipid acyltransferase 2	2243.08	1527.01	1697.71	6553	6617.71	7223.24	9047.1	7591.61	7158.25	6456.79	4627.48	5370.53	1.89911	0.00639551	0.222636	0.289867	-0.309633	0.208408
HACD1	B0YJ81	HACD1	Very-long-chain (3R)-3-hydroxyacyl-CoA dehydratase 1	1020.64	1318.5	1473	3976.69	5056.15	5073.71	2276.94	1629.03	1545.37	3010.36	2698.39	2500.05	1.88769	0.0300093	-1.37168	0.0428845	-0.781123	0.0704644
RPS6KA5	O75582	RPS6KA5	Ribosomal protein S6 kinase alpha-5	9752.46	10806.7	10879.9	43545	33976.9	38784.8	32667.8	28159	32051.7	39130.3	33520.9	28117.5	1.8873	0.0365904	-0.324516	0.181521	-0.206887	0.397327
VAT1L	Q9HCJ6	VAT1L	Synaptic vesicle membrane protein VAT-1 homolog-like	4089.96	3391.7	4464.58	10615.2	12821.5	20522.1	57208.1	31175.2	31265.8	191703	197417	248444	1.8796	0.132099	1.44458	0.18206	3.85834	0.0423108
LMBRD1	A0A3B3IRS7;A0A3B3IT31;A0A3B3ITP2;A0A3B3IU68;A0A3F2YP66;Q9NUN5	LMBRD1	Probable lysosomal cobalamin transporter;Probable lysosomal cobalamin transporter;Probable lysosomal cobalamin transporter;Probable lysosomal cobalamin transporter (Fragment);Probable lysosomal cobalamin transporter;Probable lysosomal cobalamin transporter	7116.96	8956.81	9612.22	31489.7	29653.5	32718.4	NA	26512.8	11665	23550.8	43140.2	27618	1.86955	0.00575214	-0.71284	NA	0.0068584	0.988723
CLMN	Q96JQ2	CLMN	Calmin	3801.17	6941.92	4779.79	32371.2	10088.4	14202.2	20790.1	11928	14701.8	15835.4	23011.8	15954.1	1.86798	0.263341	-0.256884	0.779773	-0.0481662	0.957357
GDI1	P31150	GDI1	Rab GDP dissociation inhibitor alpha	175049	210503	212832	770353	732363	677105	498732	593465	582993	349919	398542	389997	1.86507	0.0122567	-0.379886	0.0682551	-0.93713	0.0214648
CBX6	B0QXZ6;O95503	CBX6	Chromobox protein homolog 6	5892.19	8388.17	5795.92	32559	22343.7	18173.5	10150.2	15822.6	12857.5	13438	11641.8	10092.5	1.86391	0.10316	-0.912221	0.20031	-1.05496	0.173822
LETMD1	F8VP71;F8VVQ3;F8VZA2;Q6P1Q0	LETMD1	LETM1 domain-containing protein 1;LETM1 domain-containing protein 1 (Fragment);LETM1 domain-containing protein 1 (Fragment);LETM1 domain-containing protein 1	189.643	2750.34	3247.43	7810.33	6760.45	7835.21	7249.82	7929.3	7651.88	7606.44	10254.6	7813.3	1.85648	0.0566967	0.0271097	0.814025	0.196442	0.441921
HIBADH	P31937	HIBADH	3-hydroxyisobutyrate dehydrogenase, mitochondrial	17623.6	20781.9	19313.1	66731.3	68175.4	73392.2	37094.7	29898.5	33210.9	80326.4	77938.1	76173.1	1.85155	0.00997487	-1.05571	0.0155094	0.170549	0.0868516
IGSF3	O75054	IGSF3	Immunoglobulin superfamily member 3	35279.2	41112.5	38658.9	104913	130889	178417	144491	120856	124425	174709	180965	208666	1.84813	0.0940316	-0.0877644	0.813775	0.446171	0.224
PLEKHF2	Q9H8W4	PLEKHF2	Pleckstrin homology domain-containing family F member 2	90991.4	86473.8	80650	301134	300056	326014	264485	242760	260600	413172	450998	469277	1.84487	0.0112065	-0.272072	0.0547721	0.524201	0.0375712
PXMP2	F5H4N4;Q9NR77	PXMP2	Peroxisomal membrane protein 2	19419.9	19052.4	18392.4	77844.4	58832.6	66575.8	44978.6	47119.1	44680.5	86098.6	63034.4	81493.6	1.83767	0.0442054	-0.571436	0.13579	0.182284	0.478936
DHCR24	A0A0A0MTI1;Q15392	DHCR24	Delta(24)-sterol reductase	253572	283904	210740	987704	783406	902532	984277	894612	860925	971641	927295	945982	1.83728	0.0265656	0.0352718	0.831728	0.0895806	0.543507
DOP1B	Q9Y3R5	DOP1B	Protein dopey-2	15245.5	19482.9	11829.2	63710.9	52249	50185.7	42510.5	42313.1	39866.1	63122	62310	63979.8	1.83536	0.0245544	-0.414105	0.166408	0.189078	0.311265
SMAD1	Q15797	SMAD1	Mothers against decapentaplegic homolog 1	481.016	NA	NA	NA	1716.19	NA	NA	NA	NA	4213.66	NA	690.166	1.83505	NA	NA	NA	0.514697	NA
ANKIB1	Q9P2G1	ANKIB1	Ankyrin repeat and IBR domain-containing protein 1	NA	1832.11	570.521	9820.87	2170.38	850.674	4119.79	2754.81	3475.42	855.55	3601.21	NA	1.83321	NA	-0.311228	0.849621	-0.941832	NA
GALNT12	Q8IXK2	GALNT12	Polypeptide N-acetylgalactosaminyltransferase 12	3289.33	2218.65	3474.23	11164.2	9797.66	10892.4	8225.54	6759.4	7522.22	9366.09	9442.3	8221.73	1.82634	0.00850318	-0.5011	0.0482717	-0.236916	0.11746
C8orf37	Q96NL8	C8orf37	Protein C8orf37	2390.79	NA	NA	8468.53	NA	NA	NA	NA	NA	2046.73	NA	1232.36	1.82462	NA	NA	NA	-2.36881	NA
SLC9A1	P19634	SLC9A1	Sodium/hydrogen exchanger 1	19631.5	20271.1	16435.4	85157.6	57354.2	54079.1	69207.5	87257.4	78983.6	78668.1	74007.3	86242.5	1.80301	0.0894361	0.260215	0.448318	0.281319	0.396993
ARSD	P51689	ARSD	Arylsulfatase D	4625.02	5330.43	6262.97	22228.2	15400.5	18752.6	28011.3	20432.3	24160.8	19924.6	22655.2	19759.1	1.79758	0.0523124	0.364842	0.248298	0.144917	0.538146
HEBP1	Q9NRV9	HEBP1	Heme-binding protein 1	265129	259852	263031	963707	890400	882815	449294	552415	504907	366242	382479	340856	1.79627	0.0173556	-0.861243	0.019151	-1.32879	0.0156325
FBP2	O00757	FBP2	Fructose-1,6-bisphosphatase isozyme 2	1.21699e+06	589882	661670	3.24652e+06	2.49154e+06	2831576	2.19625e+06	2335631	2.42327e+06	2.67509e+06	2.87126e+06	3.3347e+06	1.79558	0.0208236	-0.301153	0.226695	0.0514968	0.804303
GLCCI1	Q86VQ1	GLCCI1	Glucocorticoid-induced transcript 1 protein	4539.58	6489.45	9093.26	59198	5254.78	5237.42	20046.4	20466.8	22522.2	8423.38	18101.7	18181	1.79216	0.542217	-0.144793	0.936763	-0.640484	0.763776
FBXW8	Q8N3Y1	FBXW8	F-box/WD repeat-containing protein 8	373.826	4654.27	2814.93	11470.3	9464.23	6146.14	7168.13	10280.4	11255.7	7929.4	10596	9333.55	1.78778	0.0810907	0.0840013	0.852236	0.0408793	0.922299
FAM50B	Q9Y247	FAM50B	Protein FAM50B	77586.1	81178.7	76126.9	297534	248755	263855	142024	192828	190172	156098	141045	138112	1.78618	0.029183	-0.625798	0.0645353	-0.896319	0.0413863
PRRT3	Q5FWE3	PRRT3	Proline-rich transmembrane protein 3	2385.22	2918.37	1052.28	8410.78	6442.22	6962.01	12332.3	11043.1	10496.6	16643	11928.3	13835	1.77916	0.0236192	0.634773	0.051925	0.95896	0.0769691
SLC25A18	Q9H1K4	SLC25A18	Mitochondrial glutamate carrier 2	9933.09	5978.27	16896.7	43035	34535.2	34840.8	NA	1092.65	1076.46	4070.92	5786.2	5209.88	1.77666	0.0247015	-5.11057	NA	-2.89932	0.0394466
RWDD2A	Q9UIY3	RWDD2A	RWD domain-containing protein 2A	470.903	785.563	437.241	2359.48	1665.03	1753.29	2734.54	2161.67	2219.41	3283.08	2056.03	3318.91	1.77034	0.042873	0.300469	0.311163	0.583517	0.225748
ICA1	A0A3B3IST8;E9PDL4;Q05084	ICA1	Islet cell autoantigen 1	10291.4	11095.7	9840.1	36594.9	35903.9	34021.6	29796	31581.5	30744.5	29355.1	28677.9	29330.6	1.77026	0.00697011	-0.209513	0.0552414	-0.286024	0.0490524
PYGL	P06737	PYGL	Glycogen phosphorylase, liver form	11098.7	8638.76	15722.7	32267.8	47784.7	40585.7	13006.3	12272.4	12449.2	51230.4	65823.4	79965	1.76642	0.0442054	-1.67698	0.0905231	0.707646	0.147429
MECP2	B5MCB4	MECP2	Methyl-CpG-binding protein 2	12308.7	15908.8	10930.3	39553.1	41413.4	51924.5	60120.5	17179.6	58199.1	53905.5	14020.5	24445.4	1.76324	0.0354821	0.0280411	0.967598	-0.524725	0.487909
TAX1BP1	B8ZZD4;Q86VP1	TAX1BP1	Tax1-binding protein 1	2065.53	1320.96	1697.31	5923.8	5461.01	5862.45	2100.34	2881.07	2405.28	4417.96	3303.67	2609.53	1.76239	0.00900804	-1.22337	0.0204312	-0.739365	0.10388
SPTSSB	Q8NFR3	SPTSSB	Serine palmitoyltransferase small subunit B	25214.8	13991.8	11964	60748.1	51575.8	61217	45798.2	36709.8	36492.9	51155	42151.1	43031.5	1.76189	0.018796	-0.544302	0.0682551	-0.348092	0.10915
SNX14	D6RJG9;Q9Y5W7	SNX14	Sorting nexin-14 (Fragment);Sorting nexin-14	4280.75	5414.32	4698.79	16810.2	16524.4	15295.4	7238.47	7997.71	6732.85	8918.84	7306.94	6896.55	1.75639	0.00639551	-1.14637	0.0138859	-1.07256	0.0170153
PLGRKT	Q9HBL7	PLGRKT	Plasminogen receptor (KT)	21559.6	17057.5	25316.3	77684	68666.9	69099.4	51395.4	42146.7	41316.3	50259.4	51642.2	51583	1.75271	0.00901523	-0.675909	0.039582	-0.48926	0.0654901
AGAP1	A0A087X1U1;E7EUN2;F5GXM9;Q9UPQ3	AGAP1	Arf-GAP with GTPase, ANK repeat and PH domain-containing protein 1;Arf-GAP with GTPase, ANK repeat and PH domain-containing protein 1;Arf-GAP with GTPase, ANK repeat and PH domain-containing protein 1;Arf-GAP with GTPase, ANK repeat and PH domain-containing protein 1	2773.19	4120.59	5451.64	16131.7	11245.4	14106.4	16985.4	16208.1	13571.7	17089.7	21067.2	19476.2	1.74856	0.0365476	0.1729	0.497083	0.474362	0.110106
NBEA	A0A0D9SF28;F5GXV7;Q5T321;Q8NFP9	NBEA	Neurobeachin	4092.23	5013.37	4596.74	17029.6	15498.9	13303.5	14973.3	18194.5	14907.2	20632.9	20363.9	18881.7	1.74193	0.0338941	0.0689334	0.732942	0.385683	0.0893812
CRYBG1	A0A0J9YWL0	CRYBG1	Beta/gamma crystallin domain-containing protein 1	22342.6	22154.9	16038.6	65427.1	73221.6	62746.2	23112.4	41556.5	27788.6	22921.8	23611.8	22287.8	1.73416	0.0118141	-1.12316	0.0548573	-1.5491	0.0346557
AP1G2	O75843	AP1G2	AP-1 complex subunit gamma-like 2	25908.9	43831.8	32950.2	119385	104935	117216	21166.3	22407.3	20045.7	27760	20165.5	18597.3	1.73373	0.0102971	-2.4245	0.0302655	-2.36012	0.0112389
FAM241A	Q8N8J7	FAM241A	Uncharacterized protein FAM241A	10420	11505	9170.43	33487.1	35761.6	34017.3	21017.9	22973.5	21507.9	18516.9	18737.3	14917.2	1.73159	0.00470957	-0.656814	0.013911	-0.985033	0.020009
DIP2C	E7EPU2;Q9Y2E4	DIP2C	Disco-interacting protein 2 homolog C	16370.3	20684.4	18854.4	73063.6	58930.7	53399.1	24953.3	29916.3	27474.8	34632	37252.7	31724	1.72943	0.0483919	-1.17085	0.0865408	-0.839444	0.0956854
MIOS	Q9NXC5	MIOS	GATOR complex protein MIOS	21211.8	20457.6	19963.2	69891.9	66494.9	67872.9	51414.3	46176.4	48304.6	62480.7	53851.7	60383.2	1.72864	0.00656405	-0.485472	0.0228365	-0.208976	0.128368
APOBEC3B	B0QYD3;Q9UH17	APOBEC3B	DNA dC->dU-editing enzyme APOBEC-3B	9737.92	6018.75	6001.26	28249.7	26869.5	16760.9	4655.55	10105	11092.3	8336.79	7138.74	2595.6	1.72405	0.0790099	-1.47527	0.101857	-1.99191	0.0750098
LIMA1	Q9UHB6	LIMA1	LIM domain and actin-binding protein 1	101637	82088	62643.7	310385	236555	265123	339459	285670	254514	583606	620007	601824	1.72077	0.0268928	0.115327	0.633576	1.15268	0.020009
UTRN	P46939	UTRN	Utrophin	5387.91	4419.25	4756.03	16201.5	13521.2	18025.8	21169.1	25737.5	22829.8	29211.3	33151.6	31265.8	1.71313	0.0413147	0.546457	0.0754049	0.971495	0.020009
DHRS1	Q96LJ7	DHRS1	Dehydrogenase/reductase SDR family member 1	14268.9	12723.3	12949.8	45594.4	43802.7	41556.1	47517.1	49596	44643.8	57972.8	58193.5	54641.2	1.71307	0.0102971	0.114368	0.23086	0.383321	0.0214648
TMLHE	Q9NVH6	TMLHE	Trimethyllysine dioxygenase, mitochondrial	13640.2	15163.5	16152.5	47218.9	43821.4	55784.3	54572.6	48090.7	50415.3	48496.1	45131.6	42329.9	1.7075	0.0368302	0.0601787	0.724166	-0.110936	0.536607
FUNDC2	Q9BWH2	FUNDC2	FUN14 domain-containing protein 2	37133.6	46560.3	39906.4	150694	128337	123971	94050.2	98407.1	78471	100877	89291.6	95035.7	1.7051	0.0261833	-0.572876	0.0702716	-0.498793	0.0843087
LEO1	Q8WVC0	LEO1	RNA polymerase-associated protein LEO1	59428.5	52785.6	52939	167168	187592	181561	68232.5	76385.2	75622.5	70406.6	78603.5	62563.2	1.69929	0.0137235	-1.28402	0.0227022	-1.34194	0.0113949
ACACA	Q13085	ACACA	Acetyl-CoA carboxylase 1	82908.4	97145.5	88310.5	257221	283615	329641	325738	371122	368514	386407	395192	401579	1.69761	0.0373808	0.291481	0.162318	0.442789	0.0936092
PLEKHA7	E9PKC0;Q6IQ23	PLEKHA7	Pleckstrin homology domain-containing family A member 7	5953.29	9162.79	5163.37	24926.8	20459.9	20320.6	22991.9	20130.5	20011.4	25542.6	26069.6	24021.6	1.69604	0.0183114	-0.0576426	0.741854	0.202976	0.244006
OXCT1	P55809	OXCT1	Succinyl-CoA:3-ketoacid coenzyme A transferase 1, mitochondrial	171700	182251	168094	552640	539461	576181	701236	741416	727567	746826	760454	809883	1.67612	0.00800989	0.379477	0.0185399	0.473996	0.0240744
SIPA1L1	O43166	SIPA1L1	Signal-induced proliferation-associated 1-like protein 1	5327.3	4680.32	5113.32	14603.4	15560.6	18036.7	8295.69	8024.13	7878.8	9218.17	10443.7	10233	1.67251	0.0331238	-0.994128	0.0691742	-0.689153	0.0648937
ASAP1	A0A0A0MRE5;Q9ULH1	ASAP1	Arf-GAP with SH3 domain, ANK repeat and PH domain-containing protein 1;Arf-GAP with SH3 domain, ANK repeat and PH domain-containing protein 1	16713.5	16740	16436.3	55742.5	50262.8	52190.3	56485.4	44249.6	48422.9	79551.8	77527.1	94927	1.66489	0.0190433	-0.0848688	0.610945	0.671748	0.0741848
NAXD	Q8IW45	NAXD	ATP-dependent (S)-NAD(P)H-hydrate dehydratase	15034.1	17821	15850.6	51440.4	44864.8	58127.6	86354.2	59903.2	69811.3	93803.7	104352	98366.6	1.66482	0.0376001	0.484511	0.196976	0.941162	0.0190228
ACYP1	P07311	ACYP1	Acylphosphatase-1	34369.4	32796	34467.5	98260.9	116646	107057	75366.1	90284.6	92464.6	47322.3	52208.1	43772.4	1.66353	0.0281961	-0.318884	0.126442	-1.16783	0.0279495
DIP2A	A0A494C143;Q14689	DIP2A	Disco-interacting protein 2 homolog A	14931.4	20085.6	17456.6	60069.2	51767.5	54348.1	38085.2	41354.1	40906.8	46643.2	48544.6	43651.4	1.66312	0.0119795	-0.465598	0.0679474	-0.259373	0.110106
LSS	P48449	LSS	Lanosterol synthase	216596	253263	206813	632819	656382	842786	876694	700311	829191	1.10328e+06	1.05509e+06	994528	1.65567	0.0489374	0.174555	0.464701	0.564479	0.0718519
AP4S1	Q9Y587	AP4S1	AP-4 complex subunit sigma-1	31906.4	35911.1	34619.9	111482	103117	107863	54221	72369.5	60951.7	55133.1	57417.6	58539.6	1.65439	0.00746725	-0.781919	0.0468045	-0.914376	0.0172797
CUL7	Q14999	CUL7	Cullin-7	9699.94	12994.7	12406.7	38694.4	34612.6	37177.1	42465.1	44420	45847.8	36273.9	40115.8	39859.1	1.65424	0.00673562	0.264688	0.0552414	0.0733783	0.436949
HIPK1	J3KP92;Q5SQL3;Q86Z02	HIPK1	Homeodomain-interacting protein kinase 1	1935.03	NA	NA	6810.58	6349.8	4971.44	3550.5	4076.57	3242.96	3855.12	4154.69	5331.19	1.64313	NA	-0.738167	0.102883	-0.442656	0.173822
SYNJ2	A0A1W2PR85;O15056	SYNJ2	Synaptojanin-2	2087.08	2507.65	2427.99	8859.35	6813.62	6254.89	5014.61	5336.01	5473.9	4518.97	5373	5555.79	1.64266	0.0617668	-0.470603	0.22316	-0.505367	0.181045
FAM50A	Q14320	FAM50A	Protein FAM50A	108951	117199	110805	366676	335687	344338	232649	241708	238784	223928	210257	200543	1.63522	0.0135856	-0.553591	0.0413674	-0.721638	0.0157347
ST8SIA4	Q92187	ST8SIA4	CMP-N-acetylneuraminate-poly-alpha-2,8-sialyltransferase	13405.3	11812.2	18099.3	44302	49147.3	41041.9	65424.5	80970.8	73244.2	50134.7	57130.2	45461.3	1.63451	0.0127742	0.707626	0.0590574	0.183436	0.331319
NR3C1	P04150	NR3C1	Glucocorticoid receptor	17429.3	14213.2	14636.8	66249	35878	41380.8	41504.7	29671.9	33802.8	55509.7	67291.5	69048.4	1.63269	0.135952	-0.451024	0.422801	0.418846	0.32905
NEDD4	A0A3B3IUC1	NEDD4	E3 ubiquitin-protein ligase NEDD4	70929.2	78928.1	59437.8	224456	203107	218602	133573	141591	132737	152938	165553	142085	1.62636	0.00635112	-0.663687	0.0314372	-0.488462	0.0279826
MICA	Q29983	MICA	MHC class I polypeptide-related sequence A	7133.34	5346.98	2873.68	12997.9	17237	17025	19513	16696.7	18027.3	13039.7	5455.17	15070.6	1.622	0.0279734	0.198665	0.354607	-0.493634	0.36755
ALDH6A1	Q02252	ALDH6A1	Methylmalonate-semialdehyde dehydrogenase [acylating], mitochondrial	92210.8	88450.1	92362.5	253148	271595	311612	283251	221107	240883	395812	411167	433510	1.61509	0.0358797	-0.166405	0.416046	0.568723	0.0356936
PAAT	Q9H8K7	PAAT	ATPase PAAT	4128.61	4209.09	3420.72	15715.1	2256.28	18039.7	21403.5	1492.56	4111.57	1332.43	3880.66	16950.3	1.61475	0.329663	-0.415075	0.795957	-0.700262	0.635658
DCAKD	K7ESP4;Q8WVC6	DCAKD	Dephospho-CoA kinase domain-containing protein (Fragment);Dephospho-CoA kinase domain-containing protein	8890.53	9866.96	10914.9	31850.4	27708.3	31236	28850.4	28515.6	29480.4	42460.1	39513.1	31782.7	1.61348	0.0150342	-0.0641415	0.532403	0.325261	0.21576
JMJD7	P0C870	JMJD7	Bifunctional peptidase and (3S)-lysyl hydroxylase JMJD7	1374.4	1117.98	2486.5	5050.73	3552.4	6614.16	17735	14270.9	15824.3	23503	21368.6	19396.6	1.61181	0.0942841	1.65221	0.0258249	2.0784	0.0170833
BICDL2	A0A2R8Y2X6;A1A5D9	BICDL2	BICD family-like cargo adapter 2	NA	3922.62	3036.95	11793.2	11275.7	8719.64	7760.04	10107.7	NA	8195.87	10780.7	8163.57	1.60647	NA	-0.246187	NA	-0.228077	0.405108
RASEF	Q8IZ41	RASEF	Ras and EF-hand domain-containing protein	2482.54	2212.31	1686.04	6731.95	6137.7	6501.32	6379.48	6284.57	6098.72	8605.3	6988.57	7440.34	1.60207	0.00870522	-0.0460242	0.490854	0.249881	0.203835
SRR	Q9GZT4	SRR	Serine racemase	17660.7	22529.5	18922.9	57795.3	57923.4	63562.8	64790.9	64226.3	62564	53607.2	57696.6	55201.2	1.60068	0.0069303	0.0957293	0.264082	-0.106661	0.239208
ENTPD5	G3V4I0;O75356	ENTPD5	Ectonucleoside triphosphate diphosphohydrolase 5	4021.63	3821.01	5712.32	13340.2	13437.6	14320.5	7498.83	6236.55	6349.39	12820.3	13691.4	13232.8	1.60026	0.0137235	-1.03298	0.0155094	-0.0483208	0.436306
TAP2	A0A087WYD6;A0A0G2JLV0;Q03519;X5CMH5	TAP2	Antigen peptide transporter 2	17107.1	11769.7	5907.98	NA	45002.4	25298	24239.3	15977.5	29371.2	17636.1	13616.7	17151.7	1.60004	NA	-0.599658	NA	-1.12335	NA
SLC25A40	Q8TBP6	SLC25A40	Solute carrier family 25 member 40	23166.7	25113.2	21043.8	73242.5	66822.4	69547.3	39223.4	39128.9	41891.7	28869.2	20825.1	22102	1.5963	0.00673562	-0.801758	0.0220357	-1.54574	0.0110461
MAFG	O15525	MAFG	Transcription factor MafG	4863.13	314.924	4151.62	14888.4	9979.15	3322.85	12385.3	11278.9	11721.9	4568.98	7752.28	6606.12	1.59531	0.275659	0.327977	0.64812	-0.57473	0.558686
DEPTOR	Q8TB45	DEPTOR	DEP domain-containing mTOR-interacting protein	928.936	965.343	182.388	2410.35	1180.1	2671.48	9595.42	9213.48	9338.78	4439.3	5501.99	5496.6	1.59234	0.137237	2.16834	0.0340386	1.3018	0.0434049
GRHL3	Q8TE85	GRHL3	Grainyhead-like protein 3 homolog	1288.9	2733.69	4222.63	11302.4	3183.15	10367.5	9595.33	7794.69	4422	28027.4	31297.6	27362.7	1.59179	0.232096	-0.188302	0.818238	1.8024	0.0406457
MID1IP1	Q9NPA3	MID1IP1	Mid1-interacting protein 1	3207.34	2280.31	2879.84	6164.31	9549.58	9491.8	15283.7	14550	23150	13805	13870.6	18831.3	1.59088	0.0769332	1.0718	0.147346	0.883699	0.0869523
GCHFR	P30047	GCHFR	GTP cyclohydrolase 1 feedback regulatory protein	17611.7	18386.5	22837.6	59222.6	55382.2	62495.1	30389.2	22719.5	24193.4	72227.5	72954.1	61544.8	1.5898	0.00799298	-1.19598	0.0185399	0.22316	0.18193
FASN	P49327	FASN	Fatty acid synthase	1.99093e+06	2.71671e+06	1.89828e+06	6469991	6.17834e+06	7.16167e+06	7465147	7.5021e+06	7577360	9334959	10618336	11025278	1.5844	0.0103124	0.186553	0.18165	0.645042	0.0412581
IDI1	Q13907	IDI1	Isopentenyl-diphosphate Delta-isomerase 1	258956	334411	267109	639263	900096	1.03786e+06	398362	336804	397218	762082	743355	795515	1.58261	0.081796	-1.18645	0.129928	-0.163585	0.611069
PGPEP1	Q9NXJ5;S4R2Y9;U3KQ24;U3KQG9	PGPEP1	Pyroglutamyl-peptidase 1	3443.26	5121.31	4219.89	11608.3	10894.9	15754.7	29512.1	19669.6	28910.4	25813.2	25830.6	31466.6	1.58137	0.0617152	1.02942	0.107505	1.11927	0.0328404
MRFAP1	Q9Y605	MRFAP1	MORF4 family-associated protein 1	20229.9	13806.9	15138.1	9368.18	71086.6	65761.7	12580.1	17382	15936.4	26244.1	13765.2	10213.5	1.57211	0.329858	-1.67159	0.350656	-1.54169	0.352451
GPRC5C	A0A0C4DFY5;A8MXZ4;Q9NQ84	GPRC5C	G-protein-coupled receptor family C group 5 member C;G-protein-coupled receptor family C group 5 member C;G-protein coupled receptor family C group 5 member C	5003.39	1900.54	3814.3	12877.2	11106.6	7847.95	11963.9	15867.9	11945.5	12328.1	12246.8	11935.8	1.5704	0.0616819	0.321481	0.370233	0.197855	0.510431
CAMK2D	D6R938;E9PBG7;E9PF82;Q13557	CAMK2D	Calcium/calmodulin-dependent protein kinase (CaM kinase) II delta, isoform CRA_e;Calcium/calmodulin-dependent protein kinase type II subunit delta;Calcium/calmodulin-dependent protein kinase type II subunit delta;Calcium/calmodulin-dependent protein kinase type II subunit delta	26346	24586.2	17640.6	63611.2	60168	79813.5	108663	84107.2	89810.3	118364	101234	109253	1.56998	0.0367627	0.472974	0.134788	0.691747	0.0412581
TMEM184C	Q9NVA4	TMEM184C	Transmembrane protein 184C	10510.5	4310.31	15831.9	34607	16958.6	39374.9	67325.2	206110	35719.9	56193.1	29225	42495.6	1.56891	0.145133	1.76534	0.41929	0.492178	0.410162
BCAP31	P51572	BCAP31	B-cell receptor-associated protein 31	250411	261942	284901	857065	709646	794463	595515	600593	578034	556978	574580	511262	1.56639	0.0279216	-0.412383	0.116554	-0.52333	0.0653993
MPP6	Q9NZW5	MPP6	MAGUK p55 subfamily member 6	48975.8	50007.2	57209.9	162520	161043	137039	58249.3	50198.1	54705.4	54490.1	58064.7	56026.3	1.56019	0.0250255	-1.4973	0.0419102	-1.45008	0.0409346
FBP1	P09467	FBP1	Fructose-1,6-bisphosphatase 1	1.26545e+06	942361	910407	3.55467e+06	2.63945e+06	2.9966e+06	2.83444e+06	3084028	3026951	3505373	3.83457e+06	3355666	1.55945	0.0364808	-0.0390278	0.847284	0.218769	0.297711
FBXO4	Q9UKT5	FBXO4	F-box only protein 4	24876.8	22618.2	23468	69277.2	68380.4	70830	78700	71476.9	73406.1	106522	105848	106600	1.55482	0.00314946	0.100848	0.240697	0.613464	0.00958765
ATN1	P54259	ATN1	Atrophin-1	14427.1	17902.9	13171.4	47596.2	40836.7	45053.8	76602.2	63691.3	73185.7	68202.6	60288.1	83164.2	1.55271	0.011064	0.677401	0.0546759	0.665019	0.119166
GGT7	Q9UJ14	GGT7	Glutathione hydrolase 7	1731.34	2830.19	1711.07	6324.94	6490.95	5557.64	3556.18	4004.24	3773.58	4045.04	4693.47	4922.64	1.55049	0.01619	-0.696972	0.0485935	-0.42755	0.062822
STBD1	O95210	STBD1	Starch-binding domain-containing protein 1	1675.86	3964.28	4059.22	17286.2	6216	4899	13771.7	16122.8	14629.9	10177.2	12190	11489.3	1.54999	0.338883	0.648646	0.423724	0.25348	0.763766
ENO2	P09104	ENO2	Gamma-enolase	66404	53898.4	37155.1	157878	156367	146592	94813.4	116751	124844	96234.8	95602.5	92031	1.54929	0.0217982	-0.454038	0.0998304	-0.699032	0.0218387
ERBB2	P04626	ERBB2	Receptor tyrosine-protein kinase erbB-2	31401.4	30351.5	32188.1	97216.5	88344.7	88960.9	96536	90482.1	85151	109087	110939	122798	1.5471	0.0180505	-0.0124196	0.903989	0.320548	0.0623452
ABLIM3	A0A0C4DGA7;O94929	ABLIM3	Actin-binding LIM protein 3	194.969	6577.48	5665.75	13571.6	10350.9	12385.1	29770.6	11356	22307.2	20768.3	22769.5	15820.5	1.54549	0.0890404	0.804984	0.349008	0.709183	0.115275
SEMA3C	Q99985	SEMA3C	Semaphorin-3C	6169.82	7096.73	4456.44	11667	16379.3	23612.5	64318.2	55419.3	73375.7	11816.9	10804.3	9247.51	1.54339	0.140641	1.90236	0.0352058	-0.696875	0.298016
IGFBP2	P18065	IGFBP2	Insulin-like growth factor-binding protein 2	21717.4	16852.8	15160	48347	54043.5	53773.2	93046.2	59839.3	73603.6	16269.5	14809	9451.92	1.53926	0.00901182	0.536382	0.235641	-1.94598	0.0106239
ENO3	P13929	ENO3	Beta-enolase	104218	223913	51723.6	544873	248636	304788	1.93076e+06	569569	940937	309878	300994	213304	1.53175	0.170961	1.64767	0.306122	-0.414244	0.531406
GCNT1	Q02742	GCNT1	Beta-1,3-galactosyl-O-glycosyl-glycoprotein beta-1,6-N-acetylglucosaminyltransferase	960.906	NA	1250.31	3634.89	2743.7	NA	2197.88	2377.96	9602.02	11828.7	12777.5	10042.6	1.5284	NA	0.567369	NA	1.85654	NA
PAFAH2	Q99487	PAFAH2	Platelet-activating factor acetylhydrolase 2, cytoplasmic	3481.24	4395.05	3829.86	11512.9	10856.6	11267	11637.2	11525.6	10296.1	9997.88	9578.06	10060.1	1.52276	0.00575214	-0.00763692	0.933859	-0.182679	0.0406457
SHPRH	A0A0D9SFM0;Q149N8	SHPRH	E3 ubiquitin-protein ligase SHPRH	103587	106644	86362.2	270975	260388	320196	289894	292932	329028	309749	248026	155457	1.52162	0.0293554	0.0986956	0.53918	-0.255736	0.527331
ZNF740	Q8NDX6	ZNF740	Zinc finger protein 740	4920.45	3206.85	3735.35	14370.1	10219.5	9469.7	14568.3	9122.51	14312.6	19634.2	21266.2	18742.1	1.52162	0.07401	0.158084	0.695596	0.808297	0.0634403
HMGN5	P82970;Q5JSK6;Q5JSL0	HMGN5	High mobility group nucleosome-binding domain-containing protein 5;High mobility group nucleosome-binding domain-containing protein 5 (Fragment);High mobility group nucleosome-binding domain-containing protein 5 (Fragment)	7204.24	6362.5	6137.5	14786.3	22396.6	19293.6	19064.3	17309.9	20695	20181.3	22966.2	15790.8	1.51914	0.0723339	0.0150627	0.955379	0.0615555	0.850636
PKP4	A0A0D9SF60;Q99569	PKP4	Plakophilin-4	6895.96	9032.76	7759.45	32609.2	16049.4	19154.9	29094.3	23687.1	27500.2	28449.9	19641.7	28916.1	1.51741	0.169115	0.243498	0.611644	0.183429	0.719887
ALDH4A1	P30038	ALDH4A1	Delta-1-pyrroline-5-carboxylate dehydrogenase, mitochondrial	86735.1	83266.9	85625	246202	237262	246831	307322	245328	262465	260369	278360	306131	1.51444	0.00673562	0.158526	0.385121	0.210234	0.179985
PRKACB	P22694	PRKACB	cAMP-dependent protein kinase catalytic subunit beta	12008.1	13594.5	10254.1	34430.9	33812.2	34129.1	34979.5	38179.2	33381.5	27510.4	31755.4	25359.8	1.51351	0.0165963	0.0575748	0.542136	-0.274657	0.167717
DHCR7	Q9UBM7	DHCR7	7-dehydrocholesterol reductase	401937	494361	370170	1.05182e+06	1124381	1.43826e+06	1372933	1.27202e+06	1.41954e+06	1.34392e+06	1.04682e+06	1.24094e+06	1.51297	0.0497634	0.169297	0.455078	0.00685713	0.981271
NEDD4L	Q96PU5	NEDD4L	E3 ubiquitin-protein ligase NEDD4-like	34375.7	37031.4	25344.5	95537.4	95724.4	84598.4	85158.8	77125.8	76893	89702.5	97742	108364	1.51158	0.00997487	-0.205854	0.144799	0.100728	0.484109
GBP2	P32456	GBP2	Guanylate-binding protein 2	26623.1	23553.6	21802.2	74997.6	71857.4	57702.4	18747.1	22019.9	17466.9	16582.2	18443.2	14676.4	1.50686	0.0397217	-1.81257	0.0533364	-2.04113	0.0459756
NSDHL	Q15738	NSDHL	Sterol-4-alpha-carboxylate 3-dehydrogenase, decarboxylating	140900	178036	159853	469929	435973	453054	368065	314254	345536	331747	342822	362659	1.50503	0.00575214	-0.402861	0.0491843	-0.389763	0.0218369
AKT1	P31749	AKT1	RAC-alpha serine/threonine-protein kinase	59138.1	71977.1	65080.5	192068	182220	182371	151188	153637	147631	158926	151946	162879	1.5045	0.00470957	-0.299019	0.0330561	-0.232668	0.0317855
OCIAD2	Q56VL3	OCIAD2	OCIA domain-containing protein 2	24207.4	26674.3	24439.6	69211.1	65663.4	77412.3	109969	89213.8	93341.3	62362.3	67952.8	57600.2	1.49489	0.0262483	0.462544	0.102526	-0.175932	0.249498
LAMB2	P55268	LAMB2	Laminin subunit beta-2	3468.36	4387.6	5582.42	13484.9	12760	11544.4	12654.5	11793.4	13170.4	13375.1	15211.3	12702.7	1.49162	0.012414	-0.00654374	0.95469	0.127786	0.396993
RIT1	A0A494C0S1;Q92963	RIT1	GTP-binding protein Rit1	792.085	1030.18	1140.3	1762.65	3287.77	3249.02	4453.81	3907.44	4164.92	4832.36	4289.21	6267.69	1.48617	0.127138	0.59386	0.192809	0.890838	0.102258
RAB20	Q9NX57	RAB20	Ras-related protein Rab-20	2974.2	2969.39	4460.7	13276.2	6140.67	9704.55	10489.2	10643.6	8969.26	24855.6	22419	27977.7	1.4849	0.15374	0.0477821	0.922183	1.36966	0.0360422
KRT20	P35900	KRT20	Keratin, type I cytoskeletal 20	NA	1307.16	NA	3903.68	2944.2	4107.4	23327.7	21559.7	21244.2	7405.08	8111.03	15869.4	1.48215	NA	2.59371	0.0122545	1.51847	0.218219
GNG12	Q9UBI6	GNG12	Guanine nucleotide-binding protein G(I)/G(S)/G(O) subunit gamma-12	46247.7	37108.9	37724.4	119021	116091	102276	143800	144913	141764	149452	171396	160591	1.47844	0.0140037	0.351524	0.0883084	0.512943	0.0354143
F5	A0A0A0MRJ7;P12259	F5	Coagulation factor V	40162.5	25643	29684.6	98389.1	82356.7	85189.5	78347	110388	86453.3	82241.9	116715	65545.7	1.47765	0.0150303	0.0493445	0.848507	-0.00779349	0.986294
SH3KBP1	Q96B97	SH3KBP1	SH3 domain-containing kinase-binding protein 1	8450.56	7415.13	6364.38	20270	20895.2	20131	17865.7	22407.6	22626.6	21158.1	20655.4	20979.5	1.46328	0.012414	0.0372599	0.826734	0.0348071	0.258294
SPATA20	A0A0U1RRL8;Q8TB22	SPATA20	Spermatogenesis-associated protein 20	65628.8	61255.8	57710.3	181185	161206	165884	154082	143172	140341	212407	204540	237426	1.46125	0.0150889	-0.216013	0.111465	0.364505	0.0704814
TMEM128	Q5BJH2	TMEM128	Transmembrane protein 128	22166.7	21142.7	25664.8	66787.1	63790.2	59220.1	51153	42471.7	44877.2	48661.3	36134.5	39470.8	1.46033	0.00997487	-0.454555	0.0524573	-0.611023	0.0562229
MFSD10	Q14728	MFSD10	Major facilitator superfamily domain-containing protein 10	35427.4	28725.1	42662	99947.3	88163.2	105637	109587	118144	144442	116961	107838	110421	1.45947	0.0139111	0.341396	0.216141	0.190532	0.181045
RETREG1	Q9H6L5	RETREG1	Reticulophagy regulator 1	2100.49	3106.13	3358.68	15848.3	2643.95	4981.93	16723.5	29176	22517.9	9812.06	9612.73	6423.8	1.4545	0.436948	1.54329	0.131789	0.139008	0.903232
PICK1	Q9NRD5	PICK1	PRKCA-binding protein	25527.2	24458.9	25053.8	65453.1	70050.4	70042.5	52615.6	62281.6	55443.5	56433.2	59224.4	52494.2	1.45373	0.0137235	-0.271038	0.107326	-0.289698	0.0464874
PPP1R3D	O95685	PPP1R3D	Protein phosphatase 1 regulatory subunit 3D	39045.7	41790.1	43709.7	115439	123444	102149	88168.6	110362	104783	82457	81301.9	88530.4	1.45323	0.0296033	-0.169097	0.358946	-0.434828	0.0869523
MB21D2	Q8IYB1	MB21D2	Protein MB21D2	8078.59	7947.35	8171.95	26205.1	22866.9	17153.5	11927.9	12681.7	9969.27	19354.9	22452.1	25093.6	1.45251	0.0802339	-0.937494	0.125468	0.0146311	0.963218
PCMTD2	A0A0G2JM70;Q9NV79	PCMTD2	Protein-L-isoaspartate O-methyltransferase domain-containing protein 2	6208.74	6470.01	11032.7	24753.7	22694.9	17421.7	27322.6	21958.4	23618.7	18851	18322.7	20849.6	1.45198	0.0374925	0.168356	0.501924	-0.160929	0.518851
TSPO	B1AH87;P30536	TSPO	Putative peripheral benzodiazepine receptor-related protein (Fragment);Translocator protein	22233.6	15181.5	39925.9	96017.7	56820.5	58151.1	103010	116237	107137	180716	92951.2	127048	1.44786	0.10914	0.629403	0.178661	0.925405	0.205642
TXNDC16	Q9P2K2	TXNDC16	Thioredoxin domain-containing protein 16	4427.86	4671.61	4235.82	11348.7	11148.7	13877	12555.1	12797.9	12573.8	9516.08	9763.67	7705.57	1.44767	0.0424046	0.0602946	0.704376	-0.430747	0.118707
EXOG	Q9Y2C4	EXOG	Nuclease EXOG, mitochondrial	4833.38	4309.95	4183.24	11817	10987.6	13545.2	17486.9	19180.2	16432.7	16105.8	15700.6	14803.4	1.44764	0.0321133	0.546762	0.0508179	0.35869	0.0833624
HMGCS1	Q01581	HMGCS1	Hydroxymethylglutaryl-CoA synthase, cytoplasmic	193346	232002	180833	392699	627845	631714	395777	354936	401018	391241	395219	408279	1.44662	0.0948852	-0.520636	0.278266	-0.467744	0.297215
TC2N	Q8N9U0	TC2N	Tandem C2 domains nuclear protein	4856.08	4808.7	5250.36	12824.1	13875.2	13918.4	26748.9	14286.4	17986.8	50069.4	43211.5	40679.8	1.44533	0.0112697	0.539145	0.356547	1.72163	0.0430502
PI4K2B	G5E9Z4;Q8TCG2	PI4K2B	Phosphatidylinositol 4-kinase type 2-beta	6255.76	5293.43	6035.28	16539.9	15871.6	15377.8	15033.5	12044.9	12821.2	15452.7	11123.8	16102.4	1.44238	0.00571317	-0.260313	0.178139	-0.163168	0.500573
MID2	A6PVI4;Q9UJV3	MID2	Probable E3 ubiquitin-protein ligase MID2 (Fragment);Probable E3 ubiquitin-protein ligase MID2	1051.66	992.435	NA	2217.69	2668.47	3438.79	3638.11	2704.34	2590.22	4203.56	3280.85	2813.08	1.44102	NA	0.101651	0.773722	0.306781	0.402996
WDR24	Q96S15	WDR24	GATOR complex protein WDR24	3225.8	3013	3062.68	7810.36	8838.79	8600.88	8373.87	8790.62	8291.61	7415.2	6689.6	7863.6	1.44075	0.0210278	0.0117266	0.896061	-0.200855	0.155521
MAOA	P21397	MAOA	Amine oxidase [flavin-containing] A	40241.9	49806.7	49009.1	97483.5	86400.6	193361	468778	135293	197018	695088	751322	733489	1.43982	0.219971	1.08646	0.420831	2.53069	0.0172797
ORMDL2	Q53FV1	ORMDL2	ORM1-like protein 2	25801.2	20177.7	20622.7	66792.6	52916.1	60735.5	49424.4	48490.9	47530.3	69106.6	59915.2	51388.4	1.43792	0.0271586	-0.311074	0.19559	-0.000271645	0.998984
SMURF1	Q9HCE7	SMURF1	E3 ubiquitin-protein ligase SMURF1	37833.3	39265.6	33199.2	101315	101386	96027.8	73657	75521.6	66893.4	79510.4	74028.5	74827.4	1.43743	0.00470957	-0.467324	0.0284344	-0.387486	0.0177637
CNPY4	A0A0J9YYJ0;Q8N129	CNPY4	Protein canopy homolog 4 (Fragment);Protein canopy homolog 4	8765.01	7023.37	9961.22	18285.9	27605.9	23755.5	22170.5	15173.4	18508.8	7501.76	9972.82	3981.33	1.43552	0.0648049	-0.318441	0.369928	-1.69869	0.0529671
COMMD9	E9PJ95;Q9P000	COMMD9	COMM domain-containing protein 9	5975.27	19554.1	13133.5	32322	40569	31132.5	34482.1	13968.9	40151.5	52908.6	24569.3	38082.4	1.42789	0.0462366	-0.231489	0.687518	0.151737	0.765742
PLPP2	K7EMK9;O43688	PLPP2	Phospholipid phosphatase 2 (Fragment);Phospholipid phosphatase 2	6949.12	3866.89	5102.04	15275.3	16149.8	11398.1	13868.1	19410.8	16469.8	15696.8	11774.9	13745.6	1.42773	0.0403265	0.216264	0.467063	-0.0551422	0.84072
TSPYL2	Q9H2G4	TSPYL2	Testis-specific Y-encoded-like protein 2	28334.4	19458.3	31635.3	72725.3	57664	82679.1	73134.7	93357	90793.6	50789.3	68928.4	40541.8	1.4236	0.0446657	0.272052	0.320787	-0.410907	0.290611
PGM1	P36871	PGM1	Phosphoglucomutase-1	75264.9	59684.7	60170.6	170613	174882	177100	192935	213696	216109	196552	212821	218509	1.42133	0.0131865	0.252939	0.111309	0.264801	0.0804628
NDRG4	H3BQJ4	NDRG4	Protein NDRG4	4326.09	4849.21	5013.58	13141.4	14706.4	10128.1	4804.51	5117.68	4071.75	6366.51	3334.42	4898.04	1.42033	0.0666392	-1.44028	0.0860893	-1.37922	0.0548871
ERG28	Q9UKR5	ERG28	Ergosterol biosynthetic protein 28 homolog	80208.1	104910	44018.8	149764	221585	241565	234612	133529	132248	204032	156062	160164	1.41947	0.0654365	-0.292633	0.555335	-0.23646	0.510715
BBS2	H3BRL0;Q9BXC9	BBS2	Bardet-Biedl syndrome 2 protein homolog;Bardet-Biedl syndrome 2 protein	1142.65	2407.5	2315.15	5241.4	4616.55	5809.86	12417.4	10510.9	12541.9	18659	19653.6	17876.2	1.41753	0.0258181	1.1788	0.0360717	1.84248	0.00902697
AMMECR1	Q9Y4X0	AMMECR1	AMME syndrome candidate gene 1 protein	10221.6	14744.2	11163.7	32400.5	34276.8	29761.5	25510.8	27983.3	24150.2	17467.7	18976.8	17920.8	1.41644	0.0110629	-0.312734	0.0872953	-0.826926	0.0346776
PLEKHS1	A0A0C4DFS9	PLEKHS1	Pleckstrin homology domain-containing family S member 1	7907.94	8521.93	5836.84	18204.3	18014.5	23171.5	15567.3	10498.3	8535.4	203665	147633	143760	1.41534	0.0357764	-0.779413	0.112997	3.0593	0.0636574
DPY19L1	A0A1B0GW05	DPY19L1	Probable C-mannosyltransferase DPY19L1	21002.2	20455.2	19977.5	59634.9	48199.5	56024.4	56565.7	51965.2	49333.9	55521	57501.8	51419.5	1.41532	0.0377098	-0.0537631	0.729706	0.00512906	0.975148
TMSB4X	P62328	TMSB4X	Thymosin beta-4	11185.9	12895.9	9350.42	34905.6	27481.8	26659.2	16305.3	20464.4	25604.2	27456.3	40940.2	29240.3	1.41332	0.0415426	-0.513618	0.167754	0.132863	0.689648
TPM4	A0A2R8Y5V9;P67936	TPM4	Tropomyosin alpha-4 chain	2384.95	1271.99	1342.17	7005.93	3423.48	2860.02	1926.45	5078.66	2605.23	2757.64	3265.42	3535.73	1.41054	0.23891	-0.46762	0.601291	-0.475381	0.54463
RAB27B	O00194	RAB27B	Ras-related protein Rab-27B	16899.1	15770.2	13412.6	39146.7	36392	46871.9	143010	82144.2	92833.9	154208	169817	185649	1.40945	0.0377291	1.37724	0.158511	2.05784	0.0265539
AKAP12	Q02952	AKAP12	A-kinase anchor protein 12	857.566	3361.51	2141.44	10740.7	2177.68	3974.05	4664.9	10401.6	6612.59	3309.73	NA	NA	1.40916	0.401603	0.359926	0.723122	-0.766628	NA
TMEM106B	Q9NUM4	TMEM106B	Transmembrane protein 106B	32944.1	24163.6	27067.2	81545.8	66745.2	75175.8	45528.4	44602.9	41586.7	48549.3	52791.3	47215	1.4086	0.0184976	-0.762609	0.0670397	-0.589058	0.0653678
CTNND2	E7EPC8;Q9UQB3	CTNND2	Catenin delta-2	10140.3	11100.9	8619.63	30455.1	22934.8	25644.6	39160.8	31450.6	33160.9	51668.6	54681.9	56378.9	1.40423	0.0419459	0.392866	0.147324	1.04192	0.020009
TRIOBP	Q9H2D6	TRIOBP	TRIO and F-actin-binding protein	12748	11866.1	9496.49	25731.1	32471.6	31601.8	26696.5	23986.7	22838.3	31745	30856.4	31010.9	1.39657	0.029183	-0.288623	0.207243	0.0599096	0.697131
SGSM3	Q96HU1	SGSM3	Small G protein signaling modulator 3	3143.61	6212.61	2939.49	12521.3	9170.44	10668.5	12165.4	10249.9	12318.5	16323	10908.7	17177.6	1.39607	0.038728	0.102112	0.64245	0.456638	0.265688
CSRP1	P21291	CSRP1	Cysteine and glycine-rich protein 1	664349	498164	497622	1.36892e+06	1.43642e+06	1544215	1.95937e+06	1.83417e+06	1.81492e+06	3.14909e+06	2.79857e+06	3.49353e+06	1.38957	0.00997487	0.366733	0.0396993	1.1181	0.0499732
SQOR	Q9Y6N5	SQOR	Sulfide:quinone oxidoreductase, mitochondrial	64982.2	52188.1	35298.5	140328	128410	129136	211347	161757	169034	297544	288527	303599	1.3838	0.0268803	0.446348	0.174475	1.16096	0.0063941
PEX1	A0A0C4DG33;O43933	PEX1	Peroxisome biogenesis factor 1	5973.04	7567.44	5769.4	17142.5	18392.5	14412.6	15051.9	13676.1	12937.9	6940.3	6302.86	7066.31	1.37108	0.028582	-0.26155	0.232879	-1.29826	0.0530539
CORO2A	Q92828	CORO2A	Coronin-2A	2988.64	1261.94	2827.48	10016.7	4827.97	3407.87	5324.76	5857.4	3744.42	8029.55	7439.64	7959.9	1.36667	0.282459	-0.290212	0.726797	0.360206	0.580444
NAT14	Q8WUY8	NAT14	N-acetyltransferase 14	10920	12370.5	9428.58	30016.3	26583.6	27763	37495.2	28185.6	32997.4	31152.5	23672.8	27950.9	1.36648	0.00901523	0.226124	0.328806	-0.0273906	0.882287
PRKCD	Q05655	PRKCD	Protein kinase C delta type	48456.4	56843.8	43805.4	144905	124022	115490	144464	149624	134612	199680	197217	227530	1.36633	0.0292393	0.157301	0.348634	0.699864	0.0317004
ZNF22	P17026	ZNF22	Zinc finger protein 22	4055.39	3554.64	3347.12	8859.52	8639.16	10749	5384.22	3787.15	4624.71	7814.36	7248.73	7720.37	1.36626	0.0364808	-1.03388	0.0472123	-0.310147	0.191124
ADAL	Q6DHV7	ADAL	Adenosine deaminase-like protein	14680.3	30599	38379.6	73093.5	56215.8	86270.1	142992	134819	131184	54366.8	69716.8	49105.3	1.36563	0.0554393	0.923863	0.0553756	-0.315873	0.372846
TCEAL1	Q15170	TCEAL1	Transcription elongation factor A protein-like 1	14557.8	14765.7	15441.3	22346	45055.5	47645.3	27217.7	27519.5	28548.1	33250.1	28465	22800	1.36179	0.169788	-0.466088	0.437151	-0.444942	0.444895
MROH1	E9PHY8;Q8NDA8	MROH1	Maestro heat-like repeat-containing protein family member 1	31412.5	42690.5	26620.5	98849.7	72908.2	87056.9	75039.4	71555.5	74718.4	131676	98402.1	112227	1.36152	0.0326468	-0.22583	0.354607	0.403362	0.170776
RAB28	H0Y927;H0Y9S6;P51157	RAB28	Ras-related protein Rab-28 (Fragment);Ras-related protein Rab-28 (Fragment);Ras-related protein Rab-28	NA	NA	5051.09	10613.3	13881.4	14422.4	14251.9	11156.7	15369.1	9136.71	6976.86	10220.5	1.36077	NA	0.0673763	0.805992	-0.563471	0.123837
EOLA1;EOLA2;CXorf40A;CXorf40B;EOLA2;EOLA2	D6RA30;Q5HY62;Q8TE69;Q96DE9;S4R3G8;S4R3T8	EOLA1;EOLA2;CXorf40A;CXorf40B;EOLA2;EOLA2	Endothelium and lymphocyte-associated ASCH domain 1 (Fragment);Endothelium and lymphocyte-associated ASCH domain 2;Protein CXorf40A;Protein CXorf40B;Endothelium and lymphocyte-associated ASCH domain 2 (Fragment);Endothelium and lymphocyte-associated ASCH domain 2 (Fragment)	2960.41	3342.8	2316.22	6722.85	6721.83	8587.06	8393.81	6971.25	8032.59	8545.07	8816.61	7174.27	1.35392	0.0365476	0.08678	0.677879	0.155314	0.469756
TWISTNB	Q3B726	TWISTNB	DNA-directed RNA polymerase I subunit RPA43	23351.4	14780.4	20825.8	49064.5	51203.4	50420.4	15871.2	16626.7	14019.5	17683.5	16875.8	13563	1.35382	0.0279736	-1.69573	0.00750939	-1.64679	0.0106542
USP30	B3KUS5;Q70CQ3	USP30	Ubiquitin carboxyl-terminal hydrolase;Ubiquitin carboxyl-terminal hydrolase 30	2631.27	2519.53	2193.96	10424.5	4217.3	4121.31	6396.13	6037.08	4598.06	6360.94	5618.74	6919.12	1.35312	0.293893	-0.139716	0.861195	0.0103928	0.98948
MTM1	Q13496	MTM1	Myotubularin	14500.6	14575.7	14835.6	35979.1	38529.8	37645.4	26403.4	25493.7	25636.6	26960.3	28017.2	26770.2	1.3528	0.0139649	-0.53259	0.028139	-0.456233	0.0213328
MAP2	P11137	MAP2	Microtubule-associated protein 2	21367.2	7815.71	9388.29	37431.2	35408.9	25402.7	44691.2	40049.1	37842.4	63695.9	72420.8	87537.5	1.34883	0.0668696	0.319331	0.257671	1.18685	0.0560049
ATP2B1	P20020	ATP2B1	Plasma membrane calcium-transporting ATPase 1	47097.2	45758	48659.1	126630	109592	123052	174484	166951	154384	247442	253711	289664	1.34414	0.0266709	0.464726	0.0428845	1.13826	0.0311363
RTL8C	A6ZKI3	RTL8C	Retrotransposon Gag-like protein 8C	23717.2	25915.2	25965.6	63722.1	66347.9	61784.6	54674.7	61530.3	64294.3	48438	54978.7	58960.7	1.34359	0.00656405	-0.0880196	0.439995	-0.240663	0.142838
PANK3	Q9H999	PANK3	Pantothenate kinase 3	12235.4	14290.4	16279.3	33361.3	37640.7	37164.4	18560.9	27341.8	23354.9	13237.7	16701.6	19852.5	1.3374	0.00997487	-0.64321	0.0804405	-1.11927	0.0238555
GSTT1	P30711	GSTT1	Glutathione S-transferase theta-1	26231.7	25494.1	23062.8	67552.2	54868.1	66480.1	24894.3	18872.1	21096	35608.7	40082.8	40759.1	1.33673	0.0365344	-1.54217	0.0398872	-0.697907	0.0634743
RAB24	Q969Q5	RAB24	Ras-related protein Rab-24	16515.8	17948.2	16558.1	48172.8	41911.3	38780.9	29358.4	31410.5	28960.8	33271.2	28637.5	29379.7	1.33667	0.0383958	-0.522203	0.105321	-0.497358	0.0829317
EPPK1	P58107	EPPK1	Epiplakin	321214	160193	226440	783843	536961	465528	279705	444110	314289	408535	452076	540901	1.33549	0.0994061	-0.783049	0.204902	-0.350016	0.426737
CERS4	H0YKR4;H0YN04;H0YNR6;Q9HA82	CERS4	Ceramide synthase 4 (Fragment);Ceramide synthase 4;Ceramide synthase 4 (Fragment);Ceramide synthase 4	5482.25	5969.21	8861.73	17084.2	15984.9	17930	14568.6	24980.2	16842.2	15826.1	13230	10119.6	1.32805	0.0235277	0.144993	0.714832	-0.380514	0.220732
CUL9	E9PEZ1;Q8IWT3	CUL9	Cullin-9	1308.25	5433.73	3643.66	8185.61	8372.06	9506.09	13940.7	16596.1	14014.3	9470.4	11625.8	11585.2	1.32745	0.0852928	0.773416	0.0547685	0.326426	0.145072
ANXA2	P07355	ANXA2	Annexin A2	1341855	777954	1.07286e+06	5152104	1.88843e+06	960865	1.64491e+06	511644	776610	2282540	1.17771e+06	2652513	1.32549	0.425267	-1.4478	0.43311	-0.388427	0.753923
PTPRJ	A0A087WTK0;A0A087WVC6;Q12913	PTPRJ	Receptor-type tyrosine-protein phosphatase eta	6868.77	7519.06	4173.08	15936.6	15094.1	15181.4	8457.83	7110.2	6262.58	20351.9	20846.9	27595.8	1.31601	0.0368302	-1.08192	0.0322291	0.574023	0.162006
FAM102B	Q5T8I3	FAM102B	Protein FAM102B	5480.1	10861.6	6445.19	20772.6	18747.4	17182.3	10586.6	12215.7	12229.1	9853.1	11311.2	11181.6	1.3152	0.0343813	-0.694761	0.0533893	-0.809824	0.0432422
TM7SF2	O76062	TM7SF2	Delta(14)-sterol reductase TM7SF2	33379.6	39403	31295.2	90594.6	71747.2	96354.2	122826	115140	111802	137153	137579	143388	1.3136	0.0461122	0.435135	0.111891	0.69266	0.0595346
LAGE3	Q14657	LAGE3	EKC/KEOPS complex subunit LAGE3	25287.5	35817.4	19669.9	65896	62691.3	72098.2	52141.4	42728.3	41017.2	59747.2	66749.4	51672.3	1.31296	0.0264357	-0.562529	0.0548573	-0.17169	0.340584
MTHFR	P42898;Q5SNW7	MTHFR	Methylenetetrahydrofolate reductase	3659.8	2347.78	3820.63	6129.51	8218.44	10017.9	10615.5	11755.5	15589.9	17146	18934.8	16343	1.30986	0.0819999	0.639651	0.169438	1.10536	0.0313085
MBOAT7	Q96N66	MBOAT7	Lysophospholipid acyltransferase 7	99513.5	116209	86719.5	321136	212440	215435	231730	238406	214980	239996	231588	224198	1.30833	0.0995422	-0.128639	0.703047	-0.106354	0.747474
VAMP7	P51809	VAMP7	Vesicle-associated membrane protein 7	47497.3	55035.5	53901.2	121743	123349	142222	89492.9	101931	90187	85114.4	93610.5	87175.4	1.30795	0.0247015	-0.4598	0.0715428	-0.542614	0.0620633
PCIF1	Q9H4Z3	PCIF1	mRNA (2'-O-methyladenosine-N(6)-)-methyltransferase	28815.7	29197.9	30326.7	75778.1	70999.1	71336.1	52992.3	47633.7	47820.7	53967.4	56235	55812.7	1.30393	0.0119463	-0.555131	0.0204312	-0.393762	0.0279826
NR2F2	P24468	NR2F2	COUP transcription factor 2	18632.5	20490.6	18054.5	43641.7	42267.8	54770.5	81412.6	58159.6	64428.1	102701	69867.2	85475	1.2989	0.0526749	0.536154	0.162537	0.875197	0.101488
GABPB1	H9ZYI9;Q06547	GABPB1	GA binding protein transcription factor beta subunit 1 transcript variant gamma-2;GA-binding protein subunit beta-1	NA	1604.29	440.489	1814.63	2397.01	3328.99	834.051	1791.29	1091.93	1028.98	1729.99	716.049	1.29778	NA	-1.02044	0.175969	-1.11766	0.148086
LRATD1	Q96KN4	LRATD1	Protein LRATD1	NA	4180.75	4050.61	15395.3	11865	3067.47	9091.4	22393.1	16751	16791.8	22126.3	17903.8	1.29648	NA	0.669454	0.444175	0.905804	0.21449
GALNT10	Q86SR1	GALNT10	Polypeptide N-acetylgalactosaminyltransferase 10	6845.06	6879.69	5124.85	18701.8	13641.3	13936.7	18803.9	15652.1	13634.1	28035.9	26201.3	25914.1	1.29585	0.0600769	0.0553549	0.852418	0.792343	0.053012
IQSEC2	A0A1W2PR28;A0A1W2PRJ5;Q5JU85	IQSEC2	IQ motif and SEC7 domain-containing protein 2;IQ motif and SEC7 domain-containing protein 2 (Fragment);IQ motif and SEC7 domain-containing protein 2	5847.26	3271.31	2141.85	11267	7869.02	8467.32	5019.76	7919.5	6669.89	5935.8	5816.56	6077.15	1.29358	0.0632905	-0.493315	0.224986	-0.630574	0.170477
BNIP2	H7C096;J3KN59;Q12982	BNIP2	BCL2/adenovirus E1B 19 kDa protein-interacting protein 2 (Fragment);BCL2/adenovirus E1B 19 kDa protein-interacting protein 2;BCL2/adenovirus E1B 19 kDa protein-interacting protein 2	259.955	13980.6	15483.7	22816.7	24621.4	25393.3	20291.1	20784.3	21769.1	22660.4	21039.6	20608.1	1.29292	0.162295	-0.212776	0.0977937	-0.179565	0.114252
GALM	Q96C23	GALM	Aldose 1-epimerase	56664.8	58326.7	63963.2	152626	145060	140116	194962	224017	211741	156633	146668	116874	1.29068	0.00748553	0.526723	0.052831	-0.059285	0.75386
MAPKAP1	Q9BPZ7	MAPKAP1	Target of rapamycin complex 2 subunit MAPKAP1	3548.16	8267.7	6551.15	15771.7	14363	14756.4	14365.9	12882	14837.7	14885.2	10676.8	12755.5	1.28932	0.0523924	-0.0931023	0.394279	-0.228428	0.31203
SH3BGRL	O75368	SH3BGRL	SH3 domain-binding glutamic acid-rich-like protein	29326.5	39132.2	25411.8	82985.1	63933	82332.7	208144	195761	188018	207753	235482	201110	1.28818	0.0308399	1.36848	0.0135795	1.49091	0.020009
GCH1	P30793	GCH1	GTP cyclohydrolase 1	8547.29	7542.35	7783.52	21308.6	19970.1	16835.6	8821.66	7506.76	8039.84	6856.71	7480.77	3759.79	1.2835	0.0397627	-1.25389	0.0548573	-1.68312	0.0236713
KIF13B	Q9NQT8	KIF13B	Kinesin-like protein KIF13B	17838	18085.6	13533.9	35168.8	40080	44756.5	43996.8	31436.2	34437.8	44429.5	46685.6	40223.8	1.27883	0.0276717	-0.12729	0.620415	0.130195	0.441242
DECR1	Q16698	DECR1	2,4-dienoyl-CoA reductase, mitochondrial	295359	316593	297915	721462	691061	794989	1.3726e+06	1.12157e+06	1.229e+06	991809	1.08283e+06	1140739	1.27869	0.025087	0.754112	0.058077	0.542567	0.0345676
CCNE2	O96020	CCNE2	G1/S-specific cyclin-E2	3528.4	3825.08	3492.98	10732.3	8383.08	7193.27	3400.82	5361.2	3813.8	4744.95	3943.17	1446.01	1.27831	0.0855602	-1.06488	0.0964576	-1.37631	0.0699551
SLC38A1	F8VX04;Q9H2H9	SLC38A1	Sodium-coupled neutral amino acid transporter 1	33985	32654.7	32483.3	95167	74454.3	70636.8	46199.2	70485	50109.1	60737.2	53161.5	65623.5	1.27729	0.0660829	-0.526524	0.177852	-0.420423	0.185585
ARHGAP10	A1A4S6	ARHGAP10	Rho GTPase-activating protein 10	14110.6	14756.4	11504.3	34508.8	28369.3	34639.5	36077.3	21485.8	29259.3	49609.9	37498.9	48694.8	1.27233	0.0267642	-0.167595	0.611258	0.477789	0.134551
HMGCL	P35914	HMGCL	Hydroxymethylglutaryl-CoA lyase, mitochondrial	33492.2	41250.3	34847.9	82971	85934	94988.3	94642.2	90841	93272.5	109628	111523	114797	1.26783	0.012414	0.0790465	0.423	0.348282	0.0548871
MTMR1	F8WA39;Q13613	MTMR1	Myotubularin-related protein 1	19574.9	23553.5	22652	54753.5	50028.9	53592.9	40479.1	38601.8	37856.1	33281.1	33265.3	31058	1.26762	0.00656405	-0.437615	0.0363388	-0.698328	0.0201573
ACLY	P53396	ACLY	ATP-citrate synthase	539815	605549	481609	1112607	1.2602e+06	1.54347e+06	1.48385e+06	1.35456e+06	1.55371e+06	1.41068e+06	1.57657e+06	1.64528e+06	1.26729	0.0582083	0.165435	0.462352	0.242317	0.297701
ROGDI	K7EPS3;Q9GZN7	ROGDI	Protein rogdi homolog (Fragment);Protein rogdi homolog	9401.37	10182.5	8847.8	22915.1	22057.2	23422.9	18380.7	19739.8	18397.4	14218.7	13679.6	15579.7	1.2664	0.00470957	-0.275186	0.0360061	-0.653609	0.0164634
KIF5C	O60282	KIF5C	Kinesin heavy chain isoform 5C	190805	105777	126985	331230	369000	316374	208531	232468	231636	162475	165607	180721	1.2631	0.0290619	-0.59586	0.0523058	-0.998577	0.03371
INPP4B	O15327	INPP4B	Inositol polyphosphate 4-phosphatase type II	100925	100827	82838.8	254927	200501	227328	314397	315141	290914	491289	502922	487735	1.26248	0.0337484	0.430974	0.0830035	1.11805	0.0242734
UNC13B	A0A1B0GUS7;A0A1B0GVW8;B1AM27;F8W8M9;I6L9J0;O14795	UNC13B	Protein unc-13 homolog B	3558.81	5155.46	5785.06	8391.54	9609.4	16739.4	18285	14437	16693.7	12386	12568.1	8948.77	1.26062	0.186721	0.50836	0.308833	-0.0352026	0.950212
GPC4	O75487	GPC4	Glypican-4	8575.29	13582	8582.28	14902.1	30647.4	28014.6	16205.3	11886.7	19753.4	17501.6	16171.2	31085.7	1.25891	0.15378	-0.620622	0.332451	-0.183933	0.762718
CETN2	P41208	CETN2	Centrin-2	58407.5	79677.1	71017.1	145999	176682	176935	106382	107166	124080	92942.7	101991	95871.3	1.25662	0.0224801	-0.565388	0.0760364	-0.780766	0.063099
CAPN5	A0A3B3IRX8;E7EV01;O15484	CAPN5	Calpain-5 (Fragment);Calpain-5;Calpain-5	1725.56	1386.45	1094.93	4020.31	3241.14	2778.88	17090.4	6172.18	7141.05	20732.3	21103	24583	1.25496	0.0544078	1.59843	0.30629	2.72577	0.0267648
ANTXR1	Q9H6X2	ANTXR1	Anthrax toxin receptor 1	1788.61	3417.15	4017.59	8768.48	6259.61	6963.62	12041.5	10933.5	11257.3	11068.2	9714.17	9494.51	1.2536	0.0464605	0.638399	0.079081	0.461258	0.110277
SMARCA2	P51531	SMARCA2	Probable global transcription activator SNF2L2	10364.8	11823.7	9957.32	25845.1	24671.5	26070.2	22466.3	23100.9	23936.2	19212.6	18477.8	14985.4	1.25247	0.00575214	-0.140011	0.0765528	-0.539958	0.0653678
XIAP	P98170	XIAP	E3 ubiquitin-protein ligase XIAP	17679.1	18040.7	17326	46821.6	41138.5	38204.5	42011.6	41182.9	42635.2	41055.9	47704.2	43113.3	1.25	0.0397217	-0.00383431	0.977473	0.0638474	0.676744
PPFIBP2	Q8ND30	PPFIBP2	Liprin-beta-2	7444.02	5649.78	6032.44	21600.6	11174.5	12661.4	18648.1	10486.9	11949.6	28575.1	32837.8	30767.2	1.2483	0.182075	-0.145252	0.808922	1.0206	0.0852364
SMPD1	E9PQT3;G3V1E1;P17405	SMPD1	Sphingomyelin phosphodiesterase	5443.9	3359.71	4591.8	13098.2	10186.9	8527.64	14894.8	16708.2	11972.3	17592.1	15910.8	16053.1	1.24787	0.0721637	0.453905	0.21203	0.639452	0.0922091
ACADS	P16219	ACADS	Short-chain specific acyl-CoA dehydrogenase, mitochondrial	11289.4	11245.7	11507.7	26439.6	25871.5	28076.1	61514	43223.5	48071.1	114052	113372	118311	1.23962	0.017729	0.926688	0.123324	2.10463	0.00797582
FADS1	O60427	FADS1	Acyl-CoA (8-3)-desaturase	9105.4	15173.7	16132.1	30120.6	31158.9	34124.7	17317.1	20945.1	17411.2	20149.4	22837.2	19229.5	1.2393	0.0280472	-0.777065	0.0268264	-0.616768	0.0275598
SUOX	P51687	SUOX	Sulfite oxidase, mitochondrial	4741.18	6378.31	5696.45	12316.7	13341.6	13999.1	19689.5	14575.1	15625.5	36131.6	36764.8	40708.1	1.23776	0.0102971	0.331161	0.260639	1.51836	0.0219846
ABCC3	O15438	ABCC3	Canalicular multispecific organic anion transporter 2	8501.04	10193.1	4321.43	26000.9	15483.2	12734.3	7298.62	9481.65	8770.52	22987.3	31622.2	38834.7	1.23618	0.17886	-1.08542	0.245392	0.785322	0.185585
CARD14	A0A494C1N2;Q9BXL6	CARD14	Caspase recruitment domain-containing protein 14	438.933	526.939	435.568	1455.18	988.481	855.645	1979.87	1857.43	1616.34	2182.11	3767.96	3427.41	1.23526	0.132688	0.725055	0.110658	1.50704	0.10166
NAA40	Q86UY6	NAA40	N-alpha-acetyltransferase 40	6552.03	7689.52	6542.64	15565.1	18408.4	14933.3	12416.8	8231.48	14559	12219.3	6569.59	7468.86	1.23455	0.0334333	-0.474162	0.220152	-0.897291	0.0865036
NUP42	C9JYA1;O15504	NUP42	Nucleoporin NUP42 (Fragment);Nucleoporin NUP42	5368.27	5754.32	7122.24	15288.5	14851.9	12783.1	7351.96	10014.4	7170.37	5877.72	8204.59	5639.91	1.23428	0.0176271	-0.806828	0.0518888	-1.12195	0.0270872
PPP1R2;PPP1R2;PPP1R2;PPP1R2B	E7EMN6;E7EUI7;P41236;Q6NXS1	PPP1R2;PPP1R2;PPP1R2;PPP1R2B	Protein phosphatase inhibitor 2 (Fragment);Protein phosphatase inhibitor 2;Protein phosphatase inhibitor 2;Protein phosphatase inhibitor 2 family member B	1447.75	1717.8	1404.75	990.269	6328.02	3413.21	2402.57	4577.89	3255.01	1542.91	1833.14	383.843	1.23149	0.406259	-0.0682732	0.947444	-1.51309	0.377816
SMIM8	Q96KF7	SMIM8	Small integral membrane protein 8	1195.35	3105.58	1643.35	3305.21	4917.06	5716.93	4834.51	5812.98	5108.27	2073.65	4308.82	NA	1.22957	0.0980818	0.176731	0.602153	-0.541999	NA
SLC12A2	P55011	SLC12A2	Solute carrier family 12 member 2	81286.5	81839.8	91172	235148	166035	194647	216159	234211	209370	203743	247699	188016	1.22838	0.0696622	0.146999	0.521939	0.101951	0.702969
CNN2	B4DDF4;B4DUT8;Q99439	CNN2	Calponin;Calponin;Calponin-2	431438	294814	354228	1.00382e+06	796678	730639	612260	651384	596771	815354	1.10348e+06	1.28091e+06	1.22811	0.0482325	-0.44416	0.208267	0.33817	0.356806
MGST1	P10620	MGST1	Microsomal glutathione S-transferase 1	161175	184041	141183	398627	373058	366573	254003	363985	271300	240284	241759	226350	1.22662	0.00900804	-0.356106	0.230975	-0.684205	0.0201573
APOM	O95445;Q5SRP5	APOM	Apolipoprotein M	8381.96	8166.55	20125.2	33780.5	15428.8	36200.8	31417.3	42072.5	28979.8	18870.8	28970	10344.7	1.21966	0.188632	0.262717	0.61433	-0.553746	0.457083
MINDY1	Q8N5J2	MINDY1	Ubiquitin carboxyl-terminal hydrolase MINDY-1	11187.9	14435.1	11202.7	30863.9	29083.6	25765.1	44659.6	40915.4	44483.6	45317.2	50170.4	50847.6	1.21879	0.0165111	0.601582	0.0293641	0.771698	0.020009
CRYL1	Q9Y2S2	CRYL1	Lambda-crystallin homolog	32861.4	34255.4	22340.5	67830	65774.6	74183	112981	94754.5	102031	140490	132215	126677	1.21584	0.0182388	0.576069	0.0603915	0.94266	0.0163381
MCTP1	D6RA42;E5RJR1;H0YA70;Q6DN14	MCTP1	Multiple C2 and transmembrane domain-containing protein 1 (Fragment);Multiple C2 and transmembrane domain-containing protein 1 (Fragment);Multiple C2 and transmembrane domain-containing protein 1 (Fragment);Multiple C2 and transmembrane domain-containing protein 1	5830.31	7781.09	5218.03	19270.6	13698.5	10711.7	8429.59	13146.9	8324.19	5640.44	8207.51	7632.93	1.21401	0.132609	-0.546823	0.32756	-1.02395	0.168508
ARHGAP5	A0A0A0MSK6;Q13017	ARHGAP5	Rho GTPase-activating protein 5	13023.8	15086.8	14520.1	33168	30990.6	34464	30176.1	27051.6	26686.2	29047.5	25921.7	21623.4	1.21002	0.0100253	-0.233008	0.100636	-0.364715	0.129066
PPP3CA	Q08209	PPP3CA	Serine/threonine-protein phosphatase 2B catalytic subunit alpha isoform	163888	192573	183003	409668	382280	454415	463108	380525	430678	645063	682361	632936	1.20813	0.0241499	0.0319924	0.842417	0.653395	0.0213661
CAMK1D	Q8IU85	CAMK1D	Calcium/calmodulin-dependent protein kinase type 1D	7683.86	7460.46	6014.49	16011.6	15833.1	17028.8	12629	10368.7	10200.1	37835.8	31039.1	34069.1	1.20779	0.00931655	-0.557964	0.058077	1.07474	0.0491451
FLOT1	O75955	FLOT1	Flotillin-1	36655.1	24647.5	34000.1	73609.2	95946.3	49838.4	55595.1	100331	57405.5	72965.1	102926	87149.5	1.20293	0.146343	-0.0404284	0.944504	0.26176	0.526838
ARHGAP18	Q8N392	ARHGAP18	Rho GTPase-activating protein 18	2626.59	3513.77	1883.97	8770.99	5272.86	4387.1	6314.55	5351.3	4740.97	6680.03	4095.67	4779.88	1.19968	0.180746	-0.167835	0.75078	-0.244699	0.668945
LMF1	H3BVI4;Q96S06	LMF1	Lipase maturation factor;Lipase maturation factor 1	6528.94	11148.5	5265.18	18844	15470.1	18299	25759.3	32883.4	24282.1	15426.9	19003.2	17037.4	1.1974	0.0485319	0.656383	0.126364	-0.0317644	0.856579
NOL4L	A0A087WTU5;A0A087X0N3;Q96MY1	NOL4L	Nucleolar protein 4-like	6977.01	6693.01	8095.62	16717.3	17636.5	15557.9	12290.5	10071.8	10010.8	6397.61	7639.39	7881.66	1.19733	0.0104847	-0.624585	0.042045	-1.18722	0.0144691
AIFM2	Q9BRQ8	AIFM2	Ferroptosis suppressor protein 1	26196.5	23029.5	23197.3	51681.2	64224.4	50046.3	23489	28540.6	25523.5	32977.6	33704.7	34020.9	1.19624	0.05114	-1.09751	0.0692578	-0.720656	0.102258
PRKAR2B	P31323	PRKAR2B	cAMP-dependent protein kinase type II-beta regulatory subunit	9406.08	8570.39	10012.7	22009.9	20803.1	21273	9680.24	12254.6	12334.8	6911.31	6636.81	5047.72	1.19514	0.00575214	-0.903076	0.0370148	-1.78503	0.00958765
FAM114A1	Q8IWE2	FAM114A1	Protein NOXP20	1649.6	1505.79	1098.64	1575.43	3964.16	4188.53	6459.18	3097.84	3324.56	3268.83	2774.68	1495.74	1.19333	0.235	0.405076	0.597251	-0.36774	0.606124
ABHD4	F5H6T0;Q8TB40	ABHD4	(Lyso)-N-acylphosphatidylethanolamine lipase (Fragment);(Lyso)-N-acylphosphatidylethanolamine lipase	5314.74	4718.31	4212.19	13618.6	11000.7	7942.84	8537.15	8608.47	7781.29	12004.8	15256.4	12208.2	1.19271	0.119024	-0.38549	0.379832	0.27754	0.423558
SYK	P43405	SYK	Tyrosine-protein kinase SYK	1389.32	2997.09	NA	6043.47	4492.31	4482.48	10970.4	10137.7	8545.66	19919.2	20374.7	16800.5	1.19064	NA	0.981497	0.0493588	1.92663	0.02512
DMAC1	Q96GE9	DMAC1	Distal membrane-arm assembly complex protein 1	9244.8	14894.1	15326.6	31185.8	28446.4	30375.8	41337	61954.3	42084.9	20153.2	36253.1	30665.6	1.18946	0.0314427	0.691666	0.210646	-0.0478437	0.894866
KLHDC2	Q9Y2U9	KLHDC2	Kelch domain-containing protein 2	9806.3	9763.34	12120.6	24326.6	25458.3	22458.4	17983.5	18097.5	16901.6	17006.8	15931.9	16092.3	1.18883	0.0102971	-0.447344	0.0546759	-0.559172	0.0407866
ING1	A0A0C4DFW2;Q9UK53	ING1	Inhibitor of growth protein;Inhibitor of growth protein 1	4928.95	5047.37	5517.86	11231.3	11166.8	12796.6	11760.1	11664.4	11634.4	7419.42	10264.2	8365.44	1.18363	0.0241117	-0.00558098	0.955379	-0.434128	0.112907
ADAP1	O75689	ADAP1	Arf-GAP with dual PH domain-containing protein 1	6628.98	8143.28	8050.25	21373	15161	15301.6	22046.5	23085.3	22750.6	20940.1	24476.4	25470.8	1.18349	0.0836092	0.389096	0.220222	0.451584	0.145688
SIVA1	B4DTY2;G3V3U1;G3V439;O15304	SIVA1	Apoptosis regulatory protein Siva;Apoptosis regulatory protein Siva;Apoptosis regulatory protein Siva (Fragment);Apoptosis regulatory protein Siva	6676.02	6703.9	6612.77	16419.7	14391.3	14596.1	13421	11234	11436.5	14991.6	13692.6	12722.6	1.18344	0.0299061	-0.331261	0.100538	-0.133051	0.32905
MSI1	O43347	MSI1	RNA-binding protein Musashi homolog 1	17204.2	16018.3	18721.6	40557.4	35182.1	42047.5	11694.3	10231.8	13570.5	29848.4	8173.75	9877.96	1.18115	0.0266983	-1.73043	0.0284344	-1.29808	0.143141
VMA21	Q3ZAQ7	VMA21	Vacuolar ATPase assembly integral membrane protein VMA21	24369.4	36193.5	43801.5	89395.2	67789.7	79465.3	62311.7	75338.2	73490.4	46336.8	35303.7	31451.6	1.18113	0.0321724	-0.164554	0.446655	-1.06526	0.0442488
FBXW5	Q969U6	FBXW5	F-box/WD repeat-containing protein 5	5453.51	3183.59	6171.93	13283.3	7354.81	12932.9	8018.14	11349.3	8932.15	12952.8	17040	12969.9	1.18074	0.124822	-0.246433	0.586105	0.355868	0.371124
STK19	A0A140T8X5;A0A140TA37;B7ZLI8;P49842	STK19	STK19;Serine/threonine-protein kinase 19;Serine/threonine kinase 19;Serine/threonine-protein kinase 19	4111.65	2521.11	3490.94	7051.05	8271.95	7622.49	4982.87	5330.77	5313.39	6012.88	3938.21	4387.62	1.18047	0.0207409	-0.554167	0.0663546	-0.678295	0.0810224
HYI	A0A0A0MTR5;E7EWH8;F6UJY1;F6UJY9;H0YB18;H0YB70;J9JIE9;Q5T013	HYI	Putative hydroxypyruvate isomerase;Putative hydroxypyruvate isomerase;Putative hydroxypyruvate isomerase;Putative hydroxypyruvate isomerase (Fragment);Putative hydroxypyruvate isomerase (Fragment);Putative hydroxypyruvate isomerase (Fragment);Putative hydroxypyruvate isomerase (Fragment);Putative hydroxypyruvate isomerase	8144.08	1568.29	NA	9631.02	11777.8	11580.3	13963.9	13097.7	16529.2	13004.5	20840.3	14308.8	1.17913	NA	0.402029	0.135823	0.545653	0.263528
NCAM2	H9KV31;O15394	NCAM2	Neural cell adhesion molecule 2	22471.9	31071.3	35295.1	51761.5	59590.2	89389.1	178727	195334	197840	77001.8	75487.4	64007.2	1.17608	0.134043	1.51043	0.0330673	0.109009	0.771356
FCSK	Q8N0W3	FCSK	L-fucose kinase	10994.4	12500.4	10475.1	26515.9	24464.4	25770.8	45026.4	42066.7	43219.3	53607	48341.2	56937.3	1.17593	0.00635112	0.763716	0.0135795	1.04973	0.0394466
SLC38A2	Q96QD8	SLC38A2	Sodium-coupled neutral amino acid transporter 2	30406.8	41666.3	34141	78329	77078	84523.5	92631.7	71772.8	77719.1	63473.5	57551.5	80953.6	1.17564	0.0127742	0.0131271	0.941916	-0.248414	0.312919
DAB2IP	A0A3B3ITG3;H0Y3A3;Q5VWQ8	DAB2IP	Disabled homolog 2-interacting protein;Disabled homolog 2-interacting protein (Fragment);Disabled homolog 2-interacting protein	4145.71	915.647	4019.68	10100.6	5492.98	4900.83	10324.4	10073.9	9448.6	7951.79	8405.63	8584.01	1.1743	0.211215	0.542354	0.312626	0.283317	0.563915
CPN1	B1AP58;P15169	CPN1	Carboxypeptidase N catalytic chain (Fragment);Carboxypeptidase N catalytic chain	1009.45	NA	NA	2202.32	1136.68	3484.29	1783.1	4694.37	2246.27	7072.02	3328.14	NA	1.17194	NA	0.354477	0.697793	1.19303	NA
P2RX4	Q99571	P2RX4	P2X purinoceptor 4	10664.6	12398.9	9724.86	27367	21134.6	25324.2	43895	35145.9	31652	68227.4	65163.4	70960.2	1.17094	0.0371387	0.584367	0.141316	1.46885	0.00902697
ACYP2	P14621	ACYP2	Acylphosphatase-2	24873	26420.8	19654.4	48973.1	50176	60553	76176.5	78305.4	79955.8	98094.2	95533.2	94508.4	1.17055	0.0290162	0.553821	0.0691938	0.851365	0.0345183
SQLE	Q14534	SQLE	Squalene monooxygenase	29739.1	32237.3	29400.4	70543.1	62943.5	72002.9	43880	38587.9	39190.9	84494.4	85606.6	95783.3	1.16917	0.0224445	-0.756225	0.0331216	0.371733	0.0570685
SLC22A18	A0A024RCG2;A0A0J9YWM3;E9PRM7;Q96BI1	SLC22A18	Solute carrier family 22 (Organic cation transporter), member 18, isoform CRA_a;Solute carrier family 22 member 18;Solute carrier family 22 member 18;Solute carrier family 22 member 18	24605.7	23448.3	24256.7	62892.8	53041.7	46619.1	46650	52396.7	47242.8	40704.6	44010.7	48228.2	1.16863	0.0638851	-0.152089	0.494663	-0.290101	0.259191
TMUB2	E7ESS3;K7EKW3;Q71RG4	TMUB2	Transmembrane and ubiquitin-like domain-containing protein 2;Transmembrane and ubiquitin-like domain-containing protein 2 (Fragment);Transmembrane and ubiquitin-like domain-containing protein 2	6273.18	9763.14	7358.25	17707.7	18660.6	16193.2	12358.5	11177.7	11591.9	13414.7	13534	14819.6	1.16783	0.0207409	-0.581378	0.0478968	-0.331596	0.0682481
NDRG1	Q92597	NDRG1	Protein NDRG1	22980.9	16265.7	20516.7	41984.1	51949.9	40192.1	51210.9	35550.5	40096.8	51736.3	44698.1	45063.7	1.16626	0.0373094	-0.0803739	0.777712	0.0771911	0.692619
MPI	P34949	MPI	Mannose-6-phosphate isomerase	47235.6	59870.9	47574.1	105256	114720	127164	98058	83430.1	92798.4	148577	162959	160467	1.16622	0.0192866	-0.339834	0.11474	0.443277	0.0448853
TBC1D2	Q9BYX2	TBC1D2	TBC1 domain family member 2A	2752.5	3438.57	2809.49	7566.91	5843.24	6786.49	8434.91	6064.7	5363.06	8291.42	11368	9627.42	1.16603	0.0364808	-0.0240564	0.943661	0.536134	0.126366
KIAA1324L	A8MWY0;C9JA41;H7C2N5	KIAA1324L	UPF0577 protein KIAA1324-like;UPF0577 protein KIAA1324-like;UPF0577 protein KIAA1324-like (Fragment)	7004.77	4806.77	4240.49	14535.6	10443.7	11027.2	8330.87	13052.8	11066.6	4999.9	5683.71	4902.15	1.1655	0.0523124	-0.150032	0.659671	-1.20803	0.0868435
WDR37	A0A3B3IT47;Q9Y2I8	WDR37	WD repeat-containing protein 37	24856.4	26696.6	23934.3	59444.7	52955.1	56849.9	29092.2	26177.3	26978.8	64019.5	66426.2	66106.4	1.16485	0.0148847	-1.04109	0.0240422	0.215759	0.0829304
SLC9A7	A0A087WXD1;Q96T83	SLC9A7	Sodium/hydrogen exchanger;Sodium/hydrogen exchanger 7	4114.55	5384.04	3255.58	9720.1	8838.17	10013.1	13357	11934	9798.06	18860.9	17608.6	18829.4	1.1636	0.0264259	0.296454	0.272913	0.952683	0.00958765
MYL6	F8W1R7;G3V1V0;P60660	MYL6	Myosin light polypeptide 6	35517.6	38423.3	25143.4	135766	33050	52827.2	48064.4	103514	60842.1	66967.6	129434	116456	1.16151	0.415083	-0.061314	0.953724	0.497269	0.565082
CRBN	J3QT87;Q96SW2	CRBN	Protein cereblon (Fragment);Protein cereblon	29281.8	29217.9	25666.4	72204.6	56234.7	59671.8	65597.1	57856.5	62785.2	68251.2	63914.1	68497.1	1.16027	0.048597	-0.0144312	0.938183	0.0931857	0.583522
NRP1	E9PEP6;O14786;Q5JWQ6	NRP1	Neuropilin;Neuropilin-1;Neuropilin	3810.57	4550.06	3060.36	8408.02	7113.03	9967.47	6493.21	4542.1	3865.44	9385.25	10801.6	18094.5	1.15816	0.0488204	-0.774462	0.108963	0.586796	0.360914
BZW2	E7ETZ4;Q9Y6E2	BZW2	Basic leucine zipper and W2 domain-containing protein 2 (Fragment);Basic leucine zipper and W2 domain-containing protein 2	462653	537462	551928	1.10063e+06	1.19594e+06	1.16592e+06	376804	397823	389754	629442	666295	725805	1.15764	0.00639551	-1.57225	0.0220217	-0.776353	0.0125513
TSPAN13	O95857	TSPAN13	Tetraspanin-13	113522	92939.8	102411	217578	234199	236201	74314.3	69853.7	63554.9	74761.9	77240.5	52133.8	1.15535	0.00678993	-1.7277	0.0134276	-1.75283	0.0102366
CYP51A1	A0A0C4DFL7;Q16850	CYP51A1	Lanosterol 14-alpha demethylase	96384.2	110930	111053	251487	220732	236401	128497	95845.8	116187	133691	126862	132842	1.15432	0.0137235	-1.05723	0.0214086	-0.849031	0.0360135
GPRC5A	A0A3B3ITN8;Q8NFJ5	GPRC5A	Retinoic acid-induced protein 3	15691.9	13789.9	7011.21	42035.4	22571.7	16611.9	27744.4	29619	18187	24775	27412.3	25762	1.1542	0.265572	-0.10438	0.881716	-0.0592818	0.929696
IRAK4	Q9NWZ3	IRAK4	Interleukin-1 receptor-associated kinase 4	10074.6	14787.1	15408.3	27642.9	27360.3	34512.6	39865.4	39067.9	44847.6	29514.1	30725.2	30729.3	1.15243	0.0313963	0.467575	0.081664	0.0232259	0.894937
PACS1	Q6VY07	PACS1	Phosphofurin acidic cluster sorting protein 1	22269.6	26794.2	23171.6	62436.7	44526.2	53594	54916.8	46112.3	46904.6	95688.2	105179	119350	1.15231	0.0637743	-0.118133	0.629009	0.995969	0.0344573
ABCG2	Q9UNQ0	ABCG2	Broad substrate specificity ATP-binding cassette transporter ABCG2	12421	4297.64	910.024	15313.3	13845.7	9947.53	6128.64	7825.44	2892.37	3534.91	7958.09	7796.62	1.14949	0.238399	-1.21496	0.0938189	-1.01959	0.100572
DNHD1	Q96M86	DNHD1	Dynein heavy chain domain-containing protein 1	44435.8	43459.6	42229.8	106462	86425.7	95716.7	90812.1	100387	102841	88145.8	134721	129875	1.14919	0.0417224	0.0269211	0.858056	0.28952	0.394131
PRKAA1	Q13131	PRKAA1	5'-AMP-activated protein kinase catalytic subunit alpha-1	89766.7	91293.6	90254.9	205092	196427	200038	199530	190467	188275	172159	173301	173321	1.14873	0.0102971	-0.0569556	0.258884	-0.213581	0.0427373
SLC12A9	Q9BXP2	SLC12A9	Solute carrier family 12 member 9	32513.2	31188.4	20566	60856.7	63890.5	61893.9	47205.6	49435.2	47304.4	31122.3	31702.3	28308.6	1.14722	0.0376001	-0.374747	0.0158293	-1.03422	0.0070579
ASNS	P08243	ASNS	Asparagine synthetase [glutamine-hydrolyzing]	648111	475283	721202	797258	1.54007e+06	1.7411e+06	944337	1.01233e+06	1204224	318208	357986	334883	1.14471	0.186597	-0.367682	0.517875	-2.01212	0.145688
ITGB4	P16144	ITGB4	Integrin beta-4	26023.1	23080.4	21477.8	73747.5	43500.7	38666.5	36194.2	37265.3	33758.5	47879.7	50566.1	49231.4	1.1434	0.193612	-0.540209	0.39887	-0.0783099	0.871042
NRAS	P01111	NRAS	GTPase NRas	695680	804101	911248	1.71791e+06	1.82432e+06	1.77763e+06	1.35332e+06	1.35932e+06	1.3971e+06	1151392	1.22047e+06	1.29741e+06	1.14174	0.0140037	-0.372341	0.0294353	-0.535895	0.0182571
PBLD	P30039	PBLD	Phenazine biosynthesis-like domain-containing protein	22605.7	14250	11430.7	43135.4	23700.8	39704.1	27077.6	24570.6	27166.6	52876.6	67702.7	46130.2	1.14171	0.12252	-0.434862	0.382215	0.645937	0.163778
RMDN1	Q96DB5	RMDN1	Regulator of microtubule dynamics protein 1	238083	241852	245017	540754	523314	533566	673615	641795	642166	547407	508895	561232	1.13998	0.00575214	0.293132	0.0330673	0.0178597	0.787626
FKBP8	M0R2K9	FKBP8	Peptidylprolyl isomerase (Fragment)	86737.3	93795.7	104414	214085	213309	199573	160851	188919	183081	199610	234202	254941	1.1377	0.00639551	-0.23466	0.124127	0.135597	0.440211
GNPNAT1	Q96EK6	GNPNAT1	Glucosamine 6-phosphate N-acetyltransferase	337748	303004	314105	627318	738701	733589	491463	453084	493062	666995	670659	678779	1.13677	0.0300499	-0.546449	0.0745987	-0.0583148	0.621328
S100A10	P60903	S100A10	Protein S100-A10	288857	100630	164777	877453	237128	102138	118703	63964.1	62857.5	232203	171057	391251	1.13435	0.542217	-2.30905	0.428256	-0.614857	0.706396
C11orf52	Q96A22	C11orf52	Uncharacterized protein C11orf52	1746.1	2066.88	1899.46	3288.8	4772.26	4443.92	3991.45	3564.13	4127.07	4042.19	4221.58	3705.2	1.13033	0.0788947	-0.0981341	0.703428	-0.0632034	0.801046
CPNE2	Q96FN4	CPNE2	Copine-2	5415.78	2391.77	3895.95	14303.6	8172.54	3116.1	2658.93	6421.07	2705.74	3980.3	11391.4	4813.88	1.12877	0.376979	-1.11867	0.411843	-0.342386	0.753626
SDCBP	G5EA09	SDCBP	Syndecan binding protein (Syntenin), isoform CRA_a	18427.4	23222.7	21092.7	63135.5	35916.9	38083.7	76655.8	63210.8	65273.8	48713.1	59770.3	73558.3	1.12809	0.171424	0.581002	0.204822	0.408661	0.368735
LMF2	Q9BU23	LMF2	Lipase maturation factor 2	14371.1	17804.1	12942.9	35152.5	30936.7	32447.8	29523	29021.7	26502.6	27739.9	28607.3	25178.9	1.12696	0.013618	-0.212401	0.126224	-0.273402	0.0798804
MANBA	A0A2R8YEC9;O00462	MANBA	Beta-mannosidase	15297.8	13128.2	9132.27	25407.5	25992.3	30507.8	43027.5	43785.5	41556.2	40213	40413.8	33191.9	1.12487	0.0254372	0.64823	0.0439218	0.474668	0.0805336
ARVCF	C9JJX6;E9PDC3;O00192	ARVCF	Armadillo repeat protein deleted in velo-cardio-facial syndrome	12417.7	16099.8	12836	34518.3	26927.1	28707.9	16637.5	15464.7	16272	15920.2	13972.6	14635.3	1.12437	0.0362754	-0.898143	0.0885879	-1.01767	0.0647265
HEATR5A	F5H619;Q86XA9	HEATR5A	HEAT repeat-containing protein 5A	5755.34	7339	5634.62	11974.7	14098.6	14678.8	11887.6	12629.6	10850.9	12495.2	12349.3	12774	1.1216	0.0229062	-0.204425	0.26127	-0.115429	0.441679
YBEY	P58557	YBEY	Endoribonuclease YbeY	7984.89	9035.47	10344.4	25167.1	18168.2	16036.8	15634.2	12998.3	17040.8	20046.4	16296.7	22014.8	1.11746	0.109739	-0.378432	0.353604	-0.024856	0.946679
CRABP2	P29373	CRABP2	Cellular retinoic acid-binding protein 2	797214	1.21358e+06	2.07773e+06	3.58469e+06	2.79962e+06	2484062	3.04781e+06	3.60529e+06	3.13005e+06	4.01221e+06	4.03268e+06	4446028	1.11709	0.080764	0.141632	0.580581	0.49414	0.118024
ATP11B	Q9Y2G3	ATP11B	Probable phospholipid-transporting ATPase IF	3378.74	2823.49	2633.84	6792.01	6372.21	6000.98	7319.14	6294.54	6589.28	8824.11	8764.86	6752.84	1.11701	0.010782	0.0760773	0.534567	0.344947	0.205451
MVK	F5H8H2;Q03426	MVK	Mevalonate kinase	128039	139498	121085	244135	271467	326837	242219	228079	235015	350783	320133	321257	1.1162	0.0596229	-0.256309	0.315098	0.23602	0.264814
WDR1	O75083	WDR1	WD repeat-containing protein 1	312014	296286	302479	689569	642230	642058	590440	651528	583759	603716	589078	609794	1.11584	0.0144445	-0.112547	0.253723	-0.130948	0.123837
STON1-GTF2A1L;STON1-GTF2A1L;STON1	A0A0A6YYG5;Q53S48;Q9Y6Q2	STON1-GTF2A1L;STON1-GTF2A1L;STON1	Protein STON1-GTF2A1L;Stonin-1;Stonin-1	2469.17	1163.23	NA	5266.99	3110.95	3421.07	3878.15	3461.56	2726.76	10238.4	10595.1	14650.9	1.11471	NA	-0.229107	0.607218	1.58852	0.0639372
SYTL1	Q8IYJ3	SYTL1	Synaptotagmin-like protein 1	17600	19861.3	21884.5	36528.4	43670	48154.7	69845.3	51030.5	59249.9	72498	81580.6	84506	1.1129	0.0450925	0.488887	0.152415	0.894383	0.0239205
TSC22D4	Q9Y3Q8	TSC22D4	TSC22 domain family protein 4	33139.6	40057.9	34996.9	100162	72585.2	60140.1	82062.9	80284.5	87311	44113.2	49305.9	43593.4	1.106	0.130732	0.100325	0.761593	-0.765323	0.199326
MAP1S	Q66K74	MAP1S	Microtubule-associated protein 1S	17554.5	18950.9	17098.5	39282.6	37381.4	38563.2	48829.9	47024.6	45247.5	42041.6	38597.6	37609.8	1.10407	0.00470957	0.292255	0.0440067	0.0373457	0.639104
SVIL	O95425	SVIL	Supervillin	22846.1	22885	23707.2	56896.9	43474.7	48835.9	53624.7	44596.2	49813.4	71191.6	70493.7	68932.6	1.10352	0.0588931	-0.0113887	0.95451	0.497308	0.0892754
LRCH4	O75427	LRCH4	Leucine-rich repeat and calponin homology domain-containing protein 4	13611.9	14915.5	15814.6	30272.2	34137.2	30805.5	23207.1	26355.5	26826.6	16022.4	15549.2	17658.6	1.10251	0.0150342	-0.317817	0.0803117	-0.951644	0.0219846
NR1H2	M0R0K3;M0R2F9;P55055	NR1H2	Oxysterols receptor LXR-beta	1654.2	2892.43	2711.1	5726.46	4351.19	5504.47	6284.67	8643.45	7768.14	3575.04	6504.28	4577.53	1.1023	0.0369715	0.542563	0.134602	-0.0883164	0.827301
FKBP2	A0A494C1N0;P26885	FKBP2	Peptidylprolyl isomerase;Peptidyl-prolyl cis-trans isomerase FKBP2	115051	131668	118523	282617	218463	282211	301947	277712	299090	321799	342654	361793	1.1007	0.0549619	0.165902	0.393084	0.389756	0.107612
ATM	Q13315	ATM	Serine-protein kinase ATM	2131.78	2804.64	2097.87	4600.55	4189.18	6266.45	3988.93	3006.27	3716.65	4012.51	3123.99	3597.11	1.09788	0.088657	-0.491148	0.242584	-0.48822	0.233038
GSTCD	Q8NEC7	GSTCD	Glutathione S-transferase C-terminal domain-containing protein	9401.71	13699.9	9367.68	22481.9	22906.2	24071.4	23653.8	23109.1	24325.4	17786.3	17551.4	16002.8	1.0971	0.0358797	0.0334396	0.53123	-0.436075	0.0218369
MON1B	Q7L1V2	MON1B	Vacuolar fusion protein MON1 homolog B	21105.1	23903.6	22209.6	44731.1	50128.8	48767.9	34046.7	34586.1	34339.8	28508.4	29343.1	27187.3	1.09541	0.0137235	-0.480073	0.0658134	-0.756144	0.0290948
MYO6	A0A0A0MRM8	MYO6	Unconventional myosin-VI	60262.8	62163.2	65637.9	134950	126280	139848	236071	221889	186491	237156	242974	252931	1.09266	0.0146157	0.684187	0.0903225	0.870048	0.00901413
MVD	P53602	MVD	Diphosphomevalonate decarboxylase	286672	353326	260883	494036	625768	798646	685932	559009	690112	609275	621749	646906	1.09053	0.105697	0.0124325	0.968952	-0.0307973	0.923779
KIF1A	A0A3B3IT28;A0A3B3ITE5;A0A3B3ITF7;A0A3B3ITW6;A0A3B3IU40;A0A3B3IUA1;A0A3F2YNW9;Q12756	KIF1A	Kinesin-like protein KIF1A	28389.5	24241	30069.6	62098.3	55459.4	58540.1	34247.9	34692	34728.6	41753.3	37112.4	43260.1	1.09042	0.00997487	-0.764399	0.0474527	-0.528009	0.0277836
KBTBD2	Q8IY47	KBTBD2	Kelch repeat and BTB domain-containing protein 2	10946.4	13948	13899.4	28282.6	26757.8	27403.2	28624.3	26852.8	25923.4	21172.7	21872.8	19036	1.08758	0.016471	-0.0183701	0.795957	-0.409245	0.0391959
MIS18BP1	Q6P0N0	MIS18BP1	Mis18-binding protein 1	1521.07	2974.61	3053.98	6190.79	4578.27	5275.18	3667.41	2168.27	2006.01	2293.6	3352.82	NA	1.08757	0.0478178	-1.03282	0.0780779	-0.921685	NA
ZNF185	H0Y704	ZNF185	Zinc finger protein 185 (Fragment)	14320.7	26789.6	24121.4	91334.6	23103.9	24173.4	124573	54162.5	67790.6	64551.6	78945.7	99304.5	1.0874	0.482548	0.830691	0.432802	0.808729	0.371498
DALRD3	C9JA38;Q5D0E6	DALRD3	DALR anticodon-binding domain-containing protein 3 (Fragment);DALR anticodon-binding domain-containing protein 3	3068.93	1971.86	3265.94	5816.87	6104.48	5699.46	5735.83	4636.12	4765.63	6653.66	6011.81	5862.71	1.08493	0.0418675	-0.219146	0.232879	0.07244	0.457184
MAPK6	Q16659	MAPK6	Mitogen-activated protein kinase 6	21949.5	24783.6	2613.37	30138.4	32978.1	41451	19168.8	16742	21680.5	12781.1	11182.8	10445.2	1.08341	0.170961	-0.860509	0.0984596	-1.60357	0.0647265
TRAPPC6B	Q86SZ2	TRAPPC6B	Trafficking protein particle complex subunit 6B	22696	29051.5	27465.3	60444.9	57694.8	49497.6	53395.1	58772.1	55215.8	52647.4	48560.4	41248.5	1.08154	0.0247015	-0.00218985	0.988848	-0.234825	0.243417
ZFYVE1	G3V5N8;Q9HBF4	ZFYVE1	Zinc finger FYVE domain-containing protein 1	7073.69	8357.78	7059.04	15624.3	14506.8	17387.6	15595.4	14091.9	14782.5	17705.6	17102.7	14577.2	1.07918	0.023448	-0.0956693	0.480429	0.0555939	0.731462
FBXL16	Q8N461	FBXL16	F-box/LRR-repeat protein 16	329.208	491.427	657.262	1146.85	1108.27	865.773	1246.52	1534.98	1184.74	1009.1	1273.51	1236.28	1.07841	0.046351	0.345813	0.218573	0.173165	0.443995
PEX7	O00628	PEX7	Peroxisomal targeting signal 2 receptor	4291.72	4544.1	4121.51	8075.51	10288.1	8974.65	11844	13717.6	13400	7299.5	7942.35	6722.05	1.07715	0.0487524	0.511129	0.0595621	-0.315788	0.170869
ZNF362	Q5T0B9	ZNF362	Zinc finger protein 362	2065.57	5943.87	3172.07	7691.03	5980.37	9904	5217.71	NA	5720.39	4646.8	4618.12	6570.65	1.07617	0.12307	-0.522958	NA	-0.574114	0.232012
PTGFRN	Q9P2B2	PTGFRN	Prostaglandin F2 receptor negative regulator	40550.1	38590.8	40824.9	77522.1	82239.9	92737.5	138685	144346	148662	132430	145002	161316	1.07366	0.0373808	0.773723	0.0219064	0.79711	0.0417427
NSD2	O96028	NSD2	Histone-lysine N-methyltransferase NSD2	8672.62	8464.01	10623.5	21129.9	18746.6	18492.3	10890.8	10154.1	9578.06	10618.5	10121.7	6548.87	1.07219	0.0137235	-0.930586	0.035882	-1.09688	0.0336208
NNT	Q13423	NNT	NAD(P) transhydrogenase, mitochondrial	144152	156340	147401	307809	285676	346226	384095	343132	348086	445188	455013	467259	1.06907	0.0376001	0.194467	0.216857	0.541208	0.046594
HSPA1L	P34931;Q53FA3	HSPA1L	Heat shock 70 kDa protein 1-like;HSPA1L (Fragment)	7688.81	11048.3	10444.5	18613.9	23258.7	19348.3	14529	15967.1	15076.3	17206.8	28926.1	15309.2	1.06896	0.029183	-0.425862	0.142318	0.00520314	0.991408
H6PD	O95479	H6PD	GDH/6PGL endoplasmic bifunctional protein	8005.92	10446.8	9901.42	19300.6	18161.5	21996.3	23344.4	16638.5	17846.7	30645.3	30128.1	30699.5	1.06832	0.0224814	-0.0400743	0.876926	0.621463	0.0492567
MAGED2	Q9UNF1	MAGED2	Melanoma-associated antigen D2	120029	144243	138967	249841	293760	300581	235200	229004	262952	270545	270856	256029	1.06592	0.0273794	-0.215288	0.223896	-0.0821947	0.538909
NMNAT1	Q9HAN9	NMNAT1	Nicotinamide/nicotinic acid mononucleotide adenylyltransferase 1	22121.8	17967.7	18793.6	34337.9	44155.2	44474.8	30458	29869.1	26696.9	28985.7	28998.1	27544.5	1.06235	0.0474066	-0.498797	0.138129	-0.523807	0.134445
STXBP5	Q5T5C0	STXBP5	Syntaxin-binding protein 5	9123.3	9784.09	8418.92	19708.2	18752.2	18549.5	24983.1	21977.8	22743.1	28901.9	29219.1	32077.1	1.06092	0.00575214	0.290028	0.098036	0.661884	0.0334007
ENO1	P06733	ENO1	Alpha-enolase	5.36037e+06	5.39336e+06	5156742	13868761	10125387	9184307	7648462	7910456	8040302	7.66701e+06	10552360	11159200	1.06027	0.113316	-0.491508	0.265441	-0.175483	0.617864
LRRC58	Q96CX6	LRRC58	Leucine-rich repeat-containing protein 58	4735.92	3762.51	7367.55	27239.7	4024.7	1803.46	16918.5	13858.1	6736.81	15978.6	17508.6	7183.22	1.05949	0.634818	0.181975	0.911966	0.298548	0.845265
PRKAB1	Q9Y478	PRKAB1	5'-AMP-activated protein kinase subunit beta-1	17595.6	16234.7	17210.6	34236.6	36740.1	35387.3	33662.3	34490.8	29589.5	36508.1	32895.1	31872.5	1.05928	0.00762647	-0.121951	0.306017	-0.0707215	0.472928
PTGR2	Q8N8N7	PTGR2	Prostaglandin reductase 2	63346.8	61956.3	54805.9	121642	124562	128720	113193	93786.7	100631	166597	143338	140307	1.05773	0.00594414	-0.285491	0.122852	0.264105	0.167717
STAG2	Q8N3U4	STAG2	Cohesin subunit SA-2	51066.6	48907.3	56157	99450.5	112063	112813	93786.1	107705	102490	104271	103171	92325.3	1.05469	0.0175073	-0.0934663	0.436667	-0.113606	0.339165
SEC22B	O75396	SEC22B	Vesicle-trafficking protein SEC22b	359985	403854	348014	786272	715462	805752	1.00122e+06	838248	892684	854831	917941	919575	1.05336	0.0127312	0.243718	0.168901	0.222542	0.0758957
FBH1	Q8NFZ0	FBH1	F-box DNA helicase 1	1793.24	2381.18	2748.66	5000.82	4906.52	4441.26	1957.67	2337.28	1847.65	3654.7	3909.45	2760.24	1.05142	0.0240242	-1.22399	0.0159931	-0.474854	0.107555
JOSD2	M0QZL8;Q8TAC2	JOSD2	Josephin-2 (Fragment);Josephin-2	4450.29	5239.08	3077.17	8521.31	8982.79	8939.41	7445.33	7842.98	8823.26	8325.78	7978.07	7336.7	1.05055	0.0486567	-0.133188	0.306017	-0.16165	0.138029
PIP	P12273	PIP	Prolactin-inducible protein	5559.68	6176.17	7471.49	8632.44	20622.6	10521.2	10546.6	11644.7	7888.17	12337.9	16467.5	4322.13	1.05025	0.289025	-0.403125	0.591184	-0.263877	0.763128
ZKSCAN3	Q9BRR0	ZKSCAN3	Zinc finger protein with KRAB and SCAN domains 3	978.831	860.411	911.709	1881.4	2184.74	1625.33	1529.48	1596.39	2381.08	919.385	1668.74	884.894	1.04887	0.0619548	-0.0475484	0.897511	-0.712613	0.162109
TUBA4A	P68366	TUBA4A	Tubulin alpha-4A chain	1534957	1.64293e+06	2.38408e+06	4551310	3.79702e+06	3.12039e+06	5920195	6.76521e+06	6.65265e+06	3.70746e+06	4.08913e+06	5.00882e+06	1.04404	0.0613756	0.753738	0.0548573	0.159049	0.574931
NOVA1	P51513	NOVA1	RNA-binding protein Nova-1	5373.33	3050.14	4170.28	8992.44	8989.45	7973.41	7093.67	9356.57	8801.62	NA	3372.23	2324.19	1.04332	0.0392762	-0.0396399	0.837025	-1.60294	NA
PLOD3	O60568	PLOD3	Multifunctional procollagen lysine hydroxylase and glycosyltransferase LH3	95491.4	102891	97078.2	203976	221141	183223	96576.9	103455	100915	66782.5	70028.2	73068.8	1.04191	0.0369715	-1.01537	0.0552414	-1.53532	0.0386313
EPM2AIP1	Q7L775	EPM2AIP1	EPM2A-interacting protein 1	46717.5	41309.5	49047.5	92533.2	93434.8	95997.2	114597	118099	111855	74307.7	81391.6	77888.7	1.04056	0.0112065	0.289199	0.0283542	-0.271552	0.0401337
IFT80	Q9P2H3	IFT80	Intraflagellar transport protein 80 homolog	NA	1439.62	1408.07	2445.71	3038.44	3294.48	3021.04	3404.94	3799.34	2666.32	2841.1	1762.46	1.03924	NA	0.220077	0.345103	-0.272063	0.409848
RALB	P11234	RALB	Ras-related protein Ral-B	377832	400794	379956	851756	749975	777164	762224	746551	741203	990773	996836	1.09743e+06	1.03793	0.0254372	-0.0803801	0.414188	0.374999	0.0429609
TSPAN31	F8VS78;F8VWE0;Q12999	TSPAN31	Tetraspanin-31	46243	44859	43994.7	90694.5	80050.6	106550	59987.3	52458.8	53223.4	73047.2	69334.6	73193.9	1.03743	0.0657891	-0.743116	0.100538	-0.36323	0.201736
SDR39U1	Q9NRG7	SDR39U1	Epimerase family protein SDR39U1	13203.2	14334.5	11494.9	25963.1	24598	29472.7	26382.8	20935.5	21455	35183.5	36175.1	38148.6	1.03593	0.0234659	-0.218762	0.288975	0.452343	0.0450099
PRKAG1	P54619	PRKAG1	5'-AMP-activated protein kinase subunit gamma-1	54935.1	57551.1	54645.8	110869	112183	119514	115147	113691	110949	114002	103864	110346	1.0354	0.013618	-0.0117526	0.834946	-0.061753	0.408181
ATP11C	A0A067XG54;Q8NB49	ATP11C	Phospholipid-transporting ATPase;Phospholipid-transporting ATPase IG	10169.2	13270.8	12493.2	27348.3	23824.8	22467.8	15687.7	14559.4	14053.7	18593.5	22418.3	19302.4	1.03519	0.02461	-0.733176	0.0679119	-0.288011	0.157478
PPCDC	Q96CD2	PPCDC	Phosphopantothenoylcysteine decarboxylase	13336.6	12718.8	12788.6	17849.5	30739.4	31007.6	19004	16050.4	17708.4	28548.2	26183.6	32522.3	1.03501	0.155839	-0.593184	0.28489	0.132514	0.713705
ORMDL1	Q9P0S3	ORMDL1	ORM1-like protein 1	45146.2	39852.2	41108.4	90972.1	86023.3	81393.9	69407.2	65725.9	59959.5	88899.2	59636.2	69052	1.0349	0.0120283	-0.405387	0.0466752	-0.247951	0.361492
NUDT16	Q96DE0	NUDT16	U8 snoRNA-decapping enzyme	53771.6	51515.9	54769.9	106852	112563	108130	94150.7	95754.6	93622.7	85104.8	91197.6	88842.4	1.0331	0.00635112	-0.208201	0.0515939	-0.304911	0.0203511
MAGI1	Q96QZ7	MAGI1	Membrane-associated guanylate kinase, WW and PDZ domain-containing protein 1	6321.28	6064.42	5097.3	12106.3	11483	12183.9	12678.9	10668.5	11665.2	13497.6	14481.9	16008.7	1.03293	0.0114112	-0.0310063	0.786431	0.29824	0.123837
TMEM165	Q9HC07	TMEM165	Transmembrane protein 165	50275.2	57999.3	51894.6	114586	100542	112575	111285	104518	109945	116027	99701	78346.6	1.03279	0.0165518	-0.0086347	0.929571	-0.156205	0.527186
MOSPD1	Q9UJG1	MOSPD1	Motile sperm domain-containing protein 1	3824.39	3426.12	3474.64	7491.86	7481.85	6945.21	4843.73	5728.84	5834.18	4136.77	5937.6	4372.24	1.03118	0.00792242	-0.417887	0.0643241	-0.601446	0.09943
LRBA	A0A494C1L5	LRBA	Lipopolysaccharide-responsive and beige-like anchor protein	43558	51216.9	42958.7	100267	87961.3	93233.1	82987.2	93887.5	91376.1	130164	124925	112925	1.03106	0.012414	-0.069355	0.532403	0.386821	0.0564822
MYL6B	P14649	MYL6B	Myosin light chain 6B	25220.4	23241.4	19896.4	34632.3	51433.2	53547.4	42332.4	37809.1	44424.6	49870.5	44040	39639.8	1.03025	0.104758	-0.164522	0.6042	-0.064049	0.836732
CDIPT	B3KY94;O14735	CDIPT	CDP-diacylglycerol--inositol 3-phosphatidyltransferase	83906.9	105565	76832.7	195195	164466	183297	225108	270834	230191	217389	156855	174319	1.02776	0.0183114	0.419391	0.100538	0.0148111	0.95286
MAP3K4	F5H4R1;F5H538;J3KNB8;Q9Y6R4	MAP3K4	Mitogen-activated protein kinase kinase kinase 4	6037.63	4680.12	1078.25	9271.64	7718.38	7035.39	5148.99	5786.84	6156.27	7838.63	3179.08	8845.28	1.02626	0.161922	-0.491232	0.137614	-0.274479	0.61631
ARFGEF1	Q9Y6D6	ARFGEF1	Brefeldin A-inhibited guanine nucleotide-exchange protein 1	25031.5	29602.5	21886.5	53298.4	50469.7	51858.1	76288.6	75899.3	73808.4	70178.7	56805.4	66494.6	1.02417	0.0242597	0.538214	0.0117108	0.314089	0.160764
PODXL	O00592	PODXL	Podocalyxin	1025.47	1290.56	674.271	3088.97	1325.41	1664.44	869.501	1245.83	1907.42	547.788	1499.52	1779.83	1.0235	0.271839	-0.595608	0.466149	-0.667524	0.434632
VPS50	Q96JG6	VPS50	Syndetin	16269.5	18941.9	16352.8	34719.1	35377.1	34422.7	26237.1	27482.4	27101.9	17948.6	15727.2	16041.4	1.01932	0.0150442	-0.370956	0.0122545	-1.07195	0.0143883
KIAA0513	O60268	KIAA0513	Uncharacterized protein KIAA0513	10076.1	7764.24	8099.16	23679.8	14183.6	14713.5	25899.8	22261.5	20426	45707.8	45647.9	67486.8	1.01928	0.164029	0.383514	0.34039	1.5951	0.0804628
SLC44A2	Q8IWA5	SLC44A2	Choline transporter-like protein 2	95920	134078	109567	253000	214590	219615	265477	259545	237651	359664	319434	353141	1.01705	0.0199304	0.150326	0.284637	0.586966	0.0279826
ADGRG6	Q86SQ4	ADGRG6	Adhesion G-protein coupled receptor G6	5967.59	5717.16	6517.56	11853.2	11017.8	13961.1	13090.2	9963.62	11535.8	27166.1	27741.9	32637.3	1.01684	0.0476531	-0.0906259	0.679511	1.24906	0.0306334
CUL4B	K4DI93	CUL4B	Cullin 4B, isoform CRA_e	70464.3	71503.3	68400.6	139907	140358	145300	138837	141246	142353	122165	130338	132429	1.01646	0.00575214	-0.0106486	0.722366	-0.144777	0.0876721
CXorf38	Q8TB03	CXorf38	Uncharacterized protein CXorf38	49656.6	48495.2	51776.5	98180.1	104782	100227	79297.5	89855.6	83985	81059.5	74107.1	66074.6	1.01594	0.00873129	-0.260289	0.0684835	-0.454593	0.0565704
DIP2B	Q9P265	DIP2B	Disco-interacting protein 2 homolog B	46697	49039.9	45630.3	95326.6	99784.8	90540.6	90350	100435	98039.6	104617	107408	114740	1.01481	0.0150442	0.0159341	0.858056	0.193999	0.083765
LRMDA	A0A087WWI0	LRMDA	Leucine-rich melanocyte differentiation-associated protein	1749.23	NA	NA	3533.63	NA	NA	7756.6	5697.18	5560.62	9757.49	8868.4	7020.63	1.01443	NA	0.842907	NA	1.27458	NA
CD63	F8VV56;F8VWK8;F8W022;P08962	CD63	CD63 antigen;Tetraspanin (Fragment);Tetraspanin (Fragment);CD63 antigen	18737.7	19856.6	18175.5	40827.3	31954.8	41776.1	50835.2	50532.3	50470.1	65953.1	71466.1	78299.9	1.01288	0.0633996	0.406448	0.140335	0.913073	0.0263213
RABEP2	Q9H5N1	RABEP2	Rab GTPase-binding effector protein 2	3630.74	4731.7	2450.65	11206.5	3284.42	7324.13	9694.48	9757.55	9247.29	10277.1	11458.1	10541.4	1.01254	0.333686	0.395696	0.536301	0.565171	0.375359
LPCAT3	Q6P1A2	LPCAT3	Lysophospholipid acyltransferase 5	54157.5	29905.5	51164.4	96679.6	92928.6	83107.8	103695	116077	94516.4	77864.2	50053.7	66759.5	1.01201	0.0447632	0.20469	0.256914	-0.486314	0.138526
MACF1	A0A0A6YYJ5	MACF1	Microtubule-actin cross-linking factor 1, isoforms 1/2/3/5 (Fragment)	23712.5	29446.2	31776	51176.4	55938.5	64048.8	54227.1	55504	58152.5	39883.1	41721.2	35184.3	1.01095	0.0290162	-0.0279155	0.855468	-0.551477	0.0761442
ZNF385A	Q96PM9	ZNF385A	Zinc finger protein 385A	5936.57	6804.57	7370.76	13017.3	10421.1	17082.6	22562.6	15337	17474.3	49008.5	44790.9	37764.3	1.01062	0.128084	0.450536	0.275022	1.69902	0.029629
APMAP	Q9HDC9	APMAP	Adipocyte plasma membrane-associated protein	409228	432490	386010	853593	778498	838144	903258	811514	803296	857725	815103	753616	1.00866	0.0103124	0.0276688	0.781054	-0.0258054	0.788454
KIFC3	B7Z896;F5H3M2;H3BTL6;H3BUC0;Q9BVG8	KIFC3	Kinesin-like protein;Kinesin-like protein;Kinesin-like protein (Fragment);Kinesin-like protein KIFC3 (Fragment);Kinesin-like protein KIFC3	1791.23	NA	NA	3504.47	5742.85	1561.92	NA	NA	NA	9525.46	12237.1	NA	1.00828	NA	NA	NA	1.59454	NA
SREBF1	P36956	SREBF1	Sterol regulatory element-binding protein 1	1098.65	3863.86	3568.22	9426.72	4869.75	2854.93	13689.5	12332.9	13851.2	11997.3	11762.1	13218.1	1.00759	0.367434	1.21711	0.133233	1.10832	0.145132
COL9A2	Q14055	COL9A2	Collagen alpha-2(IX) chain	4736.2	4238.58	2349.23	6544.52	6849.41	9321.12	4725.57	1799.58	4250.38	16246.2	16338	13108.6	1.00426	0.075499	-1.07589	0.105604	1.00832	0.0386313
BMP2K	H0Y9P1;Q9NSY1	BMP2K	BMP-2-inducible protein kinase (Fragment);BMP-2-inducible protein kinase	4468.66	13352.8	11953.6	19889.9	NA	NA	11589.8	11053.3	11320.7	NA	7731.49	9312.99	1.0029	NA	-0.813	NA	-1.22273	NA
MPV17	B5MC53;B5MCF8;P39210	MPV17	MpV17 transgene, murine homolog, glomerulosclerosis, isoform CRA_f;Protein Mpv17;Protein Mpv17	8267.91	8692.94	9890.44	20793.4	13352.9	19585.8	20231.9	26624.7	23552.7	22891.2	23703.3	21050.4	1.00079	0.111177	0.389981	0.242733	0.332196	0.273803
NEO1	Q92859	NEO1	Neogenin	18506.4	15351.4	23618.5	37670.3	35600.4	41739.2	24758.2	24205.1	25446.7	18291.8	23934.3	19415.7	1.00072	0.0260023	-0.628189	0.0684361	-0.899778	0.0256669
TRIM32	Q13049	TRIM32	E3 ubiquitin-protein ligase TRIM32	7218.46	11343.5	10093.8	16098.4	20381.7	20821.7	20657.6	18975	17655	24076.7	24177.7	22788	0.999756	0.0372106	-0.000358868	0.998405	0.3101	0.162485
PLPP6	Q8IY26	PLPP6	Phospholipid phosphatase 6	11896.3	18808	16636.8	37168.6	29646.9	27796.8	55770.1	43555.3	44581.7	34546.6	26527.6	30332.2	0.998937	0.046946	0.605038	0.101087	-0.0497328	0.840549
SIDT2	C9JBG5;E9PMC3;F5H8L4;Q8NBJ9	SIDT2	SID1 transmembrane family member 2;SID1 transmembrane family member 2 (Fragment);SID1 transmembrane family member 2;SID1 transmembrane family member 2	4744.57	3817.48	2023.47	8547.77	4894.85	7705.2	16853	14213.9	11675.5	17098.1	17810.2	14981.9	0.998416	0.128931	1.01516	0.0828339	1.23825	0.0292193
LACTB	P83111	LACTB	Serine beta-lactamase-like protein LACTB, mitochondrial	16017	18699.9	16673.9	36608	31194.4	34767.1	49411.4	70731	52263.5	56728.7	57520	59930.3	0.997017	0.0213531	0.749209	0.152622	0.76397	0.0172797
FAM120C	Q9NX05	FAM120C	Constitutive coactivator of PPAR-gamma-like protein 2	68333	70341	78568	139314	144900	149273	218932	221593	225345	125033	125771	132043	0.996687	0.00635112	0.619249	0.0117929	-0.179221	0.053012
SLC35A1	P78382	SLC35A1	CMP-sialic acid transporter	12232.1	14507.4	12470.3	24903.7	27939.7	25362.8	22212.6	27805.8	20924.7	27374.2	31361.6	29616.5	0.996069	0.0119463	-0.140624	0.49776	0.175983	0.170102
QDPR	P09417	QDPR	Dihydropteridine reductase	71527.5	65454.6	61583.5	116424	122848	156518	155679	104323	119127	186296	181800	186647	0.995119	0.0721637	-0.0620486	0.847335	0.487086	0.117181
UBAC2	Q8NBM4	UBAC2	Ubiquitin-associated domain-containing protein 2	29249.3	35471.1	32331.9	67567.9	58553.1	66986.8	64470.3	60406.5	68670.5	56535.6	48269.8	58382	0.992572	0.0180505	0.00327948	0.978921	-0.242876	0.158084
RIPOR1	A0A0A0MTL6;Q6ZS17	RIPOR1	Rho family-interacting cell polarization regulator 1	6619.12	5101.96	5289.7	13272.6	10337	10226.5	8218.26	9616.87	9730	14388.5	17013.5	17814.4	0.992115	0.0517503	-0.295718	0.27106	0.540577	0.0763626
SLC2A10	O95528	SLC2A10	Solute carrier family 2, facilitated glucose transporter member 10	8559.48	10446.2	7520.49	22176.3	15026.5	15529.3	11358.5	11914.8	10590.5	22164.2	21737.8	20605.3	0.991265	0.103528	-0.638936	0.208645	0.290783	0.336101
DOCK5	Q9H7D0	DOCK5	Dedicator of cytokinesis protein 5	6006.58	5531.64	4605.97	10565.6	10471.5	11012.7	7273.5	8292.15	7431.52	13210.3	12334.8	15506.9	0.989302	0.0203188	-0.47886	0.0381597	0.357133	0.161931
FANCD2	Q9BXW9	FANCD2	Fanconi anemia group D2 protein	29431.7	44872	36078.8	68798.6	77295.3	72974.1	39885.4	49952.7	36976.4	41826	37193.4	26249.1	0.988867	0.0290162	-0.788659	0.0440994	-1.05731	0.0366249
WDR44	Q5JSH3	WDR44	WD repeat-containing protein 44	51138.8	53968.9	51627.7	103897	104268	102854	94024.4	91152.9	97342.8	84879.1	83868.1	82156.5	0.988668	0.00470957	-0.138645	0.0961698	-0.309865	0.0106542
IDH1	O75874	IDH1	Isocitrate dehydrogenase [NADP] cytoplasmic	491550	595298	487459	992982	997085	1133553	1.45097e+06	1.22254e+06	1.33591e+06	1.31539e+06	1.30724e+06	1.22538e+06	0.988501	0.015717	0.360174	0.092495	0.300893	0.0638692
ACVR1	Q04771	ACVR1	Activin receptor type-1	1899.8	1576.77	2285.46	4626.84	2941.74	3855.95	4546.24	3853.22	4408.84	3118.39	3519.31	2463.33	0.987489	0.0968455	0.164944	0.566155	-0.328033	0.371644
ATP6AP2	A0A1B0GVW0;O75787	ATP6AP2	Renin receptor	52409.6	56871.2	59238.7	121296	104786	107666	84796.2	84539.7	88629.1	69673.5	68047.9	76277.5	0.985844	0.0253002	-0.371583	0.101177	-0.641156	0.0409158
RAB4B	P61018	RAB4B	Ras-related protein Rab-4B	21178.1	24648.2	21841.4	40794.4	41746.9	51428.1	47418.1	48343.3	49558.1	45711.8	44368.1	33788.6	0.985365	0.0507742	0.117325	0.500983	-0.113093	0.639104
FKBP3	Q00688	FKBP3	Peptidyl-prolyl cis-trans isomerase FKBP3	874877	861774	913402	1.56429e+06	1.78698e+06	1.88126e+06	1.12187e+06	1.07874e+06	1.16986e+06	1203171	1.40584e+06	1.27392e+06	0.98149	0.0396339	-0.634565	0.0733248	-0.430363	0.0728398
RAF1	P04049	RAF1	RAF proto-oncogene serine/threonine-protein kinase	43683	54723.3	47981.5	102979	94854.8	91045.5	82565.5	81606.6	80607.8	83899.6	64964.2	83094.3	0.980673	0.0121492	-0.238983	0.128916	-0.316604	0.147031
SIRT5	Q9NXA8	SIRT5	NAD-dependent protein deacylase sirtuin-5, mitochondrial	14361	16719.5	13768.1	24724.3	29278	34465	23934.6	18251.8	18330.4	27463.8	26047.9	25839.9	0.980081	0.0684946	-0.547807	0.143106	-0.156883	0.504373
UBP1	Q9NZI7	UBP1	Upstream-binding protein 1	11761.7	11311.1	14432.8	23936.1	23520.9	26502.7	26713.4	20396.9	25828.5	26588.4	18416.7	18983.4	0.979634	0.0137235	-0.0200547	0.919704	-0.208926	0.445668
CTBP1	Q13363	CTBP1	C-terminal-binding protein 1	281686	290144	287014	566772	565104	560056	533709	544133	524598	537000	558036	596112	0.978202	0.00123044	-0.0784014	0.0882942	-0.000668771	0.992473
F8A1	P23610	F8A1	40-kDa huntingtin-associated protein	14623.2	18253.6	16004.9	32267.2	31632.5	32157.8	30144.2	32078.2	28928.7	28813.5	26762.7	24791.2	0.974606	0.0247015	-0.0756401	0.330822	-0.257288	0.107555
OPTC	Q5T2G3;Q9UBM4	OPTC	Opticin (Fragment);Opticin	63278	75175.7	59554.4	108963	129622	150349	128399	126135	147442	140546	86934.6	141584	0.973966	0.0613544	0.047582	0.832011	-0.0756512	0.833117
ZFHX3	Q15911	ZFHX3	Zinc finger homeobox protein 3	5703.33	5947.43	5701.59	11136.8	11116.8	11823.4	11553.2	9867.62	9173.74	11561.9	10324.5	9489.66	0.973669	0.0122916	-0.155524	0.35561	-0.119136	0.380985
HYDIN	Q4G0P3	HYDIN	Hydrocephalus-inducing protein homolog	732030	765126	773784	1.36389e+06	1.43348e+06	1660536	2.40997e+06	1.93856e+06	1.66216e+06	2.20165e+06	2211416	2.27644e+06	0.973077	0.0462366	0.431164	0.231823	0.585533	0.0506233
C9orf64	Q5T6V5	C9orf64	Queuosine salvage protein	98249	96625.5	78751.2	168465	182318	186073	164420	166325	175569	164368	140828	139253	0.97233	0.0113847	-0.0844995	0.313839	-0.272515	0.106144
PGM2L1	Q6PCE3	PGM2L1	Glucose 1,6-bisphosphate synthase	1235.66	2603.05	1049.82	3279.13	2230.68	4080.95	16885.9	18808.6	17177.9	4063.33	2944.72	2090.35	0.972245	0.166936	2.4628	0.0117929	-0.0760327	0.885246
RARS2	Q5T160	RARS2	Probable arginine--tRNA ligase, mitochondrial	11446.2	13712.2	13711.7	23849.3	25638	26702.6	23604.5	22337.3	24128.1	26688.1	18572.1	23382	0.970936	0.0104847	-0.120805	0.223236	-0.150507	0.51117
ZNF512	G3XAG1;Q96ME7	ZNF512	Zinc finger protein 512	10053.3	11484.3	9575.99	21842.2	18367.5	20751.7	32428.8	26091.1	28349.8	27258.9	27848.2	25174.7	0.970354	0.0227241	0.510956	0.0900336	0.397176	0.0476195
GGCT	O75223	GGCT	Gamma-glutamylcyclotransferase	249514	250944	253264	469295	490266	515584	235907	224899	232407	450126	431306	495923	0.968754	0.022729	-1.08949	0.0284344	-0.0989566	0.353518
ORMDL3	Q8N138	ORMDL3	ORM1-like protein 3	13460.3	11101.9	12366.1	27646.2	20192.3	24426.8	19324.2	20393.1	15075.2	20067.8	15192	15411.4	0.96858	0.0641514	-0.399324	0.200881	-0.51214	0.132637
PHLDB3	Q6NSJ2	PHLDB3	Pleckstrin homology-like domain family B member 3	6844.05	5418.24	5999.64	10785.3	12945.5	11979.1	11035.5	12824.7	11219.4	10415.3	11341	10283.6	0.967488	0.0216675	-0.0256967	0.864987	-0.156458	0.282952
AMBP	P02760	AMBP	Protein AMBP	NA	4419.63	35010.5	35171.6	NA	41894.3	21114.5	50984.2	31392	8945.99	12576.9	11245.3	0.966793	NA	-0.159625	NA	-1.81876	NA
FERMT2	Q96AC1	FERMT2	Fermitin family homolog 2	69959.3	58670.9	68201.9	129389	129412	125857	55038.7	64917.6	61594.1	78507	82038.3	75508.2	0.966608	0.016471	-1.0832	0.0185399	-0.70446	0.00958765
MAZ	I3L0M3;I3L4Y2	MAZ	MYC-associated zinc finger protein (Purine-binding transcription factor), isoform CRA_e;Myc-associated zinc finger protein (Fragment)	40459.6	40597.4	44253.6	72797.2	81789.8	90074.6	59310.3	64717.5	59004.7	64806	61878.9	38645.3	0.96528	0.0424199	-0.418687	0.115661	-0.565437	0.138136
LHPP	Q9H008	LHPP	Phospholysine phosphohistidine inorganic pyrophosphate phosphatase	20932.2	30764	21220.7	45272.8	43679.9	53393.8	41835.9	34799.8	38986.7	73652.2	74183	73342.5	0.965082	0.031884	-0.299986	0.17036	0.635799	0.0557462
NMRAL1	Q9HBL8	NMRAL1	NmrA-like family domain-containing protein 1	52007.2	47336.2	49131.3	99472.9	103976	86016.3	100472	92972.2	94194.8	86337.1	88281.9	111286	0.963171	0.0382171	-0.00912872	0.945348	-0.0178508	0.93538
TJAP1	Q5JTD0	TJAP1	Tight junction-associated protein 1	17627.3	19449.8	17985.8	34500.2	38206.4	34583	41583.8	39265.4	40395.1	37740.2	40525.8	37683.3	0.962359	0.0165963	0.176408	0.117795	0.111984	0.233348
ZNF865	P0CJ78	ZNF865	Zinc finger protein 865	2382.13	2319.44	2595.52	4726.31	4381.44	5107.31	5392.81	5429.58	4914.99	3537.33	4012.61	3244.69	0.962026	0.0247015	0.146775	0.240374	-0.397106	0.070968
ABCD4	O14678	ABCD4	ATP-binding cassette sub-family D member 4	125926	135171	157493	273900	261902	279314	130530	123866	136507	111628	120408	113378	0.961466	0.0143243	-1.06019	0.0117929	-1.23868	0.00958765
HRAS	P01112	HRAS	GTPase HRas	271327	306697	337481	577340	608720	596382	470420	476081	482191	392035	434648	380842	0.961217	0.0150343	-0.31916	0.0340386	-0.561804	0.0235461
ARHGAP27	A0A0G2JNY3;A0A0G2JRG8;E9PIR1;Q6ZUM4	ARHGAP27	Rho GTPase-activating protein 27	5591.72	5181.68	3111.14	9671.31	8096.6	9260.16	14188.3	12984.3	11608.9	13951.1	14167.4	9649.33	0.960979	0.0454849	0.520908	0.0733248	0.482699	0.216425
KIF13A	A0A1B0GUA8;Q9H1H9	KIF13A	Kinesin-like protein KIF13A	2737.95	2285.82	2406.67	5180.04	4706.11	4575.92	4437.46	4821.26	4690.68	3622.8	4468.05	3209.89	0.960755	0.0135836	-0.0520714	0.590471	-0.355857	0.167226
ARHGAP35	Q9NRY4	ARHGAP35	Rho GTPase-activating protein 35	42527.1	42597.6	37965.2	89975.3	72898.1	76692.9	89045	80684.6	76370	133726	136047	149917	0.960713	0.043151	0.0388173	0.816077	0.808898	0.0208492
ACOX3	O15254	ACOX3	Peroxisomal acyl-coenzyme A oxidase 3	28128.2	40883.1	30716.6	66014.7	63676.3	64236.4	119690	119430	116126	103653	93480.2	92559.4	0.959448	0.045161	0.873304	0.00840805	0.579004	0.0496937
XPNPEP1	Q9NQW7	XPNPEP1	Xaa-Pro aminopeptidase 1	83493.6	79062.4	75262	154780	154461	153062	136984	125176	132793	195726	205232	205492	0.958981	0.0123648	-0.227158	0.0827636	0.391549	0.0313085
KHNYN	O15037	KHNYN	Protein KHNYN	3951.68	4879.72	4918.66	12565.7	7728.73	6431.42	7549.77	9099.73	8078.89	7572.28	9119.55	9444.84	0.958796	0.21945	-0.112065	0.821958	-0.0321576	0.95016
OXNAD1	C9JLB7;Q96HP4;U3KQU8	OXNAD1	Oxidoreductase NAD-binding domain-containing protein 1	15670.8	421.976	9133.44	12836.1	20084.9	16104.6	23538.2	27446	21979.1	19966	13630.6	17588.3	0.958608	0.292353	0.573638	0.118727	0.0621835	0.857977
C11orf54	Q9H0W9	C11orf54	Ester hydrolase C11orf54	18688.9	18537.9	17693.4	33160.2	33449	40062	49051.1	43764.8	46816.4	36135	43418.3	33616	0.957761	0.0495051	0.388462	0.0815031	0.0853134	0.68187
KNTC1	P50748	KNTC1	Kinetochore-associated protein 1	20075.8	26768.9	26772.1	46699	47493.2	48308.5	23678.2	29535.1	27723.5	31100.4	24018.4	23426.8	0.952862	0.034062	-0.816101	0.0428845	-0.859366	0.0523495
ACOT8	O14734	ACOT8	Acyl-coenzyme A thioesterase 8	33980	40930.1	32725.2	74121.2	64030.7	70040.9	78859.9	81991.6	86066.2	86741.2	76768.2	94886.2	0.95177	0.0150442	0.246111	0.0945088	0.311662	0.138523
CEP170B	J3KQR7;Q9Y4F5	CEP170B	Centrosomal protein of 170 kDa protein B	19116.4	17497.8	18569.5	53913	29182.4	23602	27939.9	27135.6	31087.3	30411	32362.1	33086	0.951214	0.290809	-0.30839	0.640266	-0.154539	0.800456
MID1	O15344	MID1	E3 ubiquitin-protein ligase Midline-1	NA	1213.07	NA	NA	1578.01	3112.78	9877.4	2043.71	3773.3	9588.15	10483.6	5847.99	0.951169	NA	1.15739	NA	1.88119	NA
STX18	D6RF48;Q9P2W9	STX18	Syntaxin-18	18836.3	19181.1	20135.9	36203.5	38504.9	37631.3	29884.5	27442.3	26867.2	32849.2	34949.4	36018.4	0.949933	0.00673562	-0.416078	0.0291808	-0.113825	0.151648
RAB11A	H3BSC1;P62491	RAB11A	Ras-related protein Rab-11A	15320.4	22256	12872.5	49211.6	26787.5	21059.9	25133.3	35051.4	28316	25443.5	44407.5	35438.6	0.944038	0.289811	-0.133172	0.836602	0.117429	0.852652
PFN2	C9J0J7;G5E9Q6	PFN2	Profilin	927181	1.08639e+06	944474	1.80075e+06	2.00442e+06	1.88121e+06	1.87737e+06	1.68417e+06	1.71166e+06	1.7352e+06	2.01177e+06	1.77374e+06	0.942867	0.0102971	-0.108834	0.292995	-0.0426592	0.713488
DYNC2H1	Q8NCM8	DYNC2H1	Cytoplasmic dynein 2 heavy chain 1	3772.05	4990.61	3926	8244.3	8042.6	8047.43	8451.99	9482.57	8816.83	6751.44	6893.84	6104.11	0.939453	0.0359477	0.136621	0.211098	-0.301185	0.0671062
MAN2A2	P49641	MAN2A2	Alpha-mannosidase 2x	14828.2	13263.7	13462	29789.2	24403.3	25338.8	31515.7	25906.1	27779	36202.4	36294.4	31389	0.936538	0.0424046	0.0993451	0.575892	0.385406	0.0789107
CHN1	P15882	CHN1	N-chimaerin	3237.8	3261.63	1815.73	6323.2	4865.15	4704.72	4786.17	6883.11	5393.05	3734	3915.68	3134.99	0.934582	0.0633996	0.102418	0.736298	-0.559417	0.135721
ZNF131	P52739	ZNF131	Zinc finger protein 131	5015.03	4929.94	4042.61	11761.4	7877.9	7077.88	8306.61	8853.15	9748.04	10059.1	11499.7	7834.95	0.93362	0.161512	0.0102583	0.977834	0.137745	0.728591
CBR1	P16152	CBR1	Carbonyl reductase [NADPH] 1	480254	493958	449147	937381	907996	869975	1.05942e+06	838111	903805	925852	931287	942908	0.93184	0.00723074	0.0449779	0.782907	0.0443117	0.39305
EHD4	Q9H223	EHD4	EH domain-containing protein 4	143960	153322	153634	296859	293206	268625	183444	144219	143922	201859	202194	207135	0.929282	0.0183129	-0.86462	0.0314372	-0.490522	0.0483027
NRCAM	C9JYY6;Q92823	NRCAM	Neuronal cell adhesion molecule	12623	10874	13081.9	25240.7	21514.4	22893.8	25356.1	32410.9	26652.3	10030.4	10287.9	8574.2	0.929087	0.0199304	0.277473	0.243647	-1.26941	0.0236713
SH3YL1	H7C499;Q96HL8	SH3YL1	SH3 domain-containing YSC84-like protein 1 (Fragment);SH3 domain-containing YSC84-like protein 1	2728.09	3971.83	2936.83	5581.02	6640.22	6125.72	9683.16	7470.62	8122.78	10142.5	9905.08	10322.5	0.928923	0.0281432	0.462259	0.13502	0.727109	0.0265539
SLC39A6	Q13433	SLC39A6	Zinc transporter ZIP6	10949	10394.4	11580.4	19265.8	19750.6	23650.6	20764.2	20940.2	22803.5	10274.6	10779.7	7829.14	0.928576	0.0485319	0.0417698	0.788148	-1.11746	0.033327
RNF168	Q8IYW5	RNF168	E3 ubiquitin-protein ligase RNF168	3564.14	2922.69	3009.01	6041.67	6014.7	6010.51	4138.66	3579.14	4155.98	4072.96	3621.07	1876.74	0.927981	0.0281961	-0.605569	0.0529535	-0.91664	0.120481
LASP1	Q14847	LASP1	LIM and SH3 domain protein 1	412382	451510	453169	878861	738840	886713	1.27321e+06	987800	1.14476e+06	1.3606e+06	1.43792e+06	1.41579e+06	0.927152	0.0395179	0.443509	0.124689	0.750823	0.0259302
HSD17B12	Q53GQ0	HSD17B12	Very-long-chain 3-oxoacyl-CoA reductase	75203.9	74633.8	73598.8	123313	142188	158927	144403	146033	147940	113298	95734.9	95835.6	0.925654	0.062609	0.0466497	0.771263	-0.477332	0.103328
TAOK3	Q9H2K8	TAOK3	Serine/threonine-protein kinase TAO3	35330	44980.5	34602.8	85441.2	66009.7	66828.1	75878	62978.9	71175.7	82232.2	71756.9	72835.5	0.925627	0.0523924	-0.0555599	0.801215	0.0554036	0.785749
TTC39B	Q5VTQ0	TTC39B	Tetratricopeptide repeat protein 39B	2854.93	5104.87	3341.59	7964.04	6941.47	6544.5	5663.12	9278.16	8790.44	4978.66	6127.67	5294.51	0.924478	0.0579231	0.145839	0.677152	-0.387209	0.101364
NMD3	C9JA08;Q96D46	NMD3	60S ribosomal export protein NMD3	170882	143969	157342	282543	300414	312707	263213	214462	222508	291732	266935	264694	0.92358	0.00997487	-0.355225	0.0984596	-0.121431	0.21354
ARMT1	Q9H993	ARMT1	Damage-control phosphatase ARMT1	1.14848e+06	1.35445e+06	1.48005e+06	2.34591e+06	2.82317e+06	2.38524e+06	2.28061e+06	3197595	2.94622e+06	1.61418e+06	1.79899e+06	1.48393e+06	0.923454	0.0283681	0.157276	0.535393	-0.625376	0.0564822
PHLDA3	Q9Y5J5	PHLDA3	Pleckstrin homology-like domain family A member 3	7243.97	5828.1	9402.03	14386.4	13871.5	14350.5	17500.9	17191.8	17128.1	26627.4	23703.1	27243.7	0.922875	0.0598944	0.282395	0.015395	0.864439	0.0440367
TANGO2	C9J695;C9JDT9;Q6ICL3	TANGO2	Transport and Golgi organization protein 2 homolog (Fragment);Transport and Golgi organization protein 2 homolog;Transport and Golgi organization protein 2 homolog	6507.39	6145.59	6252.21	11831	10878.6	13122.6	10693.2	8772.89	10592.8	16073.9	15573.5	13595.1	0.922474	0.0421466	-0.253464	0.197534	0.336422	0.0961345
CDR2L	Q86X02	CDR2L	Cerebellar degeneration-related protein 2-like	5692.34	4916.53	4806.16	10227.7	9256.91	9685.09	9392.51	10803.8	10259.1	8194.57	10264.9	7182.53	0.920135	0.00997487	0.0622254	0.5561	-0.185965	0.434321
GARS1	P41250	GARS1	Glycine--tRNA ligase	158016	169297	172927	262539	325460	358277	133715	141635	157352	231612	232729	226898	0.919642	0.0763907	-1.12889	0.0826122	-0.453075	0.176517
C1orf43	A0A1W2PQP6;Q9BWL3;X6R6F3;X6R6S3	C1orf43	Uncharacterized protein C1orf43	7264.91	NA	NA	15074.3	12180.6	13952.8	25342.7	16576.6	19711.5	17234.6	16294.8	9885.37	0.918938	NA	0.580735	0.205469	0.0752692	0.840911
MAN2B2	H0YA68;Q9Y2E5	MAN2B2	Alpha-mannosidase (Fragment);Epididymis-specific alpha-mannosidase	8538.16	9368.96	9253.65	18213.5	16173.2	16896.5	31610.6	29949.7	29216.4	22736.7	20510.1	19726.6	0.916961	0.0183129	0.823836	0.0138859	0.296257	0.0851851
DGUOK	Q16854	DGUOK	Deoxyguanosine kinase, mitochondrial	5341.37	4712.67	5314.02	9145.74	9029.81	10837.4	13523.4	12183.8	15885.6	12519.5	12532.1	8846.11	0.916763	0.0385027	0.519637	0.114864	0.224488	0.431199
PARVA	Q9NVD7	PARVA	Alpha-parvin	29088.3	29166.4	28084.3	59482.2	50889	52608.6	45561.2	45474.6	48775.2	58304.7	55006.3	58873	0.91661	0.0381761	-0.221215	0.175682	0.0792574	0.481105
FAM169A	D6RB01;Q9Y6X4	FAM169A	Soluble lamin-associated protein of 75 kDa	15465.7	14171	11517.8	29317.2	21740	26622	34171.2	35973.5	36561	30471.2	29460.5	30207.4	0.916478	0.0515553	0.458038	0.111349	0.214626	0.304879
GLUD1	P00367	GLUD1	Glutamate dehydrogenase 1, mitochondrial	517334	519414	472115	961834	845638	1.04014e+06	1.20202e+06	770930	900751	1.69833e+06	1.68901e+06	1.66756e+06	0.916292	0.0419459	0.013158	0.96618	0.827928	0.0359866
G6PD	E7EUI8	G6PD	Glucose-6-phosphate 1-dehydrogenase (Fragment)	478663	694481	625884	1.16572e+06	1.17798e+06	1.04829e+06	855783	897721	873464	874283	1.02111e+06	1.12077e+06	0.914914	0.0254787	-0.368734	0.0784377	-0.169416	0.329173
BET1	H7C1N3;O15155	BET1	BET1 homolog (Fragment);BET1 homolog	13641.7	11961	14585.6	21004.5	29202.6	25535.6	18814.8	16359.9	20146.4	10847.2	12574.4	12907.8	0.914331	0.0716636	-0.453277	0.178661	-1.05997	0.0783205
SERPINB1	P30740	SERPINB1	Leukocyte elastase inhibitor	62487.3	67271.6	46982.7	96153.9	108261	128542	118762	95115.7	101932	159646	161502	183828	0.913692	0.0474066	-0.0762793	0.73551	0.600879	0.0506131
ACAT2	Q9BWD1	ACAT2	Acetyl-CoA acetyltransferase, cytosolic	191408	228610	195093	337860	392785	428128	300640	285613	317194	333057	350358	363887	0.913678	0.0395949	-0.359086	0.159218	-0.145921	0.400681
STXBP1	A0A0D9SG72;P61764	STXBP1	Syntaxin-binding protein 1	25740.5	29883.8	23486.7	46818.5	52347	49854.6	56836	60848.8	60520.3	46120.2	43655.1	43573.6	0.913556	0.0135856	0.258032	0.0571892	-0.160301	0.135537
VPS37C	A5D8V6;F5H4Q5	VPS37C	Vacuolar protein sorting-associated protein 37C;Vacuolar protein sorting-associated protein 37C (Fragment)	19620.9	9234.95	19779.3	38282	30639.7	22659.2	23496.9	19574	22296.5	29389.1	20747.5	21341	0.913049	0.132688	-0.486474	0.302139	-0.357557	0.397327
UPRT	E9PSD7;Q96BW1	UPRT	Uracil phosphoribosyltransferase homolog	8395.05	8271.22	10885.8	14565.3	17747.9	19531.2	16706.3	21080.5	17216.8	13951.3	14470	13134	0.912028	0.0478178	0.085337	0.713585	-0.319158	0.227681
PHLDA2	Q53GA4	PHLDA2	Pleckstrin homology-like domain family A member 2	23493.6	11393.3	23241.7	46459.2	35960.8	26941.6	25969.2	29446.2	28770.1	30092.3	24283.4	34591.6	0.911787	0.139794	-0.377464	0.395203	-0.297759	0.474317
NAT1	P18440	NAT1	Arylamine N-acetyltransferase 1	15963.3	18695.3	14300.9	34415	27370.1	30320.9	43177.8	36296	39207.5	25386.3	20019.7	20804.8	0.911707	0.0326934	0.365726	0.108509	-0.47623	0.0911086
AFAP1	Q8N556	AFAP1	Actin filament-associated protein 1	2475.95	3026.94	2940.02	6753.41	4817.98	4311.71	3970.93	2332.21	1915.38	2174.32	2036.88	1951.82	0.91168	0.136265	-0.950542	0.144097	-1.36578	0.115682
CBX5	P45973	CBX5	Chromobox protein homolog 5	53275.6	52788.4	59091.3	99360.2	121418	89730.6	104948	116263	150939	118547	101218	90555	0.910808	0.0755909	0.261256	0.416578	-0.00087303	0.997782
PLEKHG2	H7BXC7;Q9H7P9	PLEKHG2	Pleckstrin homology domain-containing family G member 2 (Fragment);Pleckstrin homology domain-containing family G member 2	3769.96	4495.41	5545.28	7593.61	9135.32	9231.44	4095.01	5972.42	4615.64	6744.46	7222	7566.34	0.91053	0.0295145	-0.822157	0.0529659	-0.269775	0.174083
FAM172A	Q8WUF8	FAM172A	Cotranscriptional regulator FAM172A	10644.5	12723.7	12171	23379.7	22759.6	20645.8	33715.1	30838.5	30375.1	29269.8	28434.8	26485	0.910114	0.0135962	0.507319	0.0340386	0.334114	0.0442488
CDK5RAP2	Q96SN8	CDK5RAP2	CDK5 regulatory subunit-associated protein 2	2532.85	2140.43	2771.32	5161.34	4737.83	4088.7	4253.82	3842.63	3361.15	4177.71	2982.42	1986.54	0.909909	0.0341278	-0.287872	0.208496	-0.612859	0.196957
HTT	P42858	HTT	Huntingtin	28931.6	37635	33456	62718.9	63179.1	62006.6	61256.5	66189.1	64962.5	55935.4	48748.2	50245.1	0.909674	0.0321133	0.0341694	0.534694	-0.278397	0.0946644
PHF14	A0A0U1RRH6;B4DG57;O94880	PHF14	PHD finger protein 14	3937.78	13134.4	5237.38	8414.19	20254.4	13242.2	8201.05	5669.51	17440.4	7352.21	6118.8	5488.26	0.90966	0.306245	-0.420651	0.621459	-1.14442	0.249456
APOOL	A0A087WYF7;Q6UXV4	APOOL	MICOS complex subunit;MICOS complex subunit MIC27	18182	22748.9	21730.6	51581	30250.4	35848.6	71986.8	62790	69024.6	57753.2	47198	51553	0.909216	0.166055	0.792295	0.100849	0.411331	0.268751
TLE5	Q08117	TLE5	TLE family member 5	6307.07	9427.97	8357.62	14440.7	16143.7	14585.5	15605.5	15383.1	14285.1	14893	14001	7775.05	0.90677	0.0295718	0.00331186	0.9717	-0.300803	0.44289
AKAP9	A0A0A0MRF6;Q99996	AKAP9	A-kinase anchor protein 9	15824.2	19076.8	16864	44139.6	28476.5	24435.2	26199.9	26324	26005.7	15919.1	18017.9	16890.2	0.906768	0.199351	-0.305511	0.529224	-0.933147	0.214659
PEX26	E9PRC5;Q7Z412	PEX26	Peroxisome assembly protein 26	694.137	1022.75	607.43	1766.73	1143.94	1445.98	1506.43	1093.83	1268.43	899.134	964.387	1361.22	0.906411	0.0938352	-0.171373	0.606717	-0.434033	0.282509
GLTP	Q9NZD2	GLTP	Glycolipid transfer protein	51936	60239	52708.5	101920	104724	102380	84495.8	113852	82099.6	121127	152069	129578	0.906271	0.016471	-0.139987	0.561473	0.382251	0.153102
THUMPD3	Q9BV44	THUMPD3	THUMP domain-containing protein 3	97438.6	98037.4	98370.8	183265	197018	170374	147082	155782	149340	137058	140727	152261	0.906093	0.0355243	-0.284183	0.112997	-0.356663	0.0647172
PGM3	H0Y987;O95394	PGM3	Phosphoacetylglucosamine mutase	106155	113610	96828.2	177414	188733	226396	239393	186312	197501	350402	366821	391244	0.904288	0.0530229	0.0727887	0.744462	0.903574	0.020009
ZMYND11	B0QZE2;B7Z2J6;E7ENI9;Q15326	ZMYND11	Zinc finger MYND domain-containing protein 11	10061.3	3569.96	7330.44	19419.1	11662.9	8132.04	2598.61	3291.58	2239.56	5609.91	4760.69	3925.34	0.903613	0.290127	-2.27009	0.183606	-1.45577	0.219899
RBKS	Q9H477	RBKS	Ribokinase	20340.2	23327.9	18937.9	39972.4	37221.5	39588.3	35549.1	33401.1	33210.6	52889.1	45801.5	52796.6	0.899448	0.0126652	-0.19298	0.0658719	0.375374	0.0829317
CCDC167	Q9P0B6	CCDC167	Coiled-coil domain-containing protein 167	8607.75	9345.98	7998.47	15756	24979.9	7667.9	17097.1	23598	25082	17233.3	20724.2	24430.8	0.899262	0.362733	0.442469	0.497001	0.366158	0.560868
RAPGEF1	Q13905	RAPGEF1	Rap guanine nucleotide exchange factor 1	4055.14	6392.61	5248.37	10419	9750.55	9087.67	21668	23782.1	19417.4	15274.5	13014.5	13120.4	0.898384	0.0368302	1.1487	0.050236	0.501165	0.0632839
SLC30A9	Q6PML9	SLC30A9	Zinc transporter 9	12115.7	12796.4	12671.3	24819.2	23571.1	21601	25925.4	25296.3	25743.6	27480.9	28498	28582.3	0.897078	0.0296033	0.137034	0.230524	0.272819	0.0770044
PHKB	Q93100	PHKB	Phosphorylase b kinase regulatory subunit beta	14437.7	13379.3	13706.8	20217.5	27435.9	29665.6	34054.4	35466.4	31386.3	31046.9	35669.3	32888.3	0.896884	0.106078	0.384134	0.191185	0.365389	0.191055
INPP5A	Q14642	INPP5A	Inositol polyphosphate-5-phosphatase A	4608.24	4852.85	3671.45	8503.7	7786.69	8158.54	5446.76	5023.61	4175.87	9037.73	8987.24	9322.92	0.896626	0.0199304	-0.739242	0.041059	0.161658	0.0804628
RNF41	Q9H4P4	RNF41	E3 ubiquitin-protein ligase NRDP1	4238.49	7055.76	6441.14	9014.62	12651.4	11345.3	8880.34	8768.51	9343.91	8019.95	7454.56	10638.9	0.89633	0.0616741	-0.290388	0.313982	-0.338168	0.291229
TCEA2	Q15560	TCEA2	Transcription elongation factor A protein 2	86511.7	80904.5	90344.8	142747	166834	169680	77434.2	79037.6	79174.7	102647	101877	99928.5	0.894775	0.0359477	-1.02418	0.0581222	-0.654595	0.0699551
CD44	H0Y2P0;H0YD13;P16070	CD44	CD44 antigen (Fragment);CD44 antigen;CD44 antigen	22765	18502.2	13857.6	33998.2	35194.7	33281.2	78749.7	78065.3	84127.5	10553.6	9141.27	6410.19	0.894483	0.060887	1.23343	0.0219064	-1.97286	0.0163131
RABL2A;RABL2B	Q9UBK7;Q9UNT1	RABL2A;RABL2B	Rab-like protein 2A;Rab-like protein 2B	5331.62	8941.82	7768.94	13302.5	13217.6	14446.8	15138.7	13776.1	14508.6	12628	9624.54	10862.5	0.89418	0.0537705	0.0840112	0.335018	-0.306971	0.155393
VPS52	Q8N1B4	VPS52	Vacuolar protein sorting-associated protein 52 homolog	21732.1	25874.4	25762	46053.2	45807.9	44496.7	36597.3	36411.6	37778.1	32751.9	26730.2	32958.7	0.894164	0.0183129	-0.299608	0.0149512	-0.560796	0.0609372
GAMT	Q14353	GAMT	Guanidinoacetate N-methyltransferase	12854.9	13850	9704.01	24555.8	20472.5	22468.4	30886	33331.4	32819.8	39218	39663	39192.4	0.890527	0.0255874	0.523721	0.040328	0.806793	0.0340521
STARD3	J3QLM1;J3QRM3;Q14849	STARD3	StAR-related lipid transfer protein 3;StAR-related lipid transfer protein 3 (Fragment);StAR-related lipid transfer protein 3	3143.84	4460.53	3906.89	7716.03	5445.53	8150.34	7458.32	6567.38	8077.01	8593.67	6828.26	7360.81	0.888615	0.0940316	0.052564	0.851894	0.0962821	0.731116
ABCA3	H0Y3H2;Q99758	ABCA3	ATP-binding cassette sub-family A member 3	14615.9	11465.7	12466.8	26502.2	20981	23848.1	22749.7	27949.9	23173.6	33092.2	30924.4	36132.6	0.887865	0.035394	0.0505158	0.800959	0.489542	0.0548871
SETD5	E7EWN3;H0Y3R4;Q9C0A6	SETD5	Histone-lysine N-methyltransferase SETD5;Histone-lysine N-methyltransferase SETD5 (Fragment);Histone-lysine N-methyltransferase SETD5	1929.8	1596.63	1894.45	2613.43	3742.28	3674.75	2670.45	3067.86	2772.44	2932.74	2545.71	2418.7	0.887792	0.0947922	-0.23703	0.41931	-0.344983	0.283694
PSMC3IP	K7EK12;K7ELD8;K7EQS1;Q9P2W1	PSMC3IP	Homologous-pairing protein 2 homolog	6261.26	9429.29	9002.07	13828.9	16216.3	15599.9	8087.14	7620.91	10555.4	8495.88	6645.41	NA	0.886382	0.0312844	-0.797407	0.0473476	-1.00701	NA
XPOT	O43592	XPOT	Exportin-T	71836.4	98135.5	84592.7	132601	159496	178401	155376	165670	191801	162807	100798	143934	0.886158	0.0508221	0.124339	0.569857	-0.207254	0.519571
INPP5K	Q9BT40	INPP5K	Inositol polyphosphate 5-phosphatase K	9350.55	12446.9	8146.68	19583.9	17858.9	17892.2	17153.6	15660.2	16137.5	21419.5	13384.5	12865.8	0.885917	0.0423964	-0.176844	0.122107	-0.215113	0.557456
SLC25A13	Q9UJS0	SLC25A13	Calcium-binding mitochondrial carrier protein Aralar2	127570	113945	126522	222191	238676	218819	168168	170075	161437	109998	102828	108707	0.885018	0.00997487	-0.443865	0.0421999	-1.0799	0.020009
RPA2	P15927	RPA2	Replication protein A 32 kDa subunit	200305	208619	208977	370125	391374	378859	275347	288809	271208	301833	298386	291164	0.884039	0.00873129	-0.449009	0.0156257	-0.355367	0.0216333
RMND1	Q9NWS8	RMND1	Required for meiotic nuclear division protein 1 homolog	283636	313249	302490	553505	553102	551674	609505	717801	684755	497424	498602	444289	0.882694	0.0151752	0.278984	0.152867	-0.203305	0.126064
IRF5	A0A087WWA0;C9J7M2;C9JB67;C9JYP7;F8WDH6;Q13568	IRF5	Interferon regulatory factor 5;Interferon regulatory factor 5 (Fragment);Interferon regulatory factor 5 (Fragment);Interferon regulatory factor 5 (Fragment);Interferon regulatory factor 5;Interferon regulatory factor 5	5605.48	4076.33	6402.47	10427.3	11546.4	7648.3	7859.94	8581.21	8534.82	7519.22	5178.22	6907.87	0.881017	0.0882314	-0.246128	0.43164	-0.595424	0.162485
GNAS	Q5JWF2	GNAS	Guanine nucleotide-binding protein G(s) subunit alpha isoforms XLas	259728	314582	282124	475186	554009	547635	427344	453499	438234	379123	367131	399583	0.880613	0.0216675	-0.257499	0.152585	-0.460626	0.0687848
RIDA	P52758	RIDA	2-iminobutanoate/2-iminopropanoate deaminase	155631	168446	165446	222305	324679	353883	204129	181176	197030	222792	213334	208666	0.879937	0.137626	-0.629465	0.215277	-0.482481	0.263394
KPRP	Q5T749	KPRP	Keratinocyte proline-rich protein	277.939	450.305	399.309	NA	690.872	NA	NA	NA	4331.37	NA	NA	NA	0.878259	NA	2.64833	NA	NA	NA
CDK2	G3V5T9;P24941	CDK2	Cyclin-dependent kinase 2	114100	136746	130136	248695	223415	228010	141576	153909	137748	240420	205960	205926	0.877879	0.0118175	-0.69246	0.0268264	-0.102052	0.433601
B4GALT4	C9J3R8;E7ETS9;O60513	B4GALT4	Beta-1,4-galactosyltransferase 4;Beta-1,4-galactosyltransferase 4;Beta-1,4-galactosyltransferase 4	4324.08	4925.67	2741.16	7203.17	8423.52	6383.74	10355.5	10266.5	9428.62	7552.27	8366.42	4446.96	0.876246	0.0573363	0.449207	0.0962432	-0.112049	0.778562
AUH	Q13825	AUH	Methylglutaconyl-CoA hydratase, mitochondrial	5266.69	10667.7	8712.17	16526.3	15058.6	13622.9	26294.8	29645	25284.1	24090.1	16230.2	19115.1	0.875183	0.0750303	0.845333	0.0361547	0.394752	0.263528
PRDX2	P32119	PRDX2	Peroxiredoxin-2	1.68834e+06	1.77071e+06	1.50651e+06	3.08783e+06	2.86953e+06	3.14605e+06	3255311	3249770	3384548	3.36764e+06	3.55468e+06	3.26467e+06	0.87445	0.00990591	0.119511	0.157905	0.162249	0.101911
ERBB3	P21860	ERBB3	Receptor tyrosine-protein kinase erbB-3	9524.48	7652.79	9793.3	19050.7	15342.1	14898.6	20583.1	17168.8	16050.9	29705.6	29702.8	29994.4	0.869953	0.0497634	0.126342	0.582569	0.858981	0.0480837
OPLAH	O14841	OPLAH	5-oxoprolinase	16179.5	18366	16924.3	35871.5	23537.2	34654.8	57569.2	48742.4	50071.5	87025.8	85683.6	70145	0.869906	0.125806	0.733377	0.0710502	1.36838	0.0277836
RETSAT	Q6NUM9	RETSAT	All-trans-retinol 13,14-reductase	25571	28201.2	24053.6	45781.1	42616.6	53550.7	53351.8	51664.9	53691.4	73649.1	74195.1	71385.8	0.867046	0.0466001	0.16101	0.343476	0.627079	0.053012
PIGG	Q5H8A4	PIGG	GPI ethanolamine phosphate transferase 2	12299.7	19294.7	15384.6	29706.8	27284	28674.5	40697.8	39427.1	39026.9	26961.7	29403.8	23985.2	0.866696	0.0500555	0.476016	0.0170375	-0.0924016	0.493938
UAP1L1	Q3KQV9	UAP1L1	UDP-N-acetylhexosamine pyrophosphorylase-like protein 1	93385.6	84165.4	86103.4	175242	136473	168844	241488	233567	248693	267833	263127	239800	0.866065	0.0613441	0.590775	0.0653629	0.681571	0.032502
SPATS2L	Q9NUQ6	SPATS2L	SPATS2-like protein	9350.88	17949	13374.7	26450.3	22247.3	25420.1	29569.9	20130.5	22809.6	28778	28957.8	23933.3	0.865692	0.0719217	-0.0316377	0.909429	0.139972	0.405672
SLC2A8	A0A087WT42;Q5VVW5;Q9NY64	SLC2A8	Solute carrier family 2, (Facilitated glucose transporter) member 8, isoform CRA_c;Solute carrier family 2, facilitated glucose transporter member 8;Solute carrier family 2, facilitated glucose transporter member 8	4764.72	2988.63	3478.7	7197.16	6257.08	7012.11	8414.13	9155.73	9113.92	8414.38	9327.24	11160.9	0.865633	0.0465642	0.382709	0.0467948	0.49794	0.132715
PXMP4	Q9Y6I8	PXMP4	Peroxisomal membrane protein 4	20086.2	17878.8	16045.1	38030.4	32233.9	28123.6	13206	15882.3	11106.1	15620.2	10405.5	13219.5	0.865252	0.0636136	-1.29149	0.0571715	-1.32597	0.0471209
CERS5	F8VXY1;H0YI10;Q49AQ3;Q8N5B7	CERS5	Ceramide synthase 5;Ceramide synthase 5 (Fragment);Ceramide synthase 5;Ceramide synthase 5	17555.6	24408.8	24247	40025.8	40751.6	39783.9	28606.3	33376.7	31624.5	23354.7	26174.3	24384.7	0.864617	0.0472905	-0.365072	0.0804402	-0.705853	0.0203378
GRB7	Q14451	GRB7	Growth factor receptor-bound protein 7	1687.03	3827.68	1527.85	2611.33	4417.05	5781.26	10932.9	9265.1	7186.71	10607.3	9465.64	10076.3	0.863056	0.264058	1.09614	0.0955275	1.23489	0.0623189
B3GALT6	Q96L58	B3GALT6	Beta-1,3-galactosyltransferase 6	8619.54	8149.48	10556.6	19465.5	15348.6	14817.4	16349	20124.8	17983.6	15295.5	15724.5	12865.9	0.861001	0.0599775	0.13387	0.546789	-0.1775	0.449559
SLC44A1	Q8WWI5	SLC44A1	Choline transporter-like protein 1	19030.1	28867.6	24598	45183.3	39910.2	46552.7	42497	43467.3	44327.2	92709.8	88956.4	96764.7	0.860696	0.0322816	-0.0149217	0.888375	1.08065	0.00958765
ATP2C2	O75185	ATP2C2	Calcium-transporting ATPase type 2C member 2	14131.2	12617.2	7615.82	24926.9	20933.5	16536.9	20733.5	26679.5	24561.7	17093.9	20648.2	21142.1	0.860577	0.093428	0.206005	0.470043	-0.0836046	0.768641
MPP7	Q5T2T1	MPP7	MAGUK p55 subfamily member 7	15327.4	18386.4	15653.9	29401.9	31571.2	28608.3	22572.7	23289.1	23131.1	33059	34103.2	40098.3	0.859634	0.0118141	-0.37675	0.063326	0.259846	0.185585
UBE2Q2	E9PHD0;Q8WVN8	UBE2Q2	Ubiquitin-conjugating enzyme E2 Q2 (Fragment);Ubiquitin-conjugating enzyme E2 Q2	4013.6	3871.16	3514.44	8149.72	6217.9	6294.26	6483.46	5926.09	6342.81	7376.93	1759.08	6060.46	0.858038	0.0801492	-0.139899	0.536495	-0.443234	0.510047
NT5C	Q8TCD5	NT5C	5'(3')-deoxyribonucleotidase, cytosolic type	33589	27476.9	27544.8	50567.2	52870.2	57104.3	67017.7	61724	67857.8	76062.1	71192.3	66640.8	0.857396	0.0146765	0.292312	0.0599371	0.413956	0.0450099
POFUT2	Q9Y2G5	POFUT2	GDP-fucose protein O-fucosyltransferase 2	2994.69	3531.39	4356.41	7078.62	5681.91	6944.61	9330.33	10849.4	9304.35	7450.26	8953.39	6046.28	0.856562	0.0359477	0.581366	0.0546759	0.188139	0.5147
RBPJ	Q06330	RBPJ	Recombining binding protein suppressor of hairless	12168.6	14307.8	12745.8	24782.3	22930.8	23216.1	23311.1	15469.4	25961	19900	13259.4	14319.4	0.854714	0.00953954	-0.131691	0.677701	-0.579098	0.123837
DOLPP1	Q86YN1	DOLPP1	Dolichyldiphosphatase 1	17077	18407.1	16461.7	32868	30000.5	30920	26139.5	31262.8	29021.8	26493.7	17973.4	24178.5	0.852403	0.0102971	-0.117979	0.360253	-0.450244	0.143758
FAM210B	Q96KR6	FAM210B	Protein FAM210B, mitochondrial	2612.39	2351.84	2427.88	4996.05	4073.59	4276.37	9035.29	9505.67	6583.24	8725.11	6850.59	6170.48	0.85235	0.0474066	0.91267	0.113105	0.704354	0.122834
KIF22	Q14807	KIF22	Kinesin-like protein KIF22	63189.2	59991.8	77424.9	147670	112270	102225	45555.7	48377.8	44207.3	51999.9	54667.2	25291.9	0.852281	0.0976125	-1.3905	0.101111	-1.45656	0.0575768
B3GLCT	Q6Y288	B3GLCT	Beta-1,3-glucosyltransferase	36409.9	21127.7	22763.3	52866.6	47716	44369.4	44403.2	42210.1	47950.4	65345.8	65117.4	55305.1	0.852088	0.0729109	-0.107287	0.437442	0.357928	0.0927311
CRACR2B	Q8N4Y2	CRACR2B	EF-hand calcium-binding domain-containing protein 4A	2773.16	1307.44	1777.93	4440.01	3264.35	2869.01	3251.45	5400.57	3796.58	4940.84	6571.24	5243.44	0.851824	0.133434	0.235549	0.591244	0.664202	0.10388
SERPINB6	A0A024QZX5;A0A087X1N8;P35237	SERPINB6	Serpin B6	266531	344650	217281	442920	485571	564787	381170	349023	360041	434240	446702	456618	0.849975	0.0447632	-0.453845	0.137614	-0.158879	0.392158
KLC4	Q9NSK0	KLC4	Kinesin light chain 4	18473.3	20665.6	17451.5	31234.9	32864.2	37894.3	40412.9	45876.7	49141.8	45343.6	50083.6	40328.3	0.849848	0.0345189	0.409087	0.096786	0.412534	0.0969522
SRCIN1	A0A087X165;Q9C0H9	SRCIN1	SRC kinase-signaling inhibitor 1;SRC kinase signaling inhibitor 1	2374.84	2674.17	4016.74	7179.04	4327.6	4830.27	7513.54	8584.68	9169.92	8576.24	10879.8	10382.2	0.849636	0.159577	0.629185	0.138526	0.869028	0.0653678
ZNF516	Q92618	ZNF516	Zinc finger protein 516	1089.04	1582.8	1765.54	2665.36	NA	NA	2104.87	3311.04	2877.33	NA	409.82	NA	0.849584	NA	0.0526439	NA	-2.70127	NA
MAP2K5	A6NK28;Q13163	MAP2K5	Dual-specificity mitogen-activated protein kinase kinase 5;Dual specificity mitogen-activated protein kinase kinase 5	69605.8	54724.6	81758.8	136478	84058.3	150766	172447	196717	162880	121733	184062	113142	0.849325	0.168227	0.518951	0.19889	0.174141	0.711855
OXSR1	O95747	OXSR1	Serine/threonine-protein kinase OSR1	104748	113327	113455	208623	192906	195654	211614	202534	208547	191875	198350	204796	0.849036	0.0102971	0.0603534	0.337199	-0.00523206	0.938347
CNKSR1	Q969H4	CNKSR1	Connector enhancer of kinase suppressor of ras 1	6392.97	8208.96	6362.39	13731.2	12842.1	11169.6	19461.1	12836.1	15888.9	18781.5	16981.7	18198.6	0.84827	0.0288318	0.352413	0.320787	0.515733	0.0390323
DCAF5	Q96JK2	DCAF5	DDB1- and CUL4-associated factor 5	30308	35250.3	30762.5	62726.5	58741.3	51787.3	50685.2	40808	47175.1	62533.5	66957.2	70268.9	0.846978	0.0309553	-0.321259	0.13794	0.205366	0.177455
LMBRD2	Q68DH5	LMBRD2	G-protein coupled receptor-associated protein LMBRD2	6136.16	7313.21	6784.28	15489.1	11340.7	9559.48	10519.7	13883.7	13427.8	11028.4	10136.4	8586.68	0.846756	0.154103	0.0560632	0.875126	-0.290552	0.448196
MYH9	P35579	MYH9	Myosin-9	496855	443023	446985	979668	770444	743447	703702	713742	639990	818232	977778	1.05123e+06	0.846381	0.0790983	-0.27736	0.298413	0.191357	0.420966
RAB5A	P20339	RAB5A	Ras-related protein Rab-5A	103597	113019	106684	204223	187373	189522	195553	185569	198090	192336	201279	208393	0.845954	0.0129252	-0.00473658	0.947346	0.0509541	0.490059
SLC7A11	Q9UPY5	SLC7A11	Cystine/glutamate transporter	2031.77	1190.93	2757.2	1940.87	3348.43	5459.15	2864.37	6814.86	6229.54	1252.97	1333.31	NA	0.845938	0.346334	0.565694	0.464869	-1.47022	NA
PGD	P52209	PGD	6-phosphogluconate dehydrogenase, decarboxylating	965117	1.06832e+06	938255	1.63444e+06	1.82786e+06	1878113	1.58035e+06	1481350	1.5304e+06	1.72274e+06	2.00186e+06	2.08712e+06	0.84567	0.0208074	-0.217798	0.149036	0.122013	0.421124
H1-4	P10412	H1-4	Histone H1.4	1.95741e+06	509377	1.75781e+06	2.77866e+06	2.24915e+06	2.55831e+06	2.3817e+06	2.45213e+06	1506787	2.33257e+06	2.28494e+06	1.7678e+06	0.844551	0.19381	-0.25874	0.431142	-0.248608	0.26845
ZDHHC4	Q9NPG8	ZDHHC4	Probable palmitoyltransferase ZDHHC4	10852	7770.08	10966.8	23397.2	18838	10894.8	11583.1	9320.93	9326.37	13230.5	19583.5	18552.3	0.84447	0.235576	-0.813526	0.2804	-0.0487026	0.926262
TUSC3	A0A0A0MTC2;D6RA37;D6RDV0;D6RIY7;Q13454	TUSC3	Tumor suppressor candidate 3 (Fragment);Tumor suppressor candidate 3;Tumor suppressor candidate 3;Tumor suppressor candidate 3;Tumor suppressor candidate 3	16652.3	13881.8	13601.7	30441.8	26403.2	22392.7	20870.7	26944.4	20176.3	24892.8	21886.1	32111.7	0.844241	0.0647741	-0.220834	0.422801	-0.00633145	0.985804
ZKSCAN1	E9PC66;P17029	ZKSCAN1	Zinc finger protein with KRAB and SCAN domains 1	4936.62	5765.04	5273.57	8385.77	10916.9	9354.3	9544.27	10156.1	10016.5	5379.73	6178.86	6030.33	0.843049	0.0594607	0.0523951	0.760166	-0.704218	0.083765
PIP4K2B	P78356	PIP4K2B	Phosphatidylinositol 5-phosphate 4-kinase type-2 beta	18528.6	21951	21776.3	37784.8	34622.6	39252.2	45980.7	38926.7	42215.3	44046.6	44487.4	46565.4	0.842825	0.0139111	0.187114	0.215728	0.274914	0.0584108
APOB	P04114	APOB	Apolipoprotein B-100	32410.2	34508.3	60325.3	78858.5	61178.6	88118.2	62321.3	72036.6	59900.3	47209.1	57063.5	33671.9	0.842421	0.103174	-0.23204	0.41315	-0.725928	0.112503
PHF1	A0A087WVG4;A0A140TA01;A2AB22;A2AB23;E9PQT8;E9PQZ5;O43189	PHF1	PHD finger protein 1;PHD finger protein 1;PHD finger protein 1 (Fragment);PHD finger protein 1 (Fragment);PHD finger protein 1;PHD finger protein 1;PHD finger protein 1	3327.83	2594.32	2700.8	4598.22	5842.7	5018.79	3925.03	3667.06	3580.91	4073.86	4212.45	2901.32	0.842261	0.0390224	-0.468495	0.130087	-0.46661	0.136
PHYKPL	Q8IUZ5	PHYKPL	5-phosphohydroxy-L-lysine phospho-lyase	46781	25120.6	39281.4	59891	63664.1	75766	68437.3	46793.6	56450.3	63623.7	63093.2	64523.2	0.842159	0.064507	-0.215361	0.431374	-0.0597093	0.714462
POGLUT1	Q8NBL1	POGLUT1	Protein O-glucosyltransferase 1	36346.8	34220.4	33072.5	64695.8	59328.7	61727.8	68062.8	59538.3	63736.7	62526.2	65065.2	62014.1	0.841803	0.0102971	0.0427418	0.660719	0.0296209	0.62207
SERPINC1	P01008	SERPINC1	Antithrombin-III	56639.6	50367.2	131586	158083	83751.5	185737	134174	221366	155804	95996.3	152900	64697.4	0.841615	0.275659	0.258128	0.629909	-0.447271	0.506703
CAMK1	Q14012	CAMK1	Calcium/calmodulin-dependent protein kinase type 1	6994.4	6790.65	7912.16	14519.6	12054.9	12293	6608.91	10483.1	9288.53	7380.68	8987.63	8222.5	0.841059	0.0374925	-0.559096	0.124774	-0.660449	0.0527687
ANXA3	P12429	ANXA3	Annexin A3	195682	174584	149334	277849	260012	392857	668221	308930	339763	728104	673908	806571	0.840942	0.132249	0.500746	0.502287	1.2467	0.0236195
LPP	Q93052	LPP	Lipoma-preferred partner	86164.1	67214	74076.6	123068	144728	138892	140292	147929	138879	144990	143614	129001	0.838342	0.0207409	0.0706557	0.529224	0.0382169	0.758482
ZYG11B	Q9C0D3	ZYG11B	Protein zyg-11 homolog B	11125.2	13205.1	13401.8	23332	21981.3	22108.8	25049.8	23893.7	24283.7	18613.7	18236.7	16857.2	0.837424	0.0140387	0.119158	0.0935618	-0.328094	0.0295345
DTX3	A0A0C4DGI8;F8VUZ4;Q8N9I9	DTX3	Probable E3 ubiquitin-protein ligase DTX3 (Fragment);Probable E3 ubiquitin-protein ligase DTX3 (Fragment);Probable E3 ubiquitin-protein ligase DTX3	3119.66	3191.22	5169.96	5969.21	7136.62	7385.46	7046.19	5914.55	5917.23	10264.2	9909.24	10188.3	0.835783	0.0681911	-0.118306	0.522316	0.567241	0.0570685
SYNGR3	O43761	SYNGR3	Synaptogyrin-3	4662.77	4908.6	4739.52	9963.38	6242.11	9332.98	12498.2	15982.7	10612.4	8743.85	8306.17	5078.56	0.835557	0.148007	0.614252	0.181757	-0.206761	0.620265
ZNF689	Q96CS4	ZNF689	Zinc finger protein 689	5786.76	5686.84	3728.14	9731.16	9004.85	8390.34	6103.07	4559.22	6362.11	5334.77	4800.27	5181.89	0.835458	0.0437734	-0.672091	0.0581821	-0.824568	0.033327
CASTOR2	A6NHX0	CASTOR2	Cytosolic arginine sensor for mTORC1 subunit 2	10126.6	14408.2	12595.8	22025.6	22845.8	21356.4	18470.3	23388.5	19356.6	9409.25	9531	5240.99	0.834829	0.0385027	-0.113542	0.505325	-1.45355	0.0400782
NECAP2	Q9NVZ3	NECAP2	Adaptin ear-binding coat-associated protein 2	48359.8	52202.1	47845	96591.3	82959.5	85123.4	73895.5	77168.8	72291	71080.1	73452.2	79017.4	0.83466	0.0331643	-0.244877	0.158753	-0.243622	0.136
RICTOR	Q6R327	RICTOR	Rapamycin-insensitive companion of mTOR	6918.23	6625.03	6733.61	11957.2	12629.1	11571.1	12116.9	9464.74	11850.3	11671.7	8449.21	10322	0.834453	0.0190784	-0.11306	0.516941	-0.24818	0.269199
GAS2L1	A0A5E8;Q99501	GAS2L1	GAS2-like protein 1	6335.51	4025.2	5422.37	11305.8	9063.11	7772.26	2998.55	4205.62	2944.59	2911.86	3416.36	2766.64	0.834302	0.0839666	-1.47138	0.0760364	-1.62956	0.0740963
KCTD21	Q4G0X4	KCTD21	BTB/POZ domain-containing protein KCTD21	12187.9	16668	15481.2	24711	25654.4	28678	24344.6	24476.9	24974.7	35845.5	42803.4	33836.1	0.834128	0.0235277	-0.0990987	0.401615	0.509017	0.100909
RAP2C	Q9Y3L5	RAP2C	Ras-related protein Rap-2c	38412	47946	45952	65920.2	91277.8	78457.5	62937.9	89602.1	82532	37912	51715.9	47675.6	0.832757	0.0730013	-0.00357739	0.991038	-0.779311	0.0829304
ST6GALNAC2	Q9UJ37	ST6GALNAC2	Alpha-N-acetylgalactosaminide alpha-2,6-sialyltransferase 2	1818.07	NA	NA	4091.41	2405.97	3212.26	3590.12	2388.92	1867.06	9759.8	10320.4	8062.33	0.832049	NA	-0.30744	0.541558	1.53526	0.0279495
HGFAC	D6RAR4;Q04756	HGFAC	Hepatocyte growth factor activator	30966.7	34601.4	72737	76514.7	77431.7	92237.7	65849.6	73132.1	60143.5	80148.4	76709	16675.2	0.831883	0.170438	-0.306062	0.163662	-0.504531	0.471646
SGSH	P51688	SGSH	N-sulphoglucosamine sulphohydrolase	21073.9	21445.2	17430.4	34199.5	34025.3	38481.8	94625.7	61785.2	70515.7	90043.7	89635.2	81207.9	0.83183	0.0165963	1.08858	0.132625	1.28977	0.0171128
PRKCA	P17252	PRKCA	Protein kinase C alpha type	4009.93	4959.57	3380.13	8699.61	7078.4	6196.19	9785.48	11974.4	7553.96	8482.6	11043.3	5312.69	0.831343	0.0711974	0.415772	0.306	0.176772	0.720197
TARBP1	Q13395	TARBP1	Probable methyltransferase TARBP1	9640.81	11601.1	11088.8	18787	17574	21142.1	20414.2	21263.8	19054.4	32428.9	28807.4	28917.3	0.83073	0.0290619	0.078828	0.553205	0.648745	0.0276291
DDX19B	Q9UMR2	DDX19B	ATP-dependent RNA helicase DDX19B	19488	33115.9	23841.2	64441.1	36223	35222.3	58180	37499.3	47337.9	64071.7	52926	51950.4	0.829906	0.243383	0.073787	0.887114	0.314178	0.484259
CT83	Q5H943	CT83	Kita-kyushu lung cancer antigen 1	23350.4	23469.5	29140.2	44295.6	44369.8	46322.2	38282.5	35295.3	35764.3	15216.3	15032.2	13277.1	0.829513	0.0284462	-0.303979	0.0336702	-1.63289	0.00556148
CES2	O00748	CES2	Cocaine esterase	1629.84	2560.12	2396.95	4841.83	3657.27	3202.67	7712.33	5451.57	8143.78	12706.8	7476.99	8755.5	0.829053	0.107482	0.864646	0.115261	1.3063	0.12781
TBC1D1	Q86TI0	TBC1D1	TBC1 domain family member 1	14906.5	17683.1	12280.5	27428.8	24719.7	27506.6	50276.9	44773.6	43883.7	39643.8	38649.6	38467.4	0.82801	0.0311155	0.802565	0.0398564	0.551719	0.0256669
SLC35E1	Q96K37	SLC35E1	Solute carrier family 35 member E1	11195.7	10936	10853	25988	16834.4	15710.4	15572.7	18426.3	15448	13869.8	12381.2	15942.5	0.827449	0.193612	-0.243364	0.565659	-0.472226	0.339928
LGALS3	P17931	LGALS3	Galectin-3	676568	610299	654033	1.10265e+06	1.0717e+06	1.26805e+06	2.57521e+06	2.09738e+06	1.93356e+06	3302005	3.74063e+06	3943542	0.826687	0.0376001	0.940395	0.0877816	1.6742	0.0291204
CIB1	Q99828	CIB1	Calcium and integrin-binding protein 1	1493.72	2420.76	1526.83	1866.17	3433.84	4349.22	9452.5	8938.4	7718.48	9038.03	15723.6	12361.6	0.826462	0.265572	1.43608	0.0440994	1.94384	0.0865036
AGTPBP1	J3KNS1;Q9UPW5	AGTPBP1	Cytosolic carboxypeptidase 1	1245.7	1455.2	1414.65	2423.8	2323.89	2548.75	1527.84	1790.9	1451.6	2318.16	1726.9	1559.1	0.826107	0.00997487	-0.613102	0.0415549	-0.380693	0.216675
C10orf67	Q8IYJ2	C10orf67	Uncharacterized protein C10orf67, mitochondrial	328004	297420	318709	599115	550871	522809	467275	541985	434532	560825	593840	653389	0.825199	0.0247015	-0.212398	0.233503	0.112177	0.380575
LLGL2	J3QRV5;Q6P1M3	LLGL2	LLGL scribble cell polarity complex component 2	91824.4	109229	82035.1	169523	163059	168880	230311	225867	222461	227668	214952	217153	0.824889	0.0364808	0.436504	0.0117929	0.395827	0.0213328
RBL2	F5H837;Q08999	RBL2	Retinoblastoma-like protein 2 (Fragment);Retinoblastoma-like protein 2	984.695	3380.58	2622.21	6236.5	2757.2	3374.11	19955	6832.93	10102.4	8076.25	7115.47	6426.28	0.823745	0.333115	1.57665	0.279957	0.805642	0.166648
APAF1	C9JLV4;O14727	APAF1	Apoptotic protease-activating factor 1	6683.33	8084.6	8371.38	13522.4	12061.6	15357.7	11518.8	10151.3	11100.6	11562.3	12150.6	12347.3	0.823222	0.0417901	-0.321162	0.18206	-0.183162	0.334264
PRKDC	P78527	PRKDC	DNA-dependent protein kinase catalytic subunit	308090	455468	288280	629056	575501	656036	608149	529819	649824	562238	291599	527156	0.82285	0.0617668	-0.0575835	0.69316	-0.430056	0.298904
DHRSX	C9JB06;Q8N5I4	DHRSX	Dehydrogenase/reductase SDR family member on chromosome X (Fragment);Dehydrogenase/reductase SDR family member on chromosome X	5603.15	5113.85	4314.9	9818.23	8392.8	8377.75	10559	13205.6	11809.8	9329.42	7159.91	7815.88	0.822791	0.0254372	0.420022	0.111299	-0.129553	0.509701
FAM98C	Q17RN3	FAM98C	Protein FAM98C	16328.9	16435.2	17857.8	31771.2	27404.9	30315.7	16238.3	13092.6	15698.2	16793.2	17246	13310.1	0.821993	0.0276717	-0.990896	0.0238379	-0.918412	0.0219846
ZBTB14	O43829	ZBTB14	Zinc finger and BTB domain-containing protein 14	1193.37	807.689	NA	1803.48	1989.24	1510.21	1552.89	1417.79	1621.89	1433.13	1691.22	1111.56	0.821067	NA	-0.207492	0.344433	-0.324122	0.282631
VPS13C	Q709C8	VPS13C	Vacuolar protein sorting-associated protein 13C	19654.7	27808.7	17872.7	38471.4	36546.3	40380.6	49620.6	49991.2	50602.5	57831.4	54190.9	53451.1	0.820671	0.0613501	0.3804	0.0480246	0.519977	0.0190228
C12orf10	Q9HB07	C12orf10	UPF0160 protein MYG1, mitochondrial	246431	227510	225194	412259	412437	410078	443130	403731	430918	519543	543155	577539	0.820605	0.0160909	0.0493909	0.463393	0.409657	0.0610312
HSPA2	P54652	HSPA2	Heat shock-related 70 kDa protein 2	64513.4	67468.5	75454	140143	125360	100813	47224.1	45082	47115.7	72415.9	76417.8	60424.9	0.820424	0.0830339	-1.39363	0.084935	-0.807803	0.0880494
H1-2	P16403	H1-2	Histone H1.2	9664545	3409885	8675168	17063880	9939820	11398833	7.92915e+06	9931827	5.29908e+06	8.29217e+06	10305612	8739521	0.820213	0.205209	-0.729563	0.236673	-0.49033	0.335259
SEC61A1	B4DR61;P61619	SEC61A1	Protein transport protein Sec61 subunit alpha isoform 1	161924	171175	150614	261836	288905	303100	256963	261782	268229	236883	199738	233529	0.819813	0.0234659	-0.117652	0.31882	-0.349484	0.0743852
HSD3B7	Q9H2F3	HSD3B7	3 beta-hydroxysteroid dehydrogenase type 7	7671.34	9144.84	7841.53	16969	13331.3	13222.8	18083.2	14547.8	16535.9	17698.6	18412.5	14030.7	0.819742	0.0658831	0.175908	0.427653	0.204235	0.405343
SLC9A6	A0A0D9SGH0	SLC9A6	Sodium/hydrogen exchanger	11795.2	11858.8	10073.2	19991	19491.9	19961.4	17987.7	17625.3	17711	18228	14784.2	12645.5	0.817622	0.0222601	-0.156752	0.0224544	-0.380678	0.190977
OARD1	C9JNE2;Q9Y530	OARD1	ADP-ribose glycohydrolase OARD1 (Fragment);ADP-ribose glycohydrolase OARD1	45782.2	49462.3	51099.4	70913.5	93092	93652.9	49592.2	44777.1	40776.5	53241.5	49998.8	43016.2	0.816097	0.0802339	-0.930943	0.0865408	-0.816959	0.079928
TFAP2A;TFAP2E;TFAP2B	P05549;Q6VUC0;Q92481	TFAP2A;TFAP2E;TFAP2B	Transcription factor AP-2-alpha;Transcription factor AP-2-epsilon;Transcription factor AP-2-beta	5932.29	3482.14	3760.04	8909.24	7204.99	7077.01	2681.13	NA	2231.79	2834.61	1767.47	1859.24	0.815834	0.0735761	-1.65397	NA	-1.84368	0.0292193
ULK3	Q6PHR2	ULK3	Serine/threonine-protein kinase ULK3	26015.1	28576	23991.2	45571.6	46913	45681.9	42006.9	47443.8	43213.7	48296.8	45781.5	45412.2	0.81413	0.0199304	-0.0586267	0.502085	0.0137585	0.763947
WDR59	Q6PJI9	WDR59	GATOR complex protein WDR59	11523.8	13022.8	13162.3	21655.3	21975.5	22614	25680.8	23902.9	23495.6	26456.1	23038.1	24523	0.8129	0.0111135	0.141658	0.144376	0.160054	0.199394
TGM2	P21980	TGM2	Protein-glutamine gamma-glutamyltransferase 2	1939.91	2479.9	3839.51	9410	2988.87	2110.36	8068.19	2433.02	3493.58	8570.6	6699.78	6264.22	0.812875	0.549397	-0.0520807	0.966758	0.569686	0.526753
SVIP	Q8NHG7	SVIP	Small VCP/p97-interacting protein	26105.6	26430.8	22921.5	49471.3	29458	53479.9	44923	47868.4	52416.1	42943.9	38037.7	27784	0.811261	0.195659	0.133112	0.715488	-0.283783	0.531406
CARMIL1	Q5VZK9	CARMIL1	F-actin-uncapping protein LRRC16A	47950	55027.9	52533.4	86010.2	94942.1	91721.3	66296.6	67136.7	70599	70976.3	64370.2	77333.1	0.810156	0.0105109	-0.418377	0.0428879	-0.358493	0.0613822
SRPK2	P78362	SRPK2	SRSF protein kinase 2	44859.9	35882.6	46301.8	67379.9	84941.5	70334.2	46003	47495.5	45422.6	35211.3	28907.2	32483.7	0.809482	0.0438029	-0.680548	0.105345	-1.20469	0.0501382
RAB32	Q13637	RAB32	Ras-related protein Rab-32	63577.9	49199.5	52675.9	91748.3	92501.9	105648	109433	87851.7	90266	151054	133668	163966	0.80912	0.0219857	-0.0117292	0.948118	0.630168	0.0565704
USP11	G5E9A6	USP11	Ubiquitin carboxyl-terminal hydrolase	48552.4	60877.3	55038.4	100322	93268.4	94525.9	51633.4	57860.6	56875.5	55677.5	61546.7	43508.1	0.808844	0.0168853	-0.792261	0.0138859	-0.841991	0.0442488
HIGD1A	Q9Y241	HIGD1A	HIG1 domain family member 1A, mitochondrial	120203	110583	66608.3	139547	184129	197287	462108	489410	365381	280318	96026.9	192637	0.808809	0.0842638	1.33789	0.0550839	0.127202	0.848147
PITPNB	P48739	PITPNB	Phosphatidylinositol transfer protein beta isoform	93697.6	90880	91707	150582	163789	168290	111705	105669	109774	104450	98637.5	86742.6	0.804856	0.0288205	-0.561069	0.0472123	-0.735805	0.020009
RAB5B	P61020	RAB5B	Ras-related protein Rab-5B	85000.8	88629.2	81058.9	157633	135966	151215	191320	173145	177883	291222	279887	308420	0.804465	0.0298018	0.286018	0.0792876	0.983529	0.0117231
YWHAZ	P63104	YWHAZ	14-3-3 protein zeta/delta	7.64812e+06	7.8316e+06	8.27541e+06	12514594	14178046	14746919	13150227	12234785	12703224	12159189	13490060	13500794	0.80277	0.0369715	-0.121663	0.350473	-0.0819948	0.512811
GATAD1	Q8WUU5	GATAD1	GATA zinc finger domain-containing protein 1	5206.62	4440.74	4453.24	7573.72	8857.05	8152.73	4049.18	4189.92	4909.49	3489.51	3664.18	4292.55	0.801934	0.0209405	-0.902782	0.0285737	-1.10282	0.0211344
NR2C2	P49116	NR2C2	Nuclear receptor subfamily 2 group C member 2	6748.19	6850.37	6721.99	11564.5	11848.1	12005.6	11161.7	11452.7	11444.9	11324.3	11087.6	10171.5	0.801551	0.00919496	-0.0564415	0.132973	-0.120356	0.18744
NDOR1	Q9UHB4	NDOR1	NADPH-dependent diflavin oxidoreductase 1	7455.08	10905.4	8730.75	15382.1	16728	15092.2	9396.16	11080	10882.3	12278.5	13239.9	12771.4	0.801032	0.0394097	-0.590003	0.0306232	-0.301897	0.0565704
SMG9	Q9H0W8	SMG9	Protein SMG9	29240.1	30326.6	27709.9	50369	49350.8	52290.4	44195	40654.6	46024.7	48299.2	50063.9	50069.4	0.8005	0.00575214	-0.215986	0.0953752	-0.0343601	0.435532
TRADD	Q15628	TRADD	Tumor necrosis factor receptor type 1-associated DEATH domain protein	34655.5	43550.5	37189.3	66837.6	67364.8	66651.3	59455	59486.2	60517.1	80431.3	76635.2	79842.7	0.79956	0.0361605	-0.162496	0.015395	0.238189	0.0448856
LPIN3	Q9BQK8	LPIN3	Phosphatidate phosphatase LPIN3	9113.09	10203.9	13629.8	20377	18271.1	18676.5	17326.7	13602.9	14634.4	14607.4	15583.5	10862.6	0.799016	0.0474066	-0.331258	0.13004	-0.481647	0.113248
ARPC1A	Q92747	ARPC1A	Actin-related protein 2/3 complex subunit 1A	46180.9	44832.2	50298.5	81286.7	80901.8	83509	71060.3	71904.2	69664.6	68098.9	64999	67767	0.798003	0.0103124	-0.208544	0.019457	-0.290657	0.0144691
RHOC	P08134;Q5JR08	RHOC	Rho-related GTP-binding protein RhoC;Rho-related GTP-binding protein RhoC (Fragment)	818801	898337	751556	1.56319e+06	1.33762e+06	1390927	1.34165e+06	1.42051e+06	1.3718e+06	1520163	1.8584e+06	1.74407e+06	0.797814	0.0237743	-0.0540365	0.630875	0.255324	0.174066
COX14	Q96I36	COX14	Cytochrome c oxidase assembly protein COX14	2987.69	3205.39	3301.57	5319.4	5324.28	5851.37	4833.31	20042.9	5671.88	5677.5	6171.33	4620.87	0.796847	0.016132	0.889048	0.555335	-0.00221769	0.991174
HTATSF1	O43719	HTATSF1	HIV Tat-specific factor 1	146953	148350	145561	261783	256105	247239	240055	233918	239999	238107	226184	240887	0.795364	0.0150889	-0.0998307	0.111473	-0.11771	0.0905086
FAM241B	Q96D05	FAM241B	Protein FAM241B	81766.3	61961.2	62471.2	106556	128259	122657	58793.8	77118.8	69332.9	72682	72611	54198.8	0.793796	0.0295085	-0.800481	0.042045	-0.841502	0.03371
ZFP62	Q8NB50	ZFP62	Zinc finger protein 62 homolog	4912.99	4660.53	4790.26	7664.57	8370.03	8859.02	5866.63	4772.19	5049.82	6281.69	5052.94	5316.32	0.793341	0.0345147	-0.666056	0.0367308	-0.580172	0.0391796
DDAH2	O95865	DDAH2	N(G),N(G)-dimethylarginine dimethylaminohydrolase 2	29082.6	35295	31110.7	41829.3	57458.5	66165.2	110504	85055.2	115347	136598	130826	139895	0.793026	0.13741	0.910054	0.0745987	1.29974	0.0311363
ZBTB2	Q8N680	ZBTB2	Zinc finger and BTB domain-containing protein 2	177423	125755	246500	286085	421651	244531	182790	288272	294776	388924	263233	355385	0.792777	0.187041	-0.314326	0.515993	0.0814027	0.845265
BSPRY	Q5W0U4	BSPRY	B box and SPRY domain-containing protein	6962.31	9509.37	6833.68	12979.2	13551.5	13803.9	14837.4	13486.4	13561.5	16283.9	19161	16842.5	0.791356	0.0526716	0.0544233	0.495702	0.374445	0.0993065
TMEM97	Q5BJF2	TMEM97	Sigma intracellular receptor 2	54318.4	73077.8	56653.9	106832	103786	107904	82380	71796.6	76015.4	131674	63877.3	95674.7	0.79129	0.0470582	-0.468552	0.044606	-0.129249	0.762219
P3H4	K7ERA3;Q92791	P3H4	Endoplasmic reticulum protein SC65 (Fragment);Endoplasmic reticulum protein SC65	30480.6	21113.5	33323.6	47047.1	52146.5	47577.9	74730.2	52137.9	25677	49417.7	31965.2	42642.4	0.789435	0.0544078	0.0556644	0.931623	-0.242937	0.381069
ADGRG4	Q8IZF6	ADGRG4	Adhesion G-protein coupled receptor G4	117484	189288	118188	243771	234961	255550	202054	169988	222811	358509	250694	293094	0.789009	0.0935779	-0.3038	0.170411	0.297267	0.319456
PALM	O75781	PALM	Paralemmin-1	19381.2	17664.4	18841.1	35771.1	32517.3	28229.6	50284.3	45450.5	47369.3	52720.2	57925.7	63911.2	0.788296	0.0591514	0.568195	0.04853	0.854829	0.033327
MTMR12	Q9C0I1	MTMR12	Myotubularin-related protein 12	34657.8	34921.8	37930.1	65338.1	57957.9	62338.4	52927.6	49749.4	53016.3	59759.5	60210	61319.1	0.787997	0.0189996	-0.253756	0.0927467	-0.0341749	0.664545
ATP6AP1	Q15904	ATP6AP1	V-type proton ATPase subunit S1	71755	77523.4	84832.2	158334	126303	119441	104272	129106	111939	86185.4	76350.1	84893.1	0.787442	0.0782719	-0.226711	0.369408	-0.70762	0.106167
BLOC1S4	Q9NUP1	BLOC1S4	Biogenesis of lysosome-related organelles complex 1 subunit 4	29272.5	24821.1	30251.2	36529	51175.7	57850.9	46571.8	41118.8	51939.5	40336.1	34972.7	36241.5	0.787198	0.138754	-0.0599595	0.850899	-0.383875	0.315118
ATP9A	O75110	ATP9A	Probable phospholipid-transporting ATPase IIA	44636.5	33742.4	35953.1	77951.8	62031.6	57201.7	71916.1	77106	71867.3	65906.2	59986.8	51859.3	0.786322	0.0731557	0.163774	0.454736	-0.149681	0.546494
PIK3CA	A0A2R8Y2F6;P42336	PIK3CA	Phosphatidylinositol 4,5-bisphosphate 3-kinase catalytic subunit;Phosphatidylinositol 4,5-bisphosphate 3-kinase catalytic subunit alpha isoform	2524.61	5185.48	5439.02	6728.28	7498	8430.21	8989.62	10205.9	7964.79	4343.12	6556.12	6575.91	0.784959	0.113673	0.261577	0.252424	-0.374619	0.228518
ROCK1	Q13464	ROCK1	Rho-associated protein kinase 1	29593.9	32654.9	29630	52976.8	51404.2	53919.3	55449.7	51741.3	53270	55954.4	60907.9	63173.5	0.78486	0.00688875	0.0195573	0.702654	0.185619	0.137293
SMYD3	Q9H7B4	SMYD3	Histone-lysine N-methyltransferase SMYD3	27767.1	26710.7	33371.3	53634.5	48081.8	49615	30826.5	37055.4	33889.3	54052.9	53985.2	61550.5	0.78461	0.0178248	-0.572381	0.0340386	0.164329	0.21575
TMEM38B	Q9NVV0	TMEM38B	Trimeric intracellular cation channel type B	590.798	14099.9	11102.6	14324.7	14887.9	15213	10683.2	16897.6	11968.4	12922.8	14553.4	13847.7	0.784393	0.358311	-0.167738	0.591598	-0.104413	0.243467
STARD3NL	C9JKL2;C9JPX5;O95772	STARD3NL	STARD3 N-terminal-like protein;STARD3 N-terminal-like protein (Fragment);STARD3 N-terminal-like protein	16045.2	16752.6	15316.8	26584.1	25817.4	30463.9	43906	37843.5	38397.8	60952	55219.8	60545.4	0.784295	0.0400052	0.535963	0.0531853	1.0926	0.012256
;EIF4E3	A0A3B3IRU0;Q8N5X7	;EIF4E3	Uncharacterized protein (Fragment);Eukaryotic translation initiation factor 4E type 3	4474.68	6167	5870.74	8960.68	8926.7	10545.5	12046.8	11657.3	11134.1	11880	13826	11119.2	0.784009	0.0308386	0.293108	0.111883	0.373133	0.121715
MICOS13	A0A140TA86;Q5XKP0	MICOS13	MICOS complex subunit MIC13	26934.1	28576.8	29070.9	56537.3	41090.6	47923.1	54033.6	54842.2	51975	52277.6	53025.6	56940	0.783107	0.0938352	0.144198	0.49176	0.156632	0.4497
PARP16	Q8N5Y8	PARP16	Protein mono-ADP-ribosyltransferase PARP16	6007.41	6744.56	7037.01	11517.3	12466	10066.2	14226.4	11984	14907.1	14675.1	13102.2	7398.54	0.782935	0.0409589	0.272123	0.2085	0.046953	0.916833
DYRK1A	A0A2R8Y6L5;Q13627	DYRK1A	Dual-specificity tyrosine-phosphorylation-regulated kinase 1A (Fragment);Dual specificity tyrosine-phosphorylation-regulated kinase 1A	13103.8	13372.1	13521.5	25095.7	22857.7	20825.2	20150.5	18572.4	19510	19210.3	20247.9	23441.7	0.782055	0.0497743	-0.240125	0.185494	-0.128901	0.441679
GTF2A2	P52657	GTF2A2	Transcription initiation factor IIA subunit 2	16400.4	28094	33901.5	42245.2	45574.7	46923	24982.8	33591.8	30419.3	27662.5	36741.7	34191.5	0.781361	0.117038	-0.598432	0.0612474	-0.450613	0.0852364
NUDT14	O95848	NUDT14	Uridine diphosphate glucose pyrophosphatase NUDT14	16080.1	18979.2	14038.1	32386.6	23514.5	28431	40913.7	36086.2	39321	49382.4	47000.8	44114.3	0.780434	0.0674593	0.463958	0.104411	0.736392	0.0407866
PHGDH	A0A286YF22;O43175	PHGDH	D-3-phosphoglycerate dehydrogenase	1.30544e+06	1.23637e+06	1.34856e+06	1.95917e+06	2.16859e+06	2.54535e+06	2.48423e+06	3292267	3.49674e+06	1.74245e+06	1779760	1.47953e+06	0.77845	0.072488	0.474717	0.183009	-0.415929	0.135825
ANXA11	P50995	ANXA11	Annexin A11	137775	119013	129880	285004	257599	120572	81762.5	27533.7	20141.8	162530	39031.4	133571	0.778297	0.295286	-2.35713	0.141444	-0.984657	0.263394
VPS37B	Q9H9H4	VPS37B	Vacuolar protein sorting-associated protein 37B	11216.6	10177.8	11708	16963.8	20643.1	19166.9	21313.8	21151.4	22730.6	27595.6	25881.5	27681.3	0.778287	0.0376001	0.199553	0.201166	0.515517	0.040166
AACS	Q86V21	AACS	Acetoacetyl-CoA synthetase	146030	157780	125781	202838	265212	268725	258944	262960	256600	342071	334505	379707	0.778258	0.0685307	0.0794813	0.678181	0.519701	0.0683661
MAN1A2	O60476	MAN1A2	Mannosyl-oligosaccharide 1,2-alpha-mannosidase IB	24988.2	28571.8	24036.1	47589.8	41401	44071.4	59680	60677.7	59876.1	62124.8	66743.8	64607.1	0.778045	0.0177169	0.437768	0.0590399	0.540052	0.0211344
VPS51	Q9UID3	VPS51	Vacuolar protein sorting-associated protein 51 homolog	28774	33641.7	31410	54674.1	51146.6	55037.6	44394.7	46721.8	45327.4	40294.5	31834.4	36419.9	0.777736	0.00997487	-0.237483	0.0556053	-0.567446	0.0454547
RALGAPA1	A0A1B0GUI1	RALGAPA1	Ral GTPase-activating protein subunit alpha-1	19504.5	18263.9	18289.3	35108	31919.4	29070.8	24324.8	23323.5	23618	26556.5	22580.6	24687.1	0.777597	0.0454177	-0.431287	0.111429	-0.380414	0.0872787
DENND2D	Q9H6A0	DENND2D	DENN domain-containing protein 2D	18706	18438	16624.4	33233.5	27397.6	31537.6	40156.9	37205.3	37825.5	47530.3	41288.1	41185.4	0.777517	0.0397042	0.321637	0.0978779	0.496205	0.0514087
PPP1R7	Q15435	PPP1R7	Protein phosphatase 1 regulatory subunit 7	254652	270874	255866	391061	438294	509693	335320	310699	357584	344851	343972	339304	0.777089	0.0748266	-0.416019	0.155418	-0.381188	0.178198
SDSL	Q96GA7	SDSL	Serine dehydratase-like	66651.4	63401.4	54016.7	100090	107021	108058	104581	107246	111193	108925	125416	133389	0.775871	0.0161053	0.0355019	0.567693	0.222527	0.215579
TMEM230	A0A087WTT2;Q5JWB9;Q96A57	TMEM230	Transmembrane protein 230;Transmembrane protein 230 (Fragment);Transmembrane protein 230	17440.4	21521.9	24490	35321.1	37141	36170.3	21313.3	22440.6	23454.8	26539.6	30900.4	27550.2	0.775711	0.0464605	-0.692733	0.0117929	-0.354085	0.0632839
NUBPL	Q8TB37	NUBPL	Iron-sulfur protein NUBPL	15253.1	16330.1	16843.3	28087.3	27736.3	26973.9	25794.9	21484.6	22861	25815.5	25615.7	29941.2	0.773791	0.00639551	-0.239339	0.16092	-0.0250496	0.828431
TSPAN3	O60637	TSPAN3	Tetraspanin-3	2191.23	NA	2410.11	NA	NA	3928.85	3679.76	5655.91	4635.77	3362.43	4099.69	3560.1	0.772052	NA	0.245339	NA	-0.0967264	NA
DYNLT1	P63172	DYNLT1	Dynein light chain Tctex-type 1	40092.6	46245.3	38965	65000.4	74110.8	74764.6	56387	60747.6	58432.3	65822	61051.9	65992.5	0.771353	0.0207322	-0.284753	0.11608	-0.149171	0.237901
ENDOG	Q14249	ENDOG	Endonuclease G, mitochondrial	31965.7	34158.5	30524.2	76486.3	40368.9	48037	46603.1	37748	40702.9	48487.4	54629.7	44179.3	0.770705	0.254205	-0.398972	0.469724	-0.162801	0.732035
STMN1	P16949	STMN1	Stathmin	1024702	1234861	1351922	1.82115e+06	2.19445e+06	2143293	1.47394e+06	1.43276e+06	1.66612e+06	1.34534e+06	1.21333e+06	1.11121e+06	0.77008	0.0296033	-0.429589	0.0918504	-0.746937	0.0427373
NF1	J3KSB5;P21359	NF1	Neurofibromin (Fragment);Neurofibromin	9875.16	11525.5	8330	16983.1	17679.4	16034.6	11599.9	10334.3	11933.9	10395.3	7424.91	9334.8	0.769952	0.0326468	-0.581972	0.0246569	-0.900683	0.0316112
FANCI	Q9NVI1	FANCI	Fanconi anemia group I protein	59429.7	76253.1	69014.1	111470	120795	116610	77895.2	90645.3	78519.6	83740.1	65263.1	49291.7	0.769221	0.0224233	-0.497848	0.0412405	-0.815063	0.0872623
CST3	P01034	CST3	Cystatin-C	42485.8	42941.1	37914.1	60242.1	66161.7	83722.5	83935.8	73115	74684.3	61911.6	69880.8	71577.1	0.768603	0.102272	0.141221	0.541059	-0.0471524	0.842304
PRUNE1	Q86TP1	PRUNE1	Exopolyphosphatase PRUNE1	33541.8	41961.5	40289.9	64849.3	63568.2	68798.5	99600.5	93056.2	98955.3	79165.2	88054	89750.8	0.768227	0.0191499	0.564273	0.0177867	0.381823	0.0575447
LBR	Q14739	LBR	Delta(14)-sterol reductase LBR	76493.3	86763.8	88729.7	150876	140538	137390	84472.9	74176.6	82876.4	119890	129410	119278	0.766971	0.011064	-0.828142	0.0170375	-0.218348	0.0699551
RAB33B	A0A494C0Z5;Q9H082	RAB33B	Ras-related protein Rab-33B	21842.8	24178.2	25174.2	43654.2	38191.8	39253.3	40015.7	45507.2	40614.5	40268.9	42651.4	36770.5	0.766339	0.0210278	0.0588064	0.62894	-0.0168789	0.89324
CMTM6	Q9NX76	CMTM6	CKLF-like MARVEL transmembrane domain-containing protein 6	18234.8	17542.2	21650.5	37614.6	31562.8	28421.7	37271.8	47705.2	42908.3	26816.7	22436	24291	0.765123	0.0633702	0.389911	0.155138	-0.408267	0.156978
CTNND1	C9JZR2;O60716	CTNND1	Catenin delta-1	108435	115721	106897	216371	177837	168366	170139	150850	157256	230786	262896	283977	0.764976	0.0756024	-0.23429	0.302385	0.467095	0.0843087
RP2	O75695	RP2	Protein XRP2	25578.5	28454.1	27985.4	46593.2	49157.6	43538.6	34672.9	43840.4	43292	28832.8	30303.7	25311.4	0.764074	0.0180505	-0.193509	0.295602	-0.721952	0.0211344
ZER1	Q7Z7L7	ZER1	Protein zer-1 homolog	8246.72	10851.7	8825.78	16630.3	16635.6	14138.7	20914.6	20423	20264.6	16355.3	16696.9	15490.2	0.763508	0.0281961	0.377957	0.0897163	0.0342204	0.776447
ADAM10	O14672	ADAM10	Disintegrin and metalloproteinase domain-containing protein 10	72728.1	66196.2	66024.4	114738	113505	119535	127868	101028	99396.7	189758	179415	175142	0.762904	0.006614	-0.0831871	0.655353	0.646275	0.0218387
TALDO1	P37837	TALDO1	Transaldolase	1.08846e+06	1.36963e+06	1.16943e+06	2.0532e+06	2.07228e+06	2.0266e+06	2.27098e+06	2254332	2.13983e+06	2242650	2.35902e+06	2.36212e+06	0.762095	0.0365476	0.115561	0.118728	0.178799	0.0574026
DIAPH2	A6NML8;C9J6U3;K4DI95;O60879	DIAPH2	Diaphanous homolog 2 (Drosophila), isoform CRA_c;Protein diaphanous homolog 2;Diaphanous homolog 2 (Drosophila), isoform CRA_a;Protein diaphanous homolog 2	14703.2	19983.9	15380	23899.2	27454.7	33544.6	39151.9	39422.5	42254.2	23071.3	23100.3	17819.3	0.761871	0.0801051	0.509152	0.11252	-0.407871	0.207497
VCPKMT	Q9H867	VCPKMT	Protein-lysine methyltransferase METTL21D	7578.15	8261.64	7886.5	10846.2	14802.8	14574.7	7867.92	7674.97	7593.28	11746.4	9793.03	7519.85	0.761561	0.100751	-0.797899	0.124487	-0.469049	0.190241
SCAND1	P57086	SCAND1	SCAN domain-containing protein 1	373.894	NA	68.9548	671.807	NA	78.8846	221.568	NA	161.777	139.505	174.649	NA	0.761408	NA	-0.969578	NA	-1.25675	NA
XPC	Q01831	XPC	DNA repair protein complementing XP-C cells	33713.6	41751.2	31552.8	56884.4	62746.5	61767.5	55854.3	41434.8	61467.1	63752.2	53746.8	61338.4	0.761313	0.0284462	-0.192349	0.453597	-0.0205132	0.868514
PACS2	F8VW41;Q86VP3	PACS2	Phosphofurin acidic cluster sorting protein 2	11376.2	11932.1	9241.99	20718.8	16730.7	17718.1	14253.7	14510.3	11473.2	16537.8	17418.9	14185.3	0.761149	0.0376001	-0.455291	0.105107	-0.196524	0.31203
NVL	O15381	NVL	Nuclear valosin-containing protein-like	53958.2	44634.7	42656.9	99364.1	76869.3	63156.7	26632	30073.3	27679.9	37835.8	38040.2	32486.8	0.761115	0.14287	-1.5043	0.111349	-1.14349	0.118374
IGFBP4	P22692	IGFBP4	Insulin-like growth factor-binding protein 4	14256.6	20444.2	15752.9	22193	27131.6	36165.8	46863.2	25730.6	31029.1	32868.7	27402.8	24619.2	0.760806	0.15374	0.277507	0.585715	-0.0101555	0.979696
PARP1	P09874	PARP1	Poly [ADP-ribose] polymerase 1	216560	377279	229587	460882	444881	488611	386647	350729	412174	642023	559687	567451	0.759906	0.116764	-0.278548	0.0894635	0.343449	0.0791656
TIMMDC1	Q9NPL8	TIMMDC1	Complex I assembly factor TIMMDC1, mitochondrial	22626.5	29130.1	29508.2	50539.7	42616.6	44309.1	51290.1	53481.6	52913.1	39496.9	39210.5	35602	0.758367	0.0280472	0.197976	0.196035	-0.266125	0.138724
MMUT	P22033	MMUT	Methylmalonyl-CoA mutase, mitochondrial	47275.1	56191.9	53010.5	89898.5	93401	81382.3	68134.2	68461.9	65790.5	79589.3	88513.3	93129.4	0.758304	0.0183114	-0.387145	0.0877914	-0.0189277	0.88238
NFIB	A0A0A0MRX8;A0A1B0GU97;A0A1B0GW37;A0A1B0GWI9;A0A1B0GWJ4;A0A2R8Y7V8;O00712;Q5VW26;Q5VW27;Q5VW30;U3KQE8	NFIB	Nuclear factor 1;Nuclear factor 1;Nuclear factor 1;Nuclear factor 1 (Fragment);Nuclear factor 1;Nuclear factor 1;Nuclear factor 1 B-type;Nuclear factor 1;Nuclear factor 1;Nuclear factor 1;Nuclear factor 1	9016.27	13994.7	10141.7	21521	18017.2	16519.9	35992.4	25463.8	37770.5	21748.7	15415.5	15681.4	0.757798	0.0625569	0.823804	0.129412	-0.0851414	0.768663
H1FX	Q92522	H1FX	Histone H1x	732474	689563	842382	1.28126e+06	1.20506e+06	1.34199e+06	1.17205e+06	1.18232e+06	922168	943890	979037	798617	0.757567	0.0150343	-0.224539	0.259844	-0.492283	0.043328
TACC1	O75410	TACC1	Transforming acidic coiled-coil-containing protein 1	27147.6	23986.9	24746.5	80534.3	23850.8	23716.7	63933.1	57872.3	60591.1	79464.1	90435.8	97016.7	0.75548	0.541961	0.509788	0.553205	1.0591	0.21791
GRN	P28799	GRN	Progranulin	91708.2	95454.1	80269	140283	145277	165836	206813	187039	194507	160955	142348	177400	0.755227	0.029183	0.382302	0.0599371	0.0907475	0.588835
TTLL5	G3V2J9;Q6EMB2	TTLL5	Tubulin polyglutamylase TTLL5	180655	237629	147180	346775	265992	340915	292733	352220	285752	231625	263217	211655	0.754073	0.066355	-0.0351848	0.876082	-0.432825	0.140151
PBXIP1	Q96AQ6	PBXIP1	Pre-B-cell leukemia transcription factor-interacting protein 1	98533.6	150016	108088	174761	193469	233057	456885	354729	390214	456189	407034	480548	0.753592	0.0667443	0.999108	0.0538828	1.16016	0.0202568
RPL36AL	Q969Q0	RPL36AL	60S ribosomal protein L36a-like	59708.3	38766.2	66837.1	98163.4	83596.8	96827.6	65804.8	61690.1	81778.6	66468.6	86099.8	107532	0.752943	0.0702755	-0.412742	0.119711	-0.0990625	0.744941
PTPRA	P18433	PTPRA	Receptor-type tyrosine-protein phosphatase alpha	3303.22	5171.65	3510.46	6868.58	6071.13	7247.84	7166.27	7951.97	8158.27	5211.63	8016.6	6338.22	0.752197	0.0656379	0.205409	0.185363	-0.0450833	0.875605
ABCD3	A0A3B3ITW3;P28288	ABCD3	ATP-binding cassette sub-family D member 3	60107.5	127437	67973.8	147106	134156	149110	104525	84174.2	125547	99407	45215.2	82714.8	0.752156	0.175389	-0.453685	0.155539	-0.92075	0.107557
CAPN1	P07384	CAPN1	Calpain-1 catalytic subunit	500438	659544	504498	943278	876842	983135	1.23328e+06	1016367	1.04061e+06	1203861	1154640	1.18047e+06	0.752031	0.0321899	0.231093	0.231386	0.336226	0.0421756
ANP32A	P39687	ANP32A	Acidic leucine-rich nuclear phosphoprotein 32 family member A	344048	479796	320982	1.00578e+06	414692	507121	661936	829475	669289	635157	724121	557669	0.751674	0.379423	0.164698	0.789721	-0.0079899	0.990553
HACD3	Q9P035	HACD3	Very-long-chain (3R)-3-hydroxyacyl-CoA dehydratase 3	293350	310094	290814	528780	458176	518677	446241	398347	388858	441744	354764	373446	0.751607	0.0353612	-0.287676	0.106271	-0.363918	0.0914809
GORASP1	Q9BQQ3	GORASP1	Golgi reassembly-stacking protein 1	8968.26	8043.52	8216.44	12142.7	14354.3	15961.5	19057.7	21588.2	22123	18649.4	19061.2	16242.8	0.751014	0.0724799	0.563998	0.0575242	0.345664	0.127305
GUK1	B1ANH0	GUK1	Guanylate kinase (Fragment)	71874.8	67792.3	62283.3	112165	111931	115782	153680	147667	143217	268540	299474	319989	0.751013	0.0143066	0.387374	0.0363388	1.38555	0.0406457
PHF6	A0A0D9SGE8;Q8IWS0	PHF6	PHD finger protein 6	35681.6	29926.1	39109.7	58731.5	59414.4	58085.1	53632.6	52414.7	49601.9	49167.7	50975.1	43582.1	0.750967	0.0418675	-0.17917	0.0826122	-0.294157	0.097178
POGLUT3	Q7Z4H8	POGLUT3	Protein O-glucosyltransferase 3	25570.7	19482.8	23869.5	34395.7	41110.9	40356.9	47005.6	46320.9	45226.4	30650.7	38827.9	37361.9	0.749369	0.0293902	0.25801	0.148589	-0.116968	0.522132
MKNK1	A0A499FIS5;A0A499FJN1;A0A499FJS1;E9PIA0;Q7Z319;Q9BUB5	MKNK1	MAP kinase-interacting serine/threonine-protein kinase 1;MAP kinase-interacting serine/threonine-protein kinase 1;MAP kinase-interacting serine/threonine-protein kinase 1;MAP kinase-interacting serine/threonine-protein kinase 1 (Fragment);MAP kinase-interacting serine/threonine-protein kinase 1;MAP kinase-interacting serine/threonine-protein kinase 1	2638.16	4236	3306.95	6381.85	6235.19	4489.68	5418.18	4986.57	5077.79	4108.2	4336.62	2435.92	0.748668	0.0939945	-0.143921	0.579418	-0.652786	0.147524
INPP1	P49441	INPP1	Inositol polyphosphate 1-phosphatase	2977.22	2566.04	1834.74	4715.56	4083.32	3596.85	5970.71	6953.47	5962.27	7649.03	9601.86	7442.88	0.748543	0.0631674	0.607507	0.0552414	0.994302	0.0600128
PARP4	Q9UKK3	PARP4	Protein mono-ADP-ribosyltransferase PARP4	12290.7	9189.05	8476.54	19963.5	16117.4	14200	13002.6	14817.4	12224.1	13230.2	12409	10199	0.747155	0.0836697	-0.32842	0.284637	-0.488517	0.166853
SNX1	Q13596	SNX1	Sorting nexin-1	204394	254829	202141	400217	340113	368123	291153	282948	292585	328308	342118	349030	0.745031	0.025087	-0.354965	0.113912	-0.120747	0.331779
CGN	A2A3M4	CGN	Cingulin (Fragment)	108579	108597	98348.9	202584	187795	138303	164181	252288	227510	111282	127931	153407	0.744642	0.123186	0.284613	0.429618	-0.429266	0.225936
WDR45	A0A0U1RQR1;A0A0U1RQS7;A0A0U1RR06;C9J471;C9J5L0;C9J7Q8;C9JBX7;C9JE01;C9JUS5;Q9Y484	WDR45	WD repeat domain phosphoinositide-interacting protein 4 (Fragment);WD repeat domain phosphoinositide-interacting protein 4 (Fragment);WD repeat domain phosphoinositide-interacting protein 4;WD repeat domain phosphoinositide-interacting protein 4;WD repeat domain phosphoinositide-interacting protein 4 (Fragment);WD repeat domain phosphoinositide-interacting protein 4 (Fragment);WD repeat domain ph…	8082.81	6996.23	7079.12	11023.3	13876.8	12223.3	9622.01	10757.2	8589.41	8801.86	8521.63	6767.98	0.744491	0.0495051	-0.357839	0.148476	-0.623806	0.062986
PIP4K2C	Q8TBX8	PIP4K2C	Phosphatidylinositol 5-phosphate 4-kinase type-2 gamma	317006	359114	296043	557304	531469	539957	590572	593500	563389	659466	721103	729763	0.744479	0.022379	0.101513	0.105216	0.373722	0.0535702
MAP3K6	O95382	MAP3K6	Mitogen-activated protein kinase kinase kinase 6	4385.65	4151.75	5090.96	8203.58	7937.93	6669.65	9505.03	9374.35	8535.21	9336.75	9662.72	9737.39	0.743128	0.0376001	0.265204	0.14771	0.333162	0.111647
LAP3	P28838	LAP3	Cytosol aminopeptidase	639998	634271	559923	1.02981e+06	996255	1.04316e+06	1.32617e+06	992284	1.13437e+06	1.0819e+06	1.07555e+06	1058154	0.742728	0.0127504	0.169905	0.435677	0.0672186	0.122834
TBC1D30	Q9Y2I9	TBC1D30	TBC1 domain family member 30	12250.7	10024.5	7612.88	18300.7	16875.1	14834.8	18169.1	17297.7	14618.5	25026.4	27491.6	26842.6	0.742661	0.0557574	0.00215589	0.991323	0.666191	0.0254044
KRAS	P01116	KRAS	GTPase KRas	9095.6	16883.8	11599.9	22169.9	19762.5	20925.4	20691.8	33136.8	24772.4	18708.3	22781.5	24533.5	0.742149	0.113673	0.322458	0.408993	0.0708866	0.701341
RPS6KA1	E9PGT3;Q15418	RPS6KA1	Ribosomal protein S6 kinase;Ribosomal protein S6 kinase alpha-1	37359.3	32544.2	29896.7	60407.2	52189.7	54196.2	50035.9	51391.9	49530.8	55465.5	56633.5	56475.5	0.740945	0.0217458	-0.143906	0.273114	0.0153273	0.877392
RAB8B	Q92930	RAB8B	Ras-related protein Rab-8B	186291	203078	174821	323619	317830	301326	202510	198014	177179	249135	219297	225336	0.740731	0.0102971	-0.706585	0.0164002	-0.442458	0.0278009
MAP3K11	Q16584	MAP3K11	Mitogen-activated protein kinase kinase kinase 11	3575.05	2760.68	3270.52	7155.56	6740.7	2136.97	5654.81	6324.28	6597.41	6514.11	7624.76	5263.31	0.739021	0.40546	0.212413	0.734207	0.275153	0.664
FIG4	Q92562	FIG4	Polyphosphoinositide phosphatase	5334.55	6098.4	4281.1	8702.26	7730.88	9783.38	11387	8570.52	9669.37	15013.6	14801.3	16166.5	0.738422	0.0431225	0.176431	0.449457	0.810574	0.0216333
CATSPERG	B8ZZI7;Q6ZRH7;X1WI24	CATSPERG	Cation channel sperm-associated protein subunit gamma;Cation channel sperm-associated protein subunit gamma;Cation channel sperm-associated protein subunit gamma (Fragment)	43326.5	68158	54631	92337	102076	82717.6	111093	43963.5	74375.5	240653	317239	284486	0.738381	0.0529694	-0.272499	0.610733	1.6039	0.0499056
DAPK3	O43293	DAPK3	Death-associated protein kinase 3	3106.78	3909.78	3858.09	7149.82	4803.14	6178.94	7697.67	5549.33	6846.91	8286.82	7849.26	6216.1	0.737561	0.113551	0.148228	0.623543	0.301886	0.310137
IRF2BP2	Q7Z5L9	IRF2BP2	Interferon regulatory factor 2-binding protein 2	81726.9	75073.4	78314.6	138055	125431	127961	145446	139096	136414	172057	170627	162126	0.73545	0.016471	0.104855	0.214737	0.366923	0.0245732
CHML	P26374	CHML	Rab proteins geranylgeranyltransferase component A 2	175.002	513.458	438.252	491.509	622.401	760.589	498.213	486.155	NA	445.248	721.831	395.804	0.734387	0.204826	-0.344272	NA	-0.262295	0.565767
PVR	A0A0C4DG49;P15151	PVR	Poliovirus receptor	24372.7	34962.3	23686.1	47440.3	43792.5	46782.2	46163.9	46527.5	47546	29614.4	30929.7	26604.6	0.733277	0.0722208	0.0230453	0.681696	-0.663276	0.0172797
SLBP	F8W8D3;Q14493	SLBP	Histone RNA hairpin-binding protein	10225.1	7951.94	11176.2	17682.4	15123.4	15983.3	11242.3	12246.7	11668.9	11870	10460.5	5867.74	0.733041	0.0331643	-0.472712	0.0729011	-0.790954	0.114763
EXOC1	Q9NV70	EXOC1	Exocyst complex component 1	30881	32385.9	31067.9	49478.4	52389.8	54863.1	50475.8	47850.7	48556.4	43790.9	42720.7	43831.2	0.732431	0.0234015	-0.0936271	0.268936	-0.265983	0.0787814
NECTIN2	Q92692	NECTIN2	Nectin-2	72100.2	86248.7	81251.7	121144	131270	145413	149537	150294	149062	159376	164966	164487	0.731508	0.0306612	0.174231	0.242733	0.297189	0.107612
NUMA1	A0A087WY61	NUMA1	Nuclear mitotic apparatus protein 1	360484	312952	291999	486024	543332	572251	400673	398750	405910	466345	429326	431463	0.730269	0.0242378	-0.410088	0.1051	-0.271206	0.118842
COA3	Q9Y2R0	COA3	Cytochrome c oxidase assembly factor 3 homolog, mitochondrial	91479.6	95162.1	86971	151913	147620	154027	153065	143937	157147	182620	182181	180457	0.729156	0.00575214	0.00187433	0.975902	0.265647	0.0231374
DAP	P51397	DAP	Death-associated protein 1	23457.5	25740.7	22646.9	31739.5	41770.2	45528.2	71638.2	80177.7	88444.2	72188.2	43500	47134.9	0.728462	0.112948	1.01318	0.0384542	0.451884	0.353145
ERGIC1	Q969X5	ERGIC1	Endoplasmic reticulum-Golgi intermediate compartment protein 1	276487	271546	229531	424130	395386	467794	355377	294321	316962	472649	474964	455807	0.727328	0.0258181	-0.41328	0.0789856	0.124586	0.306288
CTSZ	Q9UBR2	CTSZ	Cathepsin Z	22192.3	14030.5	19166.3	36431.9	31172.1	23998.1	17274.8	22298	17315.2	31251	34114.1	35023.4	0.72578	0.11561	-0.687257	0.153116	0.132141	0.604994
ITIH1	P19827	ITIH1	Inter-alpha-trypsin inhibitor heavy chain H1	6001.36	4803.87	12476.8	15115.9	8229.92	15155.1	13925.5	18948.8	12181.9	NA	13938.2	4300.94	0.725672	0.284469	0.226837	0.621822	-0.492888	NA
MYO9B	M0R0P8;M0R300;Q13459	MYO9B	Unconventional myosin-IXb;Unconventional myosin-IXb (Fragment);Unconventional myosin-IXb	13180.2	16797.1	15726.6	27248.3	24806.1	23449.8	23262.1	24994.8	25122.3	24003.3	20394.2	20577.1	0.724238	0.0231329	-0.0411872	0.702515	-0.21668	0.179657
WDTC1	Q8N5D0	WDTC1	WD and tetratricopeptide repeats protein 1	2732.67	4140.22	2755.55	4800.9	5777.21	5323.75	9627.9	8435.99	7308.77	7714.16	8484.57	7389.01	0.723821	0.0683526	0.674079	0.0959803	0.568841	0.0339167
TRIM4	Q9C037	TRIM4	E3 ubiquitin-protein ligase TRIM4	11568.2	12118	9587	18286.5	18954.7	17704.2	19419.2	19467.2	16158.9	12645.7	14828	15582.2	0.723636	0.0264406	0.00261936	0.985576	-0.351785	0.090003
GSS	P48637	GSS	Glutathione synthetase	226031	227195	219605	325970	396675	387990	208345	194893	204754	238307	252110	271325	0.723066	0.060887	-0.869261	0.0690377	-0.54401	0.0726107
NBEAL1	Q6ZS30	NBEAL1	Neurobeachin-like protein 1	3456.84	5502.71	3417.53	6489.88	7557.45	6382.08	7221.26	6679.02	7192.85	8919.59	8439.06	9537.07	0.722976	0.0893032	0.0461265	0.71756	0.39673	0.0560049
RPA3	P35244	RPA3	Replication protein A 14 kDa subunit	230238	277890	239007	437500	387214	408378	331687	367479	330610	352908	376574	364702	0.722838	0.0168597	-0.259949	0.0898899	-0.172424	0.142749
SCFD1	Q8WVM8	SCFD1	Sec1 family domain-containing protein 1	214903	228912	217943	366932	345287	379937	338703	288298	302849	401128	441961	409345	0.722803	0.0179826	-0.232111	0.125646	0.197556	0.0888925
PRDX1	Q06830	PRDX1	Peroxiredoxin-1	10688065	11837479	10893224	17315832	19170682	18651352	19719554	19749674	19993504	16993738	18956572	17994124	0.722385	0.0139111	0.108942	0.220152	-0.0315693	0.72316
ALDH16A1	Q8IZ83	ALDH16A1	Aldehyde dehydrogenase family 16 member A1	33088.5	34043.4	25041.4	43539	52918.5	55561.7	50005.3	44921.3	43576.5	53191.1	55108.8	61450.8	0.721833	0.0474066	-0.134336	0.47382	0.159164	0.370576
EZR	E7EQR4;P15311	EZR	Ezrin	402101	407698	348912	642454	635907	632671	673209	599128	588616	883036	943359	976941	0.72183	0.0279734	-0.0383094	0.687866	0.552793	0.0448853
CDS1	Q92903	CDS1	Phosphatidate cytidylyltransferase 1	14251.6	8321.06	7442.91	18035.7	18188.5	13192.5	26809.9	26203.1	28861.4	15463	23768.1	35379.4	0.71929	0.143628	0.728412	0.058077	0.594378	0.391006
CLYBL	Q5JVB9;Q5JVC0;Q8N0X4	CLYBL	Citramalyl-CoA lyase, mitochondrial (Fragment);Citramalyl-CoA lyase, mitochondrial (Fragment);Citramalyl-CoA lyase, mitochondrial	2126.64	2751.29	NA	3461.97	3518.38	5064.99	9006.37	5846.5	8251.26	12934.2	13157.9	12534.2	0.719175	NA	0.939675	0.11474	1.68111	0.0222216
MICALL1	Q8N3F8	MICALL1	MICAL-like protein 1	6862.9	9164.38	7943.09	14122.3	12708.9	12629.1	11202.5	11863.3	12837.8	11988.1	13626.2	12187.5	0.719152	0.0272302	-0.136273	0.266304	-0.0619502	0.578085
HDAC10	C9J8B8;Q08AP5;Q969S8	HDAC10	Polyamine deacetylase HDAC10;HDAC10 protein;Polyamine deacetylase HDAC10	5634.14	5448.01	6417.34	10740.1	8224.17	9824.36	13797.1	13185.1	11573.7	14750.6	16144.4	7589.89	0.718184	0.0642391	0.42145	0.100047	0.418797	0.456913
TDP1	Q9NUW8	TDP1	Tyrosyl-DNA phosphodiesterase 1	23145	23252.4	22685.6	37557.2	40371.8	35700.8	16396.5	16919.4	15963.2	31265.2	28734.6	26981.7	0.717938	0.0344619	-1.20529	0.0361547	-0.385559	0.0467728
PRKAB2	O43741	PRKAB2	5'-AMP-activated protein kinase subunit beta-2	12896	12560.8	13454.7	22936.6	19063.8	21947.1	31628.8	28262.8	33505.7	20534.4	18408.7	20553	0.716688	0.0494387	0.546494	0.0533364	-0.104092	0.458691
RAB6D	Q53S08	RAB6D	Ras-related protein Rab-6D	100357	109660	113914	159324	176883	196081	160622	162121	176317	164802	173369	197879	0.716524	0.0466892	-0.0929941	0.53414	0.0101581	0.955026
BIRC2	A0A087X2B2;E9PIW1;E9PMH5;Q13490	BIRC2	Baculoviral IAP repeat-containing protein 2;Baculoviral IAP repeat-containing protein 2 (Fragment);Baculoviral IAP repeat-containing protein 2;Baculoviral IAP repeat-containing protein 2	NA	4899.32	6253.11	9631.88	NA	8690.35	10453.7	10128.9	12229.8	8748.22	5307.74	2323.11	0.716237	NA	0.25568	NA	-0.746704	NA
CAPN7	Q9Y6W3	CAPN7	Calpain-7	33520.1	33560.5	33500.7	55384.6	54924.1	54930.3	86741.1	95145.7	86855.7	62665.1	65899.3	68660.8	0.716194	0.00575214	0.701669	0.0482217	0.255289	0.0783205
BNIP3L	H0YBC7;O60238	BNIP3L	BCL2/adenovirus E1B 19 kDa protein-interacting protein 3-like (Fragment);BCL2/adenovirus E1B 19 kDa protein-interacting protein 3-like	2199.65	4416.9	2219.98	6059.31	3686.62	4766.13	7617.03	6009	7231.28	10237.7	12483.2	13679.2	0.715701	0.208852	0.523301	0.161939	1.32669	0.0391959
IGFBP3	A6XND0;A6XND1;P17936	IGFBP3	Insulin-like growth factor-binding protein 3;Insulin-like growth factor binding protein 3 isoform b;Insulin-like growth factor-binding protein 3	4470.15	7353.62	4239.9	12647.4	6879.46	6851.89	181415	58031.7	95873	12839.7	10835.8	9121.72	0.715576	0.295929	3.66809	0.205304	0.314197	0.510715
MTARC1	Q5VT66	MTARC1	Mitochondrial amidoxime-reducing component 1	29437.2	40176.7	34264.3	62794.1	43152.5	64618.5	36243	48832.6	36586.3	61807.7	81634	67627.3	0.71543	0.12723	-0.487446	0.231499	0.307392	0.317865
NUB1	H3BM14;H3BM74;Q9Y5A7	NUB1	NEDD8 ultimate buster 1	16748.8	18557.6	17354.5	27239.2	29250.7	29932.3	34575	29824.1	30444.9	24989.9	23875.9	20115.1	0.714672	0.0127504	0.134154	0.311163	-0.325206	0.101436
ASF1A	Q9Y294	ASF1A	Histone chaperone ASF1A	49534.2	59078.9	58357.4	74555.9	104150	95147.9	79511.1	97202.9	100655	76237	81574	82444.2	0.713813	0.0947922	0.018402	0.941916	-0.188839	0.43911
EXOC6B	A0A0U1RRB6;Q9Y2D4	EXOC6B	Exocyst complex component;Exocyst complex component 6B	29764.4	33010.6	33302.5	52941.6	48367.2	56197.2	48237.3	54322.4	48784.9	51944	55892.5	50317	0.713135	0.0267753	-0.0575683	0.633484	0.0059197	0.960749
MICALL2	Q8IY33	MICALL2	MICAL-like protein 2	21567.2	20535.9	17400.1	34923.6	31966.2	30555.2	36301.5	40440.8	38694.2	29705	30695.2	32118.3	0.711623	0.0199304	0.244439	0.0945088	-0.0748473	0.45222
PPP1R37	O75864	PPP1R37	Protein phosphatase 1 regulatory subunit 37	5766.57	8643.02	7310.13	16017.6	9760.4	9737.6	8807.19	10820.8	9347.38	10688.5	10237.6	10874.7	0.709448	0.223885	-0.293629	0.525949	-0.159394	0.700373
ADD1	E7ENY0;E7EV99;P35611	ADD1	Alpha-adducin	22530.4	29374.2	25374.4	43903.1	41908.6	40407.6	37309.1	35231.2	36042.4	25232.4	30002.7	26117.7	0.707784	0.0295085	-0.217137	0.0640391	-0.633669	0.0240704
ATL3	F5H6I7	ATL3	Atlastin-3	96107.9	107532	98475.5	179596	151766	161978	157363	177310	155675	203436	193684	175510	0.707481	0.0348904	-0.00877614	0.949051	0.21502	0.163723
SPAG1	Q07617	SPAG1	Sperm-associated antigen 1	20984.6	20111.2	18840.3	36357	28177.4	33338.2	28977.4	34872	32009.6	24139.5	33261	30574.5	0.70748	0.0702755	-0.0299927	0.876455	-0.153812	0.520925
ARSA	A0A0C4DFZ2;P15289	ARSA	Arylsulfatase A	1986.02	2656.06	NA	4061.36	2196.16	5108.67	17495.3	12982.9	16600.1	12194.8	15395	8499.25	0.706944	NA	2.05031	0.0395672	1.66681	0.100522
CDH3	P22223	CDH3	Cadherin-3	1760.22	2417.62	1425.69	3790.51	2208.65	3141.48	3028.98	3189.84	2162.88	4865.04	6201.43	8486.08	0.705959	0.179094	-0.125054	0.754274	1.09699	0.137905
AP4M1	C9JC87;C9JWL4;O00189	AP4M1	AP-4 complex subunit mu-1;AP-4 complex subunit mu-1 (Fragment);AP-4 complex subunit mu-1	20926	20171.3	19866.4	32829.4	35486.8	31113.8	33832.4	32081.7	34158.7	26894	29049.8	28768	0.705731	0.0331238	0.00929663	0.922008	-0.231117	0.10582
ECHDC1	Q9NTX5	ECHDC1	Ethylmalonyl-CoA decarboxylase	58608.6	54247.7	55435.7	82663.6	97438	94188.7	111302	99358.2	105287	170132	153220	167023	0.704737	0.0411304	0.203982	0.163835	0.838184	0.0166837
MOSPD2	Q8NHP6	MOSPD2	Motile sperm domain-containing protein 2	21527.9	24926	22744.3	35275.6	39207.2	38215.2	38252.7	43591.9	42312.1	32162.2	31572.2	24265.4	0.703655	0.0136609	0.139701	0.240911	-0.356891	0.138562
CRELD1	F8WBY3;Q96HD1	CRELD1	Protein disulfide isomerase CRELD1	3594.12	3430.89	3399.58	6308.84	5833.36	4824.36	4744.87	3483.48	4604.27	4943.09	5743.6	3319.48	0.702703	0.0834768	-0.402879	0.173549	-0.276632	0.426621
NADK2	Q4G0N4	NADK2	NAD kinase 2, mitochondrial	42998	41830.2	39864.1	66499.5	65414.5	70976.5	91328.4	74312	87090.9	85235.9	84812.4	82031.3	0.70233	0.0135962	0.316903	0.159703	0.313177	0.0281611
GOLPH3	Q9H4A6	GOLPH3	Golgi phosphoprotein 3	59442.9	71336.7	61036.4	106576	105045	100442	116911	124316	111466	126998	138784	123916	0.702115	0.0217982	0.176577	0.127893	0.32052	0.0660773
CTDSP1	Q9GZU7	CTDSP1	Carboxy-terminal domain RNA polymerase II polypeptide A small phosphatase 1	13469	16470.5	17666.2	27186.4	23750.4	26483.9	22444.5	21579	20044.5	33986.3	37369.1	34959.5	0.701585	0.0260454	-0.273115	0.0994315	0.457551	0.0279826
SLC9A8	Q9Y2E8	SLC9A8	Sodium/hydrogen exchanger 8	4874.36	7144.21	6514.55	13007.4	8187.2	8940.77	11144.2	10189.8	10515	12047.1	12632.8	10428	0.701351	0.177389	0.0797883	0.808336	0.220341	0.502654
HP1BP3	Q5SSJ5	HP1BP3	Heterochromatin protein 1-binding protein 3	344066	342591	339535	610910	489352	566750	660107	521092	519303	718709	745334	742193	0.699965	0.0684635	0.0286952	0.898333	0.404323	0.089219
HINT3	Q9NQE9	HINT3	Histidine triad nucleotide-binding protein 3	24197.8	25085.2	29513.2	39018.6	46404.9	42528	65431.7	55725.5	61110.3	61378.7	54938.8	56219.7	0.699399	0.0274707	0.510461	0.0529634	0.43131	0.0424141
EBP	Q15125	EBP	3-beta-hydroxysteroid-Delta(8),Delta(7)-isomerase	147056	175785	128633	255199	220228	257296	228834	229881	222485	233262	200734	187339	0.698623	0.033527	-0.105188	0.40997	-0.237897	0.200721
EXOC5	O00471	EXOC5	Exocyst complex component 5	39563.7	47294.9	42949.4	71776.1	68740.7	70040.8	52423	56131	54510.4	58726.5	59698.7	57322.9	0.697837	0.0224814	-0.368773	0.0178612	-0.260706	0.0172797
TEAD3	A0A1X7SBS4;Q99594	TEAD3	Transcriptional enhancer factor TEF-5	4311.09	1706.09	3829.12	6419.66	3885.13	5666.41	9685.69	11830.6	4992.92	7881.15	10208.5	11044	0.697819	0.212497	0.73102	0.335988	0.867213	0.0774311
ZC3HAV1L	Q96H79	ZC3HAV1L	Zinc finger CCCH-type antiviral protein 1-like	24867.7	28746.6	27668.8	43651.3	44202.5	43970.3	48269.9	51237.9	50731	27360.4	28260.7	23638.4	0.697588	0.0261542	0.188643	0.079288	-0.733959	0.0394466
PHYH	B1ALH6;C9IYS5;O14832	PHYH	Phytanoyl-CoA dioxygenase, peroxisomal;Phytanoyl-CoA dioxygenase, peroxisomal (Fragment);Phytanoyl-CoA dioxygenase, peroxisomal	3733.93	6711.46	4101.78	10006.6	6899.29	6683.12	NA	7946.02	6120.75	NA	10720.7	NA	0.697379	0.17346	-0.160865	NA	0.447242	NA
DYNC1LI1	Q9Y6G9	DYNC1LI1	Cytoplasmic dynein 1 light intermediate chain 1	139114	134165	144667	229884	225088	222372	182377	197269	199392	164032	165212	165231	0.696575	0.00575214	-0.226231	0.0692578	-0.453993	0.020009
RBBP9	O75884	RBBP9	Serine hydrolase RBBP9	59797.7	65595.5	60535	89320.1	104625	107339	71897.9	59856.5	59154.7	84184	75663.3	77729.2	0.696378	0.0468102	-0.658238	0.0524471	-0.342732	0.11223
ARRB1	H0YET9	ARRB1	Beta-arrestin-1 (Fragment)	29899.2	32776	23668.2	46841.1	46111.6	46890.2	105299	77976.3	74644.2	126135	100564	94926.3	0.695648	0.0603629	0.883115	0.137614	1.20158	0.0774311
LAMC1	P11047	LAMC1	Laminin subunit gamma-1	5153.64	4810.22	5331.7	7351.13	8304	9112.03	10075.6	8364.12	7523.14	7243.95	6343.97	7940.51	0.695315	0.0549261	0.06802	0.762412	-0.202185	0.296204
FOXP1	A0A0B4J2F3;A0A3B3IRS5;A0A3B3IRW5;A0A3B3IS20;A0A3B3IS87;A0A3B3IST0;A0A3B3IST6;A0A3B3IT66;A0A3B3IUB6;A0A5H1ZRR8;H0Y882;Q9H334	FOXP1	Forkhead box protein P1;Forkhead box P1, isoform CRA_g;Forkhead box protein P1;Forkhead box protein P1;Forkhead box protein P1 (Fragment);Forkhead box protein P1;Forkhead box protein P1 (Fragment);Forkhead box protein P1;Forkhead box protein P1;Forkhead box protein P1;Forkhead box protein P1 (Fragment);Forkhead box protein P1	6776.96	7853.99	7737.57	12922	10261.6	13028.9	19799.6	14847.9	16272.9	22150	22532.2	21629.8	0.695017	0.0661199	0.491758	0.141444	0.872782	0.0360667
STX12	Q86Y82	STX12	Syntaxin-12	75580.7	75680.5	75429.9	140302	119498	107094	180569	162327	183720	175094	178540	183629	0.694638	0.0900376	0.521384	0.0671041	0.550262	0.0741318
RABL3	Q5HYI8	RABL3	Rab-like protein 3	97125.7	95680	92933.7	155455	145872	161018	155323	158601	151440	145485	152483	147266	0.69427	0.0244429	0.00938929	0.891328	-0.0544074	0.442628
GBE1	Q04446	GBE1	1,4-alpha-glucan-branching enzyme	61891.8	61368.8	50680.6	93380.5	85039.8	102890	125052	112820	119086	116922	128940	120614	0.693564	0.0321559	0.343588	0.0811738	0.381556	0.0589908
PCK2	Q16822	PCK2	Phosphoenolpyruvate carboxykinase [GTP], mitochondrial	255516	258719	252189	334402	381528	522185	500572	467431	583140	397485	407189	362715	0.691931	0.178835	0.325186	0.321889	-0.0848591	0.787711
MSRA	Q9UJ68	MSRA	Mitochondrial peptide methionine sulfoxide reductase	24509.1	24804.7	23038.6	39981.6	36233.3	40569.9	50771.3	51700	52614.4	54551.8	58828.9	53903.5	0.690739	0.0247062	0.409212	0.045838	0.518448	0.0216333
ATG2B	Q96BY7	ATG2B	Autophagy-related protein 2 homolog B	14136.1	13242	11866.5	20124.7	22095.9	21073.2	15665.2	13037.7	15642.4	16750.7	15715.4	18362	0.689572	0.0137235	-0.513283	0.0474527	-0.316437	0.0605429
ZBTB33	Q86T24	ZBTB33	Transcriptional regulator Kaiso	4141.85	3006.89	5171.1	5976.62	5881.99	7991.12	8846.49	8037.08	7041.96	7013.28	3361.93	NA	0.688136	0.110984	0.269431	0.312626	-0.351017	NA
RAB11B	Q15907	RAB11B	Ras-related protein Rab-11B	828098	978191	822045	1.45197e+06	1.37001e+06	1.41056e+06	1.20528e+06	1.24353e+06	1.13714e+06	1.48601e+06	1.64151e+06	1.67619e+06	0.687378	0.0236991	-0.239171	0.0485935	0.182623	0.141195
NKAP	A0A494C050;Q8N5F7	NKAP	NF-kappa-B-activating protein (Fragment);NF-kappa-B-activating protein	26146.6	18995.8	25964.1	36156.8	39840.3	38486.9	35453.2	37779.1	38409.2	29573.1	33632.1	35209.8	0.687093	0.0465685	-0.0362724	0.638612	-0.218197	0.138562
SCAMP4	Q969E2	SCAMP4	Secretory carrier-associated membrane protein 4	110938	120047	84649.3	193382	161901	152709	186727	207847	181933	187770	205021	197777	0.686557	0.0538937	0.18253	0.323499	0.217294	0.237225
TMEM254	A0A087WZM8;Q8TBM7	TMEM254	Transmembrane protein 254	14760.9	10169.1	11795.5	17985.7	18778.8	22266.1	26022.7	22902.3	22169	32336.4	25168.7	30896.1	0.684681	0.0524031	0.268265	0.179934	0.582603	0.0818998
CPEB2	A0A5K1VW61;A0A5K1VW71;A0A5K1VW79;A0A5K1VW93;Q7Z5Q1	CPEB2	Cytoplasmic polyadenylation element-binding protein 2	4255.52	4663.23	3217.04	9409.96	5793.65	4297.14	11116.6	11394.3	11963.2	7235.23	6967.26	6123.71	0.684263	0.330645	0.821986	0.168364	0.0598107	0.909536
PRKCZ	Q05513	PRKCZ	Protein kinase C zeta type	32967.1	34954.1	32404.3	59343.8	48952.6	52865.5	50442.9	49399.9	48372.6	56098.7	67459.2	69751	0.683821	0.0523924	-0.120816	0.411034	0.262398	0.205589
UNG	P13051	UNG	Uracil-DNA glycosylase	61459.1	74099.4	65737.4	118329	99236.8	105623	60014.4	50163.3	47347.7	95852.3	95519.4	68793.1	0.683057	0.0305884	-1.03679	0.0314194	-0.312949	0.224512
LPGAT1	Q92604	LPGAT1	Acyl-CoA:lysophosphatidylglycerol acyltransferase 1	2290.27	2587.15	3929.38	2046.44	4061.92	8028.72	3220.94	10536.4	10934.4	4528.71	8162.51	7381.77	0.682794	0.510558	0.804543	0.440402	0.505772	0.512774
EEFSEC	P57772	EEFSEC	Selenocysteine-specific elongation factor	51222.8	56717.2	49436.9	86711.5	88879.8	76962.7	61830.5	61790.7	60263.7	58743.7	56858.6	55869.6	0.682368	0.0253076	-0.457789	0.0870187	-0.55862	0.0598475
TMPPE	Q6ZT21	TMPPE	Transmembrane protein with metallophosphoesterase domain	6078.47	4986.35	4569.48	9330	8175.02	7563.8	6417.22	7448.4	6692.66	5857.82	6747.44	6856.62	0.681179	0.0407492	-0.286174	0.173987	-0.365243	0.114947
UFL1	O94874	UFL1	E3 UFM1-protein ligase 1	127101	123458	123324	189168	206429	203778	232614	210595	221019	200592	197103	206321	0.680872	0.0247015	0.148221	0.146984	0.0111303	0.861196
SLC6A9	B7Z589;P48067	SLC6A9	Sodium- and chloride-dependent glycine transporter 1	6023.35	5696.33	4698.29	7506.14	8403.25	10405.9	17814.2	19983.9	23333.2	7427.17	6508.94	7239.42	0.680624	0.0953385	1.21601	0.0515939	-0.313502	0.276382
MTERF1	B4DPR9;Q99551	MTERF1	Transcription termination factor 1, mitochondrial;Transcription termination factor 1, mitochondrial	2564.03	1914.7	2373.31	4062.95	4307.27	2608.21	2986.27	3893.9	8098.7	1834.83	2198.64	1182.79	0.680067	0.180041	0.448256	0.601186	-1.07358	0.115349
ITIH4	B7ZKJ8;Q14624	ITIH4	ITIH4 protein;Inter-alpha-trypsin inhibitor heavy chain H4	30960.3	23369	50251.9	61147.6	33562.9	72807.8	52587.8	78792.5	55565.1	34633.9	53605.9	23210.1	0.679696	0.305891	0.158299	0.753562	-0.587924	0.385095
CYSTM1	Q9H1C7	CYSTM1	Cysteine-rich and transmembrane domain-containing protein 1	21471.5	22235.6	19788.7	37504.3	34676.5	29476.2	28257.2	33680.9	28131.4	45108.1	25324.4	34900.6	0.678978	0.065356	-0.1746	0.390317	0.0512497	0.895525
RSPRY1	H3BPL2;H3BQQ7;H3BSC7;Q96DX4	RSPRY1	RING finger and SPRY domain-containing protein 1 (Fragment);RING finger and SPRY domain-containing protein 1 (Fragment);RING finger and SPRY domain-containing protein 1 (Fragment);RING finger and SPRY domain-containing protein 1	1968.31	1354.13	1955.72	3604.45	2972.79	1871.55	3743.64	2520.96	2313.58	5819.05	4390.54	3242.84	0.678708	0.240284	0.0219299	0.964274	0.671052	0.243266
RBCK1	Q9BYM8	RBCK1	RanBP-type and C3HC4-type zinc finger-containing protein 1	12774.6	12388.8	9157.97	21543.7	17153.2	16240.3	21469.1	20450	22134.5	24202.2	23180	25963.8	0.678673	0.0766039	0.221499	0.314774	0.416936	0.111751
TF	P02787	TF	Serotransferrin	40405.8	40639.4	79088.9	88211.2	50676.8	117421	87714.3	119183	83889.6	55890.8	89247.5	22094.3	0.678602	0.337271	0.182081	0.724035	-0.616026	0.449231
RPS6KA6	Q9UK32	RPS6KA6	Ribosomal protein S6 kinase alpha-6	838.963	900.591	1076.33	1524.68	1633.43	1347.45	NA	1122.06	914.678	1175.13	1061.77	1100.37	0.678121	0.0339016	-0.560483	NA	-0.433034	0.0866513
BRD3	Q15059	BRD3	Bromodomain-containing protein 3	14552.6	7394.73	11909.1	21996.1	17087.4	15082.2	14480.4	14167.9	11852.2	14606.8	13092.4	11539	0.677952	0.147716	-0.419437	0.253133	-0.465121	0.213265
RANBP6	O60518	RANBP6	Ran-binding protein 6	4550.04	5006.02	5258.12	7673.23	7898.96	8113.55	8841.36	7705.96	8546.51	5883.72	5089.53	4742.03	0.677041	0.0131803	0.0833131	0.421355	-0.591851	0.0471209
RIPK2	O43353	RIPK2	Receptor-interacting serine/threonine-protein kinase 2	10539.1	18486.3	13732.5	34520.7	15125.7	18701.5	46208.3	38251.2	40954.8	29693.9	30718.4	29821.8	0.676703	0.377797	0.875735	0.159218	0.400778	0.455336
MAP2K1	Q02750	MAP2K1	Dual specificity mitogen-activated protein kinase kinase 1	142683	156088	137580	242959	230128	224198	251068	241882	235217	213128	216521	191912	0.676261	0.0103124	0.0625227	0.346783	-0.16585	0.135537
ANAPC11	Q9NYG5	ANAPC11	Anaphase-promoting complex subunit 11	7595.13	10396.6	5919.06	11500.7	15083.5	11621.6	11638.2	13750	11851.4	10278.6	11444.7	10466.1	0.676129	0.110303	-0.0369536	0.873585	-0.247207	0.332651
FYTTD1	Q96QD9	FYTTD1	UAP56-interacting factor	60367.3	49259.4	58121.4	103336	83504.6	81163.2	57315.7	54659	58859.4	78031.5	86645	76821.5	0.675956	0.0667443	-0.649658	0.11474	-0.150242	0.450472
CMC1	Q7Z7K0	CMC1	COX assembly mitochondrial protein homolog	119672	103754	116880	168801	185803	189058	221613	208360	227549	238675	262142	222572	0.675876	0.016471	0.27433	0.0595621	0.412063	0.0665503
TBC1D5	Q92609	TBC1D5	TBC1 domain family member 5	80258.7	88060.9	75708.2	151250	111909	126687	148140	127410	136290	117334	107785	114453	0.675861	0.0916071	0.0791796	0.700417	-0.19919	0.389457
VASP	P50552	VASP	Vasodilator-stimulated phosphoprotein	150323	142399	132678	221371	220479	237727	200366	198527	204151	234873	268644	245112	0.675813	0.0103732	-0.172372	0.108625	0.139616	0.227574
CLEC3B	E9PHK0;P05452	CLEC3B	Tetranectin	12742.8	9385.69	20299.9	27902.8	14795.2	25076.4	17679.7	26120	19976.4	12953.8	18433.6	8767.09	0.67571	0.259597	-0.0877263	0.848313	-0.755183	0.234272
KRT6A	P02538	KRT6A	Keratin, type II cytoskeletal 6A	7391.56	17136.1	33166.8	13710	31213.8	47202.3	101802	50051.9	44846.2	27733.3	73710.1	20412.2	0.675175	0.494765	1.09432	0.303517	0.403492	0.722351
ACTR1B	P42025	ACTR1B	Beta-centractin	46976.6	45667	40688.4	74066.6	64147.5	74567.9	90100.5	94091	89540.1	102376	110404	119869	0.674353	0.0296271	0.363386	0.0707317	0.644624	0.0344107
TRPM4	Q8TD43	TRPM4	Transient receptor potential cation channel subfamily M member 4	23522.5	23151.6	26657.2	51467.6	35309.1	30197.6	26783	36018.8	26088.6	30258.4	38649.4	31496.2	0.673692	0.224956	-0.396092	0.406536	-0.220376	0.588835
WDR48	Q8TAF3	WDR48	WD repeat-containing protein 48	19873.5	24303.3	21840.2	32771.5	37484.9	35046.8	37484.2	36039.7	35683.3	31841.3	31423.1	27202	0.67364	0.0200153	0.0525176	0.560671	-0.219096	0.145663
SERGEF	G3V1B4;Q9UGK8	SERGEF	Secretion regulating guanine nucleotide exchange factor, isoform CRA_a;Secretion-regulating guanine nucleotide exchange factor	2146.58	2278.88	2292.19	2754.21	3551.05	4404.24	5346.74	4959.65	4913.15	2758.9	4742.58	4678.46	0.672864	0.177172	0.507034	0.16836	0.185615	0.670591
SBF1	O95248	SBF1	Myotubularin-related protein 5	8404.16	9252.01	8445.01	14080.2	13610.8	13910.3	14857.2	14470	14199.5	13162	14192.3	14615.5	0.672516	0.0118141	0.0652731	0.141444	0.0127192	0.856579
ACADSB	P45954	ACADSB	Short/branched chain specific acyl-CoA dehydrogenase, mitochondrial	43851.7	42468.1	39776.8	70442.2	64395.4	66110.2	50011.9	42073.1	44939.1	67115.8	63552	68641.7	0.672292	0.0127504	-0.552392	0.0331216	-0.011811	0.872236
SSBP2	A0A087X159;P81877	SSBP2	Single-stranded DNA-binding protein 2	3099.62	2825.29	2499.86	4339.32	4732.14	4353.42	5719.53	7448.93	6005.33	5126.67	6244.55	6547	0.672199	0.0196947	0.514227	0.14785	0.416518	0.137062
FAM111A	Q96PZ2	FAM111A	Protein FAM111A	6887.98	5456.72	9536.68	11998.8	11825.2	11026.8	9590.44	10365.9	8375.61	8955.73	8681.19	6939.32	0.671488	0.120017	-0.298761	0.12177	-0.503927	0.0664275
B3GALNT1	A0A494C0Y5;O75752	B3GALNT1	Hexosyltransferase (Fragment);UDP-GalNAc:beta-1,3-N-acetylgalactosaminyltransferase 1	19228.8	15793.1	14402	23146.4	30132.6	25436.1	40688.3	41204.4	36814.6	33468.6	34955.3	29661.7	0.671429	0.0613501	0.592697	0.0531853	0.317401	0.147104
C2CD2L	O14523	C2CD2L	Phospholipid transfer protein C2CD2L	9715.12	9501.6	8320.3	15605	13947	14299	23959.9	24752.2	25876.4	15052.9	16464.1	16120	0.671236	0.016471	0.766345	0.0139061	0.119474	0.223291
ILK	A0A0A0MTH3;Q13418	ILK	Integrin-linked protein kinase	80773.2	89434.4	79437.5	143557	126651	127327	98836.1	99580.3	95805.6	120751	122927	125898	0.671206	0.025087	-0.434179	0.0830035	-0.105214	0.338338
BCOR	H7C231;Q6W2J9	BCOR	BCL-6 corepressor (Fragment);BCL-6 corepressor	4475.24	4028.86	4045.76	6734.47	6286.35	6957.51	4854.99	5232.31	4297.65	6424.32	5629.84	4147.64	0.670764	0.0136609	-0.473875	0.0492776	-0.302281	0.297301
TBCEL	Q5QJ74	TBCEL	Tubulin-specific chaperone cofactor E-like protein	14182.3	9303.3	11892.5	21256.3	17632.1	17423.3	32744	27934.3	30646.2	24916.3	23433.6	19839	0.670583	0.0603629	0.697565	0.0386472	0.276101	0.205589
ASAH1	A0A1B0GTM3;A0A1B0GUA4;A0A1B0GUE3;A0A1B0GUH5;A0A1B0GUW4;A0A1B0GW68;Q13510	ASAH1	Acid ceramidase;Acid ceramidase;Acid ceramidase;Acid ceramidase;Acid ceramidase (Fragment);Acid ceramidase;Acid ceramidase	58177.7	63628.8	47429.8	82917.9	85039.1	100993	246755	180061	176519	216074	218027	200101	0.6683	0.0429797	1.16562	0.103477	1.2376	0.00958765
ATP1B3	P54709	ATP1B3	Sodium/potassium-transporting ATPase subunit beta-3	161383	172241	164935	295225	251173	245775	206020	259088	224626	240115	227237	226518	0.668054	0.0602135	-0.199775	0.313455	-0.191152	0.262901
UAP1	Q16222	UAP1	UDP-N-acetylhexosamine pyrophosphorylase	83048.2	68642.3	68162.4	107470	117982	123638	103289	101242	109083	120689	127188	122339	0.667058	0.0237241	-0.154607	0.215728	0.0847698	0.383565
SLC33A1	O00400	SLC33A1	Acetyl-coenzyme A transporter 1	22230.6	25520.9	25847.6	35763.7	40841.5	40247.2	52796.9	68425.1	63504	39397.1	38251.3	36828.5	0.666929	0.0219481	0.660701	0.0967213	-0.0296297	0.76063
FAM3A	D3DWX8;P98173;Q5HY75	FAM3A	Family with sequence similarity 3, member A, isoform CRA_c;Protein FAM3A;Protein FAM3A	7102.4	9681.8	8320.52	16833.2	11847.7	11172.2	8238.77	10747.7	8349.39	8283.4	9892.21	5879.52	0.666735	0.163314	-0.543897	0.234572	-0.728348	0.157478
FBXW9	Q5XUX1	FBXW9	F-box/WD repeat-containing protein 9	4059.36	5133.5	5201.18	8953.73	6183.87	7702.32	16139.1	12590.1	15332.9	19305.6	14484.7	16683.9	0.666087	0.110454	0.94798	0.0522925	1.14399	0.0472869
F2	E9PIT3;P00734	F2	Prothrombin	7119.28	10762.1	16752.4	27288.9	5911.49	21708.7	21014.6	28349.4	16475.3	10566	23503.9	8686.94	0.664864	0.500705	0.261905	0.732503	-0.360889	0.720547
EOGT	Q5NDL2	EOGT	EGF domain-specific O-linked N-acetylglucosamine transferase	6498.7	7039.71	2679.73	9166.05	8806.19	7708.01	11378.1	10786.9	11048.2	16328.1	15168.4	16497.6	0.663051	0.214501	0.371095	0.0780837	0.902197	0.012256
ZNF154	Q13106	ZNF154	Zinc finger protein 154	1203.17	1413.2	1030.94	1936.13	1774.95	2063.6	2718.18	2640.75	2319.84	2825.29	1824.97	1832.13	0.662908	0.0364808	0.411134	0.0733269	0.166785	0.649231
LONP1	K7EJE8;K7EKE6	LONP1	Lon protease homolog, mitochondrial;Lon protease homolog, mitochondrial	270454	292557	257188	440650	417012	440796	300535	324186	346398	292086	292336	292756	0.662754	0.0102971	-0.419079	0.0424879	-0.565858	0.02971
CHPF	Q8IZ52	CHPF	Chondroitin sulfate synthase 2	6056.76	6248.55	5328.28	11059.7	8493.22	8360.13	11261.1	9560	10737.5	10388.1	8654.47	6470.49	0.662611	0.103144	0.177093	0.431425	-0.129703	0.695462
TSG101	F5H442;Q99816	TSG101	Tumor susceptibility gene 101 protein	99684.3	90163.8	95148	165927	150683	134480	129129	129236	133301	141727	137161	153524	0.662474	0.0560936	-0.203791	0.269502	-0.061009	0.677786
EMC6	Q9BV81	EMC6	ER membrane protein complex subunit 6	103777	110428	125992	182091	194318	161980	202364	192291	214347	146404	181786	101381	0.662278	0.0317908	0.177801	0.21982	-0.32575	0.365942
RPL26L1	Q9UNX3	RPL26L1	60S ribosomal protein L26-like 1	56547.4	54631.4	60424.7	96395.1	100453	74718.3	72149.7	80457.1	56512.2	65052.8	56356.3	51222.9	0.662225	0.100951	-0.37698	0.227071	-0.653605	0.0956357
FN3K	Q9H479	FN3K	Fructosamine-3-kinase	20443.8	20757.6	19540.3	39156.6	28597.7	28358.7	26480.2	23286.5	24851.3	35823	41016.2	38782.2	0.662043	0.143739	-0.365208	0.28959	0.266604	0.30647
STAU2	E7EPX0;E7EVJ4;Q9NUL3	STAU2	Double-stranded RNA-binding protein Staufen homolog 2	56587.3	55389.9	52295.8	85215.4	92134.9	82577.7	108171	109443	108602	84708.4	75477.8	75342.2	0.662016	0.022379	0.327714	0.0691938	-0.142211	0.21803
RALBP1	Q15311	RALBP1	RalA-binding protein 1	11881.2	13141.4	12228.6	18471.4	21570.4	18861.9	29697.4	30204.3	30720.8	22617.1	27421.4	25651.7	0.661071	0.039112	0.621509	0.0447915	0.361747	0.0969971
VTN	P04004	VTN	Vitronectin	174961	69305.5	94732.9	234288	134478	167100	256438	130004	227062	176866	138153	140568	0.66059	0.289199	0.1952	0.709101	-0.234146	0.570514
HDAC8;HDAC8;;HDAC8;HDAC8;HDAC8;HDAC8;HDAC8;HDAC8;HDAC8;HDAC8;HDAC8;HDAC8;HDAC8;HDAC8;HDAC8;HDAC8	A0A3B3IRI9;A0A3B3IRP8;A0A3B3IRV1;A0A3B3IRZ8;A0A3B3IS68;A0A3B3ISJ4;A0A3B3ISS7;A0A3B3IT04;A0A3B3IT84;A0A3B3IT95;A0A3B3ITZ3;A0A3B3IU01;A6NFW1;A6NGJ7;A6NMT1;E7EVA8;Q9BY41	HDAC8;HDAC8;;HDAC8;HDAC8;HDAC8;HDAC8;HDAC8;HDAC8;HDAC8;HDAC8;HDAC8;HDAC8;HDAC8;HDAC8;HDAC8;HDAC8	Histone deacetylase 8;Histone deacetylase 8;Hist_deacetyl domain-containing protein (Fragment);Histone deacetylase 8;Histone deacetylase 8;Histone deacetylase 8;Histone deacetylase 8;Histone deacetylase 8;Histone deacetylase 8;Histone deacetylase 8 (Fragment);Histone deacetylase 8;Histone deacetylase 8;Histone deacetylase 8;Histone deacetylase 8;Histone deacetylase 8;Histone deacetylase 8;Histone…	2626.37	4039.04	3000.38	4472.07	5202.53	5601.28	10738.7	10359.2	10688.7	7238.28	6292.11	7497.32	0.660298	0.0704773	1.05716	0.0268264	0.461035	0.066275
DNMT3B	Q9UBC3	DNMT3B	DNA (cytosine-5)-methyltransferase 3B	3641.09	4623.27	5426.51	10028.4	7250.93	4347.96	477.615	1943.91	1907.08	NA	808.981	1528.37	0.659637	0.331299	-2.32088	0.147324	-2.62494	NA
TPM1	B7Z596;F5H7S3;H0YKX5;H7BYY1	TPM1	Tropomyosin alpha-1 chain;Tropomyosin alpha-1 chain;Tropomyosin alpha-1 chain (Fragment);Tropomyosin 1 (Alpha), isoform CRA_m	7598.17	8621.72	10502.1	15443.6	11896.1	14869.7	12150.3	29829.3	17828.4	14522.1	11659.5	11474	0.659535	0.0632086	0.502773	0.497346	-0.164703	0.473264
SERPINA7	P05543	SERPINA7	Thyroxine-binding globulin	24510.2	16031.4	37245.2	43323.1	26494.6	52973.6	43192.2	59109.3	44634.1	23498.8	42893.8	13928.7	0.65861	0.292212	0.258976	0.553733	-0.612354	0.396867
PTPN9	A0A0A0MR09;P43378	PTPN9	Tyrosine-protein phosphatase non-receptor type 9	14326.5	14527.5	15590.6	24669.7	21893.6	23590.9	15693.7	15390.1	14967.9	17271.2	15861	13988.4	0.658523	0.0224771	-0.607272	0.050236	-0.574173	0.0322189
CCDC90B	Q9GZT6	CCDC90B	Coiled-coil domain-containing protein 90B, mitochondrial	4768.67	6193.21	3298.85	NA	6054.26	8950.08	24975.8	24283.8	27207.8	2350.87	12899.1	19626.8	0.658295	NA	1.7645	NA	0.631925	NA
UBE4B	O95155	UBE4B	Ubiquitin conjugation factor E4 B	23247.1	28778	23814.8	37741.2	42565.5	39376.3	37978.3	39525.2	40281	32368	36146.5	31516.1	0.658189	0.0244429	-0.0230686	0.78666	-0.258777	0.0888925
GSR	P00390	GSR	Glutathione reductase, mitochondrial	444236	488483	406229	661731	722226	728933	843486	774802	801069	828732	803468	766857	0.658118	0.016471	0.195406	0.0912102	0.18325	0.0841801
CYBC1	Q9BQA9	CYBC1	Cytochrome b-245 chaperone 1	50329.6	56452.3	48786.7	81280.5	77389.2	86795.7	111723	118919	98674.9	103204	93671.1	100555	0.657969	0.0160506	0.423957	0.093739	0.277032	0.0541092
CENPM	B1AHQ6;B1AHQ7;B1AHQ8;Q9NSP4	CENPM	Centromere protein M	2392.66	1983.18	2125.86	4568.82	3137.33	2550.11	2429.01	2911.75	1505.28	2762.35	1256.77	767.911	0.657616	0.248611	-0.583161	0.319951	-1.0993	0.182679
CCDC28A	B4DUJ5;Q8IWP9	CCDC28A	Coiled-coil domain-containing protein 28A	1408.06	2291.14	1671.78	3290.93	2482.2	2691.82	4578.83	5010.45	5738.44	5689.43	6658.48	6164.57	0.656317	0.0969711	0.85657	0.0508179	1.12893	0.0198805
DSTN	P60981	DSTN	Destrin	671577	840192	675291	1.17874e+06	1.07943e+06	1.1853e+06	1076967	1.07495e+06	926249	1.449e+06	1.50024e+06	1.59672e+06	0.65487	0.0297508	-0.16179	0.227691	0.400723	0.0298207
SPIN1	Q9Y657	SPIN1	Spindlin-1	10350.3	9472.99	13143.5	18758	16833.8	16295.1	12077.3	15277.2	11287	12820.1	14600.7	11405.5	0.654361	0.0445994	-0.425221	0.125379	-0.418338	0.0758399
SNAP23	O00161	SNAP23	Synaptosomal-associated protein 23	20013.3	9016.99	21664.4	41822.6	20542.9	17396.6	17789.2	16110.5	12080.9	13415.4	12142.8	12372.3	0.65387	0.434484	-0.794681	0.399613	-1.07234	0.317051
NAGK	Q9UJ70	NAGK	N-acetyl-D-glucosamine kinase	157931	191244	165003	282499	255650	270724	255983	220523	228469	257678	270927	282118	0.653643	0.0192866	-0.198342	0.150993	0.00329392	0.970723
SIGIRR	Q6IA17	SIGIRR	Single Ig IL-1-related receptor	67103.4	72004.7	59504	121692	91818.8	98774.8	96504.5	100925	97874.1	119160	121196	110219	0.652912	0.0865462	-0.0806686	0.6882	0.166855	0.401392
C8orf82	Q6P1X6	C8orf82	UPF0598 protein C8orf82	44560.3	50627.3	42727.9	76285.2	65602.4	74820	87133.8	83863.7	80695.5	103644	97385.4	89407.5	0.651966	0.026785	0.215915	0.132973	0.422476	0.051839
ATP1A1	P05023	ATP1A1	Sodium/potassium-transporting ATPase subunit alpha-1	659602	618657	613000	1.13762e+06	873284	958360	1.25492e+06	1.14247e+06	1.12376e+06	851715	826474	797763	0.650756	0.0892959	0.245945	0.23136	-0.26212	0.263528
RAB6A	P20340	RAB6A	Ras-related protein Rab-6A	506720	583985	552054	846425	859123	872485	648325	710375	727693	660008	671207	672287	0.650149	0.021101	-0.305259	0.0682551	-0.363746	0.0106542
MYO9A	B2RTY4;H3BMM1;H3BRD5	MYO9A	Unconventional myosin-IXa	1789.4	1091.51	1386.85	2257.07	2421.73	2018.2	2615.93	2269.23	2184.6	3136.73	2510.32	2414.72	0.650034	0.0846172	0.0781454	0.625385	0.267582	0.273222
RPS6KA4	A0A0A6YYC0;E9PJN1;O75676	RPS6KA4	Ribosomal protein S6 kinase alpha-4 (Fragment);Ribosomal protein S6 kinase;Ribosomal protein S6 kinase alpha-4	14391.7	16858.9	15324	29572.2	21215.6	22292.4	17647.5	20693.6	15618	13417.3	19013.4	18354.4	0.649936	0.131567	-0.437615	0.223405	-0.525073	0.169075
WWP1	Q9H0M0	WWP1	NEDD4-like E3 ubiquitin-protein ligase WWP1	8531.27	10120	8924.2	17421.9	13434	12407.4	25085.9	22248	21358.9	20707.2	20577.6	17130.2	0.649759	0.125554	0.667016	0.0658719	0.433196	0.136
NSFL1C	Q9UNZ2	NSFL1C	NSFL1 cofactor p47	94945.1	84678.9	89059.8	104062	163459	153944	133993	117870	134760	142156	128785	130296	0.649505	0.17682	-0.124489	0.690837	-0.0709613	0.813656
TMEM30A	Q9NV96	TMEM30A	Cell cycle control protein 50A	29952.6	37510.9	32349.4	54736	48672.4	53133.8	92502.6	72975.4	80736.7	175265	169795	173370	0.649255	0.0237241	0.653365	0.0914274	1.7276	0.00268375
TMUB1	A0A590UJA9;C9JCW7;C9JE12;Q9BVT8	TMUB1	Transmembrane and ubiquitin-like domain-containing protein 1;Transmembrane and ubiquitin-like domain-containing protein 1 (Fragment);Transmembrane and ubiquitin-like domain-containing protein 1 (Fragment);Transmembrane and ubiquitin-like domain-containing protein 1	10432.5	15686.7	9793.03	13189.7	21892.3	21211.3	25738.7	23405.3	30884.4	21454.8	18006.7	17569.2	0.648487	0.197302	0.507548	0.190814	0.0187752	0.959679
DEGS1	O15121	DEGS1	Sphingolipid delta(4)-desaturase DES1	26767.2	17010.9	25130.1	44645.4	33671.7	29669.6	13039.8	18841.6	15461.7	17244.4	20541.8	15639.4	0.648104	0.148078	-1.18963	0.103461	-1.01525	0.110685
C4A	A0A0G2JPR0;A0A140TA32;A0A140TA44;A0A140TA49;P0C0L4	C4A	Complement C4-A	18878.7	16120.2	29903.4	40597.5	19100.9	41929.5	32683	40083.9	32447.5	23295.6	38615.2	17139	0.646955	0.329282	0.0500347	0.922008	-0.362464	0.584137
DTYMK	P23919	DTYMK	Thymidylate kinase	187940	210270	198350	323049	310998	299796	137353	143757	139620	124690	133039	122714	0.646513	0.00959427	-1.15029	0.0216803	-1.2955	0.0110769
POMGNT1	Q8WZA1	POMGNT1	Protein O-linked-mannose beta-1,2-N-acetylglucosaminyltransferase 1	4507.17	5639.28	4968.27	8906.12	7650.44	7088.57	10584.9	10098.3	8267.93	11417.4	12802.7	9489.67	0.645589	0.0516077	0.292075	0.225445	0.511626	0.121311
C2orf76	Q3KRA6	C2orf76	UPF0538 protein C2orf76	32938.1	34511.8	33852.6	51788.1	50943.5	55649.5	40164.6	44474.6	39789.1	55071.1	49801.6	52438.4	0.644731	0.0234015	-0.348085	0.0466752	-0.00977939	0.908711
TMEM223	A0PJW6	TMEM223	Transmembrane protein 223	28136.5	27638.7	31439	43153	49375.5	43790.7	27944.8	31536.9	30138.2	32758.7	33121.5	39952.1	0.644354	0.0266756	-0.605099	0.0472123	-0.365207	0.0883883
NEDD8-MDP1	E9PL57	NEDD8-MDP1	NEDD8-MDP1 readthrough (Fragment)	20927	26562.8	24440	25601.5	40808.3	45991.1	34686.2	27662.3	35549.2	30302	32570.9	32543.8	0.643993	0.228635	-0.199307	0.628159	-0.23634	0.555308
THEM6	Q8WUY1	THEM6	Protein THEM6	347422	402496	320257	562784	516372	593105	636274	540147	560848	830148	721900	692482	0.643954	0.0253076	0.0550205	0.683529	0.424612	0.0818998
PARL	A0A1W2PP11;Q9H300	PARL	Presenilins-associated rhomboid-like protein, mitochondrial;Presenilins-associated rhomboid-like protein, mitochondrial	20858.3	21747.7	19672.1	30688.4	33550.9	33063.4	31596.4	34237.3	32202.6	38321.6	32993.3	35491.7	0.643754	0.0135836	0.0108366	0.888691	0.134449	0.26621
CYB5R3	P00387	CYB5R3	NADH-cytochrome b5 reductase 3	306866	283139	265657	477499	453937	405021	366424	366686	342606	329475	363909	340184	0.6433	0.0314427	-0.313118	0.117303	-0.37078	0.0804628
INPP4A	Q96PE3	INPP4A	Inositol polyphosphate-4-phosphatase type I A	17671	19590.7	16831.1	29805.6	27003.3	27641.1	36420.2	32334	36444	32631.5	36605.8	35292.4	0.642662	0.0146651	0.31694	0.0782375	0.307744	0.0551151
LRATD2	Q96KN1	LRATD2	Protein LRATD2	58432.8	52653.5	51399.8	89504.4	80276	83893.8	67918.1	64665.5	64579	82257.3	89810.5	79377.3	0.642661	0.0151752	-0.363591	0.0581821	-0.0127337	0.902703
NRDC	O43847	NRDC	Nardilysin	210504	253442	228279	328680	379310	372697	343559	365751	352492	289425	268876	293511	0.642638	0.025087	-0.0254348	0.80783	-0.343342	0.0785722
TMEM41B	Q5BJD5	TMEM41B	Transmembrane protein 41B	11713.5	14257.8	11031.2	19511.4	18121.3	20114	21059.9	19109.5	18421.4	19393.5	16401.8	11871.8	0.642117	0.0333441	0.0209349	0.846221	-0.276745	0.370714
CDC45	O75419	CDC45	Cell division control protein 45 homolog	8592.41	15334.1	10441.7	18381	18190.3	17036.8	5271.16	6292.72	5898.92	6673.8	3159.65	2456.89	0.64138	0.145554	-1.61817	0.0117929	-2.12493	0.0362299
GGPS1	O95749	GGPS1	Geranylgeranyl pyrophosphate synthase	54758.8	60804	51813.2	72251.8	82618.8	105927	91040	76841.1	83148.5	193593	216475	203526	0.639839	0.14558	-0.0550745	0.842125	1.23435	0.0209201
COL12A1	D6RGG3;Q99715	COL12A1	Collagen alpha-1(XII) chain	4674.42	4543.84	5867.39	6554.33	6216.82	10728.6	58821.9	42435.9	54649.2	59268.6	59255	67673	0.639467	0.268868	2.72997	0.0527023	2.98611	0.0156325
NEB	A0A087X1N7;P20929	NEB	Nebulin	21498.1	26063.8	22793.9	42907.7	33255.2	33408.6	32008	35687.7	37094.3	40343.8	50348.9	71857.5	0.639132	0.0882314	-0.0643712	0.760749	0.569014	0.293974
GDPGP1	Q6ZNW5	GDPGP1	GDP-D-glucose phosphorylase 1	12720.5	15516.8	13212.3	19784.4	24142.5	20614.1	32358.8	25824.2	29894.2	36436.4	32636.6	36898.3	0.638859	0.0442054	0.448552	0.103461	0.715385	0.0246353
ITIH3	A0A087WW43;E7ET33;Q06033	ITIH3	Inter-alpha-trypsin inhibitor heavy chain H3	35847.7	30211.7	68675.5	80562.2	39154.8	89927	67815.3	99898.7	69297.8	46512.6	85960.1	37273.4	0.637816	0.36777	0.177018	0.736533	-0.304563	0.66433
SMAP2	Q8WU79	SMAP2	Stromal membrane-associated protein 2	71500.9	67589.4	69223.2	108919	111634	103567	80508.4	80721.1	81239.4	85886.6	86723.1	90823.6	0.637774	0.0137772	-0.418729	0.0508179	-0.299091	0.0311363
TRMT12	Q53H54	TRMT12	tRNA wybutosine-synthesizing protein 2 homolog	11378.9	10172.1	11816.2	14415.4	18858.8	18636.9	9829.12	6062.67	11034.3	5334.83	4370.11	5428.94	0.637613	0.0882409	-0.94704	0.0724659	-1.77826	0.0510653
SUMF2	J3KQJ1;Q8NBJ7	SUMF2	Inactive C-alpha-formylglycine-generating enzyme 2	32019.4	30814.7	36392.9	51905.4	53211.6	49156.8	43604	44375.6	45255.1	46674.8	50001.6	47720.7	0.636689	0.0168853	-0.211522	0.0748089	-0.095451	0.189364
RFC1	P35251	RFC1	Replication factor C subunit 1	55186.9	59071.9	62691.1	89778.4	92685.8	92401.2	69793.7	67338.2	70667.6	68426.2	65695.1	55585	0.635384	0.016471	-0.403533	0.0117929	-0.534957	0.0602167
UBE2E2	Q96LR5	UBE2E2	Ubiquitin-conjugating enzyme E2 E2	24366.9	21920.6	25772.8	43633	31045.6	37239.5	32477.7	27242.6	27260.9	35215.5	37928.6	24236	0.635166	0.113743	-0.363665	0.241467	-0.200743	0.537307
DTD2	Q96FN9	DTD2	D-aminoacyl-tRNA deacylase 2	45111.1	51747.9	46439.7	76936.4	70223.3	75336.7	51437.2	38282.6	43592.9	74364.6	73989.8	62598.9	0.634755	0.0135836	-0.738967	0.0476527	-0.0768579	0.546144
MGMT	B4DEE8;P16455	MGMT	Methylated-DNA--protein-cysteine methyltransferase	75242.2	82839.9	82677.2	130269	122302	121180	61328.5	57925	57096.8	86393.9	94984.5	89270.4	0.634489	0.0102971	-1.08364	0.0170966	-0.465658	0.0198805
EHD3	Q9NZN3	EHD3	EH domain-containing protein 3	10159.6	9819.43	7380.21	17629.5	11030.1	13811	19266.7	16626.6	15650.9	14596.1	18861.1	18127.8	0.634436	0.172477	0.279348	0.378618	0.280489	0.379296
ILVBL	A1L0T0	ILVBL	Acetolactate synthase-like protein	48279.6	50513.6	48597	92725.6	68351.9	67686.8	96288.1	75703.4	75327.2	140748	139286	140203	0.634221	0.145554	0.112509	0.689376	0.877343	0.0628638
REEP5	Q00765	REEP5	Receptor expression-enhancing protein 5	296919	332477	278954	517829	419986	471995	858103	960034	892743	994576	1142530	1.01035e+06	0.634181	0.0447632	0.94326	0.0185399	1.15869	0.0211344
ZWILCH	Q9H900	ZWILCH	Protein zwilch homolog	19568.8	23384.6	23326.3	33805.1	34572	34487.9	17208.4	20697.6	18854.1	20653.1	17931.6	13030	0.634115	0.0368302	-0.857802	0.0355702	-0.9949	0.0623452
TLE3	H0YKH0	TLE3	Transducin-like enhancer protein 3	119766	145571	128738	227344	191070	193171	171569	190193	184497	181576	190123	192913	0.634084	0.0394134	-0.162971	0.313982	-0.115294	0.423558
PYCR1	P32322	PYCR1	Pyrroline-5-carboxylate reductase 1, mitochondrial	364412	413368	390903	565987	578674	669073	964228	940478	954936	879139	944638	936472	0.63408	0.0425143	0.656872	0.04882	0.605836	0.0270872
SRBD1	Q8N5C6	SRBD1	S1 RNA-binding domain-containing protein 1	41721.9	35543.8	34011.3	61245.8	56528.4	54884	41863.9	40557.6	44773	34768.7	28215.2	35363.3	0.633763	0.022729	-0.440883	0.0427533	-0.811964	0.0217234
USP24	Q9UPU5	USP24	Ubiquitin carboxyl-terminal hydrolase 24	27791.4	29494.6	26475.4	43203.9	42869.4	43871.4	40918	40922.4	40957	43698	42819.7	43083.9	0.633539	0.0165963	-0.0816162	0.0688341	-0.00381385	0.839644
PNPLA2	Q96AD5	PNPLA2	Patatin-like phospholipase domain-containing protein 2	10806.7	12258.2	12587.3	14081.5	20752.4	20473.9	34667.1	40618.4	39961.9	22468.5	21049.3	17443.4	0.633494	0.154381	1.05918	0.0332321	0.140411	0.616686
DNTTIP1	Q9H147	DNTTIP1	Deoxynucleotidyltransferase terminal-interacting protein 1	51113.5	50882.9	51269.8	79304	80055.1	78328.2	49179.5	48269.2	53064.6	62806.6	60936.3	61777.9	0.633025	0.00800989	-0.659173	0.0235781	-0.357484	0.0063941
SLC16A3	O15427	SLC16A3	Monocarboxylate transporter 4	9223.3	5985.58	7596.54	13770	11972.3	9620.59	6351.8	10122.9	9154.77	8377.38	5888.32	7927.81	0.632859	0.111188	-0.46443	0.224255	-0.672098	0.112503
YIF1B	Q5BJH7	YIF1B	Protein YIF1B	14363.6	14004.3	16893.2	28096	19958.3	22128.8	27802.1	30454.6	26197.6	25398.1	26670.1	25045.1	0.632852	0.121235	0.267046	0.295727	0.135856	0.547257
RAP2A	P10114	RAP2A	Ras-related protein Rap-2a	151217	167286	149958	216838	267847	241495	242676	308373	283017	210884	243394	238976	0.632397	0.0546442	0.199836	0.333199	-0.0669436	0.66924
SLC27A4	Q6P1M0	SLC27A4	Long-chain fatty acid transport protein 4	131890	131977	117971	203450	191175	196789	144501	156611	151629	144756	137048	144761	0.631207	0.0106039	-0.385478	0.0216221	-0.471402	0.0151123
DHRS7B	A0A0C4DGQ8;Q6IAN0	DHRS7B	Dehydrogenase/reductase SDR family member 7B	61676.3	61913.3	51497.1	92997.5	84914.5	93124.1	87224.6	60722.6	69214.6	89286.1	82862.1	91744.7	0.630416	0.0204211	-0.319714	0.243784	-0.0385326	0.658169
SAP30L	Q9HAJ7	SAP30L	Histone deacetylase complex subunit SAP30L	14579.6	17013.5	14823.3	22303.7	24404.7	25059	25862.3	24622	25023.2	22289.1	24509.2	19778.2	0.628692	0.0183114	0.0732914	0.393067	-0.108317	0.461562
MON2	Q7Z3U7	MON2	Protein MON2 homolog	127077	146060	132079	215751	205062	205634	204188	209581	216129	234346	176954	216535	0.628501	0.0145443	0.00792501	0.873176	0.00319052	0.988003
TLN2	Q9Y4G6	TLN2	Talin-2	110592	109127	113690	176890	164941	173529	149882	149836	139130	161124	158098	155413	0.628287	0.0160486	-0.231861	0.0509589	-0.118762	0.110402
PMS1	B7ZAA0;P54277	PMS1	PMS1 protein homolog 1	6795.07	7568.85	3938	10228.3	7250.43	10810.8	6675.59	5091.55	4539.34	6347.41	5515.01	NA	0.628274	0.169467	-0.794823	0.12558	-0.668907	NA
TSPAN15	H7C285;O95858	TSPAN15	Tetraspanin-15 (Fragment);Tetraspanin-15	33981.8	28992.5	26330.5	43726.3	52354.4	41943.8	52096.8	31380	30618.8	77847.6	69720.1	78129.8	0.628114	0.0546909	-0.27468	0.502559	0.709466	0.0277836
RFT1	B5MDE0;Q96AA3	RFT1	Protein RFT1 homolog	24541.9	26757	23809.7	40970.9	37825.3	37250.8	35923.1	33617.7	33551.9	29017	26498.5	29412	0.627659	0.0144645	-0.170766	0.119644	-0.450405	0.0278687
PCYT1A	C9JEJ2;P49585	PCYT1A	Choline-phosphate cytidylyltransferase A	144257	128916	138363	200290	232472	202996	174430	169191	184313	173808	187445	188697	0.627455	0.0377762	-0.268116	0.138466	-0.209175	0.174083
CCDC88C	Q9P219	CCDC88C	Protein Daple	13531.9	12957.8	11475.3	19831.4	19456.6	19320.2	14308.2	14734.7	14095.8	21299	19876.4	17047.4	0.626432	0.0295145	-0.442122	0.0117108	-0.00951827	0.95016
FN3KRP	Q9HA64	FN3KRP	Ketosamine-3-kinase	60560.9	63419	59158	97776.7	90454.2	94479.3	112557	126506	125151	127789	134044	120281	0.626393	0.0119795	0.365462	0.065567	0.434678	0.0359866
SNX9	Q9Y5X1	SNX9	Sorting nexin-9	21744.2	21572.6	22611.7	33340.6	33678.9	34734.4	30427	30415.2	28155.9	31219.1	28590.8	27453.6	0.626108	0.00575214	-0.193237	0.0684361	-0.221634	0.097178
IPO13	O94829	IPO13	Importin-13	20046.4	23733.3	17744	30982.1	32337	31634.4	28338.4	26970.2	30749.1	26973	22293.2	27909.8	0.626081	0.0573168	-0.141918	0.200677	-0.299071	0.145072
TRNAU1AP	Q9NX07	TRNAU1AP	tRNA selenocysteine 1-associated protein 1	4505.06	10304.4	9772.52	13784.5	11294.2	12838.1	11616.7	13770.5	13327.3	9462.43	13144.7	9033.49	0.625237	0.199046	0.0300395	0.852418	-0.261059	0.362336
ACAD8	Q9UKU7	ACAD8	Isobutyryl-CoA dehydrogenase, mitochondrial	36423.1	36260.9	32048	53737.7	52514.2	55281.6	59561.8	43781.2	48542.8	69786.2	63266	67666.9	0.62513	0.015216	-0.0888461	0.661674	0.313344	0.0530539
NKIRAS2	K7ERG2;Q9NYR9	NKIRAS2	NF-kappa-B inhibitor-interacting Ras-like protein 2 (Fragment);NF-kappa-B inhibitor-interacting Ras-like protein 2	22770.6	22866	23412.5	38342.8	34902.4	33222.2	30601.7	31452.4	28297	27621.4	26503.6	27342.9	0.624717	0.0455801	-0.236799	0.127902	-0.386109	0.0816312
C3	P01024	C3	Complement C3	76565	69041.8	160293	173444	87969.9	210227	153422	215635	155350	103892	178466	76570	0.624628	0.395711	0.152996	0.773923	-0.393996	0.573204
PTPN12	Q05209	PTPN12	Tyrosine-protein phosphatase non-receptor type 12	8037.93	9306.87	8255.24	13078.8	13826.6	12563.6	16498.3	17160.8	16684.1	10999.3	10979.4	11226.2	0.624573	0.0146765	0.351078	0.0360881	-0.249323	0.0791656
BCAP29	Q9UHQ4	BCAP29	B-cell receptor-associated protein 29	11042.2	10803.9	11474.9	14964.9	18454.5	17947.9	15379.4	15165.7	14301.4	11635.5	10215.1	7518.18	0.624421	0.071135	-0.195855	0.290124	-0.806566	0.0523495
CHTF8	J3KSJ7;P0CG13	CHTF8	Chromosome transmission fidelity protein 8 homolog (Fragment);Chromosome transmission fidelity protein 8 homolog	9335.34	11448.4	10735.5	14191.3	16519.5	17866.3	19728.4	22861.2	16967	7464.01	7015.5	6066.28	0.624045	0.0525842	0.293982	0.267197	-1.24144	0.0413863
HOOK3	H0YDM4	HOOK3	Protein Hook homolog 3 (Fragment)	24854	27230.6	22566.5	36256.7	35943.3	42782.4	48445.8	41750.3	46633.8	40192.4	38561.9	32666.5	0.623178	0.0419459	0.25097	0.162042	-0.0453957	0.794796
PLG	P00747	PLG	Plasminogen	19743.4	20198.2	42185.3	45855.6	27147.3	53492.3	43900.7	57093.7	41726.2	35890.4	57672	12444.2	0.623156	0.32972	0.174111	0.686902	-0.254929	0.757455
SCP2	P22307	SCP2	Non-specific lipid-transfer protein	419365	421843	410153	574308	691543	661429	629289	580354	607724	760805	793674	852242	0.623067	0.0625779	-0.0847162	0.530685	0.320503	0.0791656
FOXO3	O43524	FOXO3	Forkhead box protein O3	8764.67	11336.5	8719.46	11156	17121.7	16099.1	20890.4	21557.2	22539.2	16716.1	13839.1	14407.5	0.622702	0.156127	0.55034	0.139058	0.0189224	0.951388
SH3BP4	Q9P0V3	SH3BP4	SH3 domain-binding protein 4	12868.9	10138.4	10391.5	16509.1	18002.7	16913.7	28860.6	19784.5	19129.7	37783.3	35690	41890.5	0.622689	0.0373094	0.398265	0.34167	1.16563	0.0362299
ARL6IP4	Q66PJ3	ARL6IP4	ADP-ribosylation factor-like protein 6-interacting protein 4	39611.2	50658.4	43034.7	82363.3	63266.5	59615.1	54281.4	55977	56920.6	47483.4	52200.5	49630.8	0.622623	0.116546	-0.295953	0.330822	-0.45899	0.202986
KRIT1	A0A0C4DG23;C9J718;C9JF32;O00522	KRIT1	Krev interaction trapped protein 1 (Fragment);Krev interaction trapped protein 1 (Fragment);Krev interaction trapped protein 1 (Fragment);Krev interaction trapped protein 1	5474.42	6381.05	6737.88	10662.3	9750.83	8176.62	8672.03	9689.93	8365.21	5823.1	6639.93	6318.54	0.620713	0.0687286	-0.0971927	0.612878	-0.606183	0.0957087
FAM162A	F8W7Q4;Q96A26	FAM162A	Protein FAM162A	111337	132328	114260	159462	188734	201708	185052	160588	171323	164335	175818	171039	0.619523	0.0577105	-0.0891183	0.605042	-0.105313	0.520081
FAM160B1	Q5W0V3	FAM160B1	Protein FAM160B1	20819.8	19910.5	20326.1	30592.2	30009	33105	20249.4	21873	21120.6	34215	36010.5	34541.5	0.618004	0.0281678	-0.567239	0.0344884	0.160969	0.102621
LYL1	K7ER61	LYL1	Protein lyl-1 (Fragment)	2.87872e+06	3.28471e+06	2782567	4.06345e+06	4.01976e+06	5.64413e+06	6021790	4442987	4.80658e+06	10316326	11596725	11595104	0.617737	0.15374	0.153777	0.618374	1.28746	0.0190228
ARHGEF1	M0QZR4;Q92888	ARHGEF1	Rho guanine nucleotide exchange factor 1	112164	120367	116183	177265	175467	182204	144012	145814	147491	139133	135763	131844	0.617319	0.00575214	-0.290684	0.0219064	-0.395257	0.00982443
SIRT3	E9PM75;Q9NTG7	SIRT3	NAD-dependent protein deacetylase sirtuin-3, mitochondrial;NAD-dependent protein deacetylase sirtuin-3, mitochondrial	14666	11938.5	11919.8	19728.4	19768.4	19589.8	30850.5	26320.8	28792.8	30277.8	27389.4	28771.9	0.617062	0.0526749	0.540903	0.0823075	0.548855	0.0453113
PIP5K1C	O60331	PIP5K1C	Phosphatidylinositol 4-phosphate 5-kinase type-1 gamma	5661.22	6245.13	4727.96	9084.45	8325.78	8098.46	8183.29	9653.85	9483.69	10691.5	10215.9	4161.2	0.616827	0.0345147	0.099012	0.465007	-0.0251081	0.966538
RDH11	Q8TC12	RDH11	Retinol dehydrogenase 11	112098	141057	118422	194665	194569	180503	110208	112933	117075	111979	126856	105589	0.61663	0.0323109	-0.743844	0.0241657	-0.726108	0.020009
CYP20A1	Q6UW02	CYP20A1	Cytochrome P450 20A1	16685.7	16657.3	14602.1	26602.5	22522.9	24379.6	22088.9	24062.8	23009	25489.7	25293.9	21853.7	0.616457	0.0325955	-0.0878896	0.47179	-0.0171313	0.90666
DYNC1H1	Q14204	DYNC1H1	Cytoplasmic dynein 1 heavy chain 1	402794	451655	410205	647070	638639	651305	491118	506094	516593	545381	554712	566321	0.615091	0.0231329	-0.355655	0.0185399	-0.217087	0.0172797
SLX4IP	Q5VYV7	SLX4IP	Protein SLX4IP	894.64	1156.19	755.378	1805.41	1114.98	1377.28	1357.45	1000.95	964.439	1274.12	1199.79	698.36	0.614934	0.188825	-0.371139	0.37515	-0.438044	0.347818
ARGLU1	Q9NWB6	ARGLU1	Arginine and glutamate-rich protein 1	84035	60861.2	73520	122084	107077	105314	99301.9	92578.4	97653.9	111175	128344	120339	0.614813	0.0431505	-0.208158	0.188232	0.105538	0.420195
ALB	A0A0C4DGB6;H0YA55;P02768	ALB	Serum albumin;Serum albumin (Fragment);Serum albumin	14487474	12187360	29909446	31125108	16466913	39050588	29720126	42283340	29022736	18096304	34193856	12226955	0.614675	0.404531	0.221581	0.677448	-0.425395	0.573239
POLE2	P56282	POLE2	DNA polymerase epsilon subunit 2	13210.1	17717.4	16346.7	24874.1	24944.9	22566.2	8029.16	7876.98	7595.46	10658.2	11237.5	8065.43	0.61464	0.0397154	-1.62294	0.0294195	-1.2726	0.0157347
AARS1	P49588	AARS1	Alanine--tRNA ligase, cytoplasmic	205471	225591	208124	269084	320783	388246	343157	309784	380806	448273	457435	469473	0.613766	0.142225	0.0798092	0.751218	0.491548	0.129009
COASY	Q13057	COASY	Bifunctional coenzyme A synthase	967473	1.07268e+06	953112	1.40051e+06	1.6234e+06	1.55643e+06	1.25841e+06	1.34643e+06	1383537	1.60405e+06	1.68563e+06	1.77704e+06	0.613733	0.0288293	-0.199651	0.166408	0.145598	0.219268
TTPAL	Q9BTX7	TTPAL	Alpha-tocopherol transfer protein-like	13225.6	13658.8	15362.1	23544.9	18901.3	22187	17061.6	15447.9	16317.9	14096.9	15146.2	12713.2	0.61344	0.0552286	-0.404586	0.129703	-0.623386	0.0636574
CHMP4C	Q96CF2	CHMP4C	Charged multivesicular body protein 4c	10498.4	15628.2	11512.9	13851.4	17710.5	26003.2	31923.9	31544.7	32114.6	21009.6	26008.2	22658.5	0.612944	0.279966	0.731562	0.160182	0.275472	0.493412
EBAG9	E9PN10;E9PND3;O00559	EBAG9	Receptor-binding cancer antigen-expressed on SiSo cells (Fragment);Receptor-binding cancer antigen expressed on SiSo cells;Receptor-binding cancer antigen expressed on SiSo cells	48187.3	59074.8	42853	165846	31390.4	32304.8	125116	113085	137605	85887.2	147479	96424.9	0.612683	0.686086	0.711235	0.507997	0.522801	0.640858
SIRT2	Q8IXJ6	SIRT2	NAD-dependent protein deacetylase sirtuin-2	27202.1	29363.5	19898.3	37257.9	39834.3	39821.7	37839.4	34350.9	33998	41071.2	42536.4	42930.6	0.612596	0.0799686	-0.138821	0.175716	0.114128	0.107957
STK32C	Q86UX6	STK32C	Serine/threonine-protein kinase 32C	15283.4	17603.9	19356.8	28466.8	24753.1	26591.8	12750.9	17708	15094.4	19203.4	16658.1	14642	0.611334	0.0276717	-0.809047	0.0409327	-0.660217	0.0366523
BDH1	Q02338	BDH1	D-beta-hydroxybutyrate dehydrogenase, mitochondrial	210322	211866	191376	317995	331999	287186	455770	464207	448365	564763	529874	604522	0.611112	0.0300093	0.546032	0.0424803	0.858424	0.0218387
ECH1	Q13011	ECH1	Delta(3,5)-Delta(2,4)-dienoyl-CoA isomerase, mitochondrial	210200	234322	218010	303946	345797	361737	309285	261204	263645	350283	389110	423620	0.610406	0.0426215	-0.278116	0.150272	0.201399	0.235717
SLC25A5	P05141	SLC25A5	ADP/ATP translocase 2	4354488	5048970	4.56827e+06	7448111	6.82209e+06	7053475	6715088	6069439	6448563	7.22035e+06	6010828	7.38829e+06	0.609946	0.0140944	-0.148865	0.138129	-0.048449	0.735425
ARHGEF6	Q15052	ARHGEF6	Rho guanine nucleotide exchange factor 6	NA	2333.35	1391.08	3387.1	NA	2297.1	2440.71	4823.63	4696.29	NA	2061.24	NA	0.609935	NA	0.488301	NA	-0.463444	NA
MICOS10;MICOS10;MICOS10-NBL1	A0A087WU07;Q5TGZ0;R4GNA1	MICOS10;MICOS10;MICOS10-NBL1	MICOS complex subunit MIC10;MICOS complex subunit MIC10;MICOS complex subunit MIC10 (Fragment)	21808.6	25602	22285.2	34272.6	35066.7	37024.4	49660.6	50551.4	45575.3	38117.6	37882.1	34998.4	0.609862	0.0184323	0.45486	0.0428845	0.0615302	0.410417
TMEM41A	Q96HV5	TMEM41A	Transmembrane protein 41A	23681.6	22282.2	20187.1	37891.1	32142.4	30892.9	35237.6	35079.9	32814.6	34843.6	36564.4	29983.3	0.609471	0.0559156	0.0311897	0.833586	0.00663089	0.973455
HIST2H2AC;HIST2H2AA3	Q16777;Q6FI13	HIST2H2AC;HIST2H2AA3	Histone H2A type 2-C;Histone H2A type 2-A	16115.9	711.539	968.356	12529.5	14093.7	519.37	6919.25	3717.33	2229.78	1835.17	2238.02	2695.11	0.609026	0.727807	-1.07696	0.504349	-2.00369	0.363705
GRAMD1A	M0QZ12;Q96CP6	GRAMD1A	Protein Aster-A	5038.18	5363.06	4313.14	8892.05	8074.91	5475.05	13891.1	16050.5	12952.2	12916	14098	15302.5	0.608975	0.192974	0.93457	0.0528175	0.91502	0.0466241
SDK1	A0A087WTQ6;F8W6X9;Q7Z5N4	SDK1	Protein sidekick-1	28354.3	26248.9	13509.2	39823.4	31006.2	33009.8	52395.7	66394	56151.6	35972.9	42420	27592.6	0.608364	0.177774	0.752516	0.0653693	0.0295126	0.92608
AASS	Q9UDR5	AASS	Alpha-aminoadipic semialdehyde synthase, mitochondrial	7982.56	11743.5	8320.17	8665.84	10261.1	23817.5	31971.1	9302.24	10796.9	118846	105539	127880	0.607932	0.50681	0.28472	0.808922	3.04285	0.0143883
EIF2AK1	Q9BQI3	EIF2AK1	Eukaryotic translation initiation factor 2-alpha kinase 1	8421.45	6758.5	8609.92	9501.11	16773.2	9982.66	17036.3	13970.4	6042.89	9854.55	23161.9	9371.3	0.607911	0.298674	0.0311988	0.963571	0.225389	0.784039
AGPAT2	O15120	AGPAT2	1-acyl-sn-glycerol-3-phosphate acyltransferase beta	46653	35887.5	45979.9	75867.9	56874.1	63091.8	63487.8	72046.5	67410.6	59056.1	54166.5	47607.9	0.607633	0.0832808	0.0514586	0.795957	-0.284088	0.262262
KEAP1	Q14145	KEAP1	Kelch-like ECH-associated protein 1	28261.8	25422.4	28629.1	43540.4	46172	35707.2	29204.5	31046.9	26281	40521.8	39164.3	42242.2	0.607564	0.0814711	-0.535449	0.11078	-0.0407292	0.812775
AREL1	G3V506;O15033	AREL1	Apoptosis-resistant E3 ubiquitin protein ligase 1 (Fragment);Apoptosis-resistant E3 ubiquitin protein ligase 1	3360.36	2518.74	3481.79	5172.09	4666	4422.02	2697.79	2400.42	2417.37	3746.15	3656.33	3841.94	0.60727	0.0483919	-0.92403	0.0398082	-0.342777	0.101436
USP25	Q9UHP3	USP25	Ubiquitin carboxyl-terminal hydrolase 25	5998.43	7341.27	6726.21	13760.5	7986.83	8818.67	16975.1	15677.5	14679.5	17658.7	21041.4	16060.2	0.607181	0.269924	0.630891	0.166392	0.841204	0.0828853
PI4K2A	Q9BTU6	PI4K2A	Phosphatidylinositol 4-kinase type 2-alpha	45602.4	41245.8	40663.3	67451.3	62933.2	63809.7	47481.4	47223.1	42814.4	58064.2	58814.1	57204.4	0.606874	0.0111135	-0.497871	0.0219064	-0.157727	0.0869232
CCDC93	F8W9X7;Q567U6	CCDC93	Coiled-coil domain-containing protein 93	40447.4	42037.7	38083.7	63546.5	56488.3	63579.7	60076	62655.1	60891.4	65503.1	68523.8	66820.6	0.606822	0.0276717	6.2979e-05	0.999222	0.12942	0.214088
RBSN	Q9H1K0	RBSN	Rabenosyn-5	10281.1	12594.8	11925.3	18058.1	17009.9	17929.3	19400.2	17054.6	18156.8	19117	17929.7	18002.4	0.606783	0.0281961	0.0432871	0.631481	0.0547997	0.359961
PEX11G	Q96HA9	PEX11G	Peroxisomal membrane protein 11C	9180.83	6978.05	7009.03	12411	10016.4	12844.5	6146.23	9164.36	7101.07	5770.24	8749.25	8815.16	0.606389	0.0670082	-0.654268	0.0937518	-0.596043	0.106177
TUBGCP5	A0A087X1Z1;A0A0G2JPW5;A0A0G2JQX1;A0A0G2JSA7;Q96RT8	TUBGCP5	Gamma-tubulin complex component;Gamma-tubulin complex component;Gamma-tubulin complex component;Gamma-tubulin complex component;Gamma-tubulin complex component 5	1881.23	2231.51	2221.67	3933.13	2721.31	2987.44	2752.11	2671.46	2640.12	1899.48	2129.06	1413.4	0.606106	0.150796	-0.257877	0.410615	-0.825196	0.106413
SLC11A2	A0A2R8Y5Q7;A0A2R8YD71;F8W1P7;P49281	SLC11A2	Natural resistance-associated macrophage protein 2 (Fragment);Natural resistance-associated macrophage protein 2;Natural resistance-associated macrophage protein 2;Natural resistance-associated macrophage protein 2	28507.1	32449.6	27502.7	44988.6	45177.1	44445.5	43201.6	51248.8	47904.7	69833.6	66194.3	70901.5	0.605711	0.0365476	0.0806956	0.503456	0.62034	0.0290948
B3GAT3	O94766	B3GAT3	Galactosylgalactosylxylosylprotein 3-beta-glucuronosyltransferase 3	42881	45918.1	39297.8	73748.5	61700	59443.4	104570	100671	100760	98737.7	100916	82719.7	0.605438	0.0645077	0.650868	0.0555278	0.534928	0.0658325
MGAT2	Q10469	MGAT2	Alpha-1,6-mannosyl-glycoprotein 2-beta-N-acetylglucosaminyltransferase	17681.9	19841.1	19298.3	26971.5	27665.5	31745.4	27122.2	24697.2	27258.1	29768.3	30812.3	28500.6	0.604306	0.0426215	-0.127472	0.364154	0.044383	0.707976
SEC22A	C9JNZ0;C9JRY4;Q96IW7	SEC22A	Vesicle-trafficking protein SEC22a (Fragment);Vesicle-trafficking protein SEC22a (Fragment);Vesicle-trafficking protein SEC22a	46294.4	43184.5	43830.5	67476.1	68606.8	66484.8	52831.3	52545.7	49869.1	60848.1	66582.9	66023.8	0.603626	0.00673562	-0.383848	0.0170966	-0.0664081	0.34166
TBC1D15	C9JA93	TBC1D15	TBC1 domain family member 15 (Fragment)	74796.6	81853.7	83436.4	119000	117835	127982	111477	115618	110285	116596	126723	115739	0.603616	0.0127312	-0.112801	0.179124	-0.0229559	0.777851
CDS2	O95674	CDS2	Phosphatidate cytidylyltransferase 2	13349.7	14499.5	10540.4	21668.8	18428.3	18227.2	26097.2	17576.6	17912.1	23598.8	14252.7	14767.9	0.603383	0.0488204	0.0785032	0.809869	-0.148499	0.692411
RAB4A	P20338	RAB4A	Ras-related protein Rab-4A	32924	35678.2	33626.6	54970.2	51133.1	49135.5	52286.9	51874.8	49684	83606.2	87726.2	92460.1	0.602689	0.0234015	-0.0130062	0.870533	0.764914	0.0172797
HLCS	P50747	HLCS	Biotin--protein ligase	4609.13	5570.55	5055.83	8229.26	7865.09	7025.87	5739.26	7861.51	7132.57	5522.58	7192.56	8321	0.601717	0.0291668	-0.157203	0.464223	-0.136285	0.593821
VPS28	Q9UK41	VPS28	Vacuolar protein sorting-associated protein 28 homolog	93749.8	84239.2	91935.2	136808	145225	127522	117290	125106	125655	140144	140023	144847	0.601505	0.0245082	-0.154154	0.192362	0.0534504	0.529506
ADD3	Q9UEY8	ADD3	Gamma-adducin	10973.4	13554.3	9370.28	14278.1	17561.1	19591.8	10956.1	9062.47	9076.97	4885.37	3926.42	5471.11	0.601441	0.096287	-0.821841	0.0946644	-1.84835	0.0510653
TUBA1C	Q9BQE3	TUBA1C	Tubulin alpha-1C chain	265781	291790	255908	403429	370183	460012	377933	408030	399687	439889	356038	440015	0.600726	0.0603296	-0.0572245	0.70183	0.00270772	0.98948
SLC25A17	O43808	SLC25A17	Peroxisomal membrane protein PMP34	1978.17	3293.78	2419.26	3563.36	3718.34	4369.61	3751.17	4030.76	4542.8	4448.65	1223.77	633.109	0.59921	0.111188	0.0810641	0.643779	-0.885803	0.379637
GSTZ1	A0A0C4DFM0;G3V5T0	GSTZ1	Glutathione transferase zeta 1 (Maleylacetoacetate isomerase), isoform CRA_c;Maleylacetoacetate isomerase	161090	146246	138476	223998	218891	232268	168506	168286	162871	200202	202676	215426	0.59879	0.0175335	-0.434268	0.0241657	-0.12691	0.100364
OTUD6B	A0A087X0W9;Q8N6M0	OTUD6B	Deubiquitinase OTUD6B	53393.7	59393.6	55869.3	81065.6	89310.3	84919	86937.8	110626	114393	49641.3	47110.1	39466.4	0.598076	0.0140944	0.289183	0.260944	-0.906249	0.0177637
ERCC6	D6R9X7;P0DP91;Q03468	ERCC6	Chimeric ERCC6-PGBD3 protein (Fragment);Chimeric ERCC6-PGBD3 protein;DNA excision repair protein ERCC-6	9026.45	6810.06	7439.07	6705.57	24299.9	4217.12	9856.12	8029.93	9154.66	8296.32	10871.5	21561.9	0.597684	0.668087	-0.381368	0.781103	0.20958	0.866968
MCF2L	O15068	MCF2L	Guanine nucleotide exchange factor DBS	NA	2521.5	NA	3995.07	3203.6	4240.77	1567.96	2600.96	2632.9	2997.88	3684.2	4752.71	0.596699	NA	-0.750024	0.100028	-0.000586176	0.998511
PPM1L	Q5SGD2	PPM1L	Protein phosphatase 1L	13379.4	10675.6	8433.66	17406.8	16470.7	15246.7	24368	17225.5	16883.6	20710.3	20058.7	20907	0.5965	0.0958851	0.251437	0.448541	0.328274	0.0548871
SYTL2	A0A0U1RQH1	SYTL2	Synaptotagmin-like protein 2 (Fragment)	81121.7	62750.2	75734.8	140204	98067.1	93772.3	175197	146944	134747	140321	149982	151997	0.596449	0.186427	0.460469	0.194057	0.413652	0.21576
WLS	E9PJW4;E9PKJ0;E9PM62;H0YCG9;Q5T9L3	WLS	Protein wntless homolog (Fragment);Protein wntless homolog (Fragment);Protein wntless homolog (Fragment);Protein wntless homolog (Fragment);Protein wntless homolog	3580.99	3915.85	3409.79	7825.68	3678.28	4980.81	8433.36	8858.78	7248.83	13643.5	12599.7	12605.5	0.595927	0.356929	0.574059	0.256652	1.23674	0.069208
NCEH1	A0A0A0MTJ9;A0A0R4J2G3;Q6PIU2	NCEH1	Neutral cholesterol ester hydrolase 1;Arylacetamide deacetylase-like 1;Neutral cholesterol ester hydrolase 1	32876.1	27851.5	26364.5	46793.1	44926.8	39823.9	43298.7	47148.5	43056.6	42998.7	46883	47836.6	0.59493	0.0326468	0.021337	0.857985	0.0661767	0.570888
GLCE	H0YNP1;O94923	GLCE	D-glucuronyl C5-epimerase	26054.4	24000.6	22067.1	38535.6	32997.5	37351.9	33064.6	37838.2	33356.8	30566	29802.6	27416.4	0.594289	0.0299334	-0.0626236	0.638516	-0.310759	0.0915232
CACFD1	Q9UGQ2	CACFD1	Calcium channel flower homolog	3727.54	4778.67	2886.8	7208.65	3486.01	6505.12	11873.9	8520.7	6943.72	10476.3	12757.1	14948.4	0.594242	0.313972	0.668532	0.254161	1.1505	0.0626353
BRWD1	Q9NSI6	BRWD1	Bromodomain and WD repeat-containing protein 1	1301.16	5752.25	4810.86	4660.83	8854.92	4393.12	15270.2	9001.86	14326.5	6613.34	3919.42	10825.4	0.59405	0.458148	1.10787	0.131425	0.254114	0.746847
ANO10	Q9NW15	ANO10	Anoctamin-10	20827	18856	17203.6	27869.4	28789.6	29209.8	33238.9	33143.5	31943.9	35207	35345.2	33729.4	0.594043	0.0304174	0.195443	0.0305067	0.280279	0.020009
SYVN1	Q86TM6	SYVN1	E3 ubiquitin-protein ligase synoviolin	28262	36308.1	29371.2	48077.5	45769.2	47912.1	55527.6	54628.1	56764.6	54571.1	51181	51996.4	0.593606	0.0538266	0.23572	0.0241657	0.154188	0.0632839
NFKB2	Q00653	NFKB2	Nuclear factor NF-kappa-B p100 subunit	90092.2	78437.9	69131.2	123346	124269	110749	140377	115071	115840	184091	173714	171160	0.592518	0.0345147	0.0511149	0.754355	0.561744	0.0176022
PDS5B	A9IYQ1	PDS5B	Sister chromatid cohesion protein PDS5 homolog B (Fragment)	90501	87838.4	90807.3	130111	127199	148335	120426	94800.8	98069.3	127942	121379	116718	0.591824	0.0560936	-0.37269	0.120257	-0.148221	0.274844
PANK4	Q9NVE7	PANK4	4'-phosphopantetheine phosphatase	24658.7	26572.3	25167.5	38462.4	38136.6	38526.8	44442.6	45510.6	45333.7	39549.9	36743.4	34661.8	0.591594	0.016471	0.232812	0.0219698	-0.0532334	0.535774
VIPAS39	G3V4K3;Q9H9C1	VIPAS39	Spermatogenesis-defective protein 39 homolog	37907.2	44795	42948.8	70702.4	59276.1	59345.3	53936.4	46024.2	46825.4	52321.4	52802.4	54629	0.591433	0.0492496	-0.36714	0.119644	-0.245015	0.207847
UNC119B	A6NIH7	UNC119B	Protein unc-119 homolog B	68828.7	78038.8	82315.3	110781	110105	124091	115091	104147	108440	135657	133127	138684	0.589998	0.0240643	-0.0742157	0.484331	0.240192	0.0919154
SLC35A4	L0R6Q1	SLC35A4	SLC35A4 upstream open reading frame protein	93676	98057.9	104326	142048	145163	158401	199299	180935	186949	211361	182124	178812	0.589899	0.0206262	0.348028	0.0461143	0.360977	0.0984905
SNX33	Q8WV41	SNX33	Sorting nexin-33	10078.9	11454.9	11061	14400.9	17397.8	17251.7	19528.8	18111.4	19412.4	21951.8	22722.1	25186.6	0.589622	0.0550425	0.218028	0.191227	0.510214	0.0432422
ANK3	Q12955	ANK3	Ankyrin-3	72941	69194.1	59592.1	111679	93964.9	97779	56507.9	52590.6	55146.8	90249.5	98570.8	103656	0.588925	0.0373464	-0.885479	0.058077	-0.0530112	0.701281
RHOA	P61586	RHOA	Transforming protein RhoA	305544	311762	272703	467218	381954	489484	458197	374724	372272	488346	539303	466696	0.588894	0.07849	-0.151523	0.483004	0.158727	0.376493
EIF1B	O60739	EIF1B	Eukaryotic translation initiation factor 1b	20459.1	20290	19969.8	27121.8	30252.3	33943.9	24026.2	23706.5	24635.6	25554.4	22826.7	24490.4	0.588754	0.081796	-0.335542	0.17536	-0.325544	0.149749
ARHGAP32	A7KAX9;G3V174	ARHGAP32	Rho GTPase-activating protein 32	6602.56	7355.38	6447.76	9737.69	10106.4	10817.9	8055.21	9872.53	9896.56	7674.3	8075.96	6309.88	0.587479	0.016471	-0.140105	0.38294	-0.475008	0.0628389
OGFRL1	A0A3B3IRI0;Q5TC84	OGFRL1	Opioid growth factor receptor-like protein 1	1491.02	1269.74	853.498	NA	1810.18	NA	1467.35	1586.65	NA	337.996	NA	NA	0.587394	NA	-0.245427	NA	-2.42105	NA
ZFYVE26	G3V2D8;Q68DK2	ZFYVE26	Zinc finger FYVE domain-containing protein 26	2078.18	2852.43	2851.59	4451.55	3732.9	3507.81	3328.84	3294.96	3589.17	4204.67	4188.26	3345.39	0.587303	0.07096	-0.195151	0.337838	0.00567319	0.981575
FMR1	G3V0J0	FMR1	Fragile X mental retardation 1, isoform CRA_e	644590	674579	660187	936043	1.01565e+06	1.02079e+06	956795	933780	967938	1.03637e+06	995009	953314	0.58664	0.0253076	-0.0564061	0.420029	0.00591302	0.941811
C19orf54	Q5BKX5;Q6ZWG5	C19orf54	UPF0692 protein C19orf54;FLJ41131 protein	5822.73	6459.5	5852.36	7585.99	9924.96	9708.08	7238.22	7223.12	6762.82	8557.76	8593.1	8474.17	0.585871	0.100402	-0.358909	0.211098	-0.0870623	0.644909
TJP2	A0A3B3IRI3	TJP2	Tight junction protein ZO-2	17094	19550.6	14653.2	23011.7	34140.9	19830.3	87605.3	21047.7	40028.6	48592.4	53664.4	23022.5	0.585642	0.260928	0.949615	0.470043	0.702537	0.335126
FOXA1	P55317	FOXA1	Hepatocyte nuclear factor 3-alpha	19546.8	20828.1	20252.3	34778.9	27021.7	29142.9	32420.2	26937.8	29407.5	29753.7	30681.2	30542.3	0.585005	0.097965	-0.0349708	0.860619	0.000534494	0.997865
STK16	B8ZZI5;B8ZZN3;O75716	STK16	Serine/threonine-protein kinase 16	2596.73	2303.45	1687.81	3146.99	3253.74	3480.47	4100.17	3455.64	3294.63	4110.21	3979.31	2960.37	0.584847	0.0923563	0.134997	0.440131	0.161274	0.5076
MGST2	Q99735	MGST2	Microsomal glutathione S-transferase 2	234894	250755	192973	394493	292248	330941	286098	349414	287023	309826	354843	262308	0.584606	0.0930162	-0.14161	0.552005	-0.134683	0.591044
STX5	Q13190	STX5	Syntaxin-5	65626.4	68946.3	66195	99554.7	99228.9	102075	102957	89178	94987.9	130402	125018	123563	0.583558	0.00470957	-0.0674151	0.490293	0.333049	0.0262633
TMEM50B	C9K0I4;F8WBF4;F8WDH1;P56557	TMEM50B	Transmembrane protein 50B (Fragment);Transmembrane protein 50B;Transmembrane protein 50B;Transmembrane protein 50B	40353.3	40437.3	40896.3	72243.7	52524	57557.5	59391.6	65768	55452.8	69864.2	55005.4	58218.9	0.58334	0.139921	-0.0136169	0.953752	0.00602792	0.983784
C1QTNF3-AMACR;C1QTNF3	E9PGA6;Q9BXJ4	C1QTNF3-AMACR;C1QTNF3	C1QTNF3-AMACR readthrough (NMD candidate);Complement C1q tumor necrosis factor-related protein 3	8408.08	7058.79	5927.84	13422	8167.51	10464	6133.29	7697.6	7887.45	NA	6943.48	5203.47	0.583229	0.204594	-0.56157	0.24713	-0.814927	NA
TNS2	F8VV64;Q63HR2	TNS2	Tensin-2	3506.44	3972.49	3997.35	7405.99	3628.78	6158.18	5577.61	5903.33	6474.12	14492	17042.6	15471.2	0.583162	0.313021	0.0625723	0.885441	1.45102	0.0292153
PTBP2	Q9UKA9	PTBP2	Polypyrimidine tract-binding protein 2	9143.88	3888.22	6480.42	8564.17	15335.3	5330.92	8698.59	9448.68	6251.91	NA	3285.17	1839.89	0.583068	0.491088	-0.260636	0.729919	-1.92687	NA
EXOC3	O60645	EXOC3	Exocyst complex component 3	77045.4	89533	76640.8	118259	122365	123575	111421	108758	108217	93437.2	91508.9	99020.7	0.58247	0.0293915	-0.149293	0.0472123	-0.359005	0.0200454
ARG2	P78540	ARG2	Arginase-2, mitochondrial	2692.88	5553.76	6006.14	6197.52	9490.93	5649.67	1860.96	2650.46	1601.13	1530.32	4238.68	3367.96	0.582191	0.296535	-1.80358	0.120503	-1.22365	0.126688
UBE2J1	Q9Y385	UBE2J1	Ubiquitin-conjugating enzyme E2 J1	12403.7	11825.2	9722.8	15694.7	17017.5	18116.3	16098.8	15726.9	15188.5	19993	16967.7	18603	0.582156	0.0326527	-0.11254	0.321231	0.128505	0.343566
CZIB	Q9NWV4	CZIB	CXXC motif containing zinc binding protein	203174	166516	174361	237413	297313	279702	246927	241494	248007	293343	283113	314396	0.582049	0.0552286	-0.145244	0.401995	0.129398	0.402759
BUD31	P41223	BUD31	Protein BUD31 homolog	108139	82181.9	97370.2	133285	156935	140376	91346.6	99605.7	98364.5	59079.3	72313.1	65142.6	0.581815	0.0391266	-0.573686	0.0654577	-1.13155	0.0252761
CBSL;CBS	P0DN79;P35520	CBSL;CBS	Cystathionine beta-synthase-like protein;Cystathionine beta-synthase	276823	308017	330126	439195	468644	461279	487954	525459	545572	584172	595790	654347	0.581458	0.0221373	0.187359	0.121571	0.42199	0.0506233
ACAA1	P09110	ACAA1	3-ketoacyl-CoA thiolase, peroxisomal	115621	119949	107048	180195	165191	167081	202671	181656	192071	170893	178298	199994	0.580861	0.0139649	0.169605	0.134635	0.0998312	0.413077
LARP7	Q4G0J3	LARP7	La-related protein 7	51859.7	46376.8	48786.8	71540.8	72876.8	75381.2	79241.6	72109.3	74726.2	66851.2	63502.7	62227.8	0.580139	0.0108816	0.0406309	0.553394	-0.190713	0.0445249
;;CFB;CFB	B4E1Z4;E7ETN3;H7C5H1;P00751	;;CFB;CFB	cDNA FLJ55673, highly similar to Complement factor B;Uncharacterized protein;Complement factor B (Fragment);Complement factor B	7056.91	6431.38	9524.54	14564	4798.7	15032.4	12062.1	18958.6	14414.1	6869.8	9105.95	4130.52	0.579763	0.465994	0.401596	0.526766	-0.774556	0.399381
AIFM1	O95831	AIFM1	Apoptosis-inducing factor 1, mitochondrial	426374	436954	416658	591002	635417	686390	783474	786263	792065	818008	853627	838216	0.579565	0.0466001	0.304195	0.100849	0.391909	0.0519422
POLM	Q9NP87	POLM	DNA-directed DNA/RNA polymerase mu	6879.93	6076.74	5165.99	11744.5	8114.77	7220.75	10880.4	7497.13	9211.14	10096.6	5815.33	9937.49	0.579433	0.231092	0.0268501	0.945953	-0.0670937	0.885603
ARHGAP25	B7Z8K7;H7C4P1;P42331	ARHGAP25	Rho GTPase-activating protein 25;Rho GTPase-activating protein 25 (Fragment);Rho GTPase-activating protein 25	14672.8	14913.4	19379.2	17187.6	27839.6	28086.5	42597.1	44993.5	50702.3	33188.1	24901.7	15442.5	0.578381	0.217832	0.919515	0.058077	0.00823811	0.989077
RRM2B	Q7LG56	RRM2B	Ribonucleoside-diphosphate reductase subunit M2 B	38610.8	38299.3	36824.5	52585.1	56142.1	61005.3	58660.9	61331.5	61996.8	50220	49079.2	44876.5	0.577591	0.0460259	0.100589	0.349103	-0.235435	0.120851
LAMTOR4	Q0VGL1	LAMTOR4	Ragulator complex protein LAMTOR4	83495.3	80356.7	75151	110724	125557	120379	119054	128164	117421	122520	144003	123940	0.577516	0.0250255	0.031925	0.735373	0.13064	0.363209
ZC2HC1A	Q96GY0	ZC2HC1A	Zinc finger C2HC domain-containing protein 1A	13282.4	13106.9	15405.1	18170.1	21837.8	22298.5	29176.7	23935.9	28850.7	24602.9	22977.4	21097	0.57607	0.0540337	0.395594	0.115283	0.140452	0.382151
CNOT6L	H0Y9C1;H0Y9Z5;Q96LI5	CNOT6L	CCR4-NOT transcription complex subunit 6-like	7155.19	4212.51	5508.88	8293.49	8981.24	7882.21	12255.4	13220.6	9109.83	7596.12	8313.44	7150.36	0.575934	0.131547	0.459228	0.22193	-0.12557	0.315118
EXOC8	Q8IYI6	EXOC8	Exocyst complex component 8	18756.7	21840.6	18172.7	30314.9	27938.1	29342.1	25358.4	24540.2	23847.9	25794.9	25028.4	26428.4	0.575773	0.025939	-0.248278	0.0525354	-0.181284	0.0695192
ERLIN2	E5RHW4;O94905	ERLIN2	Erlin-2 (Fragment);Erlin-2	63753.7	88716.8	76061.9	111965	113658	114995	117056	105608	116185	94431.5	96873.9	105874	0.575757	0.0801051	-0.00751276	0.921812	-0.19682	0.112528
ATP1B1	P05026	ATP1B1	Sodium/potassium-transporting ATPase subunit beta-1	322913	241992	256202	476696	353872	392801	738508	540085	627167	336118	320251	270311	0.575218	0.0967507	0.639505	0.109509	-0.400717	0.176743
SMARCAD1	Q9H4L7	SMARCAD1	SWI/SNF-related matrix-associated actin-dependent regulator of chromatin subfamily A containing DEAD/H box 1	14382.8	20093.2	12421.2	25328.3	22110.9	22418.2	16998.5	13878.8	18764	12496.8	8260.59	11789.9	0.574911	0.12177	-0.492874	0.0856598	-1.10188	0.0259839
OVOL2	Q9BRP0	OVOL2	Transcription factor Ovo-like 2	753.23	1685.4	695.221	1726.14	1104.56	1834.76	1266.94	1071.67	1281.51	1618.11	1611.86	1172.91	0.57408	0.360795	-0.365977	0.382455	-0.0835706	0.824284
ITIH2	P19823;Q5T985	ITIH2	Inter-alpha-trypsin inhibitor heavy chain H2	145527	123400	282891	298570	161649	361128	272650	398453	275228	182357	316400	128513	0.573797	0.403415	0.204355	0.689503	-0.388903	0.570888
PPM1H	Q9ULR3	PPM1H	Protein phosphatase 1H	28524.9	34446	19896.4	41684.7	37784.2	43746.6	51651.3	50454.9	51881.4	58929	66196	61989.9	0.57231	0.132674	0.32163	0.0859277	0.60274	0.0236143
MSH3	P20585	MSH3	DNA mismatch repair protein Msh3	19498.3	23353.1	21233.9	32071.8	32575.8	30638.2	27123.7	30979.8	29194	25712.1	24801	24815.4	0.572267	0.025087	-0.12632	0.228111	-0.339066	0.0252761
NPEPL1	Q8NDH3	NPEPL1	Probable aminopeptidase NPEPL1	106444	115005	89139.2	167024	138725	155982	256783	205779	214282	254547	257758	235038	0.572048	0.0416356	0.551771	0.0944727	0.69472	0.0200454
PDCD6IP	Q8WUM4	PDCD6IP	Programmed cell death 6-interacting protein	406351	440242	424622	657511	598103	633865	645682	671497	674979	597859	603626	632431	0.571781	0.0172432	0.0763436	0.291071	-0.0430613	0.529445
NXT2	Q9NPJ8	NXT2	NTF2-related export protein 2	23308.5	15321.2	16786.8	26203.1	28000.7	28132	26855.4	29521.8	27230.5	22126.4	30608.3	32473.6	0.571204	0.118081	0.0221166	0.778964	0.0494741	0.845546
TBC1D22A	Q8WUA7	TBC1D22A	TBC1 domain family member 22A	10189.6	14857.8	12374	21789.7	14791.2	19014.2	22330.5	21823.4	19907.2	22398.4	22009.6	22853	0.571098	0.142471	0.204489	0.419416	0.27481	0.29906
AGFG2	O95081	AGFG2	Arf-GAP domain and FG repeat-containing protein 2	11292.3	12801.6	13201.2	20122.3	18392	16890.6	13035.4	14433.9	14010.9	7241.72	9706.08	8265.38	0.571026	0.0373146	-0.417595	0.0885879	-1.13584	0.0218387
TDRD7	Q8NHU6	TDRD7	Tudor domain-containing protein 7	9887.71	11534.2	7082.73	15073.1	13421	13849.8	16678	16825.5	15296.5	13848	14079.2	16215.6	0.570956	0.113673	0.204726	0.108625	0.0600242	0.642883
SYS1;SYS1-DBNDD2;SYS1-DBNDD2;SYS1;SYS1	E7ETM6;F2Z2A3;H3BUS1;Q5QPU8;Q8N2H4	SYS1;SYS1-DBNDD2;SYS1-DBNDD2;SYS1;SYS1	Protein SYS1 homolog;SYS1-DBNDD2 readthrough (NMD candidate);SYS1-DBNDD2 readthrough (NMD candidate);Protein SYS1 homolog (Fragment);Protein SYS1 homolog	NA	13141.1	9159.57	17578.6	17633.8	14451.1	11639.2	17073.2	12674.1	12064.6	11198.9	13998.7	0.570133	NA	-0.263024	0.365469	-0.414471	0.102308
EXOC7	A0A0A0MSB8;Q9UPT5	EXOC7	Exocyst complex component 7	74681	82042.4	81412.6	120640	112683	120079	96326.6	99867.6	100158	110933	114269	113276	0.569525	0.0104847	-0.253997	0.0524471	-0.0622459	0.285187
PLPBP	O94903	PLPBP	Pyridoxal phosphate homeostasis protein	164399	160927	160391	217628	240235	262700	278463	234937	280204	255620	258516	276296	0.569008	0.0670308	0.139294	0.407541	0.133519	0.315985
GRK3	P35626	GRK3	Beta-adrenergic receptor kinase 2	1999.23	2904.95	2444.54	3557.73	3527.06	3817.07	1625.35	1819.48	1844.3	698.047	1109	NA	0.569008	0.0804876	-1.04347	0.0134276	-2.00791	NA
MEPCE	Q7L2J0	MEPCE	7SK snRNA methylphosphate capping enzyme	85237.8	88001.4	80370.5	110611	134291	131081	92225.9	83766.9	85796.5	65050.5	62895.1	66456.2	0.568061	0.0644375	-0.522265	0.0922874	-0.95163	0.0575249
ARHGEF16	Q5VV41	ARHGEF16	Rho guanine nucleotide exchange factor 16	77400.7	72994.4	72544.9	117408	103526	109543	98248.4	99770.5	94995.3	129162	142638	140975	0.567896	0.0313963	-0.173581	0.167303	0.320804	0.0484317
HSD17B7	P56937	HSD17B7	3-keto-steroid reductase	11040.5	19836.7	14475.5	24498.1	19049.1	23681.7	24284	23223.9	24356.8	31226.3	35288.9	36463.7	0.567894	0.153465	0.0962028	0.571597	0.615196	0.0421756
COL1A1	P02452	COL1A1	Collagen alpha-1(I) chain	9172.01	6568.44	16923.1	16981.5	10138.1	21294.9	17066.6	24819.4	17624.7	13341	21236.4	9154.78	0.567756	0.400523	0.297709	0.535798	-0.146741	0.820794
ADCK1	Q86TW2	ADCK1	AarF domain-containing protein kinase 1	11606.1	9568.12	8340.95	16278.7	13123.9	14313.5	9844.81	10011.4	9354	12387	10413.5	10124	0.56671	0.0638434	-0.581689	0.0984596	-0.409005	0.102614
TMEM184A	Q6ZMB5	TMEM184A	Transmembrane protein 184A	18997.2	3083.12	7879.95	15747	19220.7	9395.79	21993	16628.2	14916.1	34519.8	21604.4	44296.9	0.566323	0.53145	0.271173	0.557342	1.17862	0.169075
THBS4	E7ES19;P35443	THBS4	Thrombospondin-4	4819.32	3783.13	9205.92	10501.1	4249.06	11616.6	9982.6	14457.5	7203.17	5557.49	13778.1	3497.94	0.566166	0.466992	0.263177	0.693893	-0.207565	0.83384
PYGB	P11216	PYGB	Glycogen phosphorylase, brain form	280106	290823	272010	439613	388858	418266	341791	367120	358939	337148	369626	356989	0.564658	0.0311405	-0.223448	0.109653	-0.22898	0.0910595
GPR89A;GPR89B	B7ZAQ6;P0CG08	GPR89A;GPR89B	Golgi pH regulator A;Golgi pH regulator B	70201.5	59165.9	57791.2	97072.6	89292	90387	96827.8	99001.3	93061.1	84718.8	79099.9	87731.3	0.564331	0.0294322	0.0619295	0.374414	-0.137746	0.151723
FAM118A	B0QY29;Q9NWS6	FAM118A	Protein FAM118A	9013.12	6662.48	9805.52	12541.6	13049.6	12080.3	9595.8	9748.78	12607.2	12111.8	14797.8	16718.4	0.564044	0.0905948	-0.237579	0.299245	0.211782	0.383397
HMCN1	Q96RW7	HMCN1	Hemicentin-1	189668	198170	358392	394163	225542	483079	412307	645079	473186	346891	489735	132069	0.563459	0.368214	0.47292	0.356547	-0.187037	0.808676
SAMD12	B8ZZB7;F8VYB8;H0YEJ0;Q8N8I0	SAMD12	Sterile alpha motif domain-containing protein 12	2391.67	6863.74	4361.15	6137	6838.17	7147.28	15462.5	10955.9	15054.6	12454.9	16184.2	14815.5	0.563443	0.318688	1.04337	0.104928	1.1107	0.0593458
;LRRC57	A0A3B3ISV5;Q8N9N7	;LRRC57	Uncharacterized protein;Leucine-rich repeat-containing protein 57	43899.7	50249.4	46830.9	76024.5	64927.5	67250.8	60153.4	63604.7	62153.6	61778.4	58961.4	61409.1	0.5625	0.0378778	-0.163372	0.25984	-0.192872	0.206
CRLF3	Q8IUI8	CRLF3	Cytokine receptor-like factor 3	3459.53	5804.79	6155.14	7002.82	8147.44	7596.07	4141.56	4666.24	5155.32	3798.9	4123.26	2905.29	0.560882	0.154273	-0.704012	0.0354937	-1.07094	0.0218369
EXOC2	Q96KP1	EXOC2	Exocyst complex component 2	119174	140085	129772	172853	204150	196760	151495	160389	164835	135191	137314	152237	0.560572	0.0365664	-0.267317	0.14289	-0.433868	0.0649439
CD55	B1AP13;H3BLV0;H7BY55;P08174	CD55	Complement decay-accelerating factor;Complement decay-accelerating factor (Fragment);Complement decay-accelerating factor;Complement decay-accelerating factor	37720.8	29982.9	34799.7	47893.8	59508.5	43715.7	62221.4	60949.7	54403.8	38883.8	54977	51075	0.560002	0.114045	0.232753	0.312626	-0.0602607	0.832271
CXorf56	Q9H5V9	CXorf56	UPF0428 protein CXorf56	32409	23509.1	28872.8	55655.4	35861.4	33483.5	29916.6	29365.6	29268.1	31460.2	31787.6	37296.7	0.559951	0.271022	-0.497363	0.344433	-0.314096	0.477106
SLC29A2	G5E943;Q14542	SLC29A2	Equilibrative nucleoside transporter 2	10549.4	15147.3	9448.85	17380.5	13416.5	20997.9	21368	20707.4	22439.4	17845.7	18771	18665.8	0.559469	0.195659	0.31682	0.303309	0.094012	0.730506
CDK5RAP3	Q96JB5	CDK5RAP3	CDK5 regulatory subunit-associated protein 3	43783	58460.3	56397.3	84492.8	75644.5	73642.1	112455	104087	111643	86098.6	103508	98387.8	0.559386	0.0474066	0.489362	0.0317941	0.300894	0.120304
KRT80	Q6KB66	KRT80	Keratin, type II cytoskeletal 80	71821.9	43217.8	35352.5	97413.1	55751.8	68426.9	92629	64376.6	61262.8	131724	108662	153439	0.559175	0.312638	-0.0218014	0.960979	0.829652	0.0911086
DLST	P36957	DLST	Dihydrolipoyllysine-residue succinyltransferase component of 2-oxoglutarate dehydrogenase complex, mitochondrial	575101	606316	581827	854020	836284	906791	787375	648052	710677	1.11636e+06	1.1105e+06	1.02838e+06	0.558667	0.0184323	-0.27518	0.122107	0.325864	0.0345676
ASF1B	Q9NVP2	ASF1B	Histone chaperone ASF1B	127031	136282	121838	187744	182034	197099	114889	114865	116416	112172	124867	100279	0.557611	0.0119795	-0.711552	0.0373511	-0.748926	0.0238555
DOCK6	Q96HP0	DOCK6	Dedicator of cytokinesis protein 6	7188.85	8179.66	8130.91	13225.9	10802.6	10555.4	19218.7	19645.2	17827.8	22124	23126.3	23195.6	0.557477	0.084021	0.713036	0.0384077	0.984863	0.0259172
ATG7	O95352	ATG7	Ubiquitin-like modifier-activating enzyme ATG7	78012	94744.5	83042.4	127094	121279	128027	122021	115772	116534	137797	135563	140536	0.557258	0.0333842	-0.0871868	0.149058	0.137	0.0525059
LRPAP1	P30533	LRPAP1	Alpha-2-macroglobulin receptor-associated protein	88244.2	102415	87923.2	127590	138141	144171	143465	126685	137135	116393	113280	104282	0.557173	0.0231057	-0.00924237	0.931746	-0.295626	0.0632839
NCKIPSD	Q9NZQ3	NCKIPSD	NCK-interacting protein with SH3 domain	31228.5	36740.6	31087.8	52181.6	44697.3	48860.7	51393.1	53450.2	51145.2	52898.9	53603.8	47930.1	0.557063	0.030422	0.0980473	0.371101	0.0835873	0.472736
AK1	P00568;Q5T9B7	AK1	Adenylate kinase isoenzyme 1	295754	279458	269092	418607	419011	404485	399997	402724	406002	336611	378486	361204	0.556951	0.0104847	-0.0393017	0.239015	-0.206704	0.0898952
CTNNB1	A0A2R8Y543;A0A2R8Y5A3;A0A2R8YCH5;P35222	CTNNB1	Catenin beta-1;Catenin beta-1;Catenin beta-1 (Fragment);Catenin beta-1	147269	193875	155257	237180	232904	260120	236096	220927	222699	280984	300766	290118	0.556794	0.0502545	-0.103355	0.290934	0.255808	0.0574388
ITPR3	Q14573	ITPR3	Inositol 1,4,5-trisphosphate receptor type 3	111106	135341	124944	181055	179716	185417	196407	239015	204434	186981	191124	184028	0.556456	0.0408542	0.228353	0.243784	0.0415161	0.212201
KALRN	H7BXZ5;O60229	KALRN	Kalirin (Fragment);Kalirin	71966.1	97472.5	46761.3	125231	101355	91346.8	145338	237729	179721	70098.1	69998.3	51714.4	0.556356	0.214135	0.823867	0.171339	-0.729038	0.0903597
HDAC6	Q9UBN7	HDAC6	Histone deacetylase 6	16691.1	25199.2	21515.9	25384.9	34096.2	33708.9	31038.6	33177	33109	25845.1	22187.7	21301	0.555552	0.116879	0.0626285	0.756806	-0.426616	0.171025
SEC23A	F5H365;Q15436	SEC23A	Protein transport protein SEC23;Protein transport protein Sec23A	125332	131772	124913	186579	185418	189388	211018	179167	185869	250126	260240	265906	0.555354	0.00762892	0.0372149	0.744303	0.467572	0.0278687
ZHX1	Q9UKY1	ZHX1	Zinc fingers and homeoboxes protein 1	29782.1	23723.2	25429	40252.8	39038	36622.6	34823.8	34016.9	35651.8	41984.4	36171.9	34567.1	0.554324	0.0352936	-0.149649	0.133875	-0.0402619	0.771015
GGACT	Q9BVM4	GGACT	Gamma-glutamylaminecyclotransferase	13798.6	15219.9	9899.46	19461.9	17595.8	20089.2	30720.5	27088.4	28993.1	30519.8	31440.4	28684.6	0.554239	0.0963142	0.603052	0.032745	0.665549	0.0170153
RNASEL	Q05823	RNASEL	2-5A-dependent ribonuclease	6998.07	10037.7	7538.69	12380.1	11455.9	12248	20014.9	16013.3	16875	16324.7	17618.3	19003.3	0.554201	0.0967593	0.551996	0.11086	0.553169	0.0516705
MIDEAS	A0A1C7CYX1	MIDEAS	Mitotic deacetylase-associated SANT domain protein	46936.9	46484.6	41935.6	79253.9	63091	56376.3	44764.8	40216.7	42772.5	61667.9	56757.8	61476	0.553974	0.148322	-0.637378	0.156071	-0.143537	0.557456
ATE1	F5GXE4	ATE1	Arginyl-tRNA--protein transferase 1	30085.1	31190.3	30030.3	44792.3	44535	44720.3	28372.2	26252	28509.3	35485.3	35586.3	33563	0.55397	0.0109467	-0.689243	0.0284344	-0.357384	0.0330537
SFT2D3	Q587I9	SFT2D3	Vesicle transport protein SFT2C	32017.9	37403.5	39548.5	53675.4	54337.8	51963.9	63310.8	63227.2	61911.2	58064.2	57639.9	50019.6	0.553936	0.0417901	0.23631	0.0219064	0.0509142	0.639553
PASK	Q96RG2	PASK	PAS domain-containing serine/threonine-protein kinase	6944.45	6922.14	7162.96	10491.7	10914.5	9466.22	5211.51	7209.33	9045.85	5430.56	6170.28	1683.33	0.5539	0.0480017	-0.524219	0.185953	-1.21661	0.106472
ARAF	P10398	ARAF	Serine/threonine-protein kinase A-Raf	48083.1	53580.8	50778.3	73162.5	74490.8	76137.1	83217.5	73388.6	78692.7	89818	70409.8	70340.6	0.553886	0.0136609	0.0723454	0.428256	0.0430466	0.820785
ATG2A	Q2TAZ0	ATG2A	Autophagy-related protein 2 homolog A	12062.6	17286.9	13602.5	21370.5	22103.9	19568.4	13884	16621.2	14537.8	13711	15874	12395.6	0.553608	0.077858	-0.485033	0.0473476	-0.586612	0.0409595
NCKAP5L	H7C1V4;Q9HCH0	NCKAP5L	Nck-associated protein 5-like (Fragment);Nck-associated protein 5-like	5363.81	5500.21	5781.27	7475.94	9081.42	7867.28	7498.21	6740.61	8460.7	4948.46	7041.89	5654.97	0.553223	0.069368	-0.105676	0.565383	-0.469052	0.115074
ETV3	P41162	ETV3	ETS translocation variant 3	2152.89	2307.79	2287.43	5482.28	2553.1	1861.99	4136.96	4526.87	4606.54	5076.17	2909.73	3722.8	0.552563	0.532421	0.423091	0.533779	0.242463	0.745482
PGM2	Q96G03	PGM2	Phosphoglucomutase-2	189191	235037	205777	303164	299695	320628	553512	420325	427078	574558	560508	575281	0.55173	0.0358797	0.601205	0.149089	0.889124	0.0063941
ZDHHC12	Q5T266;Q5T269;Q96GR4;X6RBN4	ZDHHC12	Palmitoyltransferase (Fragment);Palmitoyltransferase;Probable palmitoyltransferase ZDHHC12;Palmitoyltransferase (Fragment)	5209.49	5418.7	6329.94	10885	9128.99	4842.15	7035.43	8662.48	6227.7	4443.66	5111.84	2312.48	0.551627	0.368557	-0.180987	0.734207	-1.06653	0.213414
MIA2	G3V599;Q96PC5	MIA2	Melanoma inhibitory activity protein 2	34166.3	32870.9	32298.6	47753.9	47860.9	49968	53701.4	44638.6	51355.9	60647.9	59042.2	53551.2	0.551454	0.00673562	0.0401937	0.74743	0.250942	0.101911
NGLY1	Q96IV0	NGLY1	Peptide-N(4)-(N-acetyl-beta-glucosaminyl)asparagine amidase	14911.7	13354.4	12417.6	16622.6	21167.8	21827.7	36822.9	32799.6	33744	26089.7	22117.9	20546.8	0.551302	0.0963142	0.793945	0.0348402	0.205699	0.370369
TOB2	Q14106	TOB2	Protein Tob2	3080.85	1941.78	3114.93	4070.8	4343.89	3507.5	7492.29	6053.77	5748.84	5420.86	4696.37	4788.91	0.55098	0.120064	0.69457	0.0972328	0.322258	0.106214
CHP1	Q99653	CHP1	Calcineurin B homologous protein 1	19112.7	20872.7	15373.2	24457.9	25061.6	31572.2	42785.8	45032.4	48173.8	43543.3	52276.8	67061.6	0.550748	0.0940316	0.745895	0.0412806	1.0062	0.113248
GNA11	P29992	GNA11	Guanine nucleotide-binding protein subunit alpha-11	154266	184703	167701	236290	261264	244331	253944	279777	266024	280187	259927	288763	0.550148	0.0219481	0.108344	0.246471	0.159965	0.136438
EXOC4	Q96A65	EXOC4	Exocyst complex component 4	56717.4	72157.7	63304.2	90361.4	95013.4	95929	85805.1	87204.5	87548.3	67482.3	71632.3	69921.9	0.549676	0.0453028	-0.110525	0.124487	-0.428374	0.0172797
TRAPPC1	Q9Y5R8	TRAPPC1	Trafficking protein particle complex subunit 1	78163.8	75008.7	77032.5	118532	115933	102493	89968.2	90603.2	80725.5	96228.7	93382.1	94594.5	0.549649	0.0515818	-0.366878	0.0775119	-0.245635	0.142342
ABCB10	Q9NRK6	ABCB10	ATP-binding cassette sub-family B member 10, mitochondrial	40253.2	37983.6	40061.8	62095.3	55659.7	55382.7	47126.2	52530.9	54873.5	106325	111010	99665.1	0.549487	0.0367339	-0.164027	0.226306	0.872564	0.0170153
EMC9	H0YNH6;Q9Y3B6	EMC9	ER membrane protein complex subunit 9	17064.7	18950.2	11019.9	25458.9	23777.8	19575.5	11925.4	9519.89	11492.1	12688.1	9487.99	8300.63	0.548937	0.140553	-1.06294	0.0591919	-1.17496	0.0375427
PYCR2	Q96C36	PYCR2	Pyrroline-5-carboxylate reductase 2	47662.4	49468.6	44033.6	76678	67559.5	62261.3	67696.8	72209.8	72172.8	96359.7	101263	100962	0.548756	0.064726	0.0384703	0.782664	0.532006	0.0511335
CHKB	Q9Y259	CHKB	Choline/ethanolamine kinase	7034.67	7674.36	6539.96	11246.5	8797.59	11038	16355.6	12668.1	11759.5	18263.1	18535.2	17694.4	0.54869	0.0860555	0.39189	0.240362	0.809979	0.0394085
RAB9B	Q9NP90	RAB9B	Ras-related protein Rab-9B	6487.7	6027.82	6062.75	8138.03	9148.69	9876.49	20617.9	18071	18068.8	19105.9	16918.9	17243	0.548038	0.062398	1.06316	0.027435	0.971612	0.0185833
NIPSNAP1	Q9BPW8	NIPSNAP1	Protein NipSnap homolog 1	339671	348755	346782	513451	485992	513983	524674	426710	461907	558381	547058	513441	0.547896	0.0183106	-0.0987594	0.485555	0.0971789	0.194352
BGN	P21810	BGN	Biglycan	29053.1	17967	33535.8	34481.7	NA	43996	37717.7	43627.6	36244.1	39961.1	48489.8	42265.9	0.547256	NA	-0.00155939	NA	0.151127	NA
ANXA5	D6RBL5	ANXA5	Annexin	2.515e+06	2.62578e+06	2.13713e+06	3.23508e+06	3.31791e+06	4.08191e+06	4.75702e+06	3.49249e+06	3.86555e+06	7.99997e+06	9.14397e+06	8.65635e+06	0.547209	0.0802666	0.187995	0.470566	1.27858	0.0144691
PSPH	C9JBI3;P78330	PSPH	Phosphoserine phosphatase (Fragment);Phosphoserine phosphatase	118024	123759	119929	113005	195482	220002	306880	377995	471477	245026	226487	236322	0.547033	0.313972	1.12963	0.0947777	0.421536	0.309039
RGL2	O15211	RGL2	Ral guanine nucleotide dissociation stimulator-like 2	12183	15375.5	13550.8	19685.5	17470.1	22898.1	24631.1	26024.3	25601.1	40278	41094.8	41636.4	0.546783	0.0842405	0.344609	0.154105	1.03444	0.0316112
EXOC6	Q8TAG9	EXOC6	Exocyst complex component 6	23203.4	27426.3	25477.2	36660.9	38301.4	36201.7	23668.2	26336.4	22305.8	24692.8	27531.5	23105.3	0.546591	0.0243119	-0.620414	0.031739	-0.5614	0.0332431
NUDT9	Q9BW91	NUDT9	ADP-ribose pyrophosphatase, mitochondrial	48787.8	45513.3	43461.5	65593.3	64489	71059.1	62179.9	52087.3	58438.8	57338.6	57313.3	53254.9	0.546025	0.0175148	-0.219892	0.150272	-0.26055	0.0600962
TMCO1	Q9UM00	TMCO1	Calcium load-activated calcium channel	217956	257899	226886	351471	333520	341036	191498	200486	208842	170446	171651	187322	0.546005	0.0295931	-0.77205	0.0117108	-0.954588	0.0070579
CD276	A0A0C4DGH0;Q5ZPR3	CD276	CD276 antigen	53812.4	85552.9	62869.3	112122	78145.3	104963	91642.3	113771	103699	100746	117683	109737	0.54581	0.160004	0.0662884	0.796141	0.152584	0.519571
FBXO17	M0QYI3;M0QYV7;Q96EF6	FBXO17	F-box only protein 17 (Fragment);F-box only protein 17;F-box only protein 17	10122.6	10666.6	10919.1	15448.7	16590.1	14247.6	4749.67	4483.06	6987.4	8484.51	3977.57	7130.96	0.545729	0.0426215	-1.5128	0.0216221	-1.24025	0.0494153
CNIH4	A6NLH6;Q9P003	CNIH4	Protein cornichon homolog 4	248968	226133	200476	346526	303847	335756	257542	265021	274194	355162	268690	330883	0.545657	0.0298127	-0.307636	0.0941633	-0.0466763	0.803948
FBXL8	Q96CD0	FBXL8	F-box/LRR-repeat protein 8	3156.59	3757.04	2374.18	3881.23	NA	5154.87	14327.5	10773	13242.8	15964.6	11426	12575.1	0.545325	NA	1.50024	NA	1.56003	NA
PSAP	C9JIZ6;P07602;Q5BJH1	PSAP	Prosaposin;Prosaposin;PSAP protein	60112.2	62619.1	59579.4	88332.9	77828.9	99863.8	125423	122689	120599	119406	113879	116283	0.545166	0.0980214	0.470925	0.0960732	0.394009	0.10603
PRMT6	Q96LA8	PRMT6	Protein arginine N-methyltransferase 6	159661	147195	153257	230934	215817	224602	343880	358568	349799	283691	291116	286810	0.54508	0.00997487	0.648331	0.0117108	0.359975	0.0207467
A2M	P01023	A2M	Alpha-2-macroglobulin	492663	444444	949545	987889	556911	1.20733e+06	863343	1.2588e+06	848120	601162	925551	378069	0.544719	0.405866	0.110045	0.833337	-0.530922	0.431987
PDCL	Q13371	PDCL	Phosducin-like protein	21927.6	27717.4	25322.2	38977.3	34916.1	35453.3	32928.8	38426	34523	19954.5	22436.2	21876	0.544577	0.0327596	-0.0465101	0.698316	-0.766766	0.0219846
MB	B0QYF8;P02144	MB	Myoglobin (Fragment);Myoglobin	15998.8	15773.6	9506.37	15403	17472.9	27331	101385	108936	108519	92653.5	81538.2	60046.1	0.54453	0.314911	2.40483	0.0122545	1.95997	0.0632839
SETD1B	A0A0A0MQV9;Q9UPS6	SETD1B	Histone-lysine N-methyltransferase SETD1B	4896.95	4928.83	3865	6830.24	6727.05	6404.85	9161.87	8077.66	7517.57	8858.44	10843.5	8076.4	0.544061	0.0534373	0.310576	0.160918	0.476693	0.163723
GLO1	Q04760	GLO1	Lactoylglutathione lyase	891259	1.09446e+06	991376	1.13118e+06	1376165	1832907	1.45992e+06	1.23299e+06	1.35339e+06	1.59958e+06	1462931	1.48654e+06	0.543871	0.227207	-0.101171	0.763625	0.0677886	0.827301
PACSIN2	Q9UNF0	PACSIN2	Protein kinase C and casein kinase substrate in neurons protein 2	68153.2	72288	73301.8	105446	96399.4	109528	90767.9	85689	97697	97619.1	105155	97742.2	0.542769	0.0329293	-0.18366	0.167303	-0.0512048	0.582847
NANP	Q8TBE9	NANP	N-acylneuraminate-9-phosphatase	8614.32	8495.99	6456.48	11648.9	11387.9	11294.4	9148.92	8494.91	8746.83	7577.54	6836.85	5227.38	0.542764	0.0800157	-0.379491	0.0230054	-0.805594	0.0653678
APPL2	Q8NEU8	APPL2	DCC-interacting protein 13-beta	15254.7	17744.1	16113.1	17964.5	24639.1	28928.8	36482.9	24615.9	26518.2	25539.8	27248.5	28739.5	0.542525	0.213903	0.292614	0.454547	0.188695	0.516956
ZBTB17	Q13105	ZBTB17	Zinc finger and BTB domain-containing protein 17	194.972	425.524	507.792	759.103	394.297	489.745	482.111	470.221	450.993	616.976	772.506	384.448	0.542323	0.391882	-0.227611	0.641	0.110491	0.846348
DPY19L4	E5RGB7;E5RGH1;H0YBV9;Q7Z388	DPY19L4	Probable C-mannosyltransferase DPY19L4 (Fragment);Probable C-mannosyltransferase DPY19L4;Probable C-mannosyltransferase DPY19L4 (Fragment);Probable C-mannosyltransferase DPY19L4	20219.5	17458.8	23562.9	29725.1	27801.2	31615.1	22703.3	24358.8	20517.5	18205.8	16820.9	14203.7	0.541591	0.0516729	-0.399508	0.0571892	-0.856547	0.0211344
TBK1	Q9UHD2	TBK1	Serine/threonine-protein kinase TBK1	37125.6	42980.3	39258.9	62199.3	57713.6	53800	60932.4	60306.6	57959	72821.4	76257.5	67916	0.541326	0.0290162	0.0448506	0.639797	0.320957	0.0581415
COPG1	Q9Y678	COPG1	Coatomer subunit gamma-1	359749	403103	367021	558257	543578	542443	608244	575015	596535	657014	646655	663711	0.541294	0.0214987	0.114254	0.0919816	0.25882	0.00958765
WBP2	K7EMC9;Q969T9	WBP2	WW domain-binding protein 2	100333	122454	101098	143294	166051	161934	189040	217671	216020	202087	231815	263565	0.5411	0.0362189	0.40203	0.0682426	0.565543	0.0987379
GC	D6RF35;P02774	GC	Vitamin D-binding protein	189931	151837	377750	366536	215580	464612	345450	502608	365353	227664	471768	187842	0.540783	0.429716	0.213182	0.662482	-0.238435	0.746069
TUFT1	Q9NNX1	TUFT1	Tuftelin	8464.14	8949.03	8424.84	20776.8	8865.92	7914.71	23980.9	23848.1	25788.7	18763.5	21364.7	22453.5	0.539604	0.533078	0.970954	0.194685	0.736641	0.276065
LRRFIP2	Q9Y608	LRRFIP2	Leucine-rich repeat flightless-interacting protein 2	47890.5	56906.1	53992.8	65453.7	86090.9	79144.8	78165.2	78304	84617.4	71878.2	69822.9	68740.6	0.538838	0.0927407	0.0635993	0.719169	-0.132532	0.491817
DTD1	Q8TEA8	DTD1	D-aminoacyl-tRNA deacylase 1	170346	182202	169770	252564	263920	242138	182440	194292	189179	144717	206864	164860	0.538451	0.0146651	-0.422807	0.0340386	-0.554779	0.0972781
FBLN1	P23142	FBLN1	Fibulin-1	45345.6	37323.6	82560	93033.8	45471.4	101452	83871.4	100755	75984.4	66716.1	91509.5	44808	0.538307	0.421239	0.11912	0.808694	-0.241057	0.695365
AMACR	D6RB81;Q9UHK6	AMACR	Alpha-methylacyl-CoA racemase	3157.54	5073.92	3605.57	6231.91	4912.11	6035.49	13864.7	8801.89	10886.9	10346	9407.51	8890.47	0.537382	0.136417	0.965774	0.138197	0.737542	0.0292193
UCK1	Q9HA47	UCK1	Uridine-cytidine kinase 1	63601	53125.1	52318.3	91144.8	78360.2	75664.4	52196.6	54685.6	50635.8	68199.2	60601.4	50903.4	0.536377	0.0498957	-0.638262	0.0823295	-0.448156	0.0941036
ARHGDIA	P52565	ARHGDIA	Rho GDP-dissociation inhibitor 1	1.54598e+06	1.61506e+06	1.57167e+06	2427182	2214371	2.22241e+06	2.73606e+06	2.57038e+06	2657087	2.70531e+06	2.94533e+06	3.07823e+06	0.536376	0.0308471	0.214364	0.071935	0.346752	0.0565704
FOXRED1	Q96CU9	FOXRED1	FAD-dependent oxidoreductase domain-containing protein 1	24896.8	25310.7	24883.7	37452.9	36875.3	34545	28569.8	28755.6	27087.8	40191.1	40284.3	46172.3	0.535932	0.0292393	-0.367106	0.0370148	0.218174	0.156297
LRRC45	Q96CN5	LRRC45	Leucine-rich repeat-containing protein 45	2404.74	1292.25	1854.82	3209.83	2373.55	2461.9	2202.53	2420.24	1840.09	2620.67	3000.33	1753.97	0.535187	0.192539	-0.315972	0.296641	-0.125505	0.731462
SLC25A12	O75746	SLC25A12	Calcium-binding mitochondrial carrier protein Aralar1	18936.5	18120.5	19260.6	27522.2	26930.3	27148.5	30448.1	27676.6	27506	26059.1	22462.1	23230.4	0.535	0.00887816	0.0695425	0.414751	-0.185576	0.174356
ATP6V0C	P27449	ATP6V0C	V-type proton ATPase 16 kDa proteolipid subunit	129184	96705.3	112356	237884	123224	128722	129028	181641	103046	101740	114650	102598	0.534216	0.399616	-0.243644	0.691779	-0.618779	0.37602
SLC6A6	A0A087WY96;A0A087WYN0;C9JPV1;P31641	SLC6A6	Transporter;Transporter;Transporter (Fragment);Sodium- and chloride-dependent taurine transporter	5591.29	8679.47	5922.14	9031	9764.72	10440.1	7779.24	8253.57	6036.61	7580.87	6625.35	5751.67	0.533892	0.138821	-0.40569	0.129311	-0.55078	0.053012
NFKBIA	P25963	NFKBIA	NF-kappa-B inhibitor alpha	17084.3	20508.4	16668	28944.4	24843.9	24766.3	26144.8	28377.7	29443.6	33020.7	33282.4	32335.1	0.533791	0.0435806	0.0961111	0.470948	0.32845	0.0955999
PHF2	O75151	PHF2	Lysine-specific demethylase PHF2	37751.5	37140.1	39520.2	55989.1	53058.4	56471.7	49503	49395.4	50338.7	55903.9	56382.1	50203.5	0.532762	0.0106039	-0.149392	0.0977224	-0.0266524	0.758793
PPP1R12C	K7EL81	PPP1R12C	Protein phosphatase 1 regulatory subunit 12C (Fragment)	23509	24938.4	20596.7	31544.2	34007.3	34299.6	37959.7	36365.5	34170.6	36733.1	33831.9	30479.2	0.532259	0.0261833	0.119789	0.214966	0.0171384	0.894866
WIPI1	G5EA37;K7ELY0;Q5MNZ9	WIPI1	WD repeat domain phosphoinositide-interacting protein 1;WD repeat domain phosphoinositide-interacting protein 1 (Fragment);WD repeat domain phosphoinositide-interacting protein 1	7274.07	12187	7688.97	12912.5	12114.1	14224.6	25751.2	20080.5	22185.4	28167	22051.5	22271.5	0.531783	0.181523	0.79316	0.0783055	0.885046	0.0758399
PSMG3	Q9BT73	PSMG3	Proteasome assembly chaperone 3	46910.8	42413.8	37239.3	53404.9	64993.9	64516.2	42519.1	41001.9	43092.5	37710.7	33651.4	38501.3	0.531307	0.0566209	-0.530742	0.107106	-0.735461	0.0584108
DPAGT1	A0A1W2PPC6;Q9H3H5	DPAGT1	UDP-N-acetylglucosamine--dolichyl-phosphate N-acetylglucosaminephosphotransferase	12056.1	12662.1	10683.5	18648.5	15337.8	17167.8	26793	34512.7	28692.8	25854.7	28630.8	33200.7	0.53103	0.0485206	0.815051	0.0789964	0.7775	0.0639372
GAB2	Q9UQC2	GAB2	GRB2-associated-binding protein 2	9215.63	8362.19	6507.69	10795	11795	12202.7	14026.4	10988.3	15664.3	8203.78	9060.75	14357.5	0.53062	0.0719217	0.2255	0.408157	-0.137854	0.722667
NQO1	P15559	NQO1	NAD(P)H dehydrogenase [quinone] 1	336871	396050	371220	512649	548497	533806	633388	613841	607563	1.32957e+06	1.70248e+06	1.79744e+06	0.530589	0.0220226	0.217744	0.0384542	1.59836	0.0636574
EI24	E9PK61;E9PL33;E9PM05;E9PS58;O14681	EI24	Etoposide-induced protein 2.4 homolog;Etoposide-induced protein 2.4 homolog (Fragment);Etoposide-induced protein 2.4 homolog (Fragment);Etoposide-induced protein 2.4 homolog (Fragment);Etoposide-induced protein 2.4 homolog	22604	30250	30592.8	46147.3	37468	36907.5	35016.7	38252.4	32135.4	28223.5	35158.5	29214.9	0.530377	0.084758	-0.193371	0.355036	-0.380271	0.146875
ASCC3	Q8N3C0	ASCC3	Activating signal cointegrator 1 complex subunit 3	38714.2	45355.6	41379.7	58523.8	64311.9	58339.4	49120.8	53162.1	50435.4	46405.7	44551.7	43815.3	0.530277	0.021321	-0.246512	0.083732	-0.426857	0.0458876
TMEM205	K7ELQ9;Q6UW68	TMEM205	Transmembrane protein 205 (Fragment);Transmembrane protein 205	257116	251574	231415	390838	313895	364053	463558	433110	409759	404577	440649	399887	0.530169	0.0730013	0.289654	0.131197	0.220305	0.190241
CBR3	O75828	CBR3	Carbonyl reductase [NADPH] 3	151992	131874	110842	175923	212918	181011	215632	195837	189191	109807	125671	120620	0.529803	0.0655498	0.0759627	0.615815	-0.678312	0.0610312
LTF	E7EQB2;E7ER44;P02788	LTF	Lactotransferrin (Fragment);Lactotransferrin;Lactotransferrin	1.46813e+06	1.00404e+06	2360874	2.39646e+06	1.49628e+06	3.0814e+06	2.68866e+06	3.13365e+06	2.47346e+06	1.66798e+06	2.87637e+06	1103304	0.52908	0.398875	0.250361	0.560671	-0.304363	0.654381
RFC3	P40938	RFC3	Replication factor C subunit 3	67163.1	73602.1	74354.1	102104	105219	103014	69456.2	74637.5	63243.2	69395	72353.6	60532.8	0.528695	0.0188057	-0.581855	0.0472123	-0.617468	0.0412581
NPDC1	Q5SPY9;Q9NQX5	NPDC1	Neural proliferation differentiation and control protein 1	9477.22	7119.39	8824.33	14484.2	10650.7	11530.7	20234.1	14927.9	19590.6	9753.23	17552.3	16581.8	0.528412	0.122673	0.578499	0.126364	0.259377	0.547254
UROS	P10746	UROS	Uroporphyrinogen-III synthase	4813.08	7834.66	4468.91	7959.14	8370.83	8354.34	10410	8104.62	8882	16151.2	16679.4	15838.9	0.528194	0.216794	0.150402	0.431725	0.979426	0.00902697
BCAS3	Q9H6U6	BCAS3	Breast carcinoma-amplified sequence 3	34918.5	42448.4	38397	56084.7	54792	55805.5	64376.2	53727.2	58942.2	77414.9	75875.6	84665.5	0.525915	0.0469158	0.0870211	0.49776	0.513595	0.0533373
PIP4P1	Q86T03	PIP4P1	Type 1 phosphatidylinositol 4,5-bisphosphate 4-phosphatase	57174.4	59611.4	52560.5	73499.5	80588.8	89679.2	81421.6	73488.9	76201.2	79282.6	70948.3	74480	0.52553	0.0588931	-0.0769157	0.590284	-0.117436	0.425145
SNX21	Q5JZH3;Q969T3	SNX21	Sorting nexin-21	4617.04	5962.91	6700.96	9013	7716.4	8137.88	14650.6	13549.2	14930	13346.9	14999.9	14207.3	0.52507	0.0786539	0.794434	0.0185399	0.77505	0.0190228
GRHL2	Q6ISB3	GRHL2	Grainyhead-like protein 2 homolog	57036.7	61470.5	63855.3	99731.5	78562.2	83889.1	79615.3	54830.3	74141.8	62953.9	55874.3	64720.8	0.523764	0.093428	-0.329921	0.254427	-0.514408	0.101196
SRP14	P37108	SRP14	Signal recognition particle 14 kDa protein	669946	674074	719160	983380	928160	1.05456e+06	926885	904466	987220	984429	1.15973e+06	1197925	0.523698	0.0326468	-0.0736045	0.4563	0.172179	0.294593
BRMS1L	Q5PSV4	BRMS1L	Breast cancer metastasis-suppressor 1-like protein	20344.4	15359.7	18836.8	23400.1	27422.1	27580.8	19855	19413.5	19892.6	25538.4	21694.9	24991.3	0.52357	0.0526749	-0.406261	0.115743	-0.118417	0.432857
HIRIP3	Q9BW71	HIRIP3	HIRA-interacting protein 3	18103.7	16002.8	17746.7	23065.5	25713.4	25756.2	23050.3	19623.3	21701.9	25887.8	22617.9	21718.8	0.523489	0.0239436	-0.211408	0.150941	-0.0859445	0.519571
SCRN3	Q0VDG4	SCRN3	Secernin-3	19515.3	20890.2	21101.3	31182.6	29130	28076.2	42874.5	34567.8	38178.8	44509.2	40784.2	41619.9	0.523115	0.0227241	0.38747	0.128658	0.521908	0.0203378
ATP6V1C1	P21283	ATP6V1C1	V-type proton ATPase subunit C 1	124473	120241	115942	175185	175182	167886	138358	150609	136022	136041	134540	153001	0.523037	0.00673562	-0.286233	0.0535436	-0.291017	0.0718519
GMPPA	Q96IJ6	GMPPA	Mannose-1-phosphate guanyltransferase alpha	75789.8	87550.6	77404.9	109961	114112	121854	126624	120953	121235	119425	130709	130214	0.522957	0.020651	0.0924213	0.256229	0.136858	0.167717
EIF4A2	Q14240	EIF4A2	Eukaryotic initiation factor 4A-II	85379.9	87586.7	85245.9	116628	124428	129939	185918	204647	189656	110667	112330	95052.5	0.522841	0.0365476	0.645204	0.0234973	-0.222147	0.138917
ROMO1	P60602	ROMO1	Reactive oxygen species modulator 1	74197.6	73791.1	78490.4	94961.2	124136	106233	84433.5	108340	104484	72702.2	77934.1	77087.3	0.522527	0.113673	-0.13019	0.565383	-0.514622	0.128484
ACAP2	Q15057	ACAP2	Arf-GAP with coiled-coil, ANK repeat and PH domain-containing protein 2	40378.2	45139.2	45744.4	61095.1	68231	59150.4	57214.8	51860.9	57432.1	49617.3	49783.6	47575.4	0.521938	0.034062	-0.178795	0.19967	-0.358801	0.0888925
ALKBH4	Q9NXW9	ALKBH4	Alpha-ketoglutarate-dependent dioxygenase alkB homolog 4	26804.8	25867.8	25398.4	32091	44875.9	35130.7	23673.4	21359.9	24894.7	16256.2	15600.5	20042.4	0.521898	0.166416	-0.680813	0.142579	-1.11097	0.0779504
RER1	A0A0A0MR06;O15258;Q5T091;Q5T092	RER1	Protein RER1 (Fragment);Protein RER1;Protein RER1;Protein RER1 (Fragment)	68094.9	69000.9	67457.1	104262	95632.9	93760.7	108229	109800	100533	107879	90628.7	105430	0.521651	0.0404562	0.117452	0.232502	0.0496499	0.706124
RAB6B	Q9NRW1	RAB6B	Ras-related protein Rab-6B	10416.7	16305.9	21195.4	24661.9	25087.9	19027	9771.67	21440.9	22421.1	6226.58	23134.2	21574.9	0.521353	0.222059	-0.358783	0.467297	-0.433247	0.499893
AP1M2	Q9Y6Q5	AP1M2	AP-1 complex subunit mu-2	300863	327077	279780	441333	422720	438137	340572	371332	344524	357358	355070	327444	0.520619	0.0276717	-0.301744	0.041059	-0.324533	0.0298207
DST	E9PHM6;F6QMI7;Q03001	DST	Dystonin	3342.95	4599.7	2548.22	5589.71	5086.12	4364.2	5438.74	5555.86	4936.81	4038.07	4031.98	2873.37	0.519672	0.181248	0.0830658	0.619272	-0.458744	0.133481
CCDC97	Q96F63	CCDC97	Coiled-coil domain-containing protein 97	22999.5	19703.8	29543.9	18092.8	42865.7	42582.1	33333.6	36241.2	36470.2	35681.2	44337.6	18979.4	0.519183	0.423578	0.0344797	0.947784	-0.064721	0.927774
AP1M1	Q9BXS5	AP1M1	AP-1 complex subunit mu-1	94674.9	95689.1	105814	141046	143694	139707	103660	107099	104123	112465	113715	115421	0.519122	0.0250255	-0.430773	0.0117108	-0.313273	0.00958765
ANKRD28	O15084	ANKRD28	Serine/threonine-protein phosphatase 6 regulatory ankyrin repeat subunit A	67594.6	83233.8	72001.3	103362	105547	110352	122843	115239	116599	122391	114827	121593	0.518795	0.0398563	0.151788	0.0811738	0.168488	0.0606553
AP1B1	Q10567	AP1B1	AP-1 complex subunit beta-1	380964	406307	370440	537771	546082	574444	400117	407709	397679	420382	418179	414989	0.518427	0.0106039	-0.460064	0.0380377	-0.403682	0.0394244
GNA12	Q03113	GNA12	Guanine nucleotide-binding protein subunit alpha-12	10905.3	16759.3	16394.9	22553.7	21603	18946	16593.2	15699.6	17695.9	13925.8	11802.9	11791.3	0.518249	0.11561	-0.3361	0.108796	-0.750045	0.0345676
ARHGEF7	B1ALK7	ARHGEF7	Rho guanine nucleotide exchange factor 7	54027.5	54611.5	51315.6	78216.8	74916.5	75882	77983.9	80096.2	79008.5	68432.4	71528.2	65658.4	0.517782	0.00639551	0.0499824	0.189282	-0.155471	0.0791437
RECQL4	O94761	RECQL4	ATP-dependent DNA helicase Q4	27792.2	33304.9	26970.7	44249	38808.7	43014	28163.2	27568.2	24310.5	40254.3	32847.9	24384.4	0.517559	0.0370431	-0.655417	0.0330673	-0.370969	0.262169
THYN1	Q9P016	THYN1	Thymocyte nuclear protein 1	73373.6	77358.4	67624.2	96133.7	104583	111795	83815.4	70960	73059.5	99839.7	101954	97340.7	0.517227	0.0335292	-0.455922	0.056328	-0.0631137	0.536804
TOP2B	Q02880	TOP2B	DNA topoisomerase 2-beta	43187.8	36717.3	47429.1	17736.7	141176	23282.7	27969.6	61347.1	74061.4	31494.5	70872.9	22046.7	0.516872	0.753421	-0.157276	0.924427	-0.550341	0.76302
RAB3IP	H0YI02;J3KPG1;Q96QF0	RAB3IP	Rab-3A-interacting protein (Fragment);Rab-3A-interacting protein;Rab-3A-interacting protein	5227.12	4877.26	3401.4	7139.13	4887.51	7297.68	8539.08	7041.91	8204.09	5881.74	6758.83	2108.54	0.516839	0.193612	0.29964	0.307601	-0.389789	0.523326
PPP1R8	Q12972	PPP1R8	Nuclear inhibitor of protein phosphatase 1	95197.9	79874.4	91883.1	133507	124032	124386	110120	106563	102831	114597	113771	114837	0.516689	0.0256803	-0.257404	0.0517433	-0.154215	0.120616
PPIL3	Q9H2H8	PPIL3	Peptidyl-prolyl cis-trans isomerase-like 3	83138.3	83864.5	86740.8	112133	124314	126567	104054	90603.7	101232	105064	109771	112654	0.516658	0.0419459	-0.294971	0.0837731	-0.148583	0.186661
GEMIN2	A0A3B3IU42	GEMIN2	Gem-associated protein 2	68316.7	59876.4	73174.5	79813.4	105962	102160	76420.1	76920.3	84400.2	60674.3	55345.2	57860.3	0.515914	0.108844	-0.276357	0.280942	-0.727655	0.101886
PPP1R21	Q6ZMI0	PPP1R21	Protein phosphatase 1 regulatory subunit 21	10573	12439.1	9276.85	16157.9	14064.3	15920.9	15714	14743.2	15278.3	18487.1	19030.5	17932.5	0.515073	0.0550417	-0.0127979	0.902074	0.265077	0.0815256
DDR1	A0A0A0MSX3;A0A0G2JNZ7;Q08345	DDR1	Epithelial discoidin domain-containing receptor 1	14003.5	14225.8	13423.3	16824	22342.9	20342.4	29796.4	29530.4	28365.6	23881.2	28298.2	26042.3	0.514709	0.123182	0.559335	0.0851044	0.394455	0.105825
PRMT9	Q6P2P2	PRMT9	Protein arginine N-methyltransferase 9	6427.72	6846.88	6820.11	9983.18	9673.85	9043.18	9302.75	9398.12	9878.72	8395.99	8547.5	8994.52	0.514246	0.0229602	-0.00607632	0.93427	-0.145994	0.130422
STK17B	O94768;U3KQF8	STK17B	Serine/threonine-protein kinase 17B;Serine/threonine-protein kinase 17B (Fragment)	524.698	2858.3	1734.33	2872.02	NA	1998.45	1776.13	1814.45	942.474	623.041	1614.38	1644.55	0.51363	NA	-0.688542	NA	-0.912237	NA
DHRS2	Q13268	DHRS2	Dehydrogenase/reductase SDR family member 2, mitochondrial	49804.3	82604.1	28604.5	121612	38917	69335.8	205256	159261	185155	109670	92232.3	93282.8	0.513607	0.56289	1.25779	0.096786	0.360838	0.56567
SLC37A4	O43826;U3KPU7;U3KQS2	SLC37A4	Glucose-6-phosphate exchanger SLC37A4	20580.2	26655.1	19552	31661.4	31040.8	32632.8	45141.1	42394.4	41781.3	35655.5	24838.7	26312.7	0.513432	0.097252	0.439831	0.0361547	-0.135196	0.588835
KRT19	K7EMS3	KRT19	Keratin, type I cytoskeletal 19 (Fragment)	2.4864e+07	2.91348e+07	1.07485e+07	4.52855e+07	1.78424e+07	2.92914e+07	4.83038e+07	3.1637e+07	3.50777e+07	4.3761e+07	2.71123e+07	4.74825e+07	0.513375	0.491789	0.315599	0.58714	0.356864	0.547257
DCTN2	Q13561	DCTN2	Dynactin subunit 2	76887.7	68712.3	64026.7	60469.8	122434	116300	56543.1	61177.1	59900.8	81264.3	87214.1	89134.8	0.513307	0.356678	-0.752327	0.28959	-0.215923	0.649485
PPM1A	P35813	PPM1A	Protein phosphatase 1A	116645	111349	110443	145167	171870	165833	153578	123577	137623	172067	151170	148007	0.512747	0.0617869	-0.219295	0.23289	-0.0351587	0.806397
ALDH7A1	A0A1B0GTG2;A0A1B0GW77;P49419	ALDH7A1	Alpha-aminoadipic semialdehyde dehydrogenase	288793	301900	285641	393471	395088	461714	534690	370111	398159	549050	555594	637781	0.512692	0.068444	0.05955	0.83411	0.478853	0.0550191
CASC4	Q6P4E1	CASC4	Protein CASC4	43635.1	47295.8	38259.4	59721.5	60387.1	64181.8	82019.4	80752.6	84569.1	95990.3	78180	66100.1	0.512482	0.0361605	0.424522	0.0170966	0.382678	0.260272
GPD1L	Q8N335	GPD1L	Glycerol-3-phosphate dehydrogenase 1-like protein	291448	424438	332996	494819	469317	532016	501328	456640	499236	431138	381758	364789	0.512404	0.0974433	-0.0380541	0.698638	-0.345303	0.0647265
MSI2	Q96DH6	MSI2	RNA-binding protein Musashi homolog 2	232853	288241	258899	312418	385684	413967	508879	479039	502726	320376	309107	280778	0.511712	0.100589	0.42269	0.119644	-0.288893	0.239536
SLC25A28	Q96A46	SLC25A28	Mitoferrin-2	7144.41	8238.72	8008.85	14724.1	11903.1	6717.34	6203.29	9381.11	7611.33	6574.71	5848.71	4263.08	0.511434	0.382592	-0.523589	0.406652	-0.998767	0.225772
HSPA1B;HSPA1A;HSPA1B	A0A0G2JIW1;P0DMV8;P0DMV9	HSPA1B;HSPA1A;HSPA1B	Heat shock 70 kDa protein 1B;Heat shock 70 kDa protein 1A;Heat shock 70 kDa protein 1B	7894271	7194001	6.94382e+06	10320681	10557139	10528009	12956382	11980482	13209512	13037563	15199258	13490776	0.511426	0.0296271	0.280514	0.0874671	0.409969	0.0919549
RMI2	Q96E14	RMI2	RecQ-mediated genome instability protein 2	46979.9	47471.3	49789.1	71749.3	67842.3	65911.3	35879.9	40137.3	37789.9	49236.8	46961.4	31581.3	0.510684	0.0190433	-0.85257	0.0155094	-0.685503	0.092366
LAMTOR3	Q9UHA4	LAMTOR3	Ragulator complex protein LAMTOR3	59211.7	55879.4	47990.6	76944.7	70494.7	84891.2	93374.4	94077.8	86517.6	105753	111425	77648.5	0.510584	0.0466815	0.237838	0.141504	0.343687	0.275101
BRCC3	P46736	BRCC3	Lys-63-specific deubiquitinase BRCC36	36482.6	38209.9	33284.6	50843.6	50775.7	52193.9	38470.2	35626.9	36898.7	46315.9	46252.9	52969.7	0.510454	0.0288293	-0.470673	0.0185399	-0.079778	0.451007
CDC42EP2	O14613	CDC42EP2	Cdc42 effector protein 2	17668.3	13826	16792.8	16913.4	26280.1	25587.6	10449.2	18910.7	16775	15082.7	20074.1	13459.3	0.510373	0.21566	-0.576155	0.23471	-0.500577	0.242936
CCDC17	F2Z395;Q96LX7	CCDC17	Coiled-coil domain-containing protein 17	38025.6	44774.7	69036.7	73534.8	70451.8	72262.4	18293.7	58820.2	17062.6	68549.3	55149.7	66410.3	0.51017	0.226803	-1.19925	0.193489	-0.185864	0.265249
LRSAM1	Q6UWE0	LRSAM1	E3 ubiquitin-protein ligase LRSAM1	56077.3	64878.4	49417.7	79200.5	80187.7	83170.5	63232.1	68935.9	67686.6	76780.4	81508.9	89242.7	0.509633	0.068444	-0.279383	0.0398564	0.0292812	0.771253
RCCD1	A6NED2	RCCD1	RCC1 domain-containing protein 1	7656.73	10679.4	9604.67	13704.2	13244.2	12824.9	13197.6	13647.3	12400.2	14870.2	15535.2	10190.1	0.509428	0.0870436	-0.0192895	0.786174	0.0295188	0.918471
SHROOM2	Q13796	SHROOM2	Protein Shroom2	18723.8	16707.5	16704.5	23464.2	24690.1	26042.8	31783.6	29819.6	33176.5	27640.7	33397	31629.6	0.509088	0.0190784	0.353214	0.0478023	0.320696	0.120554
SGO1	Q5FBB7	SGO1	Shugoshin 1	3912.25	3673.45	5630.2	4919.23	8467.95	5420.98	59763.4	14988.8	11994.3	6298.31	5721.21	NA	0.509083	0.321361	2.20545	0.401615	-0.0610165	NA
D2HGDH	Q8N465	D2HGDH	D-2-hydroxyglutarate dehydrogenase, mitochondrial	38754.7	46531.7	36781.5	69639.9	49337.9	54736.6	44590.1	37858.1	37816.3	42543.7	40712.6	36291	0.509033	0.154007	-0.530507	0.178661	-0.539137	0.167299
TUBGCP6	Q96RT7	TUBGCP6	Gamma-tubulin complex component 6	5852.92	4748.86	5067.18	6947.18	7120.87	8223.76	3811.75	7599.85	5901.83	5614.1	6107.67	7154.13	0.508605	0.0472995	-0.364623	0.387323	-0.239969	0.227629
OSBPL8	Q9BZF1	OSBPL8	Oxysterol-binding protein-related protein 8	90129.6	85440.6	95124.7	129773	125310	129673	137503	139317	144234	140070	145360	140444	0.507275	0.0156383	0.130058	0.0578933	0.146483	0.0325772
RAB31	Q13636	RAB31	Ras-related protein Rab-31	868.722	831.447	NA	1256.64	1250.47	1117.64	NA	1042.12	999.612	NA	NA	NA	0.507244	NA	-0.243125	NA	NA	NA
NEK7	Q8TDX7	NEK7	Serine/threonine-protein kinase Nek7	32002.6	34170	31282.7	47032.3	44351.3	47117.6	55232.7	48809.7	51253.8	46804.3	41079.2	40658	0.507086	0.0106039	0.165125	0.168058	-0.107665	0.340314
ELMOD2	D6RBS5;Q8IZ81	ELMOD2	ELMO domain-containing protein 2 (Fragment);ELMO domain-containing protein 2	34387.6	38559.2	31977.3	50908.2	49258.3	48903.4	50653.4	49646.6	50517.5	55639.5	55062.1	48530	0.506644	0.0409289	0.0168155	0.574189	0.0951366	0.38265
THAP11	Q96EK4	THAP11	THAP domain-containing protein 11	42862.7	35854.1	42503.2	51809.2	58308	62060.7	40566.8	40684	39815	48070.6	44142.3	37362.2	0.506271	0.044606	-0.508109	0.0968297	-0.410111	0.0882964
TAB2	A0A1B0GV57;Q9NYJ8	TAB2	TGF-beta-activated kinase 1 and MAP3K7-binding protein 2	13292.4	14557.4	16102.5	19844.5	20984.8	21587.8	25609.4	25172.4	25308.8	29483.7	32174.1	30975.9	0.506	0.0293915	0.285779	0.0546759	0.569597	0.0198167
KANK2	Q63ZY3	KANK2	KN motif and ankyrin repeat domain-containing protein 2	6252.88	4887.07	6321.36	10106.7	7673.76	7013.77	6760.2	8574.78	7508.97	6822.82	8273.17	5570.92	0.505841	0.17473	-0.118191	0.681897	-0.26268	0.436077
AP5M1	E7EQ45;Q9H0R1	AP5M1	AP-5 complex subunit mu-1	10676.1	11633.2	10319.9	15654.8	15586.9	15090	13941	17049.7	14020	17572	15562.3	13293.1	0.505831	0.0210278	-0.0417275	0.782928	0.00297849	0.988619
TUBGCP3	Q96CW5	TUBGCP3	Gamma-tubulin complex component 3	16332.6	18564.4	17993.6	25943.9	25326.3	23824.5	20761.9	24182.5	23218.6	21642.1	17919.1	20027.1	0.505698	0.0163152	-0.139721	0.246892	-0.33368	0.0741034
CHAF1B	Q13112	CHAF1B	Chromatin assembly factor 1 subunit B	15027.5	18128	14428.5	23704.3	24114.3	19740.7	15479.3	11945.7	17440.5	15294.2	12946.7	9244.47	0.505679	0.062398	-0.590551	0.0897371	-0.849829	0.0558689
TFB1M	Q8WVM0	TFB1M	Dimethyladenosine transferase 1, mitochondrial	12341.1	14216.4	14146	19531.3	20304.1	17952.5	17705.8	18645.1	19210.5	20689.8	19433.4	23145.7	0.505613	0.0251874	-0.0566818	0.53918	0.130731	0.351369
CHEK1	E7EPP6;O14757	CHEK1	Serine/threonine-protein kinase Chk1	16650.4	14182.7	15768.7	26317	19370.7	20463.9	11332.1	10796.3	10541.9	13883.3	11839.3	7527.52	0.505396	0.147716	-1.0178	0.1051	-0.992419	0.0683755
DPM1	H0Y368;O60762;Q5QPK2	DPM1	Dolichol-phosphate mannosyltransferase subunit 1 (Fragment);Dolichol-phosphate mannosyltransferase subunit 1;Dolichol-phosphate mannosyltransferase subunit 1	310365	309104	295558	449673	397373	451782	335663	322688	325649	430495	395251	416421	0.505323	0.0472843	-0.400479	0.0876301	-0.0643505	0.528908
RFC4	P35249	RFC4	Replication factor C subunit 4	108481	111848	116286	157490	166097	154206	107156	108921	104113	112419	112182	105500	0.505284	0.0137235	-0.577456	0.0284344	-0.533475	0.0182571
ZXDC;ZXDA;ZXDB;ZXDC	H0YAA9;P98168;P98169;Q2QGD7	ZXDC;ZXDA;ZXDB;ZXDC	Zinc finger protein ZXDC (Fragment);Zinc finger X-linked protein ZXDA;Zinc finger X-linked protein ZXDB;Zinc finger protein ZXDC	3128.99	2741.24	2756.97	3923.39	4436.21	3880.04	3314.24	3349.19	3640.08	3892.38	3809.54	3053.47	0.504597	0.0336884	-0.248425	0.126158	-0.186503	0.314985
ABRAXAS1	D6REL5;Q6UWZ7	ABRAXAS1	BRCA1-A complex subunit Abraxas 1	8571.1	6828.53	7575.9	10237.4	10892.2	11460.5	10155	9437.42	10296.8	9056.25	8528.62	8043.87	0.50434	0.0371387	-0.124813	0.219605	-0.346675	0.0448547
POLD4	Q9HCU8	POLD4	DNA polymerase delta subunit 4	14818.2	15811.4	7466.83	14711.9	19861.4	19433.3	30109.2	26979.2	26499.2	23192.9	24170.5	38978.4	0.503481	0.257974	0.630155	0.0581821	0.676924	0.258591
TJP2;;TJP2;TJP2	A0A1B0GTW1;A0A2R8YDH4;A0A3B3ITE1;Q9UDY2	TJP2;;TJP2;TJP2	Tight junction protein ZO-2;Uncharacterized protein;Tight junction protein ZO-2 (Fragment);Tight junction protein ZO-2	92545.7	96800.3	81565.5	139506	126991	117548	111764	115016	108392	155601	164447	190432	0.503453	0.041269	-0.196376	0.216917	0.410581	0.0955999
PZP	P20742	PZP	Pregnancy zone protein	172142	151246	305506	329787	176998	384563	316211	414519	280813	216876	244804	105307	0.503173	0.423302	0.182495	0.708708	-0.652676	0.342247
SLC39A9	Q9NUM3	SLC39A9	Zinc transporter ZIP9	2925.27	4335.82	4245.99	6090.09	5021.2	5194.16	3726.68	4849.04	5088.03	4706.61	4511.06	2978.5	0.502833	0.10777	-0.255001	0.292995	-0.418926	0.202897
IQGAP3	Q86VI3	IQGAP3	Ras GTPase-activating-like protein IQGAP3	31747.8	38617.7	32163.5	48716.5	47227.2	49323.7	30675.4	35821.7	30437.6	27078.8	22729.2	19577.7	0.502678	0.0538937	-0.583626	0.0483704	-1.066	0.0345676
MFSD8	A0A286YEV4;A0A286YEW8;A0A286YF00;A0A286YF51;A0A286YF73;A0A286YFC6;A0A286YFE7;A0A286YFF5;A0A286YFH9;A0A286YFM2;Q8NHS3	MFSD8	Major facilitator superfamily domain-containing protein 8	4528.14	5676.41	5430.49	8484.51	6175.61	7488.39	7520.78	9911.59	7148.25	12753.4	11070	9960.32	0.502427	0.123102	0.150312	0.609951	0.609117	0.0743225
GLE1	Q53GS7	GLE1	Nucleoporin GLE1	21218.7	21709	20552	30434.5	28686.9	30740.2	25015.7	28765.5	25786.6	20342.2	22566.3	16349.2	0.501407	0.0153917	-0.175519	0.165645	-0.600701	0.0711515
MEX3D	Q86XN8;S4R446	MEX3D	RNA-binding protein MEX3D;RNA-binding protein MEX3D (Fragment)	10520.9	15230	17325.2	20584.8	18547.6	21840.5	16427.2	21461.2	19763.2	10981.7	19195.5	15600.4	0.50128	0.144038	-0.0808057	0.666605	-0.413526	0.252367
ZNF652	Q9Y2D9	ZNF652	Zinc finger protein 652	3601.46	4206.46	2818.94	4165.53	5259.54	5602.93	9089.93	6054.06	7345.66	7613.91	5025.6	6215.05	0.499938	0.130961	0.581608	0.181761	0.327261	0.339928
UBA5	Q9GZZ9	UBA5	Ubiquitin-like modifier-activating enzyme 5	124039	145684	113962	184981	177387	180054	164236	170589	175282	139071	148801	146869	0.499495	0.0658807	-0.0886151	0.140164	-0.319261	0.020009
TRAPPC4	Q9Y296	TRAPPC4	Trafficking protein particle complex subunit 4	78876.2	88831.6	93868.3	128398	124675	116623	106303	113192	102000	108356	110349	98734.8	0.49911	0.0250255	-0.201542	0.0960732	-0.219858	0.079168
H1-0	P07305	H1-0	Histone H1.0	771264	71986.4	678089	1.42878e+06	340906	380463	582326	855453	121089	531808	729229	426650	0.499092	0.713929	-0.463936	0.744419	-0.349386	0.780623
PPP1R11	O60927	PPP1R11	E3 ubiquitin-protein ligase PPP1R11	27316.2	24672.2	30181	23993.7	45231.9	46894.9	70966.8	61807.5	69515.7	72120.6	69803.7	55689	0.498949	0.351148	0.800802	0.123184	0.767057	0.111524
MAL2	Q969L2	MAL2	Protein MAL2	320784	265439	281135	477229	370019	378446	419087	391558	332996	372995	391131	381998	0.498899	0.111787	-0.0999636	0.658568	-0.0968342	0.619155
LSR	Q86X29;S4R3V8	LSR	Lipolysis-stimulated lipoprotein receptor	105688	108668	98782	149840	146375	145813	136181	135337	141930	112953	112588	126007	0.497339	0.0168853	-0.0964351	0.0899316	-0.330418	0.0611067
VPS39	Q96JC1	VPS39	Vam6/Vps39-like protein	31849.2	40224.1	32960.9	50135.4	46709.7	51413.5	66630.1	68563.9	62997.7	73823.8	71485.2	71925.3	0.497257	0.05114	0.41878	0.0284344	0.551135	0.0182571
DNM1	A0A0D9SFE4;A0A0U1RQP1;Q05193	DNM1	Dynamin-1	40730.3	41589.7	50786.8	68355.7	64288.7	55147	41415.4	53519.3	50828.9	39887.2	41495.8	41261.7	0.496547	0.0649788	-0.3655	0.142834	-0.614646	0.085666
ITPRID2	E7EUL7;E9PHV5;P28290	ITPRID2	Protein ITPRID2	5313.97	2623.9	3074.17	6655.17	4589.48	4287.96	4089.69	8469.21	4409.2	7687.67	7295.63	8709.26	0.49622	0.337271	0.127523	0.841311	0.609133	0.113248
TOR1B	O14657	TOR1B	Torsin-1B	22070.2	21425.5	22285.5	37116	27910.7	27743.2	37684.6	42829.7	36076.8	44003.1	44944.8	43481.4	0.495983	0.169476	0.329728	0.210456	0.513492	0.116344
TXNRD2	A0A182DWF2;A0A182DWF3;Q9NNW7	TXNRD2	Thioredoxin reductase 2, mitochondrial;Thioredoxin reductase 2, mitochondrial;Thioredoxin reductase 2, mitochondrial	30357.6	38188.4	28315.5	46043.6	42079.3	48409.7	38101.8	27631.8	31262.1	48251.7	44498.3	42462.5	0.495251	0.07096	-0.493255	0.098617	-0.0140172	0.905573
ZDHHC21	Q8IVQ6	ZDHHC21	Palmitoyltransferase ZDHHC21	4916.75	7615.04	7720.21	4757.37	10349.7	13429.9	3488.34	16882.2	5227.14	4410.42	10896.8	9569.72	0.494768	0.485058	-0.156819	0.893895	-0.198022	0.791258
BLOC1S6	H3BST1;Q9UL45	BLOC1S6	Biogenesis of lysosome-related organelles complex 1 subunit 6	13977.6	14375.3	12923	18203.8	20940.1	19013.9	17901.9	21898.4	17915.2	19782.2	15171.8	16818	0.494674	0.0364808	-0.0110151	0.948953	-0.167797	0.371644
THOC2	Q8NI27	THOC2	THO complex subunit 2	184116	149310	157084	256256	224652	210134	198501	204463	171623	207114	198349	181319	0.49449	0.058239	-0.266246	0.184581	-0.23595	0.196088
SMS	P52788	SMS	Spermine synthase	295835	303639	305442	431400	429038	414349	396760	319401	362778	399093	381186	391295	0.494401	0.00876241	-0.240644	0.189539	-0.121809	0.0494153
CRY2	A0A0D2X7Z3;Q49AN0	CRY2	Cryptochrome-2	9394.49	7537.49	2731.91	11255	5256.79	11189.4	21243	16440	18175.5	6218.5	16312.2	5124.21	0.494398	0.485046	1.01183	0.0855651	-0.00241097	0.998066
RALGAPB	Q86X10	RALGAPB	Ral GTPase-activating protein subunit beta	21091.5	24507.9	20556.2	33027	28600.4	31502.3	26220.8	24823.9	24174.9	24790.4	26451.9	24322.4	0.49338	0.0343819	-0.308133	0.0961061	-0.301528	0.084614
ZNF768	H3BS42;Q9H5H4	ZNF768	Zinc finger protein 768	10626.2	9326.45	12418.9	15094.3	14035.6	16414.5	11298	13315.1	16490.2	11049.1	16246.6	11605	0.492547	0.058363	-0.148018	0.555335	-0.227475	0.423206
LYPLA1	O75608	LYPLA1	Acyl-protein thioesterase 1	305668	411280	336010	463112	483793	534442	597217	554010	550852	539056	556361	542135	0.492462	0.0659755	0.200388	0.134028	0.144631	0.217783
TADA2B	Q86TJ2	TADA2B	Transcriptional adapter 2-beta	26039.5	28390.3	27240.1	45152.5	32981.6	36734	43013.5	37133.2	43946.6	46984.4	41600.4	41978.4	0.492101	0.153804	0.111447	0.617384	0.18477	0.395365
BRIP1	Q9BX63	BRIP1	Fanconi anemia group J protein	128907	126205	149225	237981	164557	166044	135982	126861	120249	143561	139902	79379.6	0.491812	0.219971	-0.569677	0.224179	-0.648028	0.185378
TTC9C	Q8N5M4	TTC9C	Tetratricopeptide repeat protein 9C	42680.2	49513.3	43480.5	55203.7	64954.5	70604.9	71898.9	66495.5	73401.8	62774.8	63309.5	63042.5	0.491637	0.0857773	0.150895	0.378346	-0.0124276	0.940095
NSF	I3L0N3;P46459	NSF	Vesicle-fusing ATPase	192842	236158	190358	301894	282762	286081	379143	345118	341761	364130	373627	394976	0.491465	0.0563125	0.291929	0.0758422	0.379499	0.0273917
ZFPL1	O95159	ZFPL1	Zinc finger protein-like 1	64259.9	64513.1	56069.4	82355.3	87166	90261.9	88210.4	86788.5	84941.2	117239	113248	96071.5	0.491013	0.0215397	0.000871196	0.989874	0.330034	0.135537
COMMD7	A0A2R8Y455;A0A2R8Y600;A0A2R8Y620;A0A2R8Y7U2;Q86VX2;V9GY66	COMMD7	COMM domain-containing protein 7;COMM domain-containing protein 7;COMM domain-containing protein 7;COMM domain-containing protein 7;COMM domain-containing protein 7;COMM domain-containing protein 7 (Fragment)	17851	22931.4	18049.1	25993.8	28378.1	28275.4	23230.6	25462.7	23430.4	26704.8	28253.4	23969.3	0.490382	0.0668464	-0.196497	0.0984088	-0.066441	0.557774
RAB13	P51153	RAB13	Ras-related protein Rab-13	179856	199936	195979	298674	280008	230152	203748	218872	211969	207403	209810	204738	0.490349	0.108717	-0.350021	0.196499	-0.379046	0.174888
TPRG1L	Q5T0D9	TPRG1L	Tumor protein p63-regulated gene 1-like protein	25317.1	25967.5	23155.4	36095.1	33950.8	34495.1	27779.5	38786.3	28544.6	30276.3	28579	29265.7	0.48992	0.0145443	-0.136394	0.580925	-0.246511	0.0298207
MAP3K20	Q9NYL2	MAP3K20	Mitogen-activated protein kinase kinase kinase 20	10503.2	9727.32	13252.8	15062.4	16688.9	15266.2	8352.59	10719.8	8149.79	7750.95	6994.77	5533.54	0.489756	0.0812896	-0.788414	0.0428879	-1.21319	0.0170153
SEPTIN8	A6NFQ9;A6NMH6;F8W8I8;Q92599	SEPTIN8	Septin-8	83887.1	94832.1	83779	126115	113791	128570	204605	139157	154179	227429	215407	226844	0.489263	0.0272302	0.434407	0.26605	0.8619	0.00958765
DNAJC21	Q5F1R6	DNAJC21	DnaJ homolog subfamily C member 21	27309.5	26490.8	24618.4	36378	37327.8	36311.3	32643.9	30920.4	35078.7	33466	28321.9	26032.4	0.488456	0.0196103	-0.157438	0.170357	-0.325101	0.151773
LIMS1	C9JF46	LIMS1	LIM and senescent cell antigen-like-containing domain protein 1 (Fragment)	129793	138421	120205	192948	181344	170612	137757	128160	140321	167854	174639	148877	0.488392	0.0254193	-0.423676	0.0504101	-0.149193	0.249456
MTARC2	Q969Z3	MTARC2	Mitochondrial amidoxime reducing component 2	22852.2	18691.3	18580.1	32836	24295.5	27179.3	29662.4	25102.5	24739.4	56098.9	56655.5	55386.8	0.487786	0.124546	-0.0846846	0.709967	0.995885	0.0424141
CCDC186	Q7Z3E2	CCDC186	Coiled-coil domain-containing protein 186	8691.35	10215.1	8433.6	14377.4	11728.7	12232	10914	10020.4	9056.8	12354.7	11140.9	6653.48	0.487766	0.0667443	-0.354245	0.135939	-0.346668	0.363821
STRN3	Q13033	STRN3	Striatin-3	38818.2	39051.5	41624.4	53543.6	59216.2	54676.7	44980.5	48067.3	51918.1	37229.7	41512.9	39832.9	0.486676	0.0254372	-0.2079	0.127764	-0.497808	0.0267648
POLR2K	P53803	POLR2K	DNA-directed RNA polymerases I, II, and III subunit RPABC4	68062.8	55948.4	81401.4	87403.3	115396	84999.5	53209.1	83347.8	57882.6	42912.1	75755.6	49013.4	0.486534	0.16123	-0.565738	0.175868	-0.77934	0.113039
VPS8	C9JJN9;Q8N3P4	VPS8	Vacuolar protein sorting-associated protein 8 homolog	13886.3	17882.5	12519.5	20580.8	19492	21970	24967.3	23401.4	22721.5	22583.1	21530.6	19945.7	0.486335	0.103547	0.19639	0.109653	0.0461495	0.65087
NEMP1	O14524	NEMP1	Nuclear envelope integral membrane protein 1	19067.8	21514.1	18525.2	25180.7	29454.1	28129.9	11564.9	11243.8	12473.8	11238.1	8469.47	4590.99	0.485688	0.0376001	-1.23006	0.0397527	-1.76815	0.0252761
MORC3	Q14149	MORC3	MORC family CW-type zinc finger protein 3	18328.4	18031.6	17981.6	30349.8	23910.5	21817.4	21211.6	21950.4	19870.2	21361.2	22032.3	20367.2	0.485417	0.176269	-0.271385	0.347084	-0.254808	0.358665
HES1	Q14469	HES1	Transcription factor HES-1	4328.1	5832.13	6925.83	7255.92	7598.3	9063.83	7618.59	10486.8	8624.45	7541.83	10285.6	7290.87	0.48528	0.141838	0.160351	0.529212	0.0706361	0.803948
NCK1	P16333	NCK1	Cytoplasmic protein NCK1	66833.5	64882.1	67093.4	86693.5	95195	96369.5	94700	89811.8	95319.9	99231.8	95425.3	96398.9	0.48504	0.0394134	0.00813573	0.922008	0.0648735	0.405343
USP9Y	O00507	USP9Y	Probable ubiquitin carboxyl-terminal hydrolase FAF-Y	70647.6	90518.3	84704.1	109522	115543	119043	113502	124588	122021	112744	105868	117018	0.484967	0.0531531	0.0655778	0.412125	-0.0359925	0.640795
PALM3	A0A590UJ36	PALM3	Paralemmin-3	7663.68	7620.85	6879.86	13024.6	9472.84	8517.06	16923.5	18592.9	19810.1	22053.6	23139.7	23427.6	0.4847	0.239968	0.835027	0.0612474	1.1457	0.0434379
PPA2	A0A0C4DGB9	PPA2	Inorganic pyrophosphatase 2, mitochondrial	210593	242443	231278	293796	309385	354368	538275	510687	535297	459731	430783	415905	0.484687	0.0603296	0.726392	0.0326754	0.448201	0.0464874
DR1	Q01658	DR1	Protein Dr1	8042.51	6273.52	3946.41	7051.37	12164.6	6326.69	20378.1	8128.46	12875.7	16958.1	12109.1	18014.9	0.484028	0.429563	0.696107	0.401615	0.88227	0.118341
FAM120B	A0A0D9SEJ5;F5GY05;Q96EK7	FAM120B	Constitutive coactivator of peroxisome proliferator-activated receptor gamma	37482.6	39141.6	35401.1	54637.8	51177.4	50816.4	61826.4	58873.4	59996.5	50041.3	50498.6	43909.9	0.48355	0.0137235	0.206192	0.0524471	-0.116807	0.294593
NUP210	Q8TEM1	NUP210	Nuclear pore membrane glycoprotein 210	176311	182586	152940	251443	232568	231271	227365	291194	253467	211191	217618	213991	0.482828	0.0284623	0.110137	0.534862	-0.154145	0.127051
SESN2	P58004	SESN2	Sestrin-2	18998.5	15694.6	17226.1	21185	23622.7	27674	35683.4	32991.8	35733.5	27480.2	25521.5	25068.4	0.481351	0.103193	0.526553	0.0733248	0.107154	0.541583
HPRT1	P00492	HPRT1	Hypoxanthine-guanine phosphoribosyltransferase	697695	706798	730534	971206	969524	1.03925e+06	1.14384e+06	1.09903e+06	1131858	951578	990190	933008	0.481046	0.0207409	0.17947	0.0658134	-0.0518512	0.401179
HDDC3	Q8N4P3	HDDC3	Guanosine-3',5'-bis(diphosphate) 3'-pyrophosphohydrolase MESH1	24004.8	22773.2	19257.6	29307.4	28644.4	34198.2	45491.9	40228.2	44518.8	39295.8	39268.6	35232	0.480739	0.0574978	0.499105	0.0478061	0.3044	0.0930706
WDR11	Q9BZH6	WDR11	WD repeat-containing protein 11	55660.2	54299.9	55815.1	70845.1	80184.8	80262.5	55436.6	54974.4	53403	65032.9	62352	62107.4	0.480489	0.0545469	-0.497659	0.0718407	-0.287578	0.0994863
PDPR	Q8NCN5	PDPR	Pyruvate dehydrogenase phosphatase regulatory subunit, mitochondrial	53396.8	53193.8	52733.4	73739.2	72623.4	75885.4	82348.7	68406.1	69522.8	125961	115847	114014	0.480206	0.0168853	-0.0128474	0.926516	0.678985	0.034722
UBXN6	Q9BZV1	UBXN6	UBX domain-containing protein 6	18517.7	19544.8	20412.1	30163	24489.4	26905.4	42210.1	40629.2	40310.3	39030	42238.7	45258.5	0.480013	0.0781489	0.594517	0.0524471	0.633553	0.0311737
GPR107	G5E994;Q5VW38	GPR107	G protein-coupled receptor 107, isoform CRA_c;Protein GPR107	22383.8	22761.4	18808.7	30140	28539.7	30466.7	42895.8	45650.5	41939.2	38217.5	37021.9	34051.9	0.479143	0.0405582	0.549643	0.027445	0.293932	0.0661345
PAWR	Q96IZ0	PAWR	PRKC apoptosis WT1 regulator protein	160779	164669	195086	252978	234361	238092	261529	235990	269062	256360	274234	275587	0.478845	0.0418675	0.0795988	0.433946	0.152265	0.091929
GNB2	P62879	GNB2	Guanine nucleotide-binding protein G(I)/G(S)/G(T) subunit beta-2	779519	881378	810527	1.10915e+06	1185158	1.14942e+06	988055	999476	965940	866582	927028	954819	0.478629	0.0168597	-0.22156	0.0531853	-0.325364	0.0279826
KIAA1522	Q9P206	KIAA1522	Uncharacterized protein KIAA1522	144221	146726	136898	216497	184300	195326	252867	252886	247891	258396	272312	281215	0.478519	0.0574978	0.338275	0.0953752	0.445734	0.0356268
HSPA6	P17066	HSPA6	Heat shock 70 kDa protein 6	2627529	2351150	2.27707e+06	3.25649e+06	3.50088e+06	3.35125e+06	4291327	3.94063e+06	4.34504e+06	4.2989e+06	3.94012e+06	4.12859e+06	0.478389	0.0229602	0.315201	0.0557014	0.29098	0.0387943
ALDOA	P04075	ALDOA	Fructose-bisphosphate aldolase A	4850906	5.40629e+06	5099249	7.15109e+06	7140783	7098920	7.69677e+06	7479690	7643923	7311879	8975396	8874464	0.478146	0.0305884	0.0933326	0.0679474	0.234241	0.239975
METTL6	B4DDX3;M0R0W0;Q8TCB7	METTL6	cDNA FLJ57901, highly similar to Methyltransferase-like protein 6;tRNA N(3)-methylcytidine methyltransferase METTL6 (Fragment);tRNA N(3)-methylcytidine methyltransferase METTL6	NA	3080.06	4747.31	4774.94	NA	6126.98	2134.45	1056.17	NA	NA	3204.87	NA	0.477983	NA	-1.77267	NA	-0.766246	NA
LRRC41	A0A0B4J2G4;Q15345	LRRC41	Leucine-rich repeat-containing protein 41	20448.2	17778.2	19091.5	26467.4	28753.9	24596.6	26919.4	24498	24880.7	23798.9	21975.8	18889	0.477723	0.0385977	-0.0650662	0.573818	-0.303758	0.126366
CARHSP1	Q9Y2V2	CARHSP1	Calcium-regulated heat-stable protein 1	120190	106778	109685	89542.8	182194	196649	171412	161642	163389	196022	178432	153532	0.476433	0.412203	0.0839278	0.858056	0.172803	0.708836
DENR	O43583	DENR	Density-regulated protein	409560	406324	407682	581635	532541	588127	702198	687730	757165	703041	685256	703480	0.476396	0.0426215	0.334897	0.0481072	0.297241	0.0525038
TTC5	Q8N0Z6	TTC5	Tetratricopeptide repeat protein 5	37731.7	41414	41037.2	51795.2	59343.9	56057.9	34052.5	33431.2	33874.2	30251.5	31118.9	30731.9	0.476317	0.0345189	-0.722091	0.0552414	-0.86024	0.0422629
COPB1	P53618	COPB1	Coatomer subunit beta	241876	299583	272196	395221	367956	368727	393313	373334	403297	409485	346038	411470	0.476263	0.0405582	0.0476877	0.489969	0.044044	0.733336
MYO5B	A0A0A0MR36	MYO5B	Unconventional myosin-Vb (Fragment)	19150.4	14335.1	14614.1	27314.8	21712.8	17883.2	33233.9	50367.9	26970.1	25131.6	30887	23797.6	0.476211	0.211439	0.724675	0.274382	0.254444	0.399078
C5orf51	A6NDU8	C5orf51	UPF0600 protein C5orf51	40834	54040.7	57070	53731.7	79230.7	78268	92689.9	81256.2	90043.8	77266.3	81840.7	91759.1	0.475271	0.201802	0.321665	0.269442	0.2481	0.363821
CCNDBP1	O95273	CCNDBP1	Cyclin-D1-binding protein 1	7753.7	13440.9	10245	9995.74	17986.2	15710.6	15842.3	15515.8	19108.4	19584	23948.3	26570	0.474807	0.326888	0.207937	0.568926	0.682075	0.118024
PURA	Q00577	PURA	Transcriptional activator protein Pur-alpha	206442	205300	190915	257277	292672	287328	303741	321372	316071	287211	265325	240079	0.474369	0.0379139	0.168772	0.157674	-0.0790842	0.548142
ALAD	P13716	ALAD	Delta-aminolevulinic acid dehydratase	50347.4	57334.1	49067.7	79520.2	70849.1	67394.7	134310	109596	112821	181597	192484	187154	0.474307	0.0450925	0.712056	0.0682551	1.36584	0.006428
GLB1	P16278	GLB1	Beta-galactosidase	123429	161532	127669	217682	159781	195672	263681	245923	231634	279531	286531	268249	0.474026	0.129986	0.371062	0.142834	0.541711	0.0818998
LPCAT1	Q8NF37	LPCAT1	Lysophosphatidylcholine acyltransferase 1	187756	203822	182108	286388	243206	266903	269056	245216	235791	319285	270273	306361	0.473407	0.045675	-0.086658	0.507917	0.169699	0.261029
CLEC3A	J3KNC9;O75596	CLEC3A	C-type lectin domain family 3 member A	NA	NA	9703.62	18773.4	8170.4	NA	24135.1	27086.4	37788.2	58455.5	46751.4	84145.3	0.473359	NA	1.13905	NA	2.22808	NA
TRIP4	Q15650	TRIP4	Activating signal cointegrator 1	41242	41138.8	39072.5	54142.9	60330.7	54008.3	46379.3	45756.7	47087.9	44073	43032	43527.7	0.472192	0.0409289	-0.275187	0.112184	-0.367078	0.0777107
IARS2	Q9NSE4	IARS2	Isoleucine--tRNA ligase, mitochondrial	150526	175000	158638	236868	214674	219882	284833	231076	258369	371643	386829	407939	0.471725	0.0237708	0.205627	0.253688	0.79678	0.0163951
TEPSIN	A0A1B0GV70	TEPSIN	AP-4 complex accessory subunit Tepsin	7993.51	10484.2	8472.36	16991.1	10992.8	9389.33	12202.3	12038.8	12324	10244.4	13870.8	11935.1	0.471715	0.358556	-0.0315404	0.940559	-0.0519977	0.909138
STAT2	A0A494C164;P52630	STAT2	Signal transducer and activator of transcription;Signal transducer and activator of transcription 2	21981.9	32168.3	22424.7	36128.7	33262.2	36778.5	41454.7	42092.4	37596.1	49114.9	47884.4	51840.2	0.471425	0.152254	0.190347	0.131555	0.48739	0.0198805
TOR1A	O14656	TOR1A	Torsin-1A	86451.6	91066.5	93156.7	127851	125134	122233	122450	139436	126558	112368	112739	111665	0.471168	0.00887816	0.0499814	0.594536	-0.155958	0.0570685
ARHGAP1	Q07960	ARHGAP1	Rho GTPase-activating protein 1	292807	289307	281284	408809	394420	393212	300355	269723	264615	405754	405051	408949	0.470652	0.00715228	-0.519432	0.0367308	0.0278416	0.368054
PANK1	Q8TE04	PANK1	Pantothenate kinase 1	8548.22	3046.5	4802.61	8289.76	9714.67	4717.05	8558.76	14063.9	6517.19	5308.12	3359.19	3890.16	0.470596	0.483183	0.358938	0.588909	-0.855512	0.231919
RIC8A	Q9NPQ8	RIC8A	Synembryn-A	76609.4	84944.6	82629.5	123179	106358	108745	124195	124610	119864	118800	113198	124883	0.47026	0.0474066	0.124103	0.302579	0.0772165	0.496282
PRPS1	B1ALA9;P60891	PRPS1	Ribose-phosphate pyrophosphokinase 1	57308.1	61981.4	67347.6	66343	95047.2	97167.2	116121	84388.3	91717.3	112893	102484	102984	0.47025	0.202707	0.176601	0.573423	0.300182	0.2748
POGLUT2	Q6UW63	POGLUT2	Protein O-glucosyltransferase 2	1136.39	2492.61	2762.48	2430.56	3335.08	3086.63	2150.09	3371.07	1605.33	2670.16	1607.82	2146.77	0.469896	0.332613	-0.312855	0.517875	-0.462407	0.210758
ITPKC	Q96DU7	ITPKC	Inositol-trisphosphate 3-kinase C	8155.65	10456.1	12671.9	13372.7	15170.8	14783.5	18320	14901.6	16810.7	15353.4	15123.1	13122.3	0.469861	0.138754	0.207592	0.245788	0.0090188	0.948081
GLT8D1	Q68CQ7	GLT8D1	Glycosyltransferase 8 domain-containing protein 1	18939.6	21004.7	21897	30705.1	29391.5	25539.4	27853.4	25872.2	25747.9	31629.5	36903.3	35541.8	0.469646	0.0561748	-0.107744	0.437955	0.281329	0.118374
SFXN1	Q9H9B4	SFXN1	Sideroflexin-1	489860	488906	418993	691183	623478	620755	448370	389726	397524	417592	453152	443155	0.469527	0.0296033	-0.647409	0.0284344	-0.558789	0.0358116
AKT2	P31751	AKT2	RAC-beta serine/threonine-protein kinase	49704.7	56252.5	55864.5	77606.5	71382.5	74994.3	86197.1	85655.8	84710	76133.8	69426.9	76581.8	0.468987	0.0190784	0.195921	0.084163	-0.0119061	0.885603
HPS5	Q9UPZ3	HPS5	Hermansky-Pudlak syndrome 5 protein	3039.6	3691.32	3787.53	5033.83	5138.19	4384.96	3685.04	3825.53	2924.87	3442.78	3832.94	3360.77	0.468788	0.0499954	-0.480219	0.0827636	-0.45269	0.0597703
WDFY1	Q8IWB7	WDFY1	WD repeat and FYVE domain-containing protein 1	29325.6	33062.5	29817.5	40231.2	42264.7	45082.4	45780.4	45185.1	45282.3	43438.7	38191.7	38187.7	0.468457	0.024243	0.0948492	0.288314	-0.0905377	0.426794
VNN1	O95497	VNN1	Pantetheinase	7117.23	7836.71	14937.8	14450.8	9152.95	17746.8	17006.8	26941.3	14890.7	6158.95	17959.2	4688.48	0.468157	0.431148	0.508862	0.393712	-0.521506	0.553149
NCL	P19338	NCL	Nucleolin	5276229	3675851	5063404	5827371	6670313	6.87523e+06	6.33155e+06	6.7125e+06	6046445	6270089	6.95861e+06	6.69909e+06	0.46702	0.103339	-0.0211869	0.865352	0.0407409	0.734524
LIN7A	O14910	LIN7A	Protein lin-7 homolog A	89683.1	109729	94326.6	150655	138064	117199	91065	98224.7	95490	96360.2	109416	109324	0.466652	0.0902027	-0.511341	0.126805	-0.365378	0.148446
ITGB5	P18084	ITGB5	Integrin beta-5	29080.1	33466	16561.6	39864.8	36025.9	33353.3	39158.1	37841.4	35070.5	34978.6	37500.8	45863	0.465666	0.257894	0.0368458	0.773923	0.115413	0.578503
ARHGEF11	O15085	ARHGEF11	Rho guanine nucleotide exchange factor 11	8125.95	8822.34	8950.81	14402.1	10837.6	10525	15502.7	13685.9	14512.6	15101.9	16397.9	12813.2	0.465632	0.184517	0.28914	0.26605	0.309197	0.254177
FAM120A	A0A494C0Y9	FAM120A	Constitutive coactivator of PPAR-gamma-like protein 1 (Fragment)	108757	125104	114830	173110	154498	153874	173018	167432	165528	166986	157314	167108	0.465533	0.0312844	0.0715932	0.444741	0.0294389	0.749715
GRAMD4	Q6IC98	GRAMD4	GRAM domain-containing protein 4	8018.14	8058.85	8609.41	14149.3	9770.91	10165	8784.35	8632.8	8470.18	9779.58	10101.6	7842.02	0.46543	0.230116	-0.3969	0.30591	-0.298052	0.38008
PSMC6	A0A087X2I1;P62333	PSMC6	26S proteasome regulatory subunit 10B	504336	509715	496097	650706	762910	671278	453141	443662	477149	471071	515158	536588	0.465283	0.0735661	-0.601642	0.0688122	-0.453231	0.0628638
TSC1	A0A2R8Y5N2;A0A2R8Y5S3;A0A2R8YFV7;Q92574	TSC1	Hamartin	1832.29	3935.62	3655.51	4936.94	3809.48	4258.07	5682.64	5858.45	5573.47	5021.02	7093.01	6570.8	0.464687	0.289991	0.396214	0.12267	0.522857	0.14964
TUBB	P07437;Q5JP53	TUBB	Tubulin beta chain	7767259	8391516	7.95935e+06	10010167	11061863	12210481	8419278	7.30876e+06	8107437	9489828	9109225	10892958	0.464647	0.0781825	-0.481654	0.0843566	-0.17444	0.31285
TBX2	Q13207	TBX2	T-box transcription factor TBX2	32734	35252.7	38017.1	59119.2	43588.9	43548.6	42776.7	37531.8	38342.3	56448.2	54996.1	52997.6	0.464387	0.184517	-0.301781	0.329687	0.169076	0.473226
RAB9A	P51151	RAB9A	Ras-related protein Rab-9A	64421.9	63101.3	68952.1	97754.9	87770.1	85397.1	111135	104147	107124	143107	118499	132601	0.46353	0.0419128	0.251005	0.0942119	0.541075	0.0596416
COQ8B	Q96D53	COQ8B	Atypical kinase COQ8B, mitochondrial	15364.4	15972.3	19330.9	30519.2	22336.8	16968.7	31496.6	26303.6	33120.4	31954.4	29391.3	22830.4	0.462674	0.329663	0.380868	0.329328	0.269671	0.491112
PPP2CB	P62714	PPP2CB	Serine/threonine-protein phosphatase 2A catalytic subunit beta isoform	21071.9	25148.5	24080.4	31487.4	31745.7	33626.7	36031.2	31952.7	36622.6	35033.3	39782.7	44262.9	0.462358	0.0333487	0.111002	0.332607	0.297948	0.18653
WRB-SH3BGR;GET1;WRB	A0A3B3ISE9;B7Z1T1;O00258	WRB-SH3BGR;GET1;WRB	Uncharacterized protein;Guided entry of tail-anchored proteins factor 1;Tail-anchored protein insertion receptor WRB	43435.8	40093.4	40427.5	60157.5	57024.1	53557.2	54962.7	59309.4	54796.2	62799	53468.2	56827.8	0.461954	0.028303	-0.0141845	0.875617	0.0197733	0.871225
POLI	J3KQ09;J3KSW2;Q9UNA4;X6R2I3	POLI	DNA polymerase iota;DNA polymerase iota;DNA polymerase iota;DNA polymerase iota (Fragment)	5325.04	5274.43	5193.24	7972.58	6827.67	6950.93	11118	9733.55	10433.3	6307	7172.97	8040.21	0.461835	0.075287	0.524372	0.042045	-0.0154032	0.934898
SEL1L	Q9UBV2	SEL1L	Protein sel-1 homolog 1	71336.4	79570.4	69773.1	99957.2	97748.1	106211	119822	112308	113726	115872	118237	94409.7	0.461719	0.0210278	0.186496	0.0702839	0.112304	0.505676
SFN	P31947	SFN	14-3-3 protein sigma	55234.2	84917.4	62870.7	101703	81051.6	96775.5	82353.6	99088.3	78591.8	100397	160154	166279	0.461366	0.153538	-0.104306	0.610969	0.610656	0.229213
RRM1	P23921	RRM1	Ribonucleoside-diphosphate reductase large subunit	176125	224951	194405	257426	283405	278978	178678	218617	199333	174095	178963	164229	0.461232	0.0538735	-0.458458	0.0531853	-0.664322	0.0219846
EEF2K	O00418	EEF2K	Eukaryotic elongation factor 2 kinase	33506.5	35738	36402	51226.4	47053.2	47128.8	50928.2	50165.6	52480	44381.3	44480.6	45252	0.460865	0.0210278	0.0788222	0.291253	-0.116652	0.19414
HERC2	O95714	HERC2	E3 ubiquitin-protein ligase HERC2	11972.9	14315.5	11658.8	17696.8	18792.5	15737.2	12310.8	13056.5	12740	9415.86	11132.3	9789.43	0.460792	0.0544078	-0.454714	0.0967213	-0.783675	0.0347616
MACO1	Q8N5G2	MACO1	Macoilin	28307.1	26928.3	22184.7	34354.5	38796.5	33401.3	22992.1	23165.9	25376.8	29357.4	27956.8	29696	0.460782	0.05448	-0.574847	0.0552414	-0.292306	0.116465
XYLB	A0A3B3IRM4;O75191	XYLB	Xylulose kinase	13696.7	11397.5	15754	18974.3	17575.5	19668.8	28023.9	24210	26584.5	19905.3	19372.4	19605.4	0.460777	0.0856386	0.487484	0.0538277	0.0668055	0.394166
RNF113A	O15541	RNF113A	E3 ubiquitin-protein ligase RNF113A	46338	47221.7	49930.3	66926.5	65722.8	64798.5	92310.8	82241.1	95865.8	76720.1	77288.7	73866.5	0.46052	0.0118141	0.453718	0.0901398	0.206773	0.028739
STK3	Q13188	STK3	Serine/threonine-protein kinase 3	60951.3	70306.5	68872.3	104106	84566.2	86465	89989.4	97607.7	103013	61528.8	71223.6	64096.2	0.459215	0.0882409	0.0789328	0.629337	-0.483066	0.0955999
PFKL	P17858	PFKL	ATP-dependent 6-phosphofructokinase, liver type	437352	523932	442602	684602	608714	636359	620116	602404	615081	699421	662545	680915	0.458933	0.0376001	-0.070535	0.419453	0.0822479	0.334927
MTCH1	Q9NZJ7	MTCH1	Mitochondrial carrier homolog 1	83836.6	66182	77083.3	110486	103391	98205.8	123006	122121	108079	164891	167664	157036	0.458588	0.046946	0.178583	0.18565	0.649647	0.0123942
CGGBP1	Q9UFW8	CGGBP1	CGG triplet repeat-binding protein 1	93641.8	93311.2	105222	122015	134977	144411	120396	117250	128510	105948	105579	89281.1	0.45822	0.0470582	-0.132598	0.323675	-0.416206	0.0657101
AIF1L	Q9BQI0	AIF1L	Allograft inflammatory factor 1-like	94547.5	62289.4	98898.8	153897	93375.7	103985	121331	198937	113704	124029	111527	87190.5	0.457875	0.320614	0.305073	0.567726	-0.122125	0.761855
GOLGA5	Q8TBA6	GOLGA5	Golgin subfamily A member 5	79257.4	79832.7	79028.9	108714	105478	112767	102454	87243.3	101534	150753	156719	153010	0.457424	0.0276717	-0.166941	0.225946	0.49404	0.00958765
IQGAP1	P46940	IQGAP1	Ras GTPase-activating-like protein IQGAP1	429086	368773	413854	688198	473314	501683	591108	686010	550716	761070	921129	878490	0.456907	0.224956	0.136178	0.633484	0.622576	0.0818998
MCTS1	Q9ULC4	MCTS1	Malignant T-cell-amplified sequence 1	353358	379359	354388	479633	490075	522404	555890	548604	585960	564584	625489	655543	0.456864	0.0183114	0.180054	0.079081	0.306746	0.088643
CCDC115	Q96NT0	CCDC115	Coiled-coil domain-containing protein 115	24942.6	23841.6	27019.2	36212	35535.4	32278.3	32700.6	30088.8	32985.5	27479.8	27191	27111	0.456606	0.0271586	-0.119223	0.260384	-0.347088	0.0789107
DDT	P30046	DDT	D-dopachrome decarboxylase	748406	946512	739965	896552	1.14024e+06	1.30461e+06	1.23151e+06	1002094	1.30119e+06	1.20626e+06	1.26925e+06	1.35144e+06	0.456602	0.179549	0.0811721	0.765032	0.195744	0.414099
RACGAP1	Q9H0H5	RACGAP1	Rac GTPase-activating protein 1	93445.3	80886.5	97182.4	124995	137645	109909	59583.2	69102.1	62247.8	74583.4	79674	42125.1	0.4564	0.0769332	-0.964361	0.0575302	-0.923762	0.0674882
RAB3GAP2	Q9H2M9	RAB3GAP2	Rab3 GTPase-activating protein non-catalytic subunit	78079.9	86950.5	81474.8	118462	108680	111066	110170	105120	103715	129026	120744	120928	0.456293	0.0175248	-0.0843296	0.26605	0.132331	0.124509
BROX	Q5VW32	BROX	BRO1 domain-containing protein BROX	58890.1	76978.2	66231.3	92859.8	86473.9	97826.9	100108	97222	93340.8	150823	147211	156880	0.455655	0.0617077	0.0686655	0.436954	0.714872	0.0106542
CSTB	P04080	CSTB	Cystatin-B	387114	498960	322389	689059	451855	516183	664873	655868	602864	684704	711409	678550	0.455483	0.250607	0.215155	0.45642	0.324219	0.28943
BPNT1	O95861	BPNT1	3'(2'),5'-bisphosphate nucleotidase 1	112980	132690	118107	151602	173258	173811	156522	136084	149411	206133	207277	205530	0.455031	0.0386516	-0.173987	0.222007	0.311711	0.0890834
SPG11	Q96JI7	SPG11	Spatacsin	8618.02	10782.3	9989.1	12094.7	13525.4	14666	14678.5	11614	11899.7	14455.9	12905.9	10699.5	0.454982	0.0608582	-0.0770061	0.693594	-0.0819573	0.695257
SLC25A1	B4DP62	SLC25A1	Solute carrier family 25 (Mitochondrial carrier citrate transporter), member 1, isoform CRA_b	488938	541419	434250	690389	594972	721531	694219	565962	604619	765301	710787	786858	0.45445	0.0627853	-0.105942	0.541558	0.173239	0.237225
ATP2C1	B4E2Q0;H0Y9V7;P98194	ATP2C1	Calcium-transporting ATPase;Calcium-transporting ATPase type 2C member 1 (Fragment);Calcium-transporting ATPase type 2C member 1	27442	30615.2	30071.7	41512	40637	38589.8	53339.8	54584.3	52779.2	54976.4	55238.2	52896.8	0.454203	0.015841	0.412509	0.019457	0.433968	0.0127011
NIF3L1	Q9GZT8	NIF3L1	NIF3-like protein 1	130017	136942	135698	174955	189914	186725	176799	176445	181535	202581	204416	201503	0.454054	0.022379	-0.0446639	0.464851	0.141648	0.116993
SP3	A0A494C070;H0Y6K5;H0Y7L6;Q02447	SP3	Transcription factor Sp3;Transcription factor Sp3;Transcription factor Sp3 (Fragment);Transcription factor Sp3	13776.7	10662.2	13108.3	15416.5	17796.5	18197.9	13240.2	12898.7	11762.9	14409.1	13103.8	7551.05	0.453368	0.0633996	-0.439812	0.0798379	-0.552089	0.194516
SLC16A7	O60669	SLC16A7	Monocarboxylate transporter 2	1902.31	2845.17	3768.39	6478.54	1294.07	NA	4036.46	3871.15	3136.58	1969.85	2961.83	2517.7	0.453207	NA	-0.0781445	NA	-0.64624	NA
RRAGC	Q9HB90	RRAGC	Ras-related GTP-binding protein C	75654.1	75106.6	62594.7	92246.2	91323	108397	126788	136333	124725	129995	123383	112724	0.452543	0.062398	0.409683	0.0631998	0.326443	0.0877712
BZW1	Q7L1Q6	BZW1	Basic leucine zipper and W2 domain-containing protein 1	286701	333179	333839	446138	415032	443209	311743	360361	322849	281076	311192	290638	0.451727	0.0296033	-0.390663	0.0485935	-0.563033	0.0163951
TMED8	Q6PL24	TMED8	Protein TMED8	18847.7	28728.5	21147.5	26111.8	32500.6	35363.9	29278.6	30579.8	32923.9	23625.7	26087.4	23705.8	0.451491	0.177389	-0.0184473	0.929571	-0.356147	0.210336
NIBAN2	Q96TA1	NIBAN2	Protein Niban 2	73392.4	74586.6	75235.3	105588	101900	97732.3	178134	160826	158007	191459	204721	218566	0.45142	0.0281961	0.703299	0.0440994	1.01014	0.0304824
LANCL1	O43813	LANCL1	Glutathione S-transferase LANCL1	123047	148106	132846	179094	183510	189646	253386	250370	240904	207864	196858	211399	0.450972	0.04224	0.431258	0.0155094	0.15789	0.0702981
MIGA1	A0A2R8YE40;A0A2R8YF99;A0A2R8YGK2;F8W7S1;Q8NAN2	MIGA1	Mitoguardin 1	2833	2886.36	2895.46	3547.26	4652.7	3573.3	5512.49	5912.02	5426.67	3143.06	2721.15	1262.31	0.45062	0.171292	0.517336	0.0982259	-0.724243	0.179168
SLC25A22	Q9H936	SLC25A22	Mitochondrial glutamate carrier 1	99718.8	98120.8	96739.9	131864	132515	138098	136327	133767	134803	153184	110983	164049	0.450252	0.0135962	0.00864576	0.801083	0.0894305	0.73053
CAP1	Q01518	CAP1	Adenylyl cyclase-associated protein 1	605123	637059	594411	859842	804966	841764	787678	752315	737102	885708	1010653	1.0528e+06	0.448683	0.0118141	-0.138521	0.0920181	0.234588	0.168508
BCKDK	H3BS02;H3BTL2;O14874	BCKDK	Protein-serine/threonine kinase;Protein-serine/threonine kinase (Fragment);[3-methyl-2-oxobutanoate dehydrogenase [lipoamide]] kinase, mitochondrial	13092.4	15110.9	14598.3	20962.8	18464.1	18957.9	22298.4	21578.6	20678.6	27109.6	24899.1	32268.4	0.44793	0.0329695	0.14495	0.193726	0.529546	0.11264
LRRC40	Q9H9A6	LRRC40	Leucine-rich repeat-containing protein 40	50958.6	54641	57172.4	71574.1	76931	73519.2	48518.6	47528	47140	46731.5	44865.8	45914.2	0.447866	0.0161053	-0.632821	0.0314372	-0.691166	0.0215539
UBL4A	P11441	UBL4A	Ubiquitin-like protein 4A	130207	123185	135369	140805	195652	193752	198711	215695	213930	154995	161745	161835	0.447681	0.187041	0.244976	0.321889	-0.147819	0.544452
SHISA2	Q6UWI4	SHISA2	Protein shisa-2 homolog	13767.9	9231.34	12920.9	18903.2	15140.2	14944	23593	21292.9	17925.5	10061.5	6920.02	9839.52	0.447617	0.149894	0.358615	0.192809	-0.869047	0.0551916
PPP1R18	A0A0G2JHC2;Q6NYC8	PPP1R18	PPP1R18;Phostensin	10083.1	9885.87	12103.1	17994.6	12761.4	12966	17393.5	20353.8	20438.4	20789.6	23462.5	22986.7	0.447039	0.214501	0.412308	0.181752	0.620937	0.0838085
PRC1	O43663	PRC1	Protein regulator of cytokinesis 1	48370.6	47609	57217.8	75496.7	68347.1	64993.9	48355.9	48080.5	46843.4	46667.8	49182.3	25902.2	0.44699	0.0458802	-0.543546	0.0764298	-0.778433	0.108323
FAM174B	Q3ZCQ3	FAM174B	Membrane protein FAM174B	16146.4	7076.92	5414.22	10725.3	15447	12863.1	28490.4	20966.8	26031.1	31304.7	18965.9	23443.4	0.446874	0.505333	0.951472	0.0686305	0.917159	0.145702
ARL8B	Q9NVJ2	ARL8B	ADP-ribosylation factor-like protein 8B	186469	199313	179253	275816	233333	260955	271937	306594	263864	288166	281586	249616	0.446716	0.0540374	0.129442	0.374049	0.089457	0.504965
FARSB	Q9NSD9	FARSB	Phenylalanine--tRNA ligase beta subunit	484450	456072	500487	659889	660264	643518	277408	287096	285333	210545	213667	220087	0.446474	0.0189379	-1.20829	0.00750939	-1.60775	0.00564703
CAV1	Q03135	CAV1	Caveolin-1	2419.86	2432.37	NA	1293.62	NA	5317.53	25859.6	3512.49	8939.46	23274.7	16024.6	15455.7	0.446254	NA	1.94984	NA	2.46506	NA
RGPD2;RGPD1;RGPD1;RGPD1;RGPD2	A0A1W2PNU4;A0A286YES2;F8VYC4;P0DJD0;P0DJD1	RGPD2;RGPD1;RGPD1;RGPD1;RGPD2	RANBP2-like and GRIP domain-containing protein 2;RANBP2-like and GRIP domain-containing protein 1;RANBP2-like and GRIP domain-containing protein 1;RANBP2-like and GRIP domain-containing protein 1;RANBP2-like and GRIP domain-containing protein 2	NA	189.663	153.572	233.758	NA	NA	NA	NA	158.614	NA	50.7548	NA	0.445817	NA	-0.559493	NA	-2.2034	NA
FAM83G	A6ND36	FAM83G	Protein FAM83G	13033.2	12773.9	12773.6	17830.8	18313.9	16402.2	15322.7	16710.7	13594.6	12661.9	16791.3	13522.6	0.445727	0.0461122	-0.203687	0.210052	-0.290084	0.199188
FNBP1	Q96RU3	FNBP1	Formin-binding protein 1	62796.8	57783.1	57356.3	77189.7	83250.2	81845.2	77410.4	86047.9	92771.4	86304.9	81263.9	91279.2	0.445347	0.0150343	0.080732	0.530165	0.0953991	0.299168
PCBD2	H0YA52;Q9H0N5	PCBD2	Pterin-4-alpha-carbinolamine dehydratase 2 (Fragment);Pterin-4-alpha-carbinolamine dehydratase 2	39129.6	33354.8	32593.4	50070.8	44081.7	48908.3	53612	48286	53718.7	50039.9	38002	47494.8	0.44517	0.0402878	0.121368	0.292397	-0.0779453	0.674949
EFL1	Q7Z2Z2	EFL1	Elongation factor-like GTPase 1	62979.9	63713.5	55322.3	77854.2	80705.4	89221.9	75438.2	75867.9	77485.4	78407.1	83013.2	77496.3	0.445005	0.0364808	-0.115035	0.319523	-0.0525604	0.594338
SPECC1	Q5M775	SPECC1	Cytospin-B	19812.4	23777.9	20029.9	39954.5	22983.9	23650	43891.5	42913.9	37965	56386.8	61833.4	61757.2	0.444689	0.391882	0.527029	0.245062	1.05557	0.0731304
ITGA3	P26006	ITGA3	Integrin alpha-3	68801.9	80363.9	59920.4	96222.9	89628.6	98706.5	47637.5	51541.1	47788.4	76714	77706.5	90387	0.444624	0.0813853	-0.953231	0.0219064	-0.217075	0.15166
NRM	Q8IXM6	NRM	Nurim	4553.94	10435.3	12542.3	16921	12462.5	8083.96	24226.4	14661.7	5727.39	22102.8	3789.86	3645.38	0.444552	0.487752	0.251907	0.786782	-0.34306	0.787711
GMPPB	Q9Y5P6	GMPPB	Mannose-1-phosphate guanyltransferase beta	120996	143767	130462	180697	174828	182189	202418	192496	200488	182537	191814	182036	0.444165	0.0430332	0.147025	0.054286	0.0492528	0.297195
WFS1	O76024	WFS1	Wolframin	40518.4	50217.9	40758.9	64897.8	60893.3	53071.6	69539.4	84372	71675.8	39829.4	44470.1	39049.5	0.443841	0.0726253	0.334834	0.142579	-0.536106	0.0673806
DERL1	B4E1G1;Q9BUN8	DERL1	Derlin;Derlin-1	427169	397250	394598	566641	537088	554031	331828	394750	363499	313374	281643	316244	0.443517	0.0114712	-0.604805	0.0370148	-0.863297	0.00958765
HNRNPD	D6RBQ9	HNRNPD	Heterogeneous nuclear ribonucleoprotein D0 (Fragment)	1.30595e+06	1.05203e+06	1.32563e+06	1.83656e+06	1.62433e+06	1.54826e+06	2.03988e+06	1.74283e+06	1.92128e+06	2.25324e+06	2.99119e+06	2.58304e+06	0.443451	0.0634361	0.187403	0.235422	0.643979	0.092909
AKAP13	Q12802	AKAP13	A-kinase anchor protein 13	21839.3	30860.1	26223.5	56070.4	27912	23340.3	36061.9	32645.4	33834.4	31257.7	37716.2	42703.6	0.443437	0.542217	-0.0657442	0.922227	0.0573833	0.931717
PKM	H3BR70	PKM	Pyruvate kinase	1.16428e+07	1.3618e+07	1.231e+07	1.64912e+07	1.65835e+07	1.80052e+07	1.78428e+07	1.68078e+07	1.7488e+07	1.62537e+07	1.65074e+07	1.70976e+07	0.443144	0.0272302	0.029599	0.675626	-0.0349109	0.610402
TKFC	Q3LXA3	TKFC	Triokinase/FMN cyclase	194555	184734	186846	262771	247518	259114	268844	227085	234912	290661	299279	320918	0.442594	0.0119795	-0.0741812	0.540748	0.243488	0.0678494
SMTN	P53814	SMTN	Smoothelin	26954.9	17002.8	24365.9	33017.4	31776.7	28037.4	6971.65	9139.85	8383.12	15616.6	17215.1	13557.8	0.44223	0.161541	-1.92215	0.0260246	-1.00081	0.0236195
SNX6	Q9UNH7	SNX6	Sorting nexin-6	107993	122026	118311	154992	156838	161413	158545	147167	151822	157212	183392	171359	0.442125	0.0254372	-0.0487018	0.378618	0.113455	0.334264
RFC5	P40937	RFC5	Replication factor C subunit 5	95313.4	99862.1	104405	137370	136719	132872	90051.2	91579	86387.8	98672.5	89598.8	85195.9	0.441945	0.015216	-0.602559	0.0117108	-0.573521	0.0325108
TMEM43	Q9BTV4	TMEM43	Transmembrane protein 43	313073	305928	328187	494703	386863	405093	464104	461437	446023	481145	513241	465396	0.441906	0.135167	0.0921925	0.595824	0.182124	0.326913
CEP85L;STMP1;CEP85L	A2A3P3;E0CX11;Q5SZL2	CEP85L;STMP1;CEP85L	Centrosomal protein of 85 kDa-like (Fragment);Short transmembrane mitochondrial protein 1;Centrosomal protein of 85 kDa-like	3937.71	4088.91	4236.94	3755.77	5993.58	6907.25	8046.42	5753.55	6958.17	4689.53	4501.87	3803.67	0.441716	0.346157	0.317583	0.426191	-0.35813	0.432151
DAAM1	Q9Y4D1	DAAM1	Disheveled-associated activator of morphogenesis 1	11791.3	10784.2	8887.95	16506.7	13367.6	12858.5	9135.22	9175.82	9093.06	11085.9	8965.69	10766.2	0.441667	0.122109	-0.64095	0.124127	-0.471577	0.121413
EML3	B7WPE2;Q32P44	EML3	Echinoderm microtubule associated protein like 3, isoform CRA_e;Echinoderm microtubule-associated protein-like 3	55653.8	58617.3	51440.7	78951.3	72557.8	73410.2	72714.2	67539.1	67811.1	80446.5	85765.9	84166.1	0.440731	0.0209405	-0.112377	0.198282	0.154703	0.0896651
MTRES1	A0A0D9SEI0;Q9P0P8	MTRES1	Mitochondrial transcription rescue factor 1	5604.93	8466.45	8859.77	16121.5	3838.9	11161.6	20153.1	27869.9	19269.7	7132	16585	28146.5	0.440627	0.611466	1.11251	0.142476	0.736782	0.504852
USP9X	Q93008	USP9X	Probable ubiquitin carboxyl-terminal hydrolase FAF-X	98193.1	126344	109631	148843	150442	154135	148825	154929	159355	149001	136337	158176	0.440276	0.0832808	0.0305055	0.532403	-0.0318678	0.73723
TUBA1A	Q71U36	TUBA1A	Tubulin alpha-1A chain	11193358	15982017	12805430	19477096	16419156	18346544	14922079	14519693	14934090	13503348	14101079	15278966	0.440124	0.113385	-0.289656	0.148589	-0.339012	0.0890834
NEU1	Q99519	NEU1	Sialidase-1	50661.5	44545.2	39282.9	60401.3	59822.8	62165.1	93341	97153.6	86972.5	83283.3	89693.7	76676.1	0.439525	0.0819953	0.605297	0.0481385	0.452905	0.076784
PLEKHG3	A1L390	PLEKHG3	Pleckstrin homology domain-containing family G member 3	22941.8	23627.5	24511.5	33418.2	30397	32547.6	18974.6	21138.2	19154.1	29135.6	28296.2	27558.3	0.439017	0.0253076	-0.70125	0.0194286	-0.181182	0.0922055
ARF6	P62330	ARF6	ADP-ribosylation factor 6	311151	309708	303393	412284	420455	419948	346605	325668	298055	405083	374359	397420	0.438666	0.00470957	-0.368481	0.078617	-0.0900801	0.187991
ARFIP1	P53367	ARFIP1	Arfaptin-1	137684	148287	131570	217792	164477	183641	190785	202484	196696	238914	259762	251668	0.438658	0.139326	0.0600565	0.741007	0.406977	0.110106
CLASP2	E7ERI8;E7EW49	CLASP2	CLIP-associating protein 2	42883.9	43076	41206	64981.5	51436.4	55877.7	62811.3	66753.9	66953.8	48436.8	48194.6	45401.4	0.438174	0.119451	0.189783	0.284637	-0.278662	0.210822
MMGT1	Q8N4V1	MMGT1	Membrane magnesium transporter 1	42840.8	52082.2	52158.8	62105.5	72125.8	64817	61143.7	61131.9	71693	50295.3	50032.8	65907.4	0.4365	0.0505928	-0.037295	0.801584	-0.25989	0.2617
EYA3	Q99504	EYA3	Eyes absent homolog 3	13648.4	17946.5	16283.8	22240.6	21170.7	21377.7	26801.9	28651.9	25559.3	17929.3	18562.2	17821.7	0.436367	0.0875972	0.322406	0.075228	-0.254444	0.0226382
ALMS1	A0A087WTU9;A0A087WV20;Q8TCU4	ALMS1	Alstrom syndrome protein 1	266081	270691	284557	372396	369527	369346	318361	337289	400142	366869	359825	316319	0.436175	0.0215397	-0.073882	0.634893	-0.0914514	0.396779
SIPA1L3	O60292	SIPA1L3	Signal-induced proliferation-associated 1-like protein 3	6458.42	5609.37	4875.73	7622.94	8007.43	7293.6	5968.09	7453.73	6853.6	5683.45	5081.99	4300.02	0.436123	0.0787584	-0.177125	0.279104	-0.605612	0.0505147
DIABLO	Q9NR28	DIABLO	Diablo homolog, mitochondrial	211100	231049	215176	284695	292497	312093	451895	437921	422103	546474	534554	489136	0.436037	0.0199304	0.560962	0.0156257	0.820198	0.0236195
CHD6	Q8TD26	CHD6	Chromodomain-helicase-DNA-binding protein 6	8490.09	12164.9	10387.6	14787.7	13854.6	13314.9	15638.9	12899.2	16362.1	11735.9	9286.55	10876	0.43467	0.118201	0.0978032	0.57132	-0.39543	0.0766478
DGAT1	O75907	DGAT1	Diacylglycerol O-acyltransferase 1	6496.18	6029.32	6346.31	9177.16	6722.35	9595.06	10473.7	11168.7	10304.1	11094.2	10310.5	8135.09	0.433957	0.204292	0.32547	0.233749	0.21247	0.454491
ACOT2;ACOT1	A0A087X0W7;Q86TX2	ACOT2;ACOT1	Acyl-coenzyme A thioesterase 2, mitochondrial;Acyl-coenzyme A thioesterase 1	67763.6	70280.4	65436.4	89032.6	86677.7	99137.6	53400.4	40449	44652.5	103074	93754.4	93267.4	0.433743	0.0505771	-0.988728	0.0240187	0.077894	0.477266
TMEM199	Q8N511	TMEM199	Transmembrane protein 199	29192.6	31742.6	30325.9	41208.4	41839.3	40220.1	37401.7	42336	40644	33500.2	26975.9	20332.9	0.433723	0.012414	-0.0341797	0.677722	-0.609209	0.136115
SEPTIN2	Q15019	SEPTIN2	Septin-2	526865	585747	515024	737388	676503	783568	833970	724458	762969	902456	926144	926419	0.433059	0.0389011	0.0791567	0.524482	0.326225	0.0718917
HCFC1	P51610	HCFC1	Host cell factor 1	169670	184806	192408	252506	241519	244257	211921	209195	214344	210289	214437	219249	0.432938	0.0251874	-0.21637	0.0382864	-0.197167	0.0259287
WDR7	A2RRE0;Q9Y4E6	WDR7	WD repeat-containing protein 7	10021.2	11435.2	8696.08	14452.7	13540.2	12704.5	16802.4	17027.9	16260.4	11114.7	9848.15	8397.9	0.432657	0.0689213	0.299607	0.0658134	-0.471046	0.0718769
VPS11	A0A087WXL6	VPS11	Vacuolar protein sorting-associated protein 11 homolog	91146.3	101160	89273.1	129765	119004	131194	168147	160081	160389	179185	185588	187969	0.432317	0.0248106	0.362843	0.0331216	0.540749	0.0164581
ZNF579	Q8NAF0	ZNF579	Zinc finger protein 579	25263.9	27431.8	24103.2	29810.3	36540.5	37280.7	28780	28194.9	27598.9	29430.5	26417.9	23080.4	0.432305	0.102176	-0.293179	0.215436	-0.392839	0.125743
AKR1C1	Q04828	AKR1C1	Aldo-keto reductase family 1 member C1	2462.06	2935.45	5169.48	3236.18	4132.7	6887.38	27217.1	24171.4	26833	8791.92	11412.2	4159.64	0.432029	0.515728	2.45597	0.0134276	0.773141	0.363206
HERPUD1	H3BP08;H3BTA8;H3BTT7;Q15011	HERPUD1	Homocysteine-responsive endoplasmic reticulum-resident ubiquitin-like domain member 1 protein (Fragment);Homocysteine-responsive endoplasmic reticulum-resident ubiquitin-like domain member 1 protein (Fragment);Homocysteine-responsive endoplasmic reticulum-resident ubiquitin-like domain member 1 protein (Fragment);Homocysteine-responsive endoplasmic reticulum-resident ubiquitin-like domain member …	901.159	1243.88	834.68	1133.9	1338.24	1546.33	2052.84	1707.26	1924.93	2301.31	2804.57	3730.91	0.431468	0.190478	0.500524	0.0899938	1.13688	0.121525
AKTIP	Q9H8T0	AKTIP	AKT-interacting protein	26062.9	21956.1	20903.4	29758.5	33108.1	30070.4	33901.8	28392.7	39114.8	29052.5	29705.6	27475.3	0.431277	0.0540631	0.125866	0.575221	-0.108007	0.26304
TCF4	H3BPJ7;P15884	TCF4	Transcription factor 4	4.02495e+06	4.40843e+06	3.95666e+06	5626035	5.45189e+06	5628192	6.02723e+06	5.62351e+06	5960432	6114215	6055723	6744066	0.431197	0.0259556	0.0761138	0.225445	0.179078	0.145783
LRR1	Q96L50	LRR1	Leucine-rich repeat protein 1	6769.24	4398.6	4476.11	9156.94	6298.69	5637.17	2227.63	4658.65	1931.06	3548.27	3972.56	1278.04	0.431145	0.338819	-1.25833	0.120977	-1.26136	0.108299
ZC3H7B	Q9UGR2	ZC3H7B	Zinc finger CCCH domain-containing protein 7B	23937.2	16892.7	21194.3	26898.4	29665	27052.3	25018.1	24265.6	21303.4	23877.9	25295.2	23397.4	0.430942	0.111903	-0.244368	0.118156	-0.20439	0.092366
ACO2	A2A274;Q99798	ACO2	Aconitate hydratase, mitochondrial;Aconitate hydratase, mitochondrial	396171	459768	419087	607038	553613	557426	584773	603969	584372	554770	589402	547257	0.430269	0.0271586	0.0454899	0.521166	-0.0225523	0.773299
SEPTIN7	Q16181	SEPTIN7	Septin-7	329682	329373	321257	439006	417858	463975	521426	450368	473403	554073	581113	613612	0.430142	0.0414463	0.129812	0.297944	0.404909	0.0308313
FAM89B	Q8N5H3	FAM89B	Leucine repeat adapter protein 25	1035.57	1514.83	1227.43	649.299	2124.77	2314.84	3040.35	1747.47	1727.6	2785.27	1205.14	668.323	0.4298	0.582738	0.3565	0.629498	-0.127418	0.90666
TMEM179B	Q7Z7N9	TMEM179B	Transmembrane protein 179B	38818.5	36168.9	38789	47445.6	51040.7	54767.5	58363.8	50238.6	51506.3	43069.5	37052.4	31740.7	0.429721	0.0475491	0.0631285	0.630482	-0.454195	0.0888925
AHNAK2	Q8IVF2	AHNAK2	Protein AHNAK2	6.08525e+06	5416163	2746860	9049713	4432199	5.70535e+06	10932473	8319493	7902590	9896704	7955321	8842910	0.429362	0.485847	0.501045	0.313123	0.476417	0.308503
EHBP1L1	Q8N3D4	EHBP1L1	EH domain-binding protein 1-like protein 1	21158.5	25996.2	22948.2	40050.2	26730.4	27611.3	27271.5	27261.6	25117.4	29945.6	31750.6	28432.1	0.42919	0.275659	-0.244978	0.49132	-0.0666822	0.831541
PGRMC2	O15173	PGRMC2	Membrane-associated progesterone receptor component 2	381884	354385	369399	388546	481815	618344	813776	630991	751616	1.33502e+06	1.14837e+06	1.07252e+06	0.429139	0.277103	0.561072	0.134788	1.25616	0.028449
BLOC1S2	Q6QNY1	BLOC1S2	Biogenesis of lysosome-related organelles complex 1 subunit 2	1250522	906719	785286	1.10349e+06	1.35993e+06	1.49808e+06	1429372	1.37572e+06	1.33768e+06	931164	1.31097e+06	668093	0.428989	0.212061	0.0645507	0.73711	-0.444914	0.304109
AFP	J3KMX3;P02771	AFP	Alpha-fetoprotein	299458	238401	605617	560798	298058	679867	512678	743055	540984	322790	586736	196690	0.428308	0.543231	0.22363	0.660062	-0.476099	0.528572
AGO1	Q9UL18	AGO1	Protein argonaute-1	17992	15174.1	13971.8	21809.5	21599.4	20019.6	31159.5	25270.1	22859.4	26113.6	26461	24730.3	0.428243	0.0719217	0.321991	0.271315	0.285432	0.0328369
VTA1	A0A087WY55;Q9NP79	VTA1	Chromosome 6 open reading frame 55, isoform CRA_b;Vacuolar protein sorting-associated protein VTA1 homolog	259685	274663	271846	349310	385460	350005	463529	477769	480341	405942	439013	424037	0.428198	0.0371522	0.39016	0.0428879	0.226287	0.0650592
UBE4A	Q14139	UBE4A	Ubiquitin conjugation factor E4 A	107670	117605	115416	150107	157336	150737	152821	147240	149050	126476	136317	132767	0.427452	0.0127742	-0.0288433	0.47179	-0.212021	0.0379078
C16orf70	Q9BSU1	C16orf70	UPF0183 protein C16orf70	10005	10164.3	9066.23	13494.8	12155.2	13661.7	12811.4	11901.9	12792.7	18095.8	21243.2	21321.3	0.427239	0.0312844	-0.0678352	0.475179	0.625795	0.0523495
EPB41L4B	Q9H329	EPB41L4B	Band 4.1-like protein 4B	4645.95	4376.59	4851.76	6536.08	7502.6	4613.53	5979.21	8696.15	8211.63	7193.9	7169.61	8469.04	0.426932	0.282459	0.295181	0.422678	0.291745	0.349608
GAK	O14976	GAK	Cyclin-G-associated kinase	83457.3	92468.8	84097.3	120150	115131	114264	118676	128982	124637	112395	118646	117090	0.426838	0.0192866	0.0909688	0.211542	-0.00585302	0.903158
PGRMC1	O00264	PGRMC1	Membrane-associated progesterone receptor component 1	38435.2	69405.7	45792.8	47054.5	77126.8	82340.7	83610.4	90913.2	100165	96523.6	117430	88499.1	0.4268	0.381106	0.411501	0.275889	0.550415	0.169075
MTHFS	P49914	MTHFS	5-formyltetrahydrofolate cyclo-ligase	50555.6	49818.9	48137.9	67561.8	66903.3	65158.7	61283.2	54669.3	54692.7	77317.4	71105.2	67817.1	0.426702	0.00635112	-0.226285	0.110625	0.115347	0.280633
RELL1	Q8IUW5	RELL1	RELT-like protein 1	13156.7	17803	15086.5	26483	18235.4	17166	10209.8	16889.2	9640.2	10173.1	14749.8	13923.1	0.426488	0.292515	-0.752257	0.189273	-0.671806	0.190517
CC2D1B	H7C1U3	CC2D1B	Coiled-coil and C2 domain-containing protein 1B (Fragment)	131881	138730	119569	162512	192736	169028	164462	150708	145895	159612	164196	158059	0.42619	0.0598656	-0.185358	0.2427	-0.121695	0.371124
ARHGDIB	H0YGX7;P52566	ARHGDIB	Rho GDP-dissociation inhibitor 2 (Fragment);Rho GDP-dissociation inhibitor 2	20326.5	16460.9	18465.9	23982.7	25465.3	24768.7	30518.2	26240.1	28413.6	23333	28462.3	28015.9	0.425682	0.0566967	0.198635	0.17858	0.104848	0.48444
TRAM1	G3XAN4;Q15629	TRAM1	Translocating chain-associated membrane protein 1	24467.4	24937.8	23280.6	31467.8	30736.9	35339.3	44495.2	52007.7	37090.9	39315.6	37393.3	30158.2	0.42438	0.0571846	0.453728	0.192809	0.131692	0.505013
PRORP	O15091	PRORP	Mitochondrial ribonuclease P catalytic subunit	36521.4	47850.2	40687.4	56604.6	60405.9	50814.7	33275.4	37101.4	34639.6	41463.5	39152.1	44551.6	0.424349	0.0766046	-0.676344	0.0548573	-0.423102	0.0683661
ZNF384	Q8TF68	ZNF384	Zinc finger protein 384	7727.57	12731.2	6414.01	12019.5	9506.6	14519.8	13777.4	4419.13	15648.4	15914.2	8815.55	15684.3	0.423692	0.368168	-0.0908954	0.898503	0.16502	0.713483
TMX1	Q9H3N1	TMX1	Thioredoxin-related transmembrane protein 1	516079	557962	516748	691201	695633	746723	468628	405964	458574	541744	528705	489979	0.423518	0.0180505	-0.678404	0.0194286	-0.451319	0.0218387
ENPP4	Q9Y6X5	ENPP4	Bis(5'-adenosyl)-triphosphatase ENPP4	15661.6	18844.2	10744.7	21836.2	18609.5	20241.2	29188.8	30245.1	37431.9	27602.7	30113.4	29089.4	0.423453	0.226456	0.674602	0.101087	0.5164	0.0265539
PIGQ	B8ZZ31;E7ERP4;Q9BRB3	PIGQ	Phosphatidylinositol N-acetylglucosaminyltransferase subunit Q	13054.6	17224.9	14333.2	20696.4	19785.3	19318.9	25581.2	25211.1	23984.8	30432.4	28808.9	29642	0.422703	0.0952784	0.322436	0.0277303	0.571753	0.00958765
PCID2	Q5JVF3	PCID2	PCI domain-containing protein 2	31509.4	39650.2	36027.8	49970.6	46331.8	47349.5	35804.7	38276.1	36671.5	38991.1	28122.7	36741.9	0.42244	0.0603296	-0.375239	0.0303876	-0.467997	0.112503
ADCK5	Q3MIX3	ADCK5	Uncharacterized aarF domain-containing protein kinase 5	4247.68	7274.25	4184	9171.38	4234.68	7634.71	8218.31	8841.68	7042.61	10620.2	8726.12	7625.08	0.421878	0.47124	0.196001	0.663045	0.358242	0.433601
RAP2B	P61225	RAP2B	Ras-related protein Rap-2b	117860	113804	132203	162320	167217	157863	191862	189218	185968	195214	231030	253468	0.421696	0.0352763	0.218364	0.0328171	0.479815	0.132637
VAV2	P52735	VAV2	Guanine nucleotide exchange factor VAV2	172147	182358	165718	258818	215185	222593	269916	244271	250956	307294	304406	324232	0.421194	0.084758	0.135407	0.351134	0.426082	0.0609372
ASL	P04424	ASL	Argininosuccinate lyase	29963.8	34627	32638.1	48364.3	40588.1	41175	79115.9	68914.2	67862.2	114968	114522	120854	0.420467	0.0732558	0.730388	0.0415549	1.42885	0.0076098
FN1	P02751	FN1	Fibronectin	8533.21	8348.23	12409.3	15050.4	8186.13	15921.2	17382.7	17815	14679.8	8866.93	13050.2	7163.08	0.418854	0.412153	0.34909	0.401615	-0.429261	0.442994
PFKP	Q01813	PFKP	ATP-dependent 6-phosphofructokinase, platelet type	1.03682e+06	1.22261e+06	1153166	1.55147e+06	1.53426e+06	1.47645e+06	559105	598851	614325	1.10093e+06	1.10355e+06	1.15223e+06	0.418852	0.0397812	-1.36412	0.00750939	-0.442677	0.0118111
ASCC2	Q9H1I8	ASCC2	Activating signal cointegrator 1 complex subunit 2	56004.5	51885.6	54424.1	69562	76054.4	71333.5	52214.3	59265.1	56533	52573.8	52286.5	49568.9	0.418573	0.0222774	-0.368794	0.0428845	-0.490416	0.0279495
MRI1	Q9BV20	MRI1	Methylthioribose-1-phosphate isomerase	32611.7	31832.5	38076.8	45244.7	47730.6	44011.6	68334.7	74296.9	71591.5	60451.1	64336	65746.9	0.418118	0.0454773	0.645077	0.0195929	0.476011	0.0216333
SERPINF2	A0A0G2JPA8;A0A0J9YY65;C9JMH6;P08697	SERPINF2	Alpha-2-antiplasmin;Alpha-2-antiplasmin (Fragment);Alpha-2-antiplasmin (Fragment);Alpha-2-antiplasmin	12180.4	22654.3	16342.9	28130.4	15231	24992.9	29699.5	43629.8	38344.5	7845.03	22688.5	28854.5	0.417518	0.405753	0.708186	0.147248	-0.202863	0.778343
AMY1A;AMY2A;AMY2B	P04745;P04746;P19961	AMY1A;AMY2A;AMY2B	Alpha-amylase 1;Pancreatic alpha-amylase;Alpha-amylase 2B	3178.82	1787.17	5069.33	4443.9	3184.95	5772.63	5284.09	9083.14	5368.16	3153.32	4910.68	2635.63	0.417306	0.498556	0.558392	0.355229	-0.324831	0.531727
PSMG4	Q5JS54	PSMG4	Proteasome assembly chaperone 4	36318.7	36283	33439.2	37755	51700.2	52017.4	28630.8	38797.4	32692.1	28557	30891	24465.8	0.415903	0.197199	-0.498787	0.171582	-0.753544	0.104391
IRF3	Q14653	IRF3	Interferon regulatory factor 3	88430.6	112688	98613.2	133693	133895	132216	117884	123620	124072	122708	127551	145786	0.415622	0.0911298	-0.129124	0.0873226	-0.013627	0.910023
ATOX1	O00244	ATOX1	Copper transport protein ATOX1	24300.2	24222	26236.2	36146.8	32808.8	30668.3	47784.3	40580.5	51604.7	60448.1	59009.9	58198.2	0.414255	0.0623731	0.490549	0.106671	0.834525	0.0211344
L1RE1	Q9UN81	L1RE1	LINE-1 retrotransposable element ORF1 protein	234202	188879	235219	301113	317301	258396	282466	325874	303471	274995	308197	295894	0.413518	0.0840191	0.0564685	0.708397	0.00373882	0.982236
BABAM2	Q9NXR7	BABAM2	BRISC and BRCA1-A complex member 2	72157.3	85110.2	77825	106239	104447	102430	79593.7	80914	81690.8	94153.1	109274	99382.6	0.413469	0.0476531	-0.370508	0.0155402	-0.0482885	0.619317
GATD3B;GATD3A	A0A0B4J2D5;P0DPI2	GATD3B;GATD3A	Glutamine amidotransferase-like class 1 domain-containing protein 3B, mitochondrial;Glutamine amidotransferase-like class 1 domain-containing protein 3A, mitochondrial	30719.5	73271.2	27695.5	70486.9	51134.8	53747	98284.9	86237	72081	56766.8	70002.4	72598.5	0.413287	0.524295	0.549147	0.132026	0.18504	0.475738
CHD3	Q12873	CHD3	Chromodomain-helicase-DNA-binding protein 3	39382.1	43692.5	33633.6	49712.1	53483.2	52155.5	48255.8	50776.3	50065.8	46984.7	48374	37818	0.412622	0.0814711	-0.0592698	0.320787	-0.222187	0.240299
GNB1	P62873	GNB1	Guanine nucleotide-binding protein G(I)/G(S)/G(T) subunit beta-1	305118	350258	329967	452012	445121	414360	367587	415179	420065	481604	550248	599074	0.412511	0.0247062	-0.124775	0.270029	0.314483	0.153544
STEAP3	B8ZZX6;Q658P3	STEAP3	Metalloreductase STEAP3	19695.1	29125.9	27436.3	31109.3	33830.5	36549.9	37736.1	35051.5	33761.4	39676	38496.9	36587.5	0.412385	0.147716	0.0701838	0.554396	0.177292	0.168508
TMEM245	Q9H330	TMEM245	Transmembrane protein 245	19274.6	21758	20775	30165.6	26535.6	25542.3	44038.7	40961.9	37604.4	35776.7	32082.6	24979.6	0.412115	0.0635447	0.576046	0.046374	0.174828	0.499893
VRK3	M0QYA8;M0R073;Q8IV63	VRK3	Inactive serine/threonine-protein kinase VRK3	13606.3	16031.7	16669.9	21169.1	24100.7	16338.8	7715.89	13634.4	10366.1	10459.6	18223.7	10853.6	0.411875	0.216609	-0.957904	0.0951651	-0.639935	0.180607
SGF29	Q96ES7	SGF29	SAGA-associated factor 29	35927.7	32378.3	34969.4	45780.2	47306.4	44259.2	40182	34493	37231.5	41492	37506.1	33658.9	0.411317	0.016471	-0.29552	0.0792876	-0.285877	0.122551
PRDX5	P30044	PRDX5	Peroxiredoxin-5, mitochondrial	1256085	1.18468e+06	1.17876e+06	1.48515e+06	1.57666e+06	1.75079e+06	1.69583e+06	1.4639e+06	1.59386e+06	1.73482e+06	1.6769e+06	1.56221e+06	0.411015	0.0698675	-0.0177976	0.897511	0.04757	0.68754
FBXW2	Q9UKT8	FBXW2	F-box/WD repeat-containing protein 2	4646.67	3420.67	4608.96	4674.95	5834.74	6339.37	6798.92	7015.45	6713.1	5680.2	7817.59	8650.28	0.410535	0.166088	0.284888	0.23066	0.394513	0.276772
APEX1	P27695	APEX1	DNA-(apurinic or apyrimidinic site) lyase	975266	986021	953582	1220994	1294654	1.35665e+06	1062743	880326	988403	1.10977e+06	1.13334e+06	1.11065e+06	0.40976	0.0419459	-0.401565	0.058755	-0.207413	0.108369
C5	P01031	C5	Complement C5	11180.8	13206.5	24835.6	28375.2	13586.4	23384.3	18441.3	23736.9	21055.4	14491.5	26223.3	10217.1	0.408768	0.515809	-0.0474057	0.922008	-0.359528	0.59669
MDK	E9PLM6;E9PPJ5;P21741	MDK	Midkine;Midkine (Fragment);Midkine	3079.32	7325.08	7027.72	5649.65	9150.09	8339.17	15623.8	13446	16409.4	2988.69	4028.06	680.92	0.408572	0.42744	0.974886	0.0480246	-1.58783	0.0769691
VAPB	O95292	VAPB	Vesicle-associated membrane protein-associated protein B/C	377200	423194	388625	691758	442692	443709	668899	615885	638805	597276	627584	601582	0.408471	0.344637	0.285558	0.418965	0.210794	0.529642
FAM219B	H3BRU1;Q5XKK7	FAM219B	Protein FAM219B (Fragment);Protein FAM219B	11206.6	12940.9	7846.86	15611.7	14297.3	12553.7	15763.3	14130.4	14526.6	17688.3	16179.5	11686	0.408378	0.206147	0.0650204	0.661193	0.101373	0.725854
PHKA2	P46019	PHKA2	Phosphorylase b kinase regulatory subunit alpha, liver isoform	20983.6	25301.6	21536.3	28164.5	32387.7	29458.7	28930.9	27471.4	27847.3	21971.2	23439.1	25300.4	0.408358	0.0513217	-0.0954308	0.380877	-0.348172	0.0645716
RAB3GAP1	Q15042	RAB3GAP1	Rab3 GTPase-activating protein catalytic subunit	48853.5	54103	51594	67306.9	68212.6	69568.2	65760.1	65034	64362.6	73500.5	76419.1	68811.8	0.408161	0.0231057	-0.0716081	0.0789964	0.0929196	0.26845
STK39	Q9UEW8	STK39	STE20/SPS1-related proline-alanine-rich protein kinase	27902.6	34832.6	30667.1	47464	41238	35215.1	44249.8	43220.1	45197.8	44620.9	43872.9	46069.6	0.407843	0.149056	0.0984423	0.604924	0.118911	0.528938
DHFR	P00374	DHFR	Dihydrofolate reductase	117276	139123	149559	185249	175762	177523	131042	135018	125773	140619	132806	95470.1	0.407705	0.0807844	-0.458793	0.0155402	-0.545828	0.118759
DDB2	Q92466	DDB2	DNA damage-binding protein 2	104957	98961	94063.5	132649	130247	132303	71966.6	68009.9	69048.2	83129.4	75323.4	67353.5	0.407356	0.0327986	-0.918903	0.00750939	-0.807491	0.0375712
FBXO2	A0A286YF37;Q9UK22	FBXO2	F-box only protein 2 (Fragment);F-box only protein 2	1357.13	2984.76	4067.81	3731.6	3007.94	4413.36	8846.95	13089	11945.7	12419.4	12778.4	11357.5	0.407293	0.469297	1.60309	0.0792837	1.71267	0.0101785
PGAM1	P18669	PGAM1	Phosphoglycerate mutase 1	2.54699e+06	2794315	2.61376e+06	3507521	3.35599e+06	3.68289e+06	1938205	1.94767e+06	2.00752e+06	2.61476e+06	2.87384e+06	2856102	0.406807	0.0210243	-0.839581	0.0337381	-0.337818	0.0346776
SH3GLB2	B7ZC38;Q9NR46	SH3GLB2	Endophilin-B2	70712.8	87128.4	80130.5	122150	97941.4	95349.8	128923	136408	137600	125481	134672	129858	0.406581	0.13773	0.353163	0.150272	0.30614	0.171025
SLC25A20	C9JPE1;O43772	SLC25A20	Mitochondrial carnitine/acylcarnitine carrier protein	17369.8	16649.7	14793.2	24217	20186.9	20297.5	27057.2	23470.3	22394	29822.2	26336	27850.8	0.406536	0.0848191	0.17255	0.348634	0.37675	0.0708738
ATP6V1H	Q9UI12	ATP6V1H	V-type proton ATPase subunit H	56813.5	53882	50751.7	72316.3	73997.8	67651.8	61420.3	65176.9	60663.4	52778.4	38793.6	48091.6	0.406319	0.0213531	-0.192333	0.0866344	-0.615425	0.0596416
RAB2A	P61019	RAB2A	Ras-related protein Rab-2A	249074	272145	252456	338431	332367	354467	466038	464858	479785	476939	481597	455923	0.406199	0.0148847	0.460394	0.0138859	0.464253	0.0126026
VRK2	Q86Y07	VRK2	Serine/threonine-protein kinase VRK2	8403.71	7503.34	8814.38	13318.5	9827.18	9611.66	12804.3	11770.6	11180.7	10662.6	12018.4	9490.27	0.406055	0.222831	0.12635	0.610553	-0.0260417	0.927468
C17orf75	J9JIC5;Q9HAS0	C17orf75	Protein Njmu-R1	29338.7	30816.9	29863.4	39644.6	42225.4	37397.2	35798.8	38789.3	41682.1	28428.1	26828.5	17809	0.405896	0.0466001	-0.0367153	0.751609	-0.706932	0.0852364
LTN1	O94822	LTN1	E3 ubiquitin-protein ligase listerin	23417	28173.1	23306.7	32831.8	33874.7	32478.8	27465.6	29518.4	29840.1	23384	15421.8	17643.5	0.405223	0.0749302	-0.192031	0.0693708	-0.813171	0.076784
CASP7	P55210	CASP7	Caspase-7	147382	134308	122909	184788	164889	186129	138250	90361.6	93984.5	207714	208495	177470	0.405216	0.0421926	-0.731984	0.0967213	0.147972	0.307275
RRAGA	Q7L523	RRAGA	Ras-related GTP-binding protein A	62020.4	63326.1	56823.6	78549.2	77316.2	85353.5	97736.3	106521	96276.8	101539	97500.7	92948	0.405057	0.0262483	0.317187	0.0553401	0.275565	0.0466241
DYNC1I2	E7EQL5	DYNC1I2	Cytoplasmic dynein 1 intermediate chain 2 (Fragment)	480681	520225	464651	608033	621250	711150	583428	601517	617627	592953	603970	591070	0.404929	0.0629896	-0.106322	0.411921	-0.118038	0.366247
SERPINA10	G3V2W1;Q9UK55	SERPINA10	Protein Z-dependent protease inhibitor	4976.93	3637.33	8330.51	8656.24	4229.17	9545.08	8361.36	10200.7	7844.5	4676.27	7592.85	2907.76	0.404621	0.533627	0.235434	0.623491	-0.563587	0.433773
SSRP1	Q08945	SSRP1	FACT complex subunit SSRP1	162552	451871	207128	230869	402361	453864	339072	81239.8	393394	364862	110449	383009	0.404054	0.563894	-0.417896	0.595637	-0.340889	0.627066
CCNA2	P20248	CCNA2	Cyclin-A2	2847.83	2897.34	3565.18	5177.93	3973.02	3167.76	2092.39	2075.97	2166.1	3252.7	4623.45	2672.21	0.403944	0.307652	-0.95956	0.166004	-0.223831	0.609648
TBCK	Q8TEA7	TBCK	TBC domain-containing protein kinase-like protein	4456.38	4777.64	3849.88	5856.93	6470.6	4981.25	5599.93	3895.92	5075.66	6596.35	5751.21	4970.52	0.403712	0.121041	-0.248353	0.362149	0.000774813	0.997782
SEC61B	P60468	SEC61B	Protein transport protein Sec61 subunit beta	526177	457768	505778	565832	715318	689356	686516	645516	780840	631215	572058	649460	0.403523	0.113673	0.100639	0.591189	-0.0889111	0.601248
SENP1	Q9P0U3	SENP1	Sentrin-specific protease 1	1303.8	1351.34	1557.98	1998.83	1832.81	1740.75	2797.56	3078.81	2033.41	1522.27	1240.17	1030.89	0.403408	0.0472905	0.505342	0.227071	-0.554831	0.0930706
NAPA	P54920	NAPA	Alpha-soluble NSF attachment protein	534391	557679	529441	697322	718358	727964	746210	817862	752910	741323	723321	729968	0.402727	0.00799298	0.112182	0.215335	0.033901	0.301755
PKNOX1	P55347	PKNOX1	Homeobox protein PKNOX1	26814.8	18714.3	27603.8	28945.5	29036.6	38682.5	37133.6	35539.1	37894.3	29370.5	40329.8	25863.3	0.402467	0.22015	0.193862	0.408157	-0.0165252	0.965409
FAM114A2	Q9NRY5	FAM114A2	Protein FAM114A2	38555.3	35309.9	32762.5	45752.7	46155.9	49023.6	50148.8	44085.9	47543	50248.1	46657.4	48542.6	0.402419	0.0347134	0.00862956	0.926516	0.0455036	0.471735
FBXO6	Q9NRD1	FBXO6	F-box only protein 6	5187.4	5580.1	4883.24	8187.24	5928.85	6563.4	8284.11	10161	8895.66	11466	14104.6	15653.1	0.401969	0.193815	0.402853	0.151718	0.995273	0.0609202
UBE2E1	C9J2P0;P51965	UBE2E1	Ubiquitin-conjugating enzyme E2 E1 (Fragment);Ubiquitin-conjugating enzyme E2 E1	84322.4	117922	106820	149003	121082	138280	158821	160356	126647	163978	169252	151722	0.401952	0.12307	0.126614	0.532853	0.247981	0.142342
RBM23	Q86U06	RBM23	Probable RNA-binding protein 23	31392.2	25597.9	33859.2	43333.5	37218.8	39485.9	18219.3	21117.5	18755.2	22780	24846.6	18251.2	0.401946	0.0852839	-1.04708	0.0314372	-0.865629	0.0275332
DHX15	O43143	DHX15	Pre-mRNA-splicing factor ATP-dependent RNA helicase DHX15	404547	377321	378341	513923	501077	517777	475672	485305	457901	492504	535142	503990	0.401764	0.0140944	-0.111397	0.0860893	-0.00107484	0.987294
OPA1	A0A2R8YE54	OPA1	Dynamin-like 120 kDa protein, mitochondrial	69546.8	77046.4	78267.5	101443	98531.6	97069.5	110303	96475.2	104082	93978.7	88410.6	88299.9	0.401644	0.0284529	0.065593	0.490021	-0.134038	0.074811
DHRS13	Q6UX07	DHRS13	Dehydrogenase/reductase SDR family member 13	33759.9	34774.1	33586.1	49363.9	41682.1	43835.2	56550.8	57622	55704.8	56207.9	54537.1	57044.3	0.401423	0.0870436	0.332805	0.0998304	0.31496	0.0890834
NCS1	P62166	NCS1	Neuronal calcium sensor 1	2328.72	2484.68	1995.68	2974.54	3041.85	2974.72	3628.83	6225.34	4636.6	NA	2346.93	NA	0.401041	0.0812896	0.688563	0.24235	-0.352765	NA
MCM5	P33992	MCM5	DNA replication licensing factor MCM5	385757	381007	390237	536125	505045	486593	366651	403918	340799	397988	389480	368432	0.401032	0.0421341	-0.459085	0.0436441	-0.402405	0.0317855
ATG16L1	E7EVC7;Q676U5	ATG16L1	Autophagy-related protein 16-1	34379.7	39139.1	32536.9	44426.1	48217.2	47392.8	42668.2	42106	43801.6	43807.3	42686	41856.7	0.400977	0.0456675	-0.12318	0.148244	-0.125716	0.129731
WDR62	O43379	WDR62	WD repeat-containing protein 62	828.928	899.203	697.436	1193.54	950.878	1057.01	271.855	NA	260.887	135.127	89.0185	NA	0.400394	0.103953	-2.00224	NA	-3.25125	NA
GOLGA1	Q92805	GOLGA1	Golgin subfamily A member 1	26350.7	25702.8	24580.5	36811.9	31758.5	32546.7	39291.5	37955	38416.1	40328.9	41926.9	43594.6	0.399972	0.0671883	0.193895	0.175868	0.315683	0.0639372
MTHFD1	P11586	MTHFD1	C-1-tetrahydrofolate synthase, cytoplasmic	1.15722e+06	1.26775e+06	1.22678e+06	1.59598e+06	1.58971e+06	1.63211e+06	751058	715413	728867	1.10011e+06	1.10483e+06	1.11167e+06	0.399784	0.0218735	-1.13393	0.00531266	-0.538661	0.0143883
EIF5	P55010	EIF5	Eukaryotic translation initiation factor 5	797116	815958	821637	1.00735e+06	1.06404e+06	1.14006e+06	752410	840175	902527	705244	755847	702798	0.399473	0.0552286	-0.364119	0.0697438	-0.569597	0.0358685
C11orf68	Q9H3H3	C11orf68	UPF0696 protein C11orf68	77704.9	86018.9	74336.5	95849.1	105915	112233	133532	132936	133800	115418	121234	112794	0.399422	0.0498957	0.350218	0.0927616	0.154321	0.205514
PCYT2	Q99447	PCYT2	Ethanolamine-phosphate cytidylyltransferase	125461	150323	117997	158607	175412	185366	205884	193162	205960	238040	239568	264918	0.399412	0.0756024	0.220145	0.125005	0.515638	0.0300978
CFL1	P23528	CFL1	Cofilin-1	8458571	8108584	8.28629e+06	10778172	10947391	11036458	9810620	10213050	9556390	10166786	10719842	9909200	0.398579	0.00575214	-0.147399	0.0805387	-0.0892894	0.185596
TMEM109	Q9BVC6	TMEM109	Transmembrane protein 109	276850	246827	229229	311168	331719	349443	376712	279838	309126	367065	341568	294676	0.398351	0.0438023	-0.0392805	0.848507	0.0158739	0.920067
;TATDN2	H7C1W4;Q93075	;TATDN2	Uncharacterized protein (Fragment);Putative deoxyribonuclease TATDN2	1562.81	1505.77	1761.63	1874.23	1951.33	2537.19	2843.64	2591.65	3114.93	2668.43	2121.14	1426.75	0.397565	0.195659	0.426312	0.133875	-0.0335919	0.939096
CDC42	P60953	CDC42	Cell division control protein 42 homolog	1.09609e+06	1.23951e+06	1.10773e+06	1.48562e+06	1.55737e+06	1.49237e+06	1.57391e+06	1.53751e+06	1.46586e+06	1.74371e+06	1.67694e+06	1.43742e+06	0.397409	0.031387	0.0132781	0.807635	0.0991669	0.477537
STT3B	Q8TCJ2	STT3B	Dolichyl-diphosphooligosaccharide--protein glycosyltransferase subunit STT3B	186552	219625	207284	302574	254471	250727	299549	288547	269526	287355	275343	271012	0.396979	0.0890404	0.0863939	0.555335	0.0455982	0.741084
CBARP	A0A140LJL2;Q8N350	CBARP	Voltage-dependent calcium channel beta subunit-associated regulatory protein	5392.11	3888	5721.09	7830.47	5414.37	6504.3	6093.47	6686.6	7292.19	4656.21	4973.09	6846.31	0.396711	0.234603	0.0234137	0.927377	-0.261457	0.437261
A1BG	M0R009;P04217	A1BG	Alpha-1B-glycoprotein (Fragment);Alpha-1B-glycoprotein	277176	230092	568930	442983	287508	686257	513578	753224	574995	343066	620703	221903	0.396639	0.594735	0.378531	0.488412	-0.256877	0.744763
N4BP1	O75113	N4BP1	NEDD4-binding protein 1	1430.23	1729.84	1227.59	2171.03	1773.73	1829.54	3665.21	1934.82	2857.13	1289.66	2074.65	2180.11	0.396195	0.138807	0.550527	0.328806	-0.0586105	0.866541
TRAPPC10	P48553	TRAPPC10	Trafficking protein particle complex subunit 10	18000.8	18004.2	16426.6	23867.6	23420.7	21712.5	24850.3	23335.1	23911.2	22689.5	19878.5	20192.1	0.396175	0.0240421	0.0633214	0.39321	-0.136764	0.233543
DPP7	Q9UHL4	DPP7	Dipeptidyl peptidase 2	42176.8	53530.8	44649.5	61478.8	51059.9	72135.6	163044	147481	138363	137925	135420	120393	0.395882	0.19381	1.28137	0.0219064	1.09225	0.0203378
MAPK13	O15264	MAPK13	Mitogen-activated protein kinase 13	35968.5	35687.5	33186.7	49412.1	44414	44087.3	28075.9	28721.4	26666.6	32974.1	32630.9	29320.9	0.395535	0.0413139	-0.724539	0.0428879	-0.538889	0.0315769
MAGT1	A0A087WU53;Q9H0U3	MAGT1	Magnesium transporter protein 1	82288.4	85518.6	93773.4	123230	109471	111365	133262	124982	124162	124641	124476	130203	0.395427	0.0365904	0.152426	0.1695	0.140732	0.17944
ELOA	A0A024RAC6	ELOA	Elongin-A	43056	42343.3	42822.7	50706.1	59345.4	58584.4	49756.6	53089.6	55271.6	40610.9	44200.4	41467.4	0.395268	0.0878856	-0.092912	0.467378	-0.417301	0.0774311
PPP6R2	O75170	PPP6R2	Serine/threonine-protein phosphatase 6 regulatory subunit 2	6159.46	7140.65	8267.89	10595.2	9007.82	8759.79	13429.3	13117.8	12632.6	14232.8	14810.2	15331.2	0.39511	0.110303	0.466105	0.0682551	0.645718	0.0306334
AP5B1	Q2VPB7	AP5B1	AP-5 complex subunit beta-1	9334.51	10335.4	8297.79	12136.8	12195	12444.8	12786.6	12437.1	11769.1	13862.1	14118.2	12909.2	0.39503	0.0819999	0.00845525	0.880332	0.152938	0.128368
LZIC	Q8WZA0	LZIC	Protein LZIC	51053.2	52840.3	58111.7	56253	79567.6	77137.2	81166.3	72128.2	80334.3	74299.1	71659	62624.6	0.394526	0.216609	0.13365	0.569857	-0.0299479	0.90666
STAT5B	P51692	STAT5B	Signal transducer and activator of transcription 5B	31459.3	38687.3	36530.2	45374.6	48498.8	46337	44257.1	40538.5	44259.6	43397.1	44776.9	44041.1	0.394346	0.0609754	-0.119605	0.170528	-0.0847071	0.166648
GON4L;GON4L;YY1AP1	A0A087WUE6;Q3T8J9;Q9H869	GON4L;GON4L;YY1AP1	GON-4-like protein;GON-4-like protein;YY1-associated protein 1	6230.87	6564.81	7462.21	12178.2	8162.79	6281.5	13115.7	10754.2	12203.6	10151.3	12278.6	10639.7	0.394161	0.437129	0.438291	0.321889	0.312865	0.45413
TAF9B	Q9HBM6	TAF9B	Transcription initiation factor TFIID subunit 9B	22143.9	15243.9	21020.5	28363	23254.5	25140.8	31044.7	23532.3	24344.5	28216.4	28710.4	31977	0.394147	0.15374	0.0400942	0.861912	0.211923	0.190522
ATP6V0A1	Q93050	ATP6V0A1	V-type proton ATPase 116 kDa subunit a isoform 1	113803	110298	105686	153593	140314	139325	138871	152165	131761	151126	152451	155788	0.393608	0.0332824	-0.0351743	0.748823	0.0845002	0.295965
WDR76	A0A0C4DFX7;Q9H967	WDR76	WD repeat-containing protein 76	11190.6	8841.44	9025.35	14622	12143	11401.4	7504.54	7298.36	7302.97	10748.2	11197.2	5701.32	0.393395	0.136903	-0.787873	0.100528	-0.465193	0.277618
MCM7	P33993	MCM7	DNA replication licensing factor MCM7	375753	395409	402199	555849	498612	486525	336489	361202	306033	338493	326053	297377	0.393206	0.0565993	-0.618492	0.038184	-0.67986	0.0310829
BRK1	Q8WUW1	BRK1	Protein BRICK1	11905.2	17379	12503.7	18612.3	19542.6	16716.3	22318.2	22225.7	21651.9	22741.8	22801.3	29111.7	0.392965	0.183506	0.270691	0.111473	0.444187	0.150131
NRDE2	Q9H7Z3	NRDE2	Nuclear exosome regulator NRDE2	19164.9	18559.3	19357	25972.4	24584.1	24368.2	17896.5	14176.3	15688.2	28896.5	29403.6	27728.4	0.392427	0.0199304	-0.649607	0.0471363	0.199373	0.0406457
RNMT	O43148	RNMT	mRNA cap guanine-N7 methyltransferase	79026.3	68380	71114.3	93138.2	97293.4	96338.9	143140	122476	130400	119829	109242	120357	0.392127	0.0408542	0.465661	0.0860828	0.2851	0.0692385
ZFP36L2	P47974	ZFP36L2	mRNA decay activator protein ZFP36L2	11484.3	9826.42	9303.21	13714.5	11870.4	14589.6	14277.6	10148	10175.7	22032.3	24210.5	20781.7	0.392093	0.0881687	-0.215453	0.440402	0.73841	0.0279495
TBCB	Q99426	TBCB	Tubulin-folding cofactor B	352787	413760	399080	532466	513159	482960	414418	464877	456399	332202	361712	347624	0.391092	0.0348904	-0.194608	0.112543	-0.553482	0.0235461
TUBB4A	P04350	TUBB4A	Tubulin beta-4A chain	236268	261913	213904	280935	323045	329630	245540	278521	316140	209804	273239	250636	0.39077	0.0640264	-0.152085	0.415384	-0.347669	0.121306
UGCG	Q16739	UGCG	Ceramide glucosyltransferase	6861.15	7066.57	7021.08	8748.96	9520.21	9194.06	18021.1	18181.9	18836.3	9402.2	7310.37	8256.85	0.390633	0.0331238	1.00296	0.00750939	-0.137339	0.411946
CHAMP1	Q96JM3	CHAMP1	Chromosome alignment-maintaining phosphoprotein 1	47049	42233.1	40128.3	53138	56671.6	59789.5	61389.1	60233.5	61770.6	69815.6	64281.8	61399.6	0.390175	0.0373939	0.112812	0.237866	0.205018	0.124212
FARSA	Q9Y285	FARSA	Phenylalanine--tRNA ligase alpha subunit	353901	328359	358702	450778	460874	451610	204651	224914	217012	153521	156563	151146	0.389145	0.0257409	-1.07617	0.0117108	-1.56351	0.00556148
SMIM12	E5RH51;Q96EX1	SMIM12	Small integral membrane protein 12	20977.1	24860.6	21835.8	28753.2	29382.7	30490	34611.7	33583.3	34630.3	28159.2	27031.8	29801.3	0.389138	0.0501665	0.214397	0.0337658	-0.060395	0.394061
DBN1	Q16643	DBN1	Drebrin	22462.5	8955.8	32428.2	33776.6	28469.4	21348.7	10624.6	26965	13980.8	15772.5	17804.3	11135.4	0.388803	0.541808	-0.696869	0.277042	-0.902741	0.116993
SRP9	P49458	SRP9	Signal recognition particle 9 kDa protein	850821	837172	828716	992289	1.12364e+06	1179111	1062330	1.11049e+06	1.084e+06	1.17609e+06	1.28521e+06	1.12173e+06	0.388758	0.091259	-0.0168336	0.885441	0.120882	0.371644
TRPT1	F5H6B6;F5H8A0;Q86TN4	TRPT1	tRNA 2'-phosphotransferase 1;tRNA 2'-phosphotransferase 1 (Fragment);tRNA 2'-phosphotransferase 1	12611.5	19258.3	16668.2	14364.9	21472.1	27684.5	30018.8	42619.5	35045.2	15440.6	31066.8	25929.1	0.388132	0.422931	0.761481	0.129928	0.189472	0.728069
CNPY3	Q9BT09	CNPY3	Protein canopy homolog 3	110097	114247	104778	129636	141383	159559	140533	125956	134676	129655	132674	127181	0.38765	0.10396	-0.10208	0.506863	-0.144612	0.364029
OFD1	A6NF31;O75665	OFD1	Oral-facial-digital syndrome 1 protein	797.149	1388.21	1433.21	2809.21	925.285	999.37	984.149	1242.08	1627.06	552.096	1287.23	NA	0.387601	0.686881	-0.296925	0.763032	-0.778879	NA
FIZ1	Q96SL8	FIZ1	Flt3-interacting zinc finger protein 1	8045.5	9313.76	9670.3	9784.63	12986.4	12583.6	9403.69	10448.4	8303.98	10806.1	8949.74	NA	0.387362	0.160646	-0.328455	0.230789	-0.254662	NA
[truncated: 5,435 more rows]
