# Supplementary material for: GLYATL1 is associated with metabolic and epigenetic changes and with endocrine resistance in luminal breast cancer
Source: Clin Epigenetics. 2026 Apr 29;18:76. doi: 10.1186/s13148-026-02133-w (PMC13126711; doi:10.1186/s13148-026-02133-w)
Supplement: Supplementary file 18 — Supplementary Material 18. Supplementary Table 10: Median values from EpiTOF data measured in MCF7 parental, long-term estrogen deprived (LTED), and in LTED GLYATL1 knockout KO1 and KO2 cell lines. Median values from two replicate EpiTOF experiments of MCF7 parental, LTED, LTED GLYATL1 KO1 and KO2 conditions are shown for the indicated marks. Rawdata, i.e., z-scores for individual cells having been measured in the two replicates are available at Zenodo (https://doi.org/10.5281/zenodo.16947455). [file 13148_2026_2133_MOESM18_ESM.xlsx]

## Sheet: Sheet1
Antibody_Name	target	element	isotope	vendor	cat#
Ubiquityl-Histone H2A (Lys119) (D27C4) XP® Rabbit mAb (BSA and Azide Free) #45772	H2Aub	Eu	153	Cell Signaling	45772
Histone H3 Antibody (D1H2) - 115In	H3	In	115	IonPath	711501
Anti-pHistone H3 [S28] (HTA28)-175Lu	pH3	Lu	175	FLUIDIGM	3175012A
Anti-Histone H3.3 antibody [EPR17899] - ChIP Grade	H3.3	Gd	155	Abcam	ab208690
Histone H4 (D2X4V) Rabbit mAb #13919	H4	Tb	159	Cell Signaling	13919
Acetyl-Histone H3 (Lys27) (D5E4) XP Rabbit mAb	H3K27ac	Gd	160	Cell Signaling	8173
Anti-Histone H3 (di methyl K27) antibody - ChIP Grade	H3K27me2	Nd	142	Abcam	ab24684
Histone H3K27me3 antibody (mAb) - 168Er	H3K27me3	Er	168	Active Motif	61017
Di-Methyl-Histone H3 (Lys36) (C75H12) Rabbit mAb	H3K36me2	Sm	149	Cell Signaling	2901
Tri-Methyl-Histone H3 (Lys36) (D5A7) XP® Rabbit mAb #4909	H3K36me3	Ho	165	Cell Signaling	4909
Mono-Methyl-Histone H3 (Lys4) (D1A9) XP® Rabbit mAb (BSA and Azide Free)	H3K4me1	Sm	154	Cell Signaling	53138
Tri-Methyl-Histone H3 (Lys4) (C42D8) Rabbit mAb	H3K4me3	Nd	145	Cell Signaling	9751
Anti-Histone H3 (acetyl K64) antibody [EPR20713] - BSA and Azide free	H3K64ac	Gd	156	Abcam	ab251549
Anti-Histone H3 (di methyl K9) antibody [Y49] - BSA and Azide free (ab173325)	H3K9me2	Eu	151	Abcam	ab173325
Tri-Methyl-Histone H3 (Lys9) (D4W1U) Rabbit mAb #13969	H3K9me3	Er	170	Cell Signaling	13969
Acetyl-Histone H4 (Lys16) (E2B8W) Rabbit mAb #13534	H4K16AC	Sm	152	Cell Signaling	13534
Anti-Histone H4 (tri methyl K20) antibody [EPR17001(2)] - BSA and Azide free	H4K20me3	Dy	161	Abcam	ab239410
(3162012B) Anti-Ki-67 (B56)-162Dy	Ki-67	Yb	172	FLUIDIGM	3162012B
Anti-Estrogen Receptor alpha antibody [E115] - Low endotoxin, Azide free	ERa	Dy	163	Abcam	ab167611
