# Supplementary material for: GLYATL1 is associated with metabolic and epigenetic changes and with endocrine resistance in luminal breast cancer
Source: Clin Epigenetics. 2026 Apr 29;18:76. doi: 10.1186/s13148-026-02133-w (PMC13126711; doi:10.1186/s13148-026-02133-w)
Supplement: Supplementary file 19 — Supplementary Material 19. Supplementary Table 11: List of primary antibodies used in EpiTOF analysis. Target specificities, conjugated elements and their isotopes, vendors, and order numbers (cat#) are indicated for antibodies that were used in EpiTOF profiling. [file 13148_2026_2133_MOESM19_ESM.xlsx]

## Sheet: epiTOF_median_values_both_batch
	H2Aub	H3	pH3	H3.3	H4	H3K27ac	H3K27me2	H3K27me3	H3K36me2	H3K36me3	H3K4me1	H3K4me3	H3K64ac	H3K9me2	H3K9me3	H4K16ac	H4K20me3	ki-67	ER	test_0	test_1
MCF7_parental_1	-0.00727374	0.00806917	-0.0642016	-0.00806917	0.199434	0.287138	0.0389003	-0.289742	0.297082	0.0430243	0.0819118	0.159501	0.106389	0.0621597	0.260458	-0.126269	0.0585046	0.713169	-0.0545142	NA	NA
MCF7_parental_2	0.199364	0.0373357	0.151784	-0.0373357	0.35681	0.413991	0.229161	0.0412702	0.400598	0.214396	0.198564	0.452061	0.128382	0.259574	0.648976	0.252544	0.38486	0.362102	-0.00303625	NA	NA
MCF7_LTED_1	0.25776	0.0322679	0.153908	-0.0322679	0.00647306	0.341304	0.320162	-0.0638859	-0.134056	0.0795458	-0.0668902	0.249031	0.414091	-0.0537051	0.0540324	0.0626293	0.111699	0.0379617	0.0434829	NA	NA
MCF7_LTED_2	0.634896	-0.22257	0.154073	0.22257	-0.0499118	0.668867	0.658816	0.0056939	0.248384	-0.0296786	-0.124267	0.530308	0.768332	0.00179237	0.220543	0.265515	0.13383	0.223191	-0.00654838	NA	NA
MCF7_KO1_1	0.461948	0.121353	0.0641029	-0.121353	0.031427	0.277601	0.205621	0.113143	0.253172	0.128991	-0.115365	-0.105884	0.181882	-0.1701	0.0756178	0.0317639	-0.0177899	-0.638071	0.49095	NA	NA
MCF7_KO1_2	0.228574	0.469828	0.246218	-0.469828	0.121491	0.326591	0.136218	0.111654	-0.0808177	0.10464	-0.225397	-0.269852	0.0847504	-0.255911	-0.0498863	-0.0702961	-0.0654075	-0.588673	0.469521	NA	NA
MCF7_KO2_1	0.219095	-0.13256	0.259615	0.13256	0.253882	0.0804921	-0.154647	-0.00352622	0.187219	0.376796	0.272895	-0.055397	0.0391022	0.168468	0.187564	0.280335	0.10339	-0.498618	0.0418037	NA	NA
MCF7_KO2_2	-0.509979	-0.0763666	0.124741	0.0763666	0.259543	-0.645017	-0.773378	-0.232342	-0.0961698	0.370013	0.0340244	-0.626438	-0.480982	-0.0269939	-0.102159	-0.403416	-0.206444	-0.681368	0.00792182	NA	NA
