# Supplementary material for: GLYATL1 is associated with metabolic and epigenetic changes and with endocrine resistance in luminal breast cancer
Source: Clin Epigenetics. 2026 Apr 29;18:76. doi: 10.1186/s13148-026-02133-w (PMC13126711; doi:10.1186/s13148-026-02133-w)
Supplement: Supplementary file 20 — Supplementary Material 20. Supplementary Table 12: ReMap Atlas of Regulatory Regions annotated in UCSC genome browser at MACS_peak_2354. Data from the ReMap compendium [89] of public ChIP-seq dasets were downloaded from the ReMap ChIP-seq Track of the UCSC genome browser [22] at sequence where ERα ChIP-seq data from MCF7 LTED cells [20] mapped (i.e., MACS_peak_2354) upstream of the GLYATL1 transcription start site (Accessed: 28.01.2026). [file 13148_2026_2133_MOESM20_ESM.xlsx]

## Sheet: MACS_peak_2354_TFs
window			chrom	chromStart	ChromEnd
UCSC genome Browser (GRCh38/hg38)			chr11:	58925940	58927546
MACS_peak_2354			chr11:	58926243	58926839
chrom	chromStart	ChromEnd	name	score	strand	thickStart	thickEnd	reserved	TF	Biotypes
chr11	58925874	58926110	GSE28950.AR.VCaP_DHAT_2H	0	.	58926007	58926008	252,56,84	AR	VCaP
chr11	58925877	58926035	GSE38391.GATA2.LNCaP	0	.	58925938	58925939	56168196	GATA2	LNCaP
chr11	58925877	58926035	GSE52725.GATA2.LNCaP	0	.	58925938	58925939	56168196	GATA2	LNCaP
chr11	58925931	58927055	GSE129951.FOXA1.22Rv1_CST	0	.	58926513	58926514	252140168	FOXA1	22Rv1
chr11	58925998	58926586	GSE101407.FOXA1.breast-cancer_heregulin-Herceptin-ICI	0	.	58926289	58926290	252140168	FOXA1	breast-cancer
chr11	58926032	58927530	GSE101407.FOXA1.breast-cancer_heregulin-ICI	0	.	58926512	58926513	252140168	FOXA1	breast-cancer
chr11	58926041	58927054	GSE101407.FOXA1.breast-cancer_Herceptin-ICI	0	.	58926537	58926538	252140168	FOXA1	breast-cancer
chr11	58926144	58926808	ENCSR000EYD.SETDB1.U2OS	0	.	58926452	58926453	28,28,56	SETDB1	U2OS
chr11	58926144	58926808	ENCSR348AGV.SETDB1.HEK293	0	.	58926452	58926453	28,28,56	SETDB1	HEK293
chr11	58926178	58926737	GSE64656.FOXA1.LNCaP	0	.	58926535	58926536	252140168	FOXA1	LNCaP
chr11	58926182	58926762	GSE58428.AR.VCaP_DHT24H	0	.	58926450	58926451	252,56,84	AR	VCaP
chr11	58926183	58926879	GSE58428.AR.VCaP_DHT24H_SHRUNX1	0	.	58926452	58926453	252,56,84	AR	VCaP
chr11	58926187	58926809	GSE123565.POU2F1.22Rv1_DHT	0	.	58926420	58926421	112,84,196	POU2F1	22Rv1
chr11	58926193	58926938	GSE40050.FOXA1.LNCaP-C4-2B_DHT	0	.	58926497	58926498	252140168	FOXA1	LNCaP-C4-2B
chr11	58926199	58926710	GSE58428.AR.VCaP_DHT24H_SHFOXA1	0	.	58926437	58926438	252,56,84	AR	VCaP
chr11	58926202	58926709	GSE64656.VDR.LNCaP	0	.	58926567	58926568	84,56,252	VDR	LNCaP
chr11	58926205	58926855	GSE58428.FOXA1.LNCaP_ETOH24H	0	.	58926565	58926566	252140168	FOXA1	LNCaP
chr11	58926217	58926818	GSE129951.FOXA1.22Rv1_ab	0	.	58926543	58926544	252140168	FOXA1	22Rv1
chr11	58926218	58926558	GSE131711.SMARCB1.proliferating-human-fibroblast_ASO_LINC	0	.	58926425	58926426	168,56,28	SMARCB1	proliferating-human-fibroblast
chr11	58926221	58926790	GSE40050.FOXA1.LNCaP-C4-2B	0	.	58926475	58926476	252140168	FOXA1	LNCaP-C4-2B
chr11	58926229	58926801	GSE101407.FOXA1.breast-cancer_ICI	0	.	58926509	58926510	252140168	FOXA1	breast-cancer
chr11	58926245	58926683	GSE148277.ESR1.T-47D	0	.	58926462	58926463	224,168,84	ESR1	T-47D
chr11	58926253	58926766	GSE72249.FOXA1.ZR751_E2	0	.	58926496	58926497	252140168	FOXA1	ZR751
chr11	58926264	58926797	GSE92491.GATA4.BJ1-hTERT	0	.	58926521	58926522	140140252	GATA4	BJ1-hTERT
chr11	58926268	58926523	GSE114266.FOXA1.LNCaP_S2101-4H	0	.	58926391	58926392	252140168	FOXA1	LNCaP
chr11	58926269	58926732	GSE80742.FOXA1.22Rv1_R1881	0	.	58926555	58926556	252140168	FOXA1	22Rv1
chr11	58926270	58926757	GSE126004.STAT3.MCF-7_jc5840	0	.	58926513	58926514	140196112	STAT3	MCF-7
chr11	58926270	58926765	GSE123565.POU2F1.22Rv1_Veh	0	.	58926573	58926574	112,84,196	POU2F1	22Rv1
chr11	58926271	58926738	GSE96652.FOXA1.22Rv1	0	.	58926534	58926535	252140168	FOXA1	22Rv1
chr11	58926272	58926753	GSE112969.FOXA1.MCF-7_estrogen_ab2	0	.	58926501	58926502	252140168	FOXA1	MCF-7
chr11	58926273	58926670	GSE148277.ESR1.T-47D_Y537S_E2	0	.	58926480	58926481	224,168,84	ESR1	T-47D
chr11	58926273	58926677	GSE63034.CREB1.LNCaP-abl_SHCTR	0	.	58926452	58926453	84,28,224	CREB1	LNCaP-abl
chr11	58926273	58926720	GSE92491.FOXA2.BJ1-hTERT_CDT1	0	.	58926487	58926488	28112252	FOXA2	BJ1-hTERT
chr11	58926273	58926766	GSE129951.HOXB13.22Rv1	0	.	58926513	58926514	224,28,224	HOXB13	22Rv1
chr11	58926276	58926595	GSE90454.FOXA2.BJ1-hTERT_FoxHnf1aCoExp	0	.	58926482	58926483	28112252	FOXA2	BJ1-hTERT
chr11	58926276	58926811	GSE85558.FOXA1.22Rv1_Dox	0	.	58926539	58926540	252140168	FOXA1	22Rv1
chr11	58926276	58926870	GSE58428.AR.LNCaP_DHT24H	0	.	58926491	58926492	252,56,84	AR	LNCaP
chr11	58926277	58926692	GSE94577.AR.VCaP-LTAD_DHT_1nM	0	.	58926472	58926473	252,56,84	AR	VCaP-LTAD
chr11	58926277	58926749	GSE126004.STAT3.MCF-7_jc5838	0	.	58926507	58926508	140196112	STAT3	MCF-7
chr11	58926277	58926775	GSE128445.FOXA1.MCF-7_TamR	0	.	58926506	58926507	252140168	FOXA1	MCF-7
chr11	58926278	58926461	ERP002306.FOXA1.liver	0	.	58926396	58926397	252140168	FOXA1	liver
chr11	58926278	58926707	GSE104399.FOXA1.breast_tumor_Male_19	0	.	58926483	58926484	252140168	FOXA1	breast
chr11	58926278	58926737	GSE94577.AR.VCaP-LTAD_DHT_10nM	0	.	58926507	58926508	252,56,84	AR	VCaP-LTAD
chr11	58926279	58926738	GSE126004.FOXA1.T-47D_JC4748	0	.	58926531	58926532	252140168	FOXA1	T-47D
chr11	58926279	58926812	GSE72249.FOXA1.ZR751	0	.	58926501	58926502	252140168	FOXA1	ZR751
chr11	58926280	58926847	GSE58428.FOXA1.VCaP_DHT24H	0	.	58926499	58926500	252140168	FOXA1	VCaP
chr11	58926281	58926674	GSE90454.FOXA2.BJ1-hTERT	0	.	58926508	58926509	28112252	FOXA2	BJ1-hTERT
chr11	58926281	58926701	GSE128445.JUN.MCF-7_TamR_BD610326	0	.	58926489	58926490	196252140	JUN	MCF-7
chr11	58926282	58926558	ENCSR000EYC.TRIM28.U2OS	0	.	58926482	58926483	252,28,196	TRIM28	U2OS
chr11	58926282	58926675	ERP000380.FOXA1.ZR751_E2_TAM	0	.	58926507	58926508	252140168	FOXA1	ZR751
chr11	58926282	58926691	GSE62492.AR.LNCaP_R1881	0	.	58926432	58926433	252,56,84	AR	LNCaP
chr11	58926283	58926647	GSE126004.STAT3.MCF-7_jc5842	0	.	58926438	58926439	140196112	STAT3	MCF-7
chr11	58926283	58926686	GSE148277.ESR1.T-47D_Y537S	0	.	58926472	58926473	224,168,84	ESR1	T-47D
chr11	58926283	58926694	GSE117430.AR.LNCaP_sgCtrl	0	.	58926480	58926481	252,56,84	AR	LNCaP
chr11	58926283	58926768	GSE72249.FOXA1.ZR751_DEX	0	.	58926515	58926516	252140168	FOXA1	ZR751
chr11	58926284	58926615	ENCSR011CKE.ZNF2.HEK293	0	.	58926461	58926462	1,71,234	ZNF2	HEK293
chr11	58926284	58926656	GSE62492.AR.LNCaP_SHFOXP1_DHT	0	.	58926494	58926495	252,56,84	AR	LNCaP
chr11	58926284	58926699	GSE59530.FOXA1.MCF-7	0	.	58926521	58926522	252140168	FOXA1	MCF-7
chr11	58926286	58926706	GSE96652.HOXB13.LNCaP	0	.	58926496	58926497	224,28,224	HOXB13	LNCaP
chr11	58926286	58926724	GSE80742.FOXA1.22Rv1_EtOH	0	.	58926537	58926538	252140168	FOXA1	22Rv1
chr11	58926287	58926722	GSE84593.FOXA1.T-47D_DMSO	0	.	58926552	58926553	252140168	FOXA1	T-47D
chr11	58926288	58926711	GSE128445.JUN.MCF-7_TamR	0	.	58926504	58926505	196252140	JUN	MCF-7
chr11	58926290	58926724	GSE126004.FOXA1.T-47D_JC4745	0	.	58926542	58926543	252140168	FOXA1	T-47D
chr11	58926290	58926747	GSE112969.FOXA1.ZR-75-1_vehicle_ab1	0	.	58926558	58926559	252140168	FOXA1	ZR-75-1
chr11	58926290	58926774	GSE58428.FOXA1.VCaP_ETOH24H	0	.	58926547	58926548	252140168	FOXA1	VCaP
chr11	58926290	58926808	GSE126004.FOXA1.T-47D_JC4747	0	.	58926552	58926553	252140168	FOXA1	T-47D
chr11	58926291	58926558	ENCSR618HNF.TRIM28.HEK293	0	.	58926482	58926483	38,93,125	TRIM28	HEK293
chr11	58926291	58926724	GSE85558.FOXA1.22Rv1	0	.	58926550	58926551	252140168	FOXA1	22Rv1
chr11	58926291	58926725	GSE112969.FOXA1.ZR-75-1_vehicle_ab2	0	.	58926549	58926550	252140168	FOXA1	ZR-75-1
chr11	58926291	58926728	GSE72249.FOXA1.T-47D	0	.	58926545	58926546	252140168	FOXA1	T-47D
chr11	58926291	58926742	GSE126004.FOXA1.T-47D_JC4743	0	.	58926531	58926532	252140168	FOXA1	T-47D
chr11	58926292	58926693	GSE65478.AR.prostate	0	.	58926509	58926510	252,56,84	AR	prostate
chr11	58926292	58926702	GSE126004.FOXA1.MCF-7_JC4691	0	.	58926544	58926545	252140168	FOXA1	MCF-7
chr11	58926294	58926692	GSE117430.AR.LNCaP_sgCHD1	0	.	58926494	58926495	252,56,84	AR	LNCaP
chr11	58926294	58926708	GSE99479.FOXA1.T-47D_flp-ctrl	0	.	58926551	58926552	252140168	FOXA1	T-47D
chr11	58926294	58926714	GSE126004.FOXA1.MCF-7_JC4693	0	.	58926503	58926504	252140168	FOXA1	MCF-7
chr11	58926295	58926639	ERP003503.AR.LNCaP_FOXA1	0	.	58926453	58926454	252,56,84	AR	LNCaP
chr11	58926295	58926696	GSE92491.FOXA2.BJ1-hTERT_MimoRelease	0	.	58926442	58926443	28112252	FOXA2	BJ1-hTERT
chr11	58926295	58926705	GSE114266.FOXA1.LNCaP_VEH	0	.	58926505	58926506	252140168	FOXA1	LNCaP
chr11	58926295	58926769	GSE126004.STAT3.MCF-7_jc5848	0	.	58926507	58926508	140196112	STAT3	MCF-7
chr11	58926296	58926710	GSE123618.FOXA1.22Rv1_r261g_CST	0	.	58926509	58926510	252140168	FOXA1	22Rv1
chr11	58926296	58926720	GSE123284.ARID1A.MCF-7_Fulvestrant	0	.	58926541	58926542	168,28,28	ARID1A	MCF-7
chr11	58926297	58926732	GSE125552.AR.LNCaP-95_NT	0	.	58926524	58926525	252,56,84	AR	LNCaP-95
chr11	58926297	58926767	GSE99479.FOXA1.T-47D_CR3flp	0	.	58926551	58926552	252140168	FOXA1	T-47D
chr11	58926298	58926750	GSE112969.FOXA1.MCF-7_vehicle_ab2	0	.	58926529	58926530	252140168	FOXA1	MCF-7
chr11	58926299	58926706	GSE72249.FOXA1.T-47D_E2	0	.	58926538	58926539	252140168	FOXA1	T-47D
chr11	58926300	58926709	GSE128883.FOXA1.LNCaP_G87R_shFOXA1	0	.	58926493	58926494	252140168	FOXA1	LNCaP
chr11	58926300	58926722	GSE64557.FOXA1.PDAC_KOKLF5	0	.	58926514	58926515	252140168	FOXA1	PDAC
chr11	58926301	58926618	GSE63034.CREB1.LNCaP-abl_SHFOXA1	0	.	58926472	58926473	84,28,224	CREB1	LNCaP-abl
chr11	58926301	58926702	GSE80742.AR.22Rv1_R1881	0	.	58926489	58926490	252,56,84	AR	22Rv1
chr11	58926301	58926704	GSE123618.FOXA1.22Rv1_i176m_CST	0	.	58926497	58926498	252140168	FOXA1	22Rv1
chr11	58926301	58926769	GSE126004.STAT3.MCF-7_jc5836	0	.	58926527	58926528	140196112	STAT3	MCF-7
chr11	58926302	58926694	GSE28950.AR.VCaP_DHAT_2H	0	.	58926512	58926513	252,56,84	AR	VCaP
chr11	58926302	58926712	GSE126004.FOXA1.T-47D_JC4744	0	.	58926547	58926548	252140168	FOXA1	T-47D
chr11	58926303	58926550	ENCSR217HTK.ATF2.HEK293	0	.	58926450	58926451	196140224	ATF2	HEK293
chr11	58926303	58926694	GSE128445.EP300.MCF-7_shCtrl	0	.	58926470	58926471	112,252,84	EP300	MCF-7
chr11	58926304	58926757	GSE128018.FOXA1.breast-cancer_Veh-2856	0	.	58926510	58926511	252140168	FOXA1	breast-cancer
chr11	58926305	58926693	GSE123618.TLE3.22Rv1	0	.	58926496	58926497	140,28,140	TLE3	22Rv1
chr11	58926305	58926711	GSE72249.FOXA1.T-47D_DEX	0	.	58926536	58926537	252140168	FOXA1	T-47D
chr11	58926305	58926714	GSE126004.STAT3.MCF-7_jc5844	0	.	58926529	58926530	140196112	STAT3	MCF-7
chr11	58926305	58926715	GSE100074.ESR1_Y537C.SUM44PE__ESR1_mutant_LTED	0	.	58926514	58926515	224,168,84	ESR1	SUM44PE
chr11	58926306	58926691	GSE104399.FOXA1.breast_tumor_Male_1	0	.	58926512	58926513	252140168	FOXA1	breast
chr11	58926306	58926745	GSE126004.FOXA1.MCF-7_JC4697	0	.	58926542	58926543	252140168	FOXA1	MCF-7
chr11	58926307	58926709	GSE126004.FOXA1.MCF-7_JC4695	0	.	58926528	58926529	252140168	FOXA1	MCF-7
chr11	58926307	58926771	GSE114737.FOXA1.LNCaP_DSG	0	.	58926538	58926539	252140168	FOXA1	LNCaP
chr11	58926308	58926600	GSE133386.FOXA1.LNCaP_M253K	0	.	58926456	58926457	252140168	FOXA1	LNCaP
chr11	58926308	58926706	GSE117136.GATA4.pancreatic-progenitor	0	.	58926503	58926504	140140252	GATA4	pancreatic-progenitor
chr11	58926308	58926718	GSE104840.FOXA2.pancreatic-progenitor_PP1	0	.	58926536	58926537	28112252	FOXA2	pancreatic-progenitor
chr11	58926309	58926702	GSE123618.TLE3.22Rv1_WT3_Crispr	0	.	58926507	58926508	140,28,140	TLE3	22Rv1
chr11	58926309	58926708	GSE148277.ESR1.T-47D_D538G_E2	0	.	58926507	58926508	224,168,84	ESR1	T-47D
chr11	58926309	58926712	GSE126004.FOXA1.MCF-7_JC4690	0	.	58926547	58926548	252140168	FOXA1	MCF-7
chr11	58926309	58926766	ERP000380.FOXA1.T-47D_E2_TAM	0	.	58926523	58926524	252140168	FOXA1	T-47D
chr11	58926310	58926685	GSE136128.AR.prostate-cancer_C4-2-CON	0	.	58926515	58926516	252,56,84	AR	prostate-cancer
chr11	58926310	58926700	GSE114737.FOXA1.primary-prostate-cancer_P2_DSG	0	.	58926514	58926515	252140168	FOXA1	primary-prostate-cancer
chr11	58926310	58926706	GSE126004.FOXA1.MCF-7_JC4694	0	.	58926521	58926522	252140168	FOXA1	MCF-7
chr11	58926310	58926713	GSE104399.FOXA1.breast_tumor_Male_14	0	.	58926536	58926537	252140168	FOXA1	breast
chr11	58926311	58926560	GSE104399.ESR1.breast_tumor_Male_14	0	.	58926448	58926449	224,168,84	ESR1	breast
chr11	58926312	58926654	GSE123618.FOXA1.22Rv1_CST_Crispr_WT3	0	.	58926480	58926481	252140168	FOXA1	22Rv1
chr11	58926312	58926687	GSE128445.ESR1.MCF-7_TamR	0	.	58926526	58926527	224,168,84	ESR1	MCF-7
chr11	58926313	58926664	GSE123618.FOXA1.LAPC-4_TFS_p358fs-V5	0	.	58926467	58926468	252140168	FOXA1	LAPC-4
chr11	58926313	58926671	GSE114732.AR.LNCaP_androgen-Y_hypoxia-N	0	.	58926539	58926540	252,56,84	AR	LNCaP
chr11	58926313	58926693	ENCSR238QRG.TBX3.Hep-G2	0	.	58926497	58926498	169,77,179	TBX3	Hep-G2
chr11	58926313	58926721	GSE126004.STAT3.T-47D_JC5054	0	.	58926540	58926541	140196112	STAT3	T-47D
chr11	58926313	58926726	GSE62492.AR.LNCaP_SHCTR_DHT	0	.	58926502	58926503	252,56,84	AR	LNCaP
chr11	58926313	58926727	GSE112969.FOXA1.MCF-7_vehicle_ab1	0	.	58926502	58926503	252140168	FOXA1	MCF-7
chr11	58926314	58926697	GSE59530.FOXA1.MCF-7_TNF	0	.	58926449	58926450	252140168	FOXA1	MCF-7
chr11	58926315	58926632	GSE94682.AR.LNCaP_r1881	0	.	58926473	58926474	252,56,84	AR	LNCaP
chr11	58926315	58926650	GSE123618.FOXA1.22Rv1_TFS_Crispr_WT3	0	.	58926473	58926474	252140168	FOXA1	22Rv1
chr11	58926315	58926669	GSE79128.AR.VCaP_SH1_DHT	0	.	58926493	58926494	252,56,84	AR	VCaP
chr11	58926315	58926680	GSE114732.AR.LNCaP_androgen-N_hypoxia-N	0	.	58926515	58926516	252,56,84	AR	LNCaP
chr11	58926315	58926693	GSE130408.HOXB13.prostate_P23_T	0	.	58926538	58926539	224,28,224	HOXB13	prostate
chr11	58926316	58926563	GSE39277.NCOR1.LS180	0	.	58926447	58926448	196,112,56	NCOR1	LS180
chr11	58926316	58926708	GSE96652.HOXB13.22Rv1	0	.	58926492	58926493	224,28,224	HOXB13	22Rv1
chr11	58926316	58926711	GSE126004.FOXA1.MCF-7_JC4696	0	.	58926544	58926545	252140168	FOXA1	MCF-7
chr11	58926317	58926632	ERP003503.AR.LNCaP	0	.	58926511	58926512	252,56,84	AR	LNCaP
chr11	58926317	58926650	GSE114737.FOXA1.primary-prostate-cancer_P4_DSG	0	.	58926471	58926472	252140168	FOXA1	primary-prostate-cancer
chr11	58926317	58926668	GSE104399.FOXA1.breast_tumor_Male_4	0	.	58926479	58926480	252140168	FOXA1	breast
chr11	58926317	58926681	GSE148926.FOXA1.LNCaP_GSK	0	.	58926497	58926498	252140168	FOXA1	LNCaP
chr11	58926318	58926656	ERP003503.AR.MDA-MB-453_FOXA1	0	.	58926531	58926532	252,56,84	AR	MDA-MB-453
chr11	58926318	58926670	GSE136128.AR.prostate-cancer	0	.	58926531	58926532	252,56,84	AR	prostate-cancer
chr11	58926318	58926714	GSE126004.FOXA1.MCF-7_JC4692	0	.	58926541	58926542	252140168	FOXA1	MCF-7
chr11	58926318	58926715	GSE104840.FOXA1.pancreatic-progenitor_PP1	0	.	58926531	58926532	252140168	FOXA1	pancreatic-progenitor
chr11	58926319	58926599	GSE123618.TLE3.22Rv1_Crispr-57	0	.	58926491	58926492	140,28,140	TLE3	22Rv1
chr11	58926319	58926651	GSE114732.AR.LNCaP_androgen-N_hypoxia-Y	0	.	58926502	58926503	252,56,84	AR	LNCaP
chr11	58926319	58926663	GSE104399.ESR1.breast_tumor_Male_26	0	.	58926497	58926498	224,168,84	ESR1	breast
chr11	58926319	58926671	GSE85558.HNF4G.22Rv1_Dox	0	.	58926511	58926512	224224140	HNF4G	22Rv1
chr11	58926319	58926685	GSE118247.AR.LNCaP-clone-FGC_DHT-DMSO	0	.	58926507	58926508	252,56,84	AR	LNCaP-clone-FGC
chr11	58926319	58926687	ERP000380.FOXA1.MCF-7	0	.	58926533	58926534	252140168	FOXA1	MCF-7
chr11	58926319	58926718	GSE112969.FOXA1.MCF-7_estrogen_ab1	0	.	58926496	58926497	252140168	FOXA1	MCF-7
chr11	58926319	58926754	GSE114737.FOXA1.primary-breast-cancer_B2_DSG	0	.	58926533	58926534	252140168	FOXA1	primary-breast-cancer
chr11	58926319	58926767	ERP000380.FOXA1.MCF-7_TAMR_E2_TAM	0	.	58926514	58926515	252140168	FOXA1	MCF-7
chr11	58926320	58926638	GSE94577.AR.LTAD_siControl	0	.	58926452	58926453	252,56,84	AR	LTAD
chr11	58926320	58926655	GSE121880.XBP1.LNCaP_Tg	0	.	58926500	58926501	224,252,56	XBP1	LNCaP
chr11	58926320	58926708	GSE114737.FOXA1.primary-breast-cancer_B4_DSG	0	.	58926537	58926538	252140168	FOXA1	primary-breast-cancer
chr11	58926320	58926709	GSE23852.FOXA1.MCF-7_ETOH	0	.	58926552	58926553	252140168	FOXA1	MCF-7
chr11	58926320	58926734	GSE128445.FOXA1.MCF-7	0	.	58926513	58926514	252140168	FOXA1	MCF-7
chr11	58926321	58926645	GSE123618.FOXA1.LAPC-4_CST_DHT	0	.	58926484	58926485	252140168	FOXA1	LAPC-4
chr11	58926321	58926678	ERP001226.AR.LNCaP	0	.	58926497	58926498	252,56,84	AR	LNCaP
chr11	58926321	58926700	GSE90454.FOXA2.BJ1-hTERT_MimosinePlus	0	.	58926461	58926462	28112252	FOXA2	BJ1-hTERT
chr11	58926321	58926700	GSE92491.FOXA2.BJ1-hTERT_Mimo	0	.	58926461	58926462	28112252	FOXA2	BJ1-hTERT
chr11	58926321	58926716	GSE100074.ESR1.SUM44PE_ESR1_wildtype	0	.	58926507	58926508	224,168,84	ESR1	SUM44PE
chr11	58926322	58926630	GSE119930.FOXA2.PANC-1	0	.	58926491	58926492	28112252	FOXA2	PANC-1
chr11	58926322	58926695	GSE128018.FOXA1.breast-cancer_Veh-2858	0	.	58926508	58926509	252140168	FOXA1	breast-cancer
chr11	58926322	58926721	GSE118247.BRD4.22Rv1_DHT-DMSO	0	.	58926525	58926526	196140252	BRD4	22Rv1
chr11	58926323	58926670	GSE126859.PGR.T-47D_R5020-MTVL	0	.	58926520	58926521	112,84,56	PGR	T-47D
chr11	58926323	58926689	GSE104399.FOXA1.breast_tumor_Male_3	0	.	58926495	58926496	252140168	FOXA1	breast
chr11	58926324	58926684	GSE110655.AR.LNCaP	0	.	58926448	58926449	252,56,84	AR	LNCaP
chr11	58926324	58926709	GSE112969.FOXA1.ZR-75-1_estrogen_ab2	0	.	58926526	58926527	252140168	FOXA1	ZR-75-1
chr11	58926324	58926717	GSE126004.FOXA1.T-47D_JC4742	0	.	58926544	58926545	252140168	FOXA1	T-47D
chr11	58926324	58926758	ENCSR000BMX.GATA3.T-47D	0	.	58926553	58926554	140,140,84	GATA3	T-47D
chr11	58926325	58926640	GSE31939.CDX2.LS180	0	.	58926500	58926501	252,56,196	CDX2	LS180
chr11	58926325	58926660	GSE123618.FOXA1.22Rv1_TFS	0	.	58926476	58926477	252140168	FOXA1	22Rv1
chr11	58926326	58926615	GSE123618.FOXA1.LNCaP-C4-2B_TFS	0	.	58926475	58926476	252140168	FOXA1	LNCaP-C4-2B
chr11	58926326	58926638	GSE123618.FOXA1.22Rv1_CST	0	.	58926484	58926485	252140168	FOXA1	22Rv1
chr11	58926326	58926656	GSE85558.AR.LNCaP_HNF4G_ovexp	0	.	58926540	58926541	252,56,84	AR	LNCaP
chr11	58926326	58926711	GSE104399.FOXA1.breast_tumor_Female_2	0	.	58926534	58926535	252140168	FOXA1	breast
chr11	58926326	58926723	GSE126004.STAT3.T-47D_JC5062	0	.	58926533	58926534	140196112	STAT3	T-47D
chr11	58926327	58926636	GSE123618.FOXA1.22Rv1_CST_Crispr-36	0	.	58926475	58926476	252140168	FOXA1	22Rv1
chr11	58926327	58926647	GSE43720.AR.LNCaP_DHT	0	.	58926524	58926525	252,56,84	AR	LNCaP
chr11	58926327	58926660	GSE80238.AR.LNCaP-abl_DMSO	0	.	58926533	58926534	252,56,84	AR	LNCaP-abl
chr11	58926327	58926683	ERP001226.AR.MDA-MB-453	0	.	58926507	58926508	252,56,84	AR	MDA-MB-453
chr11	58926327	58926684	GSE30623.FOXA1.LNCaP_1F5	0	.	58926573	58926574	252140168	FOXA1	LNCaP
chr11	58926327	58926698	GSE72249.FOXA1.MCF-7_DEX	0	.	58926553	58926554	252140168	FOXA1	MCF-7
chr11	58926327	58926705	GSE104399.FOXA1.breast_tumor_Female_3	0	.	58926537	58926538	252140168	FOXA1	breast
chr11	58926328	58926647	GSE123618.FOXA1.22Rv1_CST_Crispr	0	.	58926484	58926485	252140168	FOXA1	22Rv1
chr11	58926328	58926666	GSE148358.AR.VCaP	0	.	58926486	58926487	252,56,84	AR	VCaP
chr11	58926328	58926669	GSE110655.BAF155.VCaP_shERG	0	.	58926472	58926473	204,69,51	BAF155	VCaP
chr11	58926329	58926600	GSE110655.ERG.VCaP_shARID1A	0	.	58926465	58926466	252,84,28	ERG	VCaP
chr11	58926329	58926675	GSE110655.AR.VCaP_shERG	0	.	58926477	58926478	252,56,84	AR	VCaP
chr11	58926330	58926584	GSE63034.CREB1.LNCaP	0	.	58926499	58926500	84,28,224	CREB1	LNCaP
chr11	58926330	58926702	GSE23852.FOXA1.MCF-7_E2	0	.	58926535	58926536	252140168	FOXA1	MCF-7
chr11	58926330	58926709	GSE28264.FOXA1.LNCaP_DHT	0	.	58926534	58926535	252140168	FOXA1	LNCaP
chr11	58926330	58926717	ENCSR561BQM.SIX1.Hep-G2	0	.	58926497	58926498	84224196	SIX1	Hep-G2
chr11	58926331	58926583	GSE45201.TCF7L2.MDA-MB-453	0	.	58926478	58926479	112140224	TCF7L2	MDA-MB-453
chr11	58926331	58926644	GSE74799.NANOG.LNCaP_pNanog1_Dox	0	.	58926548	58926549	196,28,224	NANOG	LNCaP
chr11	58926331	58926647	GSE130408.AR.prostate_2815_T	0	.	58926485	58926486	252,56,84	AR	prostate
chr11	58926331	58926677	GSE85558.HNF4G.22Rv1	0	.	58926525	58926526	224224140	HNF4G	22Rv1
chr11	58926331	58926681	GSE118247.BRD4.LNCaP-clone-FGC_DHT-DMSO	0	.	58926465	58926466	196140252	BRD4	LNCaP-clone-FGC
chr11	58926332	58926579	GSE114266.AR.LNCaP_DHT	0	.	58926435	58926436	252,56,84	AR	LNCaP
chr11	58926332	58926683	GSE54592.ESR1.MCF-7_LY2_ETOH	0	.	58926510	58926511	224,168,84	ESR1	MCF-7
chr11	58926332	58926686	GSE130408.FOXA1.prostate_2030_T	0	.	58926519	58926520	252140168	FOXA1	prostate
chr11	58926332	58926689	GSE104399.PGR.breast_tumor_Male_26	0	.	58926501	58926502	112,84,56	PGR	breast
chr11	58926332	58926707	GSE59530.FOXA1.MCF-7_E2_TNF	0	.	58926574	58926575	252140168	FOXA1	MCF-7
chr11	58926333	58926691	GSE114274.FOXA1.LNCaP_DMSO	0	.	58926536	58926537	252140168	FOXA1	LNCaP
chr11	58926333	58926708	GSE72249.FOXA1.MCF-7	0	.	58926548	58926549	252140168	FOXA1	MCF-7
chr11	58926333	58926713	GSE126004.STAT3.T-47D_JC4757	0	.	58926539	58926540	140196112	STAT3	T-47D
chr11	58926334	58926683	GSE130408.FOXA1.prostate_P23_T	0	.	58926538	58926539	252140168	FOXA1	prostate
chr11	58926334	58926685	GSE130408.FOXA1.prostate_2078_T	0	.	58926523	58926524	252140168	FOXA1	prostate
chr11	58926335	58926557	GSE49091.GABPA.VCaP_R1881	0	.	58926437	58926438	140168252	GABPA	VCaP
chr11	58926335	58926659	GSE130408.HOXB13.prostate_P29_T	0	.	58926508	58926509	224,28,224	HOXB13	prostate
chr11	58926335	58926665	ENCSR656JZL.HHEX.Hep-G2	0	.	58926502	58926503	140112168	HHEX	Hep-G2
chr11	58926335	58926688	GSE85558.AR.LNCaP	0	.	58926527	58926528	252,56,84	AR	LNCaP
chr11	58926335	58926697	GSE72249.FOXA1.MCF-7_E2	0	.	58926552	58926553	252140168	FOXA1	MCF-7
chr11	58926336	58926607	GSE118247.AR.LNCaP-clone-FGC_DHT-ABBV-075	0	.	58926455	58926456	252,56,84	AR	LNCaP-clone-FGC
chr11	58926336	58926644	GSE123618.FOXA1.22Rv1_CST_Crispr-70	0	.	58926476	58926477	252140168	FOXA1	22Rv1
chr11	58926336	58926676	GSE130408.FOXA1.prostate_2480	0	.	58926504	58926505	252140168	FOXA1	prostate
chr11	58926336	58926680	GSE94682.TLE3.LNCaP	0	.	58926514	58926515	140,28,140	TLE3	LNCaP
chr11	58926336	58926682	GSE110655.BAF155.VCaP_shARID1A	0	.	58926472	58926473	204,69,51	BAF155	VCaP
chr11	58926337	58926658	GSE84432.AR.VCaP_R1881_4H	0	.	58926475	58926476	252,56,84	AR	VCaP
chr11	58926337	58926706	GSE114737.FOXA1.LNCaP_FA	0	.	58926549	58926550	252140168	FOXA1	LNCaP
chr11	58926338	58926593	GSE64656.AR.LNCaP	0	.	58926467	58926468	252,56,84	AR	LNCaP
chr11	58926338	58926682	GSE114737.AR.LNCaP_DSG	0	.	58926533	58926534	252,56,84	AR	LNCaP
chr11	58926339	58926637	GSE123618.FOXA1.LNCaP-C4-2B_CST	0	.	58926477	58926478	252140168	FOXA1	LNCaP-C4-2B
chr11	58926339	58926691	GSE128883.FOXA1.LNCaP_FENG_shFOXA1_Ethanol	0	.	58926511	58926512	252140168	FOXA1	LNCaP
chr11	58926339	58926700	GSE96652.AR.22Rv1	0	.	58926517	58926518	252,56,84	AR	22Rv1
chr11	58926340	58926639	ENCSR407BPU.ZNF609.Hep-G2	0	.	58926497	58926498	201187135	ZNF609	Hep-G2
chr11	58926340	58926650	GSE28950.AR.VCaP_DHAT_18H	0	.	58926482	58926483	252,56,84	AR	VCaP
chr11	58926340	58926686	GSE94682.TLE3.LNCaP_r1881	0	.	58926513	58926514	140,28,140	TLE3	LNCaP
chr11	58926341	58926567	ENCSR000EDP.ARID3A.Hep-G2	0	.	58926517	58926518	28,252,56	ARID3A	Hep-G2
chr11	58926341	58926633	GSE123618.FOXA1.LNCaP_TFS	0	.	58926472	58926473	252140168	FOXA1	LNCaP
chr11	58926341	58926704	GSE137579.FOXA1.T-47D_shRNF2	0	.	58926558	58926559	252140168	FOXA1	T-47D
chr11	58926341	58926718	GSE126004.FOXA1.T-47D_JC4746	0	.	58926527	58926528	252140168	FOXA1	T-47D
chr11	58926342	58926595	GSE123618.AR.22Rv1_V5	0	.	58926443	58926444	252,56,84	AR	22Rv1
chr11	58926342	58926671	GSE114737.FOXA1.primary-prostate-cancer_P1_DSG	0	.	58926500	58926501	252140168	FOXA1	primary-prostate-cancer
chr11	58926342	58926682	GSE92491.FOXA2.BJ1-hTERT_FOXA2_GATA4_Coexp	0	.	58926471	58926472	28112252	FOXA2	BJ1-hTERT
chr11	58926342	58926683	GSE130408.HOXB13.prostate_2030_T	0	.	58926524	58926525	224,28,224	HOXB13	prostate
chr11	58926342	58926685	GSE130408.FOXA1.prostate_P7_T	0	.	58926536	58926537	252140168	FOXA1	prostate
chr11	58926343	58926627	GSE123618.FOXA1.22Rv1_TFS_Crispr-36	0	.	58926481	58926482	252140168	FOXA1	22Rv1
chr11	58926343	58926643	GSE84432.AR.VCaP_R1881_30M	0	.	58926491	58926492	252,56,84	AR	VCaP
chr11	58926343	58926650	GSE130408.HOXB13.prostate_2480_T	0	.	58926502	58926503	224,28,224	HOXB13	prostate
chr11	58926343	58926660	GSE130408.FOXA1.prostate_2483_T	0	.	58926478	58926479	252140168	FOXA1	prostate
chr11	58926343	58926670	GSE130408.AR.prostate_P27_T	0	.	58926504	58926505	252,56,84	AR	prostate
chr11	58926343	58926675	ENCSR232LLP.FOXP4.Hep-G2	0	.	58926515	58926516	161127150	FOXP4	Hep-G2
chr11	58926343	58926676	GSE130408.FOXA1.prostate_P5_T	0	.	58926486	58926487	252140168	FOXA1	prostate
chr11	58926343	58926711	GSE114737.FOXA1.primary-prostate-cancer_G2_DSG	0	.	58926518	58926519	252140168	FOXA1	primary-prostate-cancer
chr11	58926344	58926644	GSE110655.ERG.VCaP_shERG	0	.	58926455	58926456	252,84,28	ERG	VCaP
chr11	58926344	58926678	GSE114737.AR.primary-prostate-cancer_P2_DSG	0	.	58926526	58926527	252,56,84	AR	primary-prostate-cancer
chr11	58926344	58926687	GSE104399.GATA3.breast_tumor_Male_21	0	.	58926503	58926504	140,140,84	GATA3	breast
chr11	58926344	58926756	GSE126004.STAT3.MCF-7_jc5834	0	.	58926548	58926549	140196112	STAT3	MCF-7
chr11	58926345	58926621	GSE123618.FOXA1.HEK293_i176m_TFS	0	.	58926462	58926463	252140168	FOXA1	HEK293
chr11	58926345	58926684	GSE123618.FOXA1.LAPC-4_CST_p358fs-V5	0	.	58926496	58926497	252140168	FOXA1	LAPC-4
chr11	58926345	58926684	GSE130408.HOXB13.prostate_P13_T	0	.	58926539	58926540	224,28,224	HOXB13	prostate
chr11	58926346	58926638	GSE130408.FOXA1.prostate_2483	0	.	58926455	58926456	252140168	FOXA1	prostate
chr11	58926346	58926668	GSE89938.AR.LNCaP_Talen_DHT	0	.	58926498	58926499	252,56,84	AR	LNCaP
chr11	58926346	58926688	GSE128883.FOXA1.LNCaP_F266S_shFOXA1	0	.	58926532	58926533	252140168	FOXA1	LNCaP
chr11	58926346	58926719	GSE126004.STAT3.T-47D_JC4741	0	.	58926550	58926551	140196112	STAT3	T-47D
chr11	58926347	58926596	GSE123618.FOXA1.LAPC-4_CST_V5	0	.	58926479	58926480	252140168	FOXA1	LAPC-4
chr11	58926347	58926656	GSE70161.AR.MDA-MB-453_R1881_SIPIAS1	0	.	58926489	58926490	252,56,84	AR	MDA-MB-453
chr11	58926348	58926632	GSE123618.TLE3.LNCaP-C4-2B	0	.	58926487	58926488	140,28,140	TLE3	LNCaP-C4-2B
chr11	58926348	58926657	GSE32892.AR.VCaP_R1881	0	.	58926499	58926500	252,56,84	AR	VCaP
chr11	58926348	58926695	GSE130408.FOXA1.prostate_2030	0	.	58926535	58926536	252140168	FOXA1	prostate
chr11	58926348	58926698	ERP001226.FOXA1.MCF-7	0	.	58926515	58926516	252140168	FOXA1	MCF-7
chr11	58926349	58926612	GSE130408.HOXB13.prostate_2480	0	.	58926501	58926502	224,28,224	HOXB13	prostate
chr11	58926349	58926652	GSE68355.PGR.T-47D_R5020	0	.	58926522	58926523	112,84,56	PGR	T-47D
chr11	58926349	58926652	GSE83860.AR.LNCaP_DHT_TNFA	0	.	58926519	58926520	252,56,84	AR	LNCaP
chr11	58926349	58926663	GSE69043.FOXA1.LNCaP_R1881	0	.	58926495	58926496	252140168	FOXA1	LNCaP
chr11	58926349	58926670	GSE130408.HOXB13.prostate_P7_T	0	.	58926516	58926517	224,28,224	HOXB13	prostate
chr11	58926350	58926622	GSE32892.AR.VCaP_R1881_10C26	0	.	58926492	58926493	252,56,84	AR	VCaP
chr11	58926350	58926652	GSE123618.FOXA1.HEK293_r261g_TFS	0	.	58926528	58926529	252140168	FOXA1	HEK293
chr11	58926350	58926709	GSE126004.STAT3.T-47D_JC4751	0	.	58926541	58926542	140196112	STAT3	T-47D
chr11	58926350	58926733	GSE114266.FOXA1.LNCaP_S2101-48H	0	.	58926557	58926558	252140168	FOXA1	LNCaP
chr11	58926351	58926650	GSE123618.FOXA1.22Rv1_TFS_Crispr	0	.	58926485	58926486	252140168	FOXA1	22Rv1
chr11	58926351	58926661	GSE74069.AR.MDA-MB-453_MPA	0	.	58926502	58926503	252,56,84	AR	MDA-MB-453
chr11	58926351	58926666	ENCSR892QHR.PRDM6.HEK293	0	.	58926508	58926509	247126168	PRDM6	HEK293
chr11	58926351	58926674	GSE118247.AR.LNCaP-clone-FGC_DHT-ABBV-744	0	.	58926505	58926506	252,56,84	AR	LNCaP-clone-FGC
chr11	58926351	58926675	GSE130408.AR.prostate_4024_T	0	.	58926529	58926530	252,56,84	AR	prostate
chr11	58926351	58926679	GSE114274.FOXA1.LNCaP_UPF1069	0	.	58926516	58926517	252140168	FOXA1	LNCaP
chr11	58926351	58926688	GSE128883.FOXA1.LNCaP_L388M_shFOXA1	0	.	58926536	58926537	252140168	FOXA1	LNCaP
chr11	58926351	58926705	GSE128018.AR.breast-cancer_ENOB-2854	0	.	58926496	58926497	252,56,84	AR	breast-cancer
chr11	58926352	58926623	GSE49091.ERG.VCaP_R1881	0	.	58926442	58926443	252,84,28	ERG	VCaP
chr11	58926352	58926704	GSE59530.FOXA1.MCF-7_E2	0	.	58926490	58926491	252140168	FOXA1	MCF-7
chr11	58926353	58926597	GSE123618.TLE3.22Rv1_Crispr-36	0	.	58926474	58926475	140,28,140	TLE3	22Rv1
chr11	58926353	58926684	GSE74799.NANOG.LNCaP_pNanog8_Dox	0	.	58926542	58926543	196,28,224	NANOG	LNCaP
chr11	58926353	58926696	GSE104399.FOXA1.breast_tumor_Male_13	0	.	58926528	58926529	252140168	FOXA1	breast
chr11	58926354	58926562	GSE28950.ERG.VCaP_DHAT_18H	0	.	58926450	58926451	252,84,28	ERG	VCaP
chr11	58926354	58926595	GSE128883.AR.LNCaP_M253K_shFOXA1_Ethanol	0	.	58926430	58926431	252,56,84	AR	LNCaP
chr11	58926354	58926617	GSE90454.FOXA2.BJ1-hTERT_MimosineRelease	0	.	58926437	58926438	28112252	FOXA2	BJ1-hTERT
chr11	58926354	58926638	GSE30623.AR.LNCaP_1F5	0	.	58926450	58926451	252,56,84	AR	LNCaP
chr11	58926354	58926665	GSE128018.FOXA1.breast-cancer_Veh-2860	0	.	58926518	58926519	252140168	FOXA1	breast-cancer
chr11	58926354	58926676	GSE130408.HOXB13.prostate_2078_T	0	.	58926531	58926532	224,28,224	HOXB13	prostate
chr11	58926354	58926877	GSE117304.MYCN.LNCaP_EtOH	0	.	58926550	58926551	28,196,56	MYCN	LNCaP
chr11	58926355	58926585	GSE31939.CDX2.LS180_125	0	.	58926456	58926457	252,56,196	CDX2	LS180
chr11	58926355	58926648	ERP008682.FOXA2.liver_CARN1618	0	.	58926515	58926516	28112252	FOXA2	liver
chr11	58926355	58926656	ENCSR754MUD.SKI.Hep-G2	0	.	58926484	58926485	21,59,30	SKI	Hep-G2
chr11	58926355	58926683	ENCSR704IGU.ZGPAT.Hep-G2	0	.	58926520	58926521	184177231	ZGPAT	Hep-G2
chr11	58926355	58926690	ENCSR369YUK.FOXP1.Hep-G2	0	.	58926492	58926493	224252224	FOXP1	Hep-G2
chr11	58926356	58926584	GSE39277.NCOR1.LS180_125	0	.	58926456	58926457	196,112,56	NCOR1	LS180
chr11	58926356	58926598	GSE110655.AR.VCaP_shCt	0	.	58926447	58926448	252,56,84	AR	VCaP
chr11	58926356	58926654	GSE60270.FOXA1.MCF-7	0	.	58926566	58926567	252140168	FOXA1	MCF-7
chr11	58926356	58926669	GSE126004.ESR1.MCF-7_jc5856	0	.	58926500	58926501	224,168,84	ESR1	MCF-7
chr11	58926356	58926690	GSE104399.ESR1.breast_tumor_Male_10	0	.	58926517	58926518	224,168,84	ESR1	breast
chr11	58926357	58926588	ENCSR351NON.ZNF629.HEK293	0	.	58926450	58926451	245136102	ZNF629	HEK293
chr11	58926357	58926678	GSE130408.FOXA1.prostate_P13_T	0	.	58926522	58926523	252140168	FOXA1	prostate
chr11	58926357	58926686	GSE37345.FOXA1.LNCaP_SHFOXA1_R1881	0	.	58926482	58926483	252140168	FOXA1	LNCaP
chr11	58926358	58926628	ENCSR000BLF.HNF4A.Hep-G2	0	.	58926528	58926529	140,84,56	HNF4A	Hep-G2
chr11	58926359	58926691	GSE137579.FOXA1.T-47D_shRNF2_45min	0	.	58926506	58926507	252140168	FOXA1	T-47D
chr11	58926359	58926693	GSE130408.AR.prostate_1798_T	0	.	58926522	58926523	252,56,84	AR	prostate
chr11	58926359	58926701	GSE63034.FOXA1.LNCaP-abl	0	.	58926543	58926544	252140168	FOXA1	LNCaP-abl
chr11	58926360	58926591	GSE152203.STAT3.BT-474	0	.	58926434	58926435	140196112	STAT3	BT-474
chr11	58926360	58926591	GSE37345.AR.LNCaP_SHFOXA1_R1881	0	.	58926492	58926493	252,56,84	AR	LNCaP
chr11	58926360	58926661	ENCSR000BPX.FOXA1.A-549	0	.	58926562	58926563	252140168	FOXA1	A-549
chr11	58926360	58926675	GSE130408.FOXA1.prostate_P27_T	0	.	58926516	58926517	252140168	FOXA1	prostate
chr11	58926360	58926702	GSE75201.FOXA1.MCF-7-TAMR-1_4OH-Tam	0	.	58926479	58926480	252140168	FOXA1	MCF-7-TAMR-1
chr11	58926360	58926705	GSE137579.FOXA1.T-47D_shRNF2_8h	0	.	58926541	58926542	252140168	FOXA1	T-47D
chr11	58926360	58926708	GSE126004.STAT3.T-47D_JC4753	0	.	58926539	58926540	140196112	STAT3	T-47D
chr11	58926361	58926519	GSE106624.ETV1.MDA-Pca-2b	0	.	58926418	58926419	252,140,28	ETV1	MDA-Pca-2b
chr11	58926361	58926668	GSE130408.FOXA1.prostate_P23	0	.	58926499	58926500	252140168	FOXA1	prostate
chr11	58926361	58926670	GSE130408.HOXB13.prostate_2484	0	.	58926473	58926474	224,28,224	HOXB13	prostate
chr11	58926361	58926684	ENCSR328SUD.ZNF335.HEK293	0	.	58926527	58926528	112168112	ZNF335	HEK293
chr11	58926361	58926685	GSE130408.HOXB13.prostate_P27_T	0	.	58926506	58926507	224,28,224	HOXB13	prostate
chr11	58926361	58926689	GSE56288.FOXA1.LNCaP	0	.	58926527	58926528	252140168	FOXA1	LNCaP
chr11	58926361	58926716	GSE58428.RUNX1.VCaP_DHT24H	0	.	58926401	58926402	84168112	RUNX1	VCaP
chr11	58926362	58926596	GSE123618.FOXA1.LAPC-4_TFS	0	.	58926484	58926485	252140168	FOXA1	LAPC-4
chr11	58926362	58926604	GSE137775.CREB5.LNCaP	0	.	58926451	58926452	173,26,213	CREB5	LNCaP
chr11	58926362	58926648	ENCSR000BMC.HDAC2.Hep-G2	0	.	58926501	58926502	84,168,56	HDAC2	Hep-G2
chr11	58926362	58926669	GSE114732.AR.LNCaP_androgen-Y_hypoxia-Y	0	.	58926533	58926534	252,56,84	AR	LNCaP
chr11	58926362	58926681	GSE56288.AR.prostate	0	.	58926499	58926500	252,56,84	AR	prostate
chr11	58926362	58926685	GSE126004.ESR1.T-47D_siCont-IL6	0	.	58926534	58926535	224,168,84	ESR1	T-47D
chr11	58926362	58926690	GSE137579.FOXA1.T-47D_8h	0	.	58926508	58926509	252140168	FOXA1	T-47D
chr11	58926362	58926691	ERP000380.FOXA1.MCF-7_E2_TAM	0	.	58926538	58926539	252140168	FOXA1	MCF-7
chr11	58926363	58926489	GSE49091.GABPA.VCaP_ETOH	0	.	58926410	58926411	140168252	GABPA	VCaP
chr11	58926363	58926542	GSE76494.ZNF554.HEK293	0	.	58926423	58926424	21,85,173	ZNF554	HEK293
chr11	58926363	58926615	GSE130408.FOXA1.prostate_2484_T	0	.	58926491	58926492	252140168	FOXA1	prostate
chr11	58926363	58926650	GSE128883.AR.LNCaP_GFP_shFOXA1_Ethanol	0	.	58926501	58926502	252,56,84	AR	LNCaP
chr11	58926363	58926658	GSE130408.FOXA1.prostate_P19	0	.	58926483	58926484	252140168	FOXA1	prostate
chr11	58926363	58926664	GSE130408.FOXA1.prostate_P1_T	0	.	58926522	58926523	252140168	FOXA1	prostate
chr11	58926363	58926669	GSE130408.FOXA1.prostate_2078	0	.	58926520	58926521	252140168	FOXA1	prostate
chr11	58926363	58926675	GSE60270.FOXA1.MCF-7_E2	0	.	58926516	58926517	252140168	FOXA1	MCF-7
chr11	58926364	58926591	ENCSR766TSU.SOX6.Hep-G2	0	.	58926463	58926464	224,84,168	SOX6	Hep-G2
chr11	58926364	58926622	GSE89938.AR.LNCaP_Bag-1L_WT_DHT	0	.	58926482	58926483	252,56,84	AR	LNCaP
chr11	58926364	58926625	GSE130408.AR.prostate_P7_T	0	.	58926494	58926495	252,56,84	AR	prostate
chr11	58926364	58926658	GSE60841.ASH2L.VCaP_R1881	0	.	58926534	58926535	56,252,56	ASH2L	VCaP
chr11	58926364	58926670	ENCSR897LDT.GATA2.Hep-G2	0	.	58926506	58926507	56168196	GATA2	Hep-G2
chr11	58926365	58926659	GSE83650.AR.VCaP	0	.	58926519	58926520	252,56,84	AR	VCaP
chr11	58926365	58926659	GSE98809.AR.VCaP	0	.	58926519	58926520	252,56,84	AR	VCaP
chr11	58926365	58926664	ENCSR267DFA.FOXA1.Hep-G2	0	.	58926501	58926502	252140168	FOXA1	Hep-G2
chr11	58926365	58926702	GSE126004.STAT3.T-47D_JC4735	0	.	58926532	58926533	140196112	STAT3	T-47D
chr11	58926366	58926595	GSE126004.ESR1.T-47D_JC4733	0	.	58926433	58926434	224,168,84	ESR1	T-47D
chr11	58926366	58926627	GSE130408.FOXA1.prostate_P29	0	.	58926489	58926490	252140168	FOXA1	prostate
chr11	58926366	58926654	GSE148358.BRD4.VCaP	0	.	58926481	58926482	196140252	BRD4	VCaP
chr11	58926367	58926590	GSE123618.AR.22Rv1_r261g	0	.	58926493	58926494	252,56,84	AR	22Rv1
chr11	58926367	58926601	GSE130408.HOXB13.prostate_P29	0	.	58926519	58926520	224,28,224	HOXB13	prostate
chr11	58926367	58926616	GSE69043.FOXA1.LNCaP_SHGATA2_R1881	0	.	58926488	58926489	252140168	FOXA1	LNCaP
chr11	58926367	58926643	GSE31129.PGR.T-47D	0	.	58926478	58926479	112,84,56	PGR	T-47D
chr11	58926368	58926669	GSE130408.HOXB13.prostate_P27	0	.	58926527	58926528	224,28,224	HOXB13	prostate
chr11	58926369	58926562	GSE128018.FOXA1.breast-cancer_ENOB-2852	0	.	58926465	58926466	252140168	FOXA1	breast-cancer
chr11	58926369	58926657	GSE68355.PGR.T-47D_PROG	0	.	58926501	58926502	112,84,56	PGR	T-47D
chr11	58926369	58926666	GSE130408.HOXB13.prostate_P19	0	.	58926499	58926500	224,28,224	HOXB13	prostate
chr11	58926370	58926645	ENCSR324LTM.OSR2.HEK293	0	.	58926498	58926499	213,152,22	OSR2	HEK293
chr11	58926370	58926649	GSE117430.AR.LNCaP	0	.	58926471	58926472	252,56,84	AR	LNCaP
chr11	58926370	58926656	GSE28950.HDAC3.VCaP_ETOH	0	.	58926514	58926515	56252112	HDAC3	VCaP
chr11	58926371	58926613	ENCSR346BOD.TCF7L2.Hep-G2	0	.	58926504	58926505	112140224	TCF7L2	Hep-G2
chr11	58926371	58926650	GSE130408.FOXA1.prostate_2484	0	.	58926519	58926520	252140168	FOXA1	prostate
chr11	58926371	58926651	GSE130408.HOXB13.prostate_P23	0	.	58926511	58926512	224,28,224	HOXB13	prostate
chr11	58926371	58926690	GSE125594.TEAD4.T-47D_E2	0	.	58926542	58926543	196,252,56	TEAD4	T-47D
chr11	58926372	58926572	GSE123618.FOXA1.22Rv1_TFS_Crispr-70	0	.	58926487	58926488	252140168	FOXA1	22Rv1
chr11	58926372	58926623	GSE128883.AR.LNCaP_FENG_shFOXA1_Ethanol	0	.	58926538	58926539	252,56,84	AR	LNCaP
chr11	58926372	58926625	GSE130408.AR.prostate_1239_T	0	.	58926499	58926500	252,56,84	AR	prostate
chr11	58926372	58926652	GSE70161.AR.MDA-MB-453_R1881_SICTR	0	.	58926492	58926493	252,56,84	AR	MDA-MB-453
chr11	58926372	58926653	GSE130408.HOXB13.prostate_2484_T	0	.	58926524	58926525	224,28,224	HOXB13	prostate
chr11	58926372	58926678	GSE114737.FOXA1.primary-prostate-cancer_G1_DSG	0	.	58926538	58926539	252140168	FOXA1	primary-prostate-cancer
chr11	58926372	58926678	GSE74069.AR.MDA-MB-453_DHT	0	.	58926517	58926518	252,56,84	AR	MDA-MB-453
chr11	58926373	58926599	ENCSR849FVL.GFI1.Hep-G2	0	.	58926497	58926498	104,20,214	GFI1	Hep-G2
chr11	58926373	58926628	GSE83860.AR.LNCaP_DHT	0	.	58926505	58926506	252,56,84	AR	LNCaP
chr11	58926373	58926636	GSE49091.ERG.VCaP_ETOH	0	.	58926501	58926502	252,84,28	ERG	VCaP
chr11	58926373	58926676	GSE30623.FOXA1.LNCaP_1F5_SIFOXA1	0	.	58926518	58926519	252140168	FOXA1	LNCaP
chr11	58926374	58926571	ENCSR101FJS.TBL1XR1.Hep-G2	0	.	58926469	58926470	252,252,56	TBL1XR1	Hep-G2
chr11	58926374	58926590	GSE61268.AR.LNCaP_R1881_HOTAIR	0	.	58926450	58926451	252,56,84	AR	LNCaP
chr11	58926374	58926657	GSE130408.HOXB13.prostate_2483_T	0	.	58926482	58926483	224,28,224	HOXB13	prostate
chr11	58926374	58926666	GSE126004.STAT3.T-47D_JC4737	0	.	58926513	58926514	140196112	STAT3	T-47D
chr11	58926374	58926671	GSE130408.HOXB13.prostate_2030	0	.	58926516	58926517	224,28,224	HOXB13	prostate
chr11	58926375	58926593	ENCSR482BBZ.GLIS1.HEK293	0	.	58926450	58926451	163,22,62	GLIS1	HEK293
chr11	58926375	58926656	GSE66218.FOXA2.Caco-2	0	.	58926467	58926468	28112252	FOXA2	Caco-2
chr11	58926375	58926685	GSE52725.FOXA1.LNCaP	0	.	58926500	58926501	252140168	FOXA1	LNCaP
chr11	58926375	58926693	GSE104399.PGR.breast_tumor_Male_28	0	.	58926532	58926533	112,84,56	PGR	breast
chr11	58926375	58926694	GSE126004.STAT3.T-47D_JC4755	0	.	58926545	58926546	140196112	STAT3	T-47D
chr11	58926375	58926708	GSE137579.FOXA1.T-47D_shRNF2_24h	0	.	58926528	58926529	252140168	FOXA1	T-47D
chr11	58926375	58926738	GSE126004.ESR1.MCF-7_jc5852	0	.	58926545	58926546	224,168,84	ESR1	MCF-7
chr11	58926376	58926598	GSE89938.AR.LNCaP_Bag1L_KO_Bag1L_Rescue_DHT_4h	0	.	58926493	58926494	252,56,84	AR	LNCaP
chr11	58926376	58926600	GSE130408.AR.prostate_P13_T	0	.	58926468	58926469	252,56,84	AR	prostate
chr11	58926376	58926603	ENCSR530ARJ.PAXIP1.Hep-G2	0	.	58926509	58926510	214,24,226	PAXIP1	Hep-G2
chr11	58926376	58926610	GSE130408.AR.prostate_1853_T	0	.	58926503	58926504	252,56,84	AR	prostate
chr11	58926376	58926623	ENCSR827NWO.FEZF1.HEK293	0	.	58926503	58926504	86220220	FEZF1	HEK293
chr11	58926376	58926661	GSE130408.AR.prostate-cancer_PDX_35	0	.	58926514	58926515	252,56,84	AR	prostate-cancer
chr11	58926376	58926663	GSE148358.AR.VCaP_Darolutamide	0	.	58926501	58926502	252,56,84	AR	VCaP
chr11	58926376	58926690	ENCSR000BLM.EP300.T-47D	0	.	58926535	58926536	112,252,84	EP300	T-47D
chr11	58926376	58926691	GSE122847.GATA3.MCF-7	0	.	58926523	58926524	140,140,84	GATA3	MCF-7
chr11	58926376	58926707	GSE75201.FOXA1.MCF-7_4OH-Tam	0	.	58926513	58926514	252140168	FOXA1	MCF-7
chr11	58926377	58926707	GSE130408.FOXA1.prostate-cancer_PDX_189-3	0	.	58926474	58926475	252140168	FOXA1	prostate-cancer
chr11	58926378	58926612	GSE83860.RELA.LNCaP_SICTR_TNFA	0	.	58926513	58926514	112224196	RELA	LNCaP
chr11	58926378	58926636	GSE130408.AR.prostate_P5_T	0	.	58926530	58926531	252,56,84	AR	prostate
chr11	58926378	58926675	GSE130408.HOXB13.prostate_P1_T	0	.	58926537	58926538	224,28,224	HOXB13	prostate
chr11	58926378	58926676	GSE130408.AR.prostate_2752_T	0	.	58926539	58926540	252,56,84	AR	prostate
chr11	58926378	58926685	GSE28950.HDAC2.VCaP_ETOH	0	.	58926545	58926546	84,168,56	HDAC2	VCaP
chr11	58926379	58926596	GSE125245.MED1.VCaP_DHT	0	.	58926496	58926497	112,196,56	MED1	VCaP
chr11	58926379	58926602	GSE123618.AR.22Rv1_Crispr_WT3	0	.	58926466	58926467	252,56,84	AR	22Rv1
chr11	58926379	58926633	ENCSR603BJQ.FOXK1.Hep-G2	0	.	58926517	58926518	84140140	FOXK1	Hep-G2
chr11	58926379	58926666	GSE130408.AR.prostate_P23_T	0	.	58926503	58926504	252,56,84	AR	prostate
chr11	58926379	58926698	GSE114737.FOXA1.primary-breast-cancer_B1_DSG	0	.	58926537	58926538	252140168	FOXA1	primary-breast-cancer
chr11	58926379	58926718	GSE81651.ESRRA.BT-474	0	.	58926508	58926509	28,224,56	ESRRA	BT-474
chr11	58926380	58926580	ENCSR714YZG.ETV4.Hep-G2	0	.	58926494	58926495	112,56,140	ETV4	Hep-G2
chr11	58926380	58926592	GSE28950.ERG.VCaP_DHAT_2H	0	.	58926488	58926489	252,84,28	ERG	VCaP
chr11	58926380	58926612	ENCSR543KOA.ZBTB12.HEK293	0	.	58926524	58926525	218,70,141	ZBTB12	HEK293
chr11	58926380	58926621	GSE89938.AR.LNCaP_Talen_Veh	0	.	58926514	58926515	252,56,84	AR	LNCaP
chr11	58926380	58926648	GSE130408.HOXB13.prostate_P13	0	.	58926501	58926502	224,28,224	HOXB13	prostate
chr11	58926380	58926667	ENCSR444LIN.TCF7.Hep-G2	0	.	58926501	58926502	168,84,196	TCF7	Hep-G2
chr11	58926380	58926685	GSE80742.AR.22Rv1_siARFL_R1881	0	.	58926555	58926556	252,56,84	AR	22Rv1
chr11	58926381	58926609	GSE130408.HOXB13.prostate_2078	0	.	58926499	58926500	224,28,224	HOXB13	prostate
chr11	58926381	58926671	GSE130408.HOXB13.prostate_P5_T	0	.	58926519	58926520	224,28,224	HOXB13	prostate
chr11	58926382	58926547	ENCSR108MKR.MNX1.Hep-G2	0	.	58926462	58926463	168,35,199	MNX1	Hep-G2
chr11	58926382	58926596	GSE94682.AR.LNCaP	0	.	58926518	58926519	252,56,84	AR	LNCaP
chr11	58926382	58926621	GSE125245.AR.VCaP_Veh	0	.	58926485	58926486	252,56,84	AR	VCaP
chr11	58926382	58926623	GSE130408.HOXB13.prostate_P5	0	.	58926509	58926510	224,28,224	HOXB13	prostate
chr11	58926382	58926653	GSE32892.AR.VCaP_R1881_10C30	0	.	58926480	58926481	252,56,84	AR	VCaP
chr11	58926382	58926677	GSE38391.GATA2.LNCaP	0	.	58926534	58926535	56168196	GATA2	LNCaP
chr11	58926382	58926677	GSE52725.GATA2.LNCaP	0	.	58926534	58926535	56168196	GATA2	LNCaP
chr11	58926383	58926589	GSE28950.ERG.VCaP	0	.	58926498	58926499	252,84,28	ERG	VCaP
chr11	58926383	58926615	GSE32892.AR.VCaP_R1881_1C30	0	.	58926501	58926502	252,56,84	AR	VCaP
chr11	58926383	58926665	GSE39241.FOXA1.Huh-7_ASYNC	0	.	58926496	58926497	252140168	FOXA1	Huh-7
chr11	58926383	58926671	GSE130408.HOXB13.prostate-cancer_PDX_92	0	.	58926473	58926474	224,28,224	HOXB13	prostate-cancer
chr11	58926383	58926692	GSE130408.HOXB13.prostate_P25	0	.	58926539	58926540	224,28,224	HOXB13	prostate
chr11	58926383	58926750	GSE101407.FOXA1.breast-cancer_heregulin	0	.	58926505	58926506	252140168	FOXA1	breast-cancer
chr11	58926384	58926581	GSE120680.AR.prostate-cancer_shRenilla	0	.	58926429	58926430	252,56,84	AR	prostate-cancer
chr11	58926384	58926640	GSE28950.HDAC3.VCaP_DHAT_2H	0	.	58926509	58926510	56252112	HDAC3	VCaP
chr11	58926384	58926643	GSE130408.HOXB13.prostate_2483	0	.	58926513	58926514	224,28,224	HOXB13	prostate
chr11	58926384	58926674	GSE126004.ESR1.MCF-7_jc5850	0	.	58926487	58926488	224,168,84	ESR1	MCF-7
chr11	58926384	58926693	GSE104399.FOXA1.breast_tumor_Female_1	0	.	58926538	58926539	252140168	FOXA1	breast
chr11	58926385	58926584	ENCSR000BHU.RXRA.Hep-G2	0	.	58926483	58926484	196,84,252	RXRA	Hep-G2
chr11	58926385	58926598	GSE130408.AR.prostate_P1_T	0	.	58926469	58926470	252,56,84	AR	prostate
chr11	58926385	58926610	GSE89938.AR.LNCaP_DHT_Bag-1L-CMut	0	.	58926477	58926478	252,56,84	AR	LNCaP
chr11	58926385	58926642	GSE125245.AR.LNCaP_DHT	0	.	58926499	58926500	252,56,84	AR	LNCaP
chr11	58926385	58926675	GSE130408.AR.prostate_1816_T	0	.	58926538	58926539	252,56,84	AR	prostate
chr11	58926385	58926697	GSE56288.HOXB13.LNCaP	0	.	58926556	58926557	224,28,224	HOXB13	LNCaP
chr11	58926385	58926700	ENCSR163RYW.ZNF189.HEK293	0	.	58926517	58926518	252236163	ZNF189	HEK293
chr11	58926386	58926586	GSE106305.HIF1A.PC-3_siOC2	0	.	58926480	58926481	28224140	HIF1A	PC-3
chr11	58926386	58926591	GSE130408.AR.prostate-cancer_PDX_70	0	.	58926502	58926503	252,56,84	AR	prostate-cancer
chr11	58926386	58926612	GSE130408.FOXA1.prostate_P1	0	.	58926494	58926495	252140168	FOXA1	prostate
chr11	58926386	58926662	GSE39459.AR.LNCaP-abl	0	.	58926475	58926476	252,56,84	AR	LNCaP-abl
chr11	58926386	58926672	GSE130408.HOXB13.prostate_P19_T	0	.	58926534	58926535	224,28,224	HOXB13	prostate
chr11	58926386	58926681	GSE130408.HOXB13.prostate-cancer_PDX_167	0	.	58926480	58926481	224,28,224	HOXB13	prostate-cancer
chr11	58926386	58926802	GSE124654.FOXA1.MCF-7_DOX-neg	0	.	58926568	58926569	252140168	FOXA1	MCF-7
chr11	58926387	58926570	GSE119702.ESR1.MCF-7_E2+4OHT_SRC-3	0	.	58926477	58926478	224,168,84	ESR1	MCF-7
chr11	58926387	58926570	GSE119702.ESR1.MCF-7_SRC3_OHT	0	.	58926477	58926478	224,168,84	ESR1	MCF-7
chr11	58926387	58926576	GSE104399.AR.breast_tumor_Male_10	0	.	58926499	58926500	252,56,84	AR	breast
chr11	58926387	58926587	ENCSR549PAU.ZBTB21.Hep-G2	0	.	58926503	58926504	221,51,217	ZBTB21	Hep-G2
chr11	58926387	58926599	ENCSR130VQL.PPARG.Hep-G2	0	.	58926482	58926483	168196196	PPARG	Hep-G2
chr11	58926387	58926629	GSE112491.FOXA1.A1A3_Dex	0	.	58926498	58926499	252140168	FOXA1	A1A3
chr11	58926387	58926639	ENCSR413AJG.FOXJ3.Hep-G2	0	.	58926499	58926500	83,94,48	FOXJ3	Hep-G2
chr11	58926387	58926651	GSE114737.ESR1.primary-breast-cancer_B1_DSG	0	.	58926522	58926523	224,168,84	ESR1	primary-breast-cancer
chr11	58926387	58926676	GSE130408.HOXB13.prostate-cancer_PDX_189-4	0	.	58926482	58926483	224,28,224	HOXB13	prostate-cancer
chr11	58926387	58926683	GSE130408.HOXB13.prostate-cancer_PDX_170-2	0	.	58926472	58926473	224,28,224	HOXB13	prostate-cancer
chr11	58926388	58926552	ENCSR750OWO.HDAC1.Hep-G2	0	.	58926492	58926493	168196224	HDAC1	Hep-G2
chr11	58926388	58926575	ENCSR055FQB.ZNF217.Hep-G2	0	.	58926491	58926492	56168112	ZNF217	Hep-G2
chr11	58926388	58926598	ENCSR502GAX.ZNF652.Hep-G2	0	.	58926491	58926492	189165208	ZNF652	Hep-G2
chr11	58926388	58926629	GSE114737.AR.LNCaP_FA	0	.	58926533	58926534	252,56,84	AR	LNCaP
chr11	58926388	58926679	GSE130408.FOXA1.prostate-cancer_PDX_136	0	.	58926492	58926493	252140168	FOXA1	prostate-cancer
chr11	58926388	58926691	GSE117304.HOXB13.LNCaP_DHT_CTL	0	.	58926538	58926539	224,28,224	HOXB13	LNCaP
chr11	58926388	58926699	GSE130408.AR.prostate-cancer_PDX_92	0	.	58926498	58926499	252,56,84	AR	prostate-cancer
chr11	58926389	58926553	GSE125245.AR.LNCaP_Veh	0	.	58926471	58926472	252,56,84	AR	LNCaP
chr11	58926389	58926563	ENCSR125DAD.MLX.Hep-G2	0	.	58926471	58926472	216,101,30	MLX	Hep-G2
chr11	58926389	58926587	GSE123618.TLE3.LNCaP	0	.	58926487	58926488	140,28,140	TLE3	LNCaP
chr11	58926389	58926596	GSE130408.FOXA1.prostate_P29_T	0	.	58926516	58926517	252140168	FOXA1	prostate
chr11	58926389	58926598	GSE94682.ARID1A.LNCaP_r1881	0	.	58926511	58926512	168,28,28	ARID1A	LNCaP
chr11	58926389	58926618	GSE128883.AR.LNCaP_G87R_shFOXA1_Ethanol	0	.	58926519	58926520	252,56,84	AR	LNCaP
chr11	58926389	58926624	GSE130408.HOXB13.prostate_P1	0	.	58926498	58926499	224,28,224	HOXB13	prostate
chr11	58926389	58926684	GSE130408.HOXB13.prostate-cancer_PDX_70	0	.	58926513	58926514	224,28,224	HOXB13	prostate-cancer
chr11	58926389	58926704	GSE112491.FOXA1.A1A3_EtOH	0	.	58926556	58926557	252140168	FOXA1	A1A3
chr11	58926389	58926729	GSE119930.FOXA2.PANC-1_HNF1B-OE	0	.	58926498	58926499	28112252	FOXA2	PANC-1
chr11	58926389	58926741	GSE148277.ESR1.T-47D_D538G	0	.	58926519	58926520	224,168,84	ESR1	T-47D
chr11	58926389	58926755	GSE51274.GATA3.T-47D	0	.	58926572	58926573	140,140,84	GATA3	T-47D
chr11	58926390	58926605	GSE121021.AR.LNCaP	0	.	58926522	58926523	252,56,84	AR	LNCaP
chr11	58926390	58926619	GSE37345.AR.LNCaP_SHCTR_R1881	0	.	58926511	58926512	252,56,84	AR	LNCaP
chr11	58926390	58926619	GSE79128.AR.VCaP_SH2_R1881	0	.	58926512	58926513	252,56,84	AR	VCaP
chr11	58926390	58926653	GSE122572.BCOR.VCaP_EtOH	0	.	58926497	58926498	168,140,56	BCOR	VCaP
chr11	58926390	58926676	GSE130408.HOXB13.prostate_P7	0	.	58926508	58926509	224,28,224	HOXB13	prostate
chr11	58926390	58926681	ENCSR000BRD.FOXA1.A-549	0	.	58926532	58926533	252140168	FOXA1	A-549
chr11	58926391	58926567	GSE104399.ESR1.breast_tumor_Male_5	0	.	58926538	58926539	224,168,84	ESR1	breast
chr11	58926391	58926584	ENCSR959XNY.MED1.Hep-G2	0	.	58926480	58926481	112,196,56	MED1	Hep-G2
chr11	58926391	58926596	GSE32892.AR.VCaP_R1881_1C26	0	.	58926497	58926498	252,56,84	AR	VCaP
chr11	58926391	58926643	GSE128018.FOXA1.breast-cancer_ENOB-2849	0	.	58926521	58926522	252140168	FOXA1	breast-cancer
chr11	58926391	58926661	GSE130408.AR.prostate_1592_T	0	.	58926536	58926537	252,56,84	AR	prostate
chr11	58926391	58926690	GSE112491.FOXA1.T47D-A1-2_Dex	0	.	58926502	58926503	252140168	FOXA1	T47D-A1-2
chr11	58926391	58926694	GSE94322.DUX4.WA01	0	.	58926530	58926531	28112224	DUX4	WA01
chr11	58926391	58926725	GSE125594.TEAD4.T-47D_Veh	0	.	58926524	58926525	196,252,56	TEAD4	T-47D
chr11	58926392	58926543	GSE43720.AR.LNCaP	0	.	58926424	58926425	252,56,84	AR	LNCaP
chr11	58926392	58926545	ENCSR168DYA.MAX.Hep-G2	0	.	58926466	58926467	56,196,84	MAX	Hep-G2
chr11	58926392	58926555	GSE130408.AR.prostate-cancer_PDX_81	0	.	58926497	58926498	252,56,84	AR	prostate-cancer
chr11	58926392	58926573	GSE94493.ESR1_Y537S.T-47D_E2	0	.	58926488	58926489	224,168,84	ESR1	T-47D
chr11	58926392	58926590	GSE130408.FOXA1.prostate_P5	0	.	58926491	58926492	252140168	FOXA1	prostate
chr11	58926392	58926653	GSE130408.FOXA1.prostate_P7	0	.	58926500	58926501	252140168	FOXA1	prostate
chr11	58926392	58926667	GSE133072.GATA3.MCF-7	0	.	58926550	58926551	140,140,84	GATA3	MCF-7
chr11	58926392	58926673	GSE104399.ESR1.breast_tumor_Male_28	0	.	58926553	58926554	224,168,84	ESR1	breast
chr11	58926392	58926688	GSE126004.STAT3.T-47D_JC4739	0	.	58926540	58926541	140196112	STAT3	T-47D
chr11	58926393	58926558	ENCSR000BQX.NFIC.Hep-G2	0	.	58926456	58926457	140,84,28	NFIC	Hep-G2
chr11	58926393	58926581	GSE130408.AR.prostate-cancer_PDX_189-4	0	.	58926516	58926517	252,56,84	AR	prostate-cancer
chr11	58926393	58926595	GSE94682.ARID1A.LNCaP	0	.	58926485	58926486	168,28,28	ARID1A	LNCaP
chr11	58926393	58926599	ENCSR000BOT.REST.Hep-G2	0	.	58926502	58926503	140224196	REST	Hep-G2
chr11	58926393	58926688	GSE132649.CEBPA.T-47D	0	.	58926551	58926552	112,28,28	CEBPA	T-47D
chr11	58926393	58926704	GSE119930.FOXA2.PANC-1_EV	0	.	58926497	58926498	28112252	FOXA2	PANC-1
chr11	58926394	58926577	GSE130408.AR.prostate_P29_T	0	.	58926438	58926439	252,56,84	AR	prostate
chr11	58926394	58926589	GSE122572.AR.VCaP_siNON-EtOH	0	.	58926496	58926497	252,56,84	AR	VCaP
chr11	58926394	58926592	GSE130408.HOXB13.prostate-cancer_PDX_141	0	.	58926525	58926526	224,28,224	HOXB13	prostate-cancer
chr11	58926394	58926597	ENCSR382XLA.ZFP36.Hep-G2	0	.	58926499	58926500	196224112	ZFP36	Hep-G2
chr11	58926394	58926598	GSE128883.AR.LNCaP_D226N_shFOXA1_Ethanol	0	.	58926528	58926529	252,56,84	AR	LNCaP
chr11	58926394	58926603	ENCSR000BHR.ZBTB33.Hep-G2	0	.	58926497	58926498	252224252	ZBTB33	Hep-G2
chr11	58926394	58926661	GSE32892.AR.VCaP	0	.	58926500	58926501	252,56,84	AR	VCaP
chr11	58926394	58926676	GSE104399.ESR1.breast_tumor_Male_1	0	.	58926510	58926511	224,168,84	ESR1	breast
chr11	58926394	58926688	GSE112969.FOXA1.ZR-75-1_estrogen_ab1	0	.	58926543	58926544	252140168	FOXA1	ZR-75-1
chr11	58926395	58926571	GSE76893.NIPBL.Hep-G2	0	.	58926468	58926469	28168168	NIPBL	Hep-G2
chr11	58926395	58926582	GSE83650.ERG.VCaP	0	.	58926444	58926445	252,84,28	ERG	VCaP
chr11	58926395	58926582	GSE98809.ERG.VCaP	0	.	58926444	58926445	252,84,28	ERG	VCaP
chr11	58926395	58926616	GSE89938.AR.LNCaP_Bag-1L_KO_DHT	0	.	58926532	58926533	252,56,84	AR	LNCaP
chr11	58926395	58926661	GSE130408.AR.prostate_P25	0	.	58926530	58926531	252,56,84	AR	prostate
chr11	58926395	58926669	GSE114737.ESR1.primary-breast-cancer_B2_DSG	0	.	58926521	58926522	224,168,84	ESR1	primary-breast-cancer
chr11	58926395	58926818	GSE117304.MYCN.LNCaP_DHT	0	.	58926569	58926570	28,196,56	MYCN	LNCaP
chr11	58926396	58926518	GSE73994.MYC.LNCaP_MYC	0	.	58926437	58926438	56,28,56	MYC	LNCaP
chr11	58926396	58926527	ERP002306.HNF4A.liver	0	.	58926509	58926510	140,84,56	HNF4A	liver
chr11	58926396	58926533	ENCSR409PMR.ZBED4.Hep-G2	0	.	58926465	58926466	49,88,174	ZBED4	Hep-G2
chr11	58926396	58926557	GSE126859.PGR.T-47D_R5020-A1	0	.	58926445	58926446	112,84,56	PGR	T-47D
chr11	58926396	58926573	GSE136128.AR.prostate-cancer_shCXXC5	0	.	58926451	58926452	252,56,84	AR	prostate-cancer
chr11	58926396	58926584	ENCSR000BVM.NR2F2.Hep-G2	0	.	58926497	58926498	56196252	NR2F2	Hep-G2
chr11	58926396	58926613	GSE117304.HOXB13.LNCaP_EtOH_CTL	0	.	58926543	58926544	224,28,224	HOXB13	LNCaP
chr11	58926396	58926673	GSE104399.ESR1.breast_tumor_Male_19	0	.	58926523	58926524	224,168,84	ESR1	breast
chr11	58926397	58926474	GSE47120.ETV1.LNCaP	0	.	58926458	58926459	252,140,28	ETV1	LNCaP
chr11	58926397	58926578	ENCSR479RZV.CBFB.Hep-G2	0	.	58926492	58926493	252,224,28	CBFB	Hep-G2
chr11	58926397	58926585	GSE130408.AR.prostate-cancer_PDX_141	0	.	58926513	58926514	252,56,84	AR	prostate-cancer
chr11	58926397	58926603	ENCSR998YJI.ZNF503.Hep-G2	0	.	58926525	58926526	24,5,74	ZNF503	Hep-G2
chr11	58926397	58926612	ENCSR469FBY.HNF4A.Hep-G2	0	.	58926496	58926497	140,84,56	HNF4A	Hep-G2
chr11	58926397	58926613	ENCSR126YEB.FOXA1.MCF-7	0	.	58926513	58926514	252140168	FOXA1	MCF-7
chr11	58926397	58926633	GSE148928.HOXB13.LNCaP_Veh	0	.	58926481	58926482	224,28,224	HOXB13	LNCaP
chr11	58926397	58926687	GSE126004.ESR1.MCF-7_jc5849	0	.	58926535	58926536	224,168,84	ESR1	MCF-7
chr11	58926397	58926688	GSE114266.FOXA1.LNCaP_GSK-48H	0	.	58926520	58926521	252140168	FOXA1	LNCaP
chr11	58926397	58926731	GSE126004.STAT3.MCF-7_jc5846	0	.	58926529	58926530	140196112	STAT3	MCF-7
chr11	58926398	58926549	GSE23436.CDX2.Caco-2_DIFF	0	.	58926450	58926451	252,56,196	CDX2	Caco-2
chr11	58926398	58926596	GSE130408.AR.prostate_1730_T	0	.	58926536	58926537	252,56,84	AR	prostate
chr11	58926398	58926619	GSE152203.STAT3.MDA-MB-453	0	.	58926537	58926538	140196112	STAT3	MDA-MB-453
chr11	58926399	58926560	GSE140533.FOXA1.LS180	0	.	58926432	58926433	252140168	FOXA1	LS180
chr11	58926399	58926638	ENCSR000BLW.EP300.Hep-G2	0	.	58926515	58926516	112,252,84	EP300	Hep-G2
chr11	58926399	58926641	GSE112491.FOXA1.A1A3_Brg1KD_EtOH	0	.	58926506	58926507	252140168	FOXA1	A1A3
chr11	58926399	58926668	GSE104399.ESR1.breast_tumor_Female_2	0	.	58926510	58926511	224,168,84	ESR1	breast
chr11	58926400	58926585	GSE130408.AR.prostate-cancer_PDX_78	0	.	58926520	58926521	252,56,84	AR	prostate-cancer
chr11	58926400	58926588	GSE98809.ERF.VCaP_DOX	0	.	58926513	58926514	84,13,120	ERF	VCaP
chr11	58926400	58926593	GSE128883.AR.LNCaP_GFP_Ethanol	0	.	58926523	58926524	252,56,84	AR	LNCaP
chr11	58926400	58926633	GSE80742.AR.22Rv1_siARFL	0	.	58926517	58926518	252,56,84	AR	22Rv1
chr11	58926400	58926642	GSE130408.AR.prostate_1636_T	0	.	58926505	58926506	252,56,84	AR	prostate
chr11	58926401	58926661	GSE126004.FOXA1.breast-cancer_3487	0	.	58926539	58926540	252140168	FOXA1	breast-cancer
chr11	58926401	58926669	ERP000783.ESR1.ZR751	0	.	58926529	58926530	224,168,84	ESR1	ZR751
chr11	58926402	58926623	ENCSR956OSX.ONECUT1.Hep-G2	0	.	58926515	58926516	140,252,56	ONECUT1	Hep-G2
chr11	58926402	58926642	GSE104399.ESR1.breast_tumor_Male_8	0	.	58926536	58926537	224,168,84	ESR1	breast
chr11	58926402	58926670	GSE125236.GATA2.VCaP	0	.	58926523	58926524	56168196	GATA2	VCaP
chr11	58926403	58926525	GSE97661.FOXO3.Hep-G2	0	.	58926503	58926504	220196110	FOXO3	Hep-G2
chr11	58926403	58926623	GSE121880.XBP1.LNCaP_px330	0	.	58926492	58926493	224,252,56	XBP1	LNCaP
chr11	58926403	58926649	ENCSR000BJS.ESR1.T-47D	0	.	58926506	58926507	224,168,84	ESR1	T-47D
chr11	58926403	58926657	ENCSR000BKN.ESR1.T-47D	0	.	58926515	58926516	224,168,84	ESR1	T-47D
chr11	58926404	58926593	GSE114266.AR.LNCaP_DHT_GSK4H	0	.	58926438	58926439	252,56,84	AR	LNCaP
chr11	58926404	58926623	GSE130408.AR.prostate_P27	0	.	58926501	58926502	252,56,84	AR	prostate
chr11	58926404	58926625	GSE130408.AR.prostate_P19_T	0	.	58926528	58926529	252,56,84	AR	prostate
chr11	58926404	58926628	GSE118247.BRD4.22Rv1_DHT-ABBV-744	0	.	58926509	58926510	196140252	BRD4	22Rv1
chr11	58926405	58926541	ENCSR000EDT.BHLHE40.Hep-G2	0	.	58926500	58926501	140,196,56	BHLHE40	Hep-G2
chr11	58926405	58926594	GSE106305.SMAD3-HIF1A.PC-3_hypoxia	0	.	58926554	58926555	123,57,215	SMAD3-HIF1A	PC-3
chr11	58926405	58926652	GSE63581.BRD4.SUM185_DMSO	0	.	58926539	58926540	196140252	BRD4	SUM185
chr11	58926405	58926667	GSE130408.FOXA1.prostate_P19_T	0	.	58926548	58926549	252140168	FOXA1	prostate
chr11	58926405	58926678	GSE125236.GATA2.VCaP_JQ1	0	.	58926542	58926543	56168196	GATA2	VCaP
chr11	58926405	58926688	GSE104399.ESR1.breast_tumor_Male_7	0	.	58926523	58926524	224,168,84	ESR1	breast
chr11	58926406	58926545	ENCSR000BRP.TEAD4.Hep-G2	0	.	58926493	58926494	196,252,56	TEAD4	Hep-G2
chr11	58926406	58926560	GSE28264.NKX3-1.LNCaP_ETOH	0	.	58926440	58926441	168,56,168	NKX3-1	LNCaP
chr11	58926406	58926649	GSE99479.PGR.T-47D_CR3flp_veh	0	.	58926503	58926504	112,84,56	PGR	T-47D
chr11	58926406	58926697	GSE123284.ARID1A.MCF-7_4-hydroxytamoxifen	0	.	58926488	58926489	168,28,28	ARID1A	MCF-7
chr11	58926407	58926530	ENCSR589SNT.TFE3.Hep-G2	0	.	58926463	58926464	213180182	TFE3	Hep-G2
chr11	58926407	58926598	ENCSR272TOJ.DLX6.Hep-G2	0	.	58926497	58926498	34,209,2	DLX6	Hep-G2
chr11	58926407	58926616	GSE125245.AR.VCaP_DHTTHZ1	0	.	58926507	58926508	252,56,84	AR	VCaP
chr11	58926408	58926563	GSE76494.PRDM6.HEK293	0	.	58926497	58926498	247126168	PRDM6	HEK293
chr11	58926408	58926579	GSE54110.AR.PC-3_R1881	0	.	58926520	58926521	252,56,84	AR	PC-3
chr11	58926409	58926548	ENCSR026GSW.EGR1.Hep-G2	0	.	58926501	58926502	56224140	EGR1	Hep-G2
chr11	58926409	58926608	GSE130408.FOXA1.prostate_P25	0	.	58926494	58926495	252140168	FOXA1	prostate
chr11	58926409	58926644	GSE112491.FOXA1.T47D-A1-2_EtOH	0	.	58926520	58926521	252140168	FOXA1	T47D-A1-2
chr11	58926409	58926666	GSE60841.ASH2L.VCaP	0	.	58926552	58926553	56,252,56	ASH2L	VCaP
chr11	58926410	58926575	GSE148358.AR.LAPC-4_R1881	0	.	58926499	58926500	252,56,84	AR	LAPC-4
chr11	58926410	58926582	GSE130408.AR.prostate-cancer_PDX_167	0	.	58926487	58926488	252,56,84	AR	prostate-cancer
chr11	58926410	58926640	ENCSR518WPL.NR2F6.Hep-G2	0	.	58926538	58926539	168140112	NR2F6	Hep-G2
chr11	58926410	58926640	ENCSR581KCO.MYBL2.Hep-G2	0	.	58926505	58926506	168,28,140	MYBL2	Hep-G2
chr11	58926411	58926519	GSE92347.AR.LNCaP_DHT	0	.	58926471	58926472	252,56,84	AR	LNCaP
chr11	58926411	58926627	ENCSR837GLU.ZNF232.Hep-G2	0	.	58926511	58926512	7227228	ZNF232	Hep-G2
chr11	58926411	58926645	GSE69043.GATA2.LNCaP_CSFCS	0	.	58926537	58926538	56168196	GATA2	LNCaP
chr11	58926412	58926565	GSE76494.ZFP64.HEK293	0	.	58926438	58926439	161,80,254	ZFP64	HEK293
chr11	58926412	58926591	GSE152203.NR3C1.MDA-MB-453	0	.	58926504	58926505	112,56,168	NR3C1	MDA-MB-453
chr11	58926412	58926595	GSE86538.ESR1.pleural-effusion	0	.	58926468	58926469	224,168,84	ESR1	pleural-effusion
chr11	58926413	58926703	GSE125594.YY1AP1.T-47D_E2	0	.	58926631	58926632	156,122,82	YY1AP1	T-47D
chr11	58926414	58926558	ENCSR124APT.NFYA.Hep-G2	0	.	58926529	58926530	28,84,112	NFYA	Hep-G2
chr11	58926414	58926598	ENCSR005GZH.SMAD3.Hep-G2	0	.	58926508	58926509	140,112,56	SMAD3	Hep-G2
chr11	58926414	58926635	ENCSR235OVI.NFKBIZ.Hep-G2	0	.	58926493	58926494	224240184	NFKBIZ	Hep-G2
chr11	58926415	58926589	GSE81510.NR3C1_mut.MCF-7_ICI_Dex	0	.	58926485	58926486	112,56,168	NR3C1	MCF-7
chr11	58926415	58926632	GSE30623.AR.LNCaP_1F5_SIFOXA1	0	.	58926534	58926535	252,56,84	AR	LNCaP
chr11	58926415	58926648	ENCSR492IHH.ISL2.Hep-G2	0	.	58926509	58926510	92206180	ISL2	Hep-G2
chr11	58926415	58926651	ENCSR080XEY.FOXA2.liver	0	.	58926507	58926508	28112252	FOXA2	liver
chr11	58926415	58926656	GSE69043.GATA2.LNCaP_FBS	0	.	58926535	58926536	56168196	GATA2	LNCaP
chr11	58926416	58926550	ENCSR800QIT.HNF1A.Hep-G2	0	.	58926482	58926483	224,162,71	HNF1A	Hep-G2
chr11	58926416	58926562	GSE136128.AR.prostate-cancer_shTET2	0	.	58926462	58926463	252,56,84	AR	prostate-cancer
chr11	58926416	58926618	GSE69043.AR.LNCaP_SHGATA2_R1881	0	.	58926521	58926522	252,56,84	AR	LNCaP
chr11	58926418	58926572	GSE130408.AR.prostate-cancer_PDX_58	0	.	58926469	58926470	252,56,84	AR	prostate-cancer
chr11	58926418	58926650	ERP000901.CREBBP.MCF-7	0	.	58926569	58926570	196,196,56	CREBBP	MCF-7
chr11	58926418	58926678	GSE123284.ARID1A.MCF-7_JQ1	0	.	58926557	58926558	168,28,28	ARID1A	MCF-7
chr11	58926419	58926582	GSE89938.AR.LNCaP_Bag-1L_WT	0	.	58926490	58926491	252,56,84	AR	LNCaP
chr11	58926419	58926664	ERP001226.AR.MCF-7	0	.	58926539	58926540	252,56,84	AR	MCF-7
chr11	58926419	58926664	GSE41561.ESR1.MCF-7	0	.	58926539	58926540	224,168,84	ESR1	MCF-7
chr11	58926419	58926757	GSE125594.YY1AP1.T-47D_Veh	0	.	58926623	58926624	156,122,82	YY1AP1	T-47D
chr11	58926420	58926533	GSE61268.AR.LNCaP_R1881	0	.	58926494	58926495	252,56,84	AR	LNCaP
chr11	58926421	58926621	GSE28264.NKX3-1.LNCaP_DHT	0	.	58926541	58926542	168,56,168	NKX3-1	LNCaP
chr11	58926421	58926638	ENCSR324RCI.FOXA1.liver	0	.	58926552	58926553	252140168	FOXA1	liver
chr11	58926421	58926673	ENCSR000BQD.ESR1.T-47D	0	.	58926545	58926546	224,168,84	ESR1	T-47D
chr11	58926422	58926608	ENCSR757EKM.KLF6.Hep-G2	0	.	58926508	58926509	252,56,28	KLF6	Hep-G2
chr11	58926422	58926672	GSE104399.FOXA1.breast_tumor_Female_7	0	.	58926536	58926537	252140168	FOXA1	breast
chr11	58926422	58926686	GSE99479.GATA3_Nter.T-47D_CR3flp	0	.	58926559	58926560	140,140,84	GATA3	T-47D
chr11	58926423	58926638	GSE99479.GATA3_Nter.T-47D_flp-ctrl	0	.	58926536	58926537	140,140,84	GATA3	T-47D
chr11	58926426	58926594	GSE130408.FOXA1.prostate_P13	0	.	58926525	58926526	252140168	FOXA1	prostate
chr11	58926426	58926656	GSE130408.FOXA1.prostate_P27	0	.	58926517	58926518	252140168	FOXA1	prostate
chr11	58926428	58926580	ENCSR291MJH.MEF2A.Hep-G2	0	.	58926512	58926513	56140112	MEF2A	Hep-G2
chr11	58926428	58926594	GSE128883.AR.LNCaP_F266S_shFOXA1_Ethanol	0	.	58926556	58926557	252,56,84	AR	LNCaP
chr11	58926428	58926672	GSE104399.ESR1.breast_tumor_Male_18	0	.	58926533	58926534	224,168,84	ESR1	breast
chr11	58926429	58926646	ENCSR000BNA.ZBTB33.Hep-G2	0	.	58926497	58926498	252224252	ZBTB33	Hep-G2
chr11	58926430	58926593	GSE99479.GATA3_Cter.T-47D_CR3flp	0	.	58926542	58926543	140,140,84	GATA3	T-47D
chr11	58926430	58926615	GSE40129.ESR1.MCF-7_SIGATA_E2	0	.	58926574	58926575	224,168,84	ESR1	MCF-7
chr11	58926431	58926554	ENCSR107DKT.SP140L.Hep-G2	0	.	58926514	58926515	85,15,24	SP140L	Hep-G2
chr11	58926431	58926597	GSE46055.KDM5B.SUM185_SHCTCF	0	.	58926494	58926495	140168112	KDM5B	SUM185
chr11	58926431	58926643	GSE133072.GATA3.MCF-7_sgScr	0	.	58926540	58926541	140,140,84	GATA3	MCF-7
chr11	58926432	58926558	ENCSR019NPF.SP5.Hep-G2	0	.	58926459	58926460	140,239,54	SP5	Hep-G2
chr11	58926436	58926654	ENCSR387JKT.KDM3A.Hep-G2	0	.	58926549	58926550	169130205	KDM3A	Hep-G2
chr11	58926437	58926612	GSE69043.AR.LNCaP_R1881	0	.	58926546	58926547	252,56,84	AR	LNCaP
chr11	58926439	58926655	ENCSR000BVO.JUND.T-47D	0	.	58926548	58926549	196,56,112	JUND	T-47D
chr11	58926440	58926579	ENCSR363ASY.ZNF629.Hep-G2	0	.	58926520	58926521	245136102	ZNF629	Hep-G2
chr11	58926441	58926657	GSE126004.ESR1.T-47D_JC4727	0	.	58926497	58926498	224,168,84	ESR1	T-47D
chr11	58926441	58926706	GSE117136.PDX1.pancreatic-progenitor	0	.	58926556	58926557	112,84,112	PDX1	pancreatic-progenitor
chr11	58926441	58926709	GSE132649.CEBPA.T-47D_progesterone	0	.	58926533	58926534	112,28,28	CEBPA	T-47D
chr11	58926442	58926614	GSE61268.AR.LNCaP_HOTAIR	0	.	58926543	58926544	252,56,84	AR	LNCaP
chr11	58926443	58926645	GSE69043.AR.LNCaP_RPMIFBS	0	.	58926542	58926543	252,56,84	AR	LNCaP
chr11	58926444	58926575	GSE30623.NR3C1.LNCaP_1F5	0	.	58926505	58926506	112,56,168	NR3C1	LNCaP
chr11	58926444	58926592	GSE69043.AR.LNCaP_SHGATA2_ETOH	0	.	58926526	58926527	252,56,84	AR	LNCaP
chr11	58926444	58926652	GSE40129.GATA3.MCF-7_E2	0	.	58926561	58926562	140,140,84	GATA3	MCF-7
chr11	58926444	58926814	GSE81651.ESRRA.BT-474_EGF	0	.	58926654	58926655	28,224,56	ESRRA	BT-474
chr11	58926445	58926623	GSE125245.AR.LNCaP_DHTTHZ1	0	.	58926528	58926529	252,56,84	AR	LNCaP
chr11	58926447	58926570	GSE112491.GR.T47D-A1-2_Dex	0	.	58926500	58926501	40101155	GR	T47D-A1-2
chr11	58926447	58926620	GSE107013.TRPS1.T-47D	0	.	58926552	58926553	186,116,96	TRPS1	T-47D
chr11	58926448	58926699	GSE123284.ARID1A.MCF-7_DCDT	0	.	58926641	58926642	168,28,28	ARID1A	MCF-7
chr11	58926449	58926685	GSE126004.ESR1.MCF-7_jc5855	0	.	58926562	58926563	224,168,84	ESR1	MCF-7
chr11	58926450	58926621	GSE112946.SMAD4.Caco-2	0	.	58926594	58926595	28,84,168	SMAD4	Caco-2
chr11	58926451	58926628	ERP003503.AR.MDA-MB-453	0	.	58926455	58926456	252,56,84	AR	MDA-MB-453
chr11	58926452	58926661	GSE76494.OSR2.HEK293	0	.	58926541	58926542	213,152,22	OSR2	HEK293
chr11	58926453	58926595	ENCSR000BLL.ESR1.T-47D	0	.	58926533	58926534	224,168,84	ESR1	T-47D
chr11	58926454	58926683	ENCSR341VYI.EZH2_phosphoT487.hepatocyte	0	.	58926530	58926531	140168224	EZH2	hepatocyte
chr11	58926456	58926625	GSE94023.ESR1.MCF-7	0	.	58926546	58926547	224,168,84	ESR1	MCF-7
chr11	58926458	58926552	GSE130408.AR.prostate-cancer_PDX_136	0	.	58926518	58926519	252,56,84	AR	prostate-cancer
chr11	58926459	58926680	GSE72249.ESR1.T-47D	0	.	58926541	58926542	224,168,84	ESR1	T-47D
chr11	58926459	58926701	GSE104399.FOXA1.breast_tumor_Male_6	0	.	58926523	58926524	252140168	FOXA1	breast
chr11	58926465	58926598	ENCSR191TLD.PHF5A.Hep-G2	0	.	58926502	58926503	129,215,23	PHF5A	Hep-G2
chr11	58926466	58926661	GSE140185.FOXA1.MCF-7	0	.	58926549	58926550	252140168	FOXA1	MCF-7
chr11	58926468	58926631	GSE69043.AR.LNCaP_ETOH	0	.	58926568	58926569	252,56,84	AR	LNCaP
chr11	58926470	58926691	GSE63581.BRD4.T-47D_DMSO	0	.	58926508	58926509	196140252	BRD4	T-47D
chr11	58926476	58926639	GSE59530.ESR1.MCF-7_E2	0	.	58926555	58926556	224,168,84	ESR1	MCF-7
chr11	58926481	58926671	GSE72249.ESR1.T-47D_E2	0	.	58926555	58926556	224,168,84	ESR1	T-47D
chr11	58926485	58926596	ENCSR000BQI.CEBPB.Hep-G2	0	.	58926549	58926550	196112112	CEBPB	Hep-G2
chr11	58926487	58926785	GSE58685.PDX1.hESC	0	.	58926584	58926585	112,84,112	PDX1	hESC
chr11	58926507	58926620	ERP000209.ESR1.MCF-7_E2	0	.	58926550	58926551	224,168,84	ESR1	MCF-7
chr11	58926513	58926739	GSE106305.ONECUT2.PC-3_normoxia	0	.	58926619	58926620	2,199,99	ONECUT2	PC-3
chr11	58926544	58926678	ENCSR000BJX.SP1.Hep-G2	0	.	58926560	58926561	28,196,84	SP1	Hep-G2
chr11	58926708	58927076	GSE82295.CEBPB.HFOB_DIFF	0	.	58926920	58926921	196112112	CEBPB	HFOB
chr11	58926761	58927414	GSE63202.TOP1.LNCaP_DHT	0	.	58927146	58927147	84,224,28	TOP1	LNCaP
chr11	58926813	58926981	ERP002306.HNF4A.liver	0	.	58926880	58926881	140,84,56	HNF4A	liver
chr11	58926817	58927055	ENCSR480LIS.ATF3.liver	0	.	58926917	58926918	56224168	ATF3	liver
chr11	58926843	58927007	ENCSR124AIG.FOS.IMR-90	0	.	58926946	58926947	112140140	FOS	IMR-90
chr11	58926860	58927399	GSE63202.TOP1.LNCaP	0	.	58927151	58927152	84,224,28	TOP1	LNCaP
chr11	58926877	58927467	GSE138496.FOXL2.KGN_1513	0	.	58927033	58927034	138,92,206	FOXL2	KGN
chr11	58926880	58927506	GSE58607.CSNK2A1.LNCaP_DHT	0	.	58927227	58927228	112,224,56	CSNK2A1	LNCaP
chr11	58926887	58927460	GSE138496.FOXL2.KGN_1512	0	.	58927039	58927040	138,92,206	FOXL2	KGN
chr11	58926902	58927077	GSE138496.FOXL2.HGrC1_C134W-TGF_parental	0	.	58927041	58927042	138,92,206	FOXL2	HGrC1
chr11	58926908	58927375	GSE88871.BRD4.LNCaP-C4-2_F133V_JQ1	0	.	58927215	58927216	196140252	BRD4	LNCaP-C4-2
chr11	58926911	58927085	GSE138496.FOXL2.HGrC1_C134W-TGF	0	.	58927051	58927052	138,92,206	FOXL2	HGrC1
chr11	58926939	58927988	GSE58428.FOXA1.VCaP_DHT24H	0	.	58927508	58927509	252140168	FOXA1	VCaP
chr11	58927016	58927206	GSE58428.CTBP2.LNCaP_DHT24H	0	.	58927133	58927134	196,56,196	CTBP2	LNCaP
chr11	58927051	58927853	GSE114737.FOXA1.primary-prostate-cancer_P2_DSG	0	.	58927530	58927531	252140168	FOXA1	primary-prostate-cancer
chr11	58927138	58927787	GSE129951.FOXA1.22Rv1_CST	0	.	58927379	58927380	252140168	FOXA1	22Rv1
chr11	58927138	58927796	GSE148358.MED1.VCaP_R1881	0	.	58927223	58927224	112,196,56	MED1	VCaP
chr11	58927147	58928200	ENCSR016BMM.TAF1.liver	0	.	58927485	58927486	28252252	TAF1	liver
chr11	58927150	58927534	GSE101407.FOXA1.breast-cancer_heregulin-Herceptin-ICI	0	.	58927444	58927445	252140168	FOXA1	breast-cancer
chr11	58927154	58927615	GSE129585.VDR.kidney-cortex	0	.	58927449	58927450	84,56,252	VDR	kidney-cortex
chr11	58927162	58927558	GSE72249.FOXA1.ZR751_DEX	0	.	58927361	58927362	252140168	FOXA1	ZR751
chr11	58927168	58928571	GSE118247.BRD4.LNCaP-clone-FGC_DHT-DMSO	0	.	58927755	58927756	196140252	BRD4	LNCaP-clone-FGC
chr11	58927169	58927539	GSE101407.FOXA1.breast-cancer_Herceptin-ICI	0	.	58927385	58927386	252140168	FOXA1	breast-cancer
chr11	58927174	58927959	GSE94577.SFPQ.LTAD_DHT-1nM	0	.	58927404	58927405	121,139,78	SFPQ	LTAD
chr11	58927185	58928594	ENCSR850KIP.ASH2L.WA01	0	.	58927761	58927762	56,252,56	ASH2L	WA01
chr11	58927196	58927434	GSE80742.FOXA1.22Rv1_R1881	0	.	58927330	58927331	252140168	FOXA1	22Rv1
chr11	58927198	58927606	GSE72249.FOXA1.ZR751	0	.	58927340	58927341	252140168	FOXA1	ZR751
chr11	58927199	58927408	GSE104840.FOXA2.pancreatic-progenitor_PP1	0	.	58927334	58927335	28112252	FOXA2	pancreatic-progenitor
chr11	58927200	58927627	GSE58428.FOXA1.VCaP_ETOH24H	0	.	58927420	58927421	252140168	FOXA1	VCaP
chr11	58927202	58927392	GSE83671.KMT2A.KOPN-8	0	.	58927336	58927337	252252224	KMT2A	KOPN-8
chr11	58927213	58927555	GSE85558.FOXA1.22Rv1_Dox	0	.	58927352	58927353	252140168	FOXA1	22Rv1
chr11	58927214	58927448	GSE99479.FOXA1.T-47D_CR3flp	0	.	58927354	58927355	252140168	FOXA1	T-47D
chr11	58927217	58927515	GSE84593.FOXA1.T-47D_DMSO	0	.	58927347	58927348	252140168	FOXA1	T-47D
chr11	58927223	58927411	GSE80742.FOXA1.22Rv1_EtOH	0	.	58927335	58927336	252140168	FOXA1	22Rv1
chr11	58927224	58927709	GSE109524.JUN.HUES-8	0	.	58927447	58927448	196252140	JUN	HUES-8
chr11	58927228	58928560	ENCSR000ASW.EZH2.DND41	0	.	58927613	58927614	140168224	EZH2	DND41
chr11	58927229	58927460	GSE85558.FOXA1.22Rv1	0	.	58927358	58927359	252140168	FOXA1	22Rv1
chr11	58927235	58927723	GSE114737.FOXA1.primary-breast-cancer_B1_DSG	0	.	58927547	58927548	252140168	FOXA1	primary-breast-cancer
chr11	58927236	58927919	GSE58428.RUNX1.VCaP_DHT24H	0	.	58927679	58927680	84168112	RUNX1	VCaP
chr11	58927240	58927578	GSE110655.BAF155.VCaP_shARID1A	0	.	58927479	58927480	204,69,51	BAF155	VCaP
chr11	58927242	58928045	GSE109524.NANOG.HUES-8	0	.	58927543	58927544	196,28,224	NANOG	HUES-8
chr11	58927243	58927955	GSE104690.PCGF1.WA01	0	.	58927381	58927382	97220154	PCGF1	WA01
chr11	58927250	58927511	GSE137579.FOXA1.T-47D_shRNF2	0	.	58927392	58927393	252140168	FOXA1	T-47D
chr11	58927265	58927524	GSE137579.FOXA1.T-47D_shRNF2_45min	0	.	58927393	58927394	252140168	FOXA1	T-47D
chr11	58927267	58927466	GSE137579.FOXA1.T-47D_8h	0	.	58927378	58927379	252140168	FOXA1	T-47D
chr11	58927276	58927789	ENCSR185FOY.ZNF341.HEK293	0	.	58927497	58927498	128196105	ZNF341	HEK293
chr11	58927285	58927467	GSE137579.FOXA1.T-47D_shRNF2_24h	0	.	58927352	58927353	252140168	FOXA1	T-47D
chr11	58927285	58927645	GSE137579.FOXA1.T-47D_shRNF2_8h	0	.	58927396	58927397	252140168	FOXA1	T-47D
chr11	58927289	58927835	GSE114737.FOXA1.primary-prostate-cancer_G2_DSG	0	.	58927480	58927481	252140168	FOXA1	primary-prostate-cancer
chr11	58927292	58927569	GSE64656.VDR.LNCaP	0	.	58927444	58927445	84,56,252	VDR	LNCaP
chr11	58927294	58927967	GSE94577.SFPQ.LTAD_EtOH	0	.	58927837	58927838	121,139,78	SFPQ	LTAD
chr11	58927302	58927581	GSE130408.HOXB13.prostate_2078_T	0	.	58927431	58927432	224,28,224	HOXB13	prostate
chr11	58927306	58927642	GSE94958.E2F1.LNCaP_shRB	0	.	58927485	58927486	140,84,84	E2F1	LNCaP
chr11	58927307	58928703	GSE117304.MYCN.LNCaP_EtOH	0	.	58927660	58927661	28,196,56	MYCN	LNCaP
chr11	58927310	58927974	GSE63034.CREB1.LNCaP-abl_SHFOXA1	0	.	58927522	58927523	84,28,224	CREB1	LNCaP-abl
chr11	58927314	58927645	GSE96776.ZBTB48.U2OS_ZBTB48-KO	0	.	58927501	58927502	19,42,80	ZBTB48	U2OS
chr11	58927315	58927902	ENCSR000AQC.RBBP5.WA01	0	.	58927514	58927515	196,56,56	RBBP5	WA01
chr11	58927316	58927636	ERP002306.FOXA1.liver	0	.	58927424	58927425	252140168	FOXA1	liver
chr11	58927316	58928057	ENCSR000BHO.TAF1.WA01	0	.	58927455	58927456	28252252	TAF1	WA01
chr11	58927317	58927463	GSE59530.FOXA1.MCF-7_TNF	0	.	58927347	58927348	252140168	FOXA1	MCF-7
chr11	58927317	58927602	GSE101407.FOXA1.breast-cancer_heregulin	0	.	58927436	58927437	252140168	FOXA1	breast-cancer
chr11	58927317	58928036	GSE148358.MED1.VCaP	0	.	58927783	58927784	112,196,56	MED1	VCaP
chr11	58927318	58927415	GSE66218.FOXA2.Caco-2	0	.	58927359	58927360	28112252	FOXA2	Caco-2
chr11	58927320	58927533	GSE107780.EZH2.prostate-cancer_plko	0	.	58927450	58927451	140168224	EZH2	prostate-cancer
chr11	58927322	58927610	ENCSR080XEY.FOXA2.liver	0	.	58927552	58927553	28112252	FOXA2	liver
chr11	58927322	58927760	ENCSR837GTK.JUND.liver	0	.	58927490	58927491	196,56,112	JUND	liver
chr11	58927323	58927939	ENCSR418MKG.ZNF692.HEK293	0	.	58927523	58927524	3224149	ZNF692	HEK293
chr11	58927324	58927744	GSE104399.FOXA1.breast_tumor_Female_1	0	.	58927547	58927548	252140168	FOXA1	breast
chr11	58927325	58928322	ENCSR994YLZ.YY1.liver	0	.	58927571	58927572	168112140	YY1	liver
chr11	58927327	58927795	ENCSR867WPH.REST.liver	0	.	58927674	58927675	140224196	REST	liver
chr11	58927328	58927695	GSE104690.BCOR.WA01_RNF2-R_Doxycyclin	0	.	58927471	58927472	168,140,56	BCOR	WA01
chr11	58927330	58927920	GSE148358.BRD4.VCaP	0	.	58927669	58927670	196140252	BRD4	VCaP
chr11	58927332	58927573	GSE83671.KMT2A.RCH-ACV	0	.	58927404	58927405	252252224	KMT2A	RCH-ACV
chr11	58927333	58927759	GSE73994.MYC.LNCaP_MYC	0	.	58927401	58927402	56,28,56	MYC	LNCaP
chr11	58927334	58927523	GSE123618.FOXA1.22Rv1_CST_Crispr-70	0	.	58927429	58927430	252140168	FOXA1	22Rv1
chr11	58927335	58927668	GSE75503.RBPJ.MUTUL	0	.	58927392	58927393	168,168,56	RBPJ	MUTUL
chr11	58927338	58927846	GSE105028.ZNF143.WA09_heat-shock	0	.	58927768	58927769	252196196	ZNF143	WA09
chr11	58927340	58927588	GSE123618.FOXA1.22Rv1_CST_Crispr_WT3	0	.	58927474	58927475	252140168	FOXA1	22Rv1
chr11	58927343	58928004	GSE109524.SMAD2-3.HUES-8_DE	0	.	58927791	58927792	106,135,4	SMAD2-3	HUES-8
chr11	58927347	58927967	GSE58428.AR.VCaP_DHT24H	0	.	58927756	58927757	252,56,84	AR	VCaP
chr11	58927348	58927661	GSE114266.FOXA1.LNCaP_S2101-4H	0	.	58927515	58927516	252140168	FOXA1	LNCaP
chr11	58927350	58927842	GSE130408.HOXB13.prostate_P7_T	0	.	58927552	58927553	224,28,224	HOXB13	prostate
chr11	58927352	58927625	GSE104690.BCOR.WA01_RNF2-R	0	.	58927485	58927486	168,140,56	BCOR	WA01
chr11	58927352	58927793	ERP001226.AR.LNCaP	0	.	58927600	58927601	252,56,84	AR	LNCaP
chr11	58927352	58927795	ENCSR893QWP.REST.liver	0	.	58927559	58927560	140224196	REST	liver
chr11	58927353	58927931	GSE88871.BRD4.LNCaP-C4-2_EV	0	.	58927699	58927700	196140252	BRD4	LNCaP-C4-2
chr11	58927354	58927716	ENCSR807LQP.SP2.HEK293	0	.	58927522	58927523	168,56,84	SP2	HEK293
chr11	58927355	58927889	GSE118247.BRD4.LNCaP-clone-FGC_DHT-ABBV-744	0	.	58927549	58927550	196140252	BRD4	LNCaP-clone-FGC
chr11	58927357	58927565	GSE140533.FOXA1.LS180	0	.	58927478	58927479	252140168	FOXA1	LS180
chr11	58927357	58927831	ENCSR854ORP.ZNF350.HEK293	0	.	58927563	58927564	237196215	ZNF350	HEK293
chr11	58927358	58927573	GSE123089.ZBTB7A.VCaP_FBS	0	.	58927460	58927461	196,28,252	ZBTB7A	VCaP
chr11	58927362	58928012	GSE118247.AR.LNCaP-clone-FGC_DHT-DMSO	0	.	58927498	58927499	252,56,84	AR	LNCaP-clone-FGC
chr11	58927362	58928068	GSE109524.GATA6.HUES-8_DE_ctrl	0	.	58927797	58927798	224224224	GATA6	HUES-8
chr11	58927363	58928060	GSE97411.YY1.Huh-7	0	.	58927853	58927854	168112140	YY1	Huh-7
chr11	58927364	58927923	ENCSR000BIR.SP1.WA01	0	.	58927511	58927512	28,196,84	SP1	WA01
chr11	58927368	58927760	GSE128883.AR.LNCaP_GFP_Ethanol	0	.	58927496	58927497	252,56,84	AR	LNCaP
chr11	58927368	58927901	GSE63034.CREB1.LNCaP-abl_SHCTR	0	.	58927548	58927549	84,28,224	CREB1	LNCaP-abl
chr11	58927369	58927760	ENCSR381VYR.ZFP69B.HEK293	0	.	58927522	58927523	27,163,3	ZFP69B	HEK293
chr11	58927371	58927737	ENCSR847DIT.MAX.liver	0	.	58927560	58927561	56,196,84	MAX	liver
chr11	58927371	58927807	GSE130408.HOXB13.prostate_2030_T	0	.	58927597	58927598	224,28,224	HOXB13	prostate
chr11	58927372	58927671	GSE76494.FEZF1.HEK293	0	.	58927610	58927611	86220220	FEZF1	HEK293
chr11	58927372	58927738	GSE117430.MYC.LNCaP	0	.	58927585	58927586	56,28,56	MYC	LNCaP
chr11	58927373	58927609	GSE29282.BCL6.OCI-Ly1	0	.	58927484	58927485	168,56,140	BCL6	OCI-Ly1
chr11	58927373	58927926	GSE122298.TBP.hESC	0	.	58927875	58927876	56,168,28	TBP	hESC
chr11	58927374	58927631	GSE21614.POU5F1.BG03	0	.	58927488	58927489	140,28,112	POU5F1	BG03
chr11	58927376	58928099	GSE117136.GATA6.endoderm_KO	0	.	58927839	58927840	224224224	GATA6	endoderm
chr11	58927377	58927632	GSE63034.CREB1.LNCaP	0	.	58927568	58927569	84,28,224	CREB1	LNCaP
chr11	58927378	58927664	GSE60130.RUNX1.AML_Blast	0	.	58927517	58927518	84168112	RUNX1	AML
chr11	58927378	58927664	GSE64862.RUNX1.CD34	0	.	58927517	58927518	84168112	RUNX1	CD34
chr11	58927378	58927727	GSE130408.HOXB13.prostate_P19_T	0	.	58927495	58927496	224,28,224	HOXB13	prostate
chr11	58927378	58928066	GSE130408.AR.prostate_1730_T	0	.	58927771	58927772	252,56,84	AR	prostate
chr11	58927380	58927745	GSE128883.AR.LNCaP_G87R_shFOXA1_Ethanol	0	.	58927459	58927460	252,56,84	AR	LNCaP
chr11	58927381	58927637	ENCSR535DIA.GLIS2.HEK293	0	.	58927540	58927541	24,23,245	GLIS2	HEK293
chr11	58927381	58927646	GSE63034.CREB1.LNCaP-abl	0	.	58927595	58927596	84,28,224	CREB1	LNCaP-abl
chr11	58927381	58927656	GSE125552.AR.LNCaP-95_NT	0	.	58927535	58927536	252,56,84	AR	LNCaP-95
chr11	58927385	58927565	ENCSR935GZV.NFYB.Hep-G2	0	.	58927489	58927490	56168252	NFYB	Hep-G2
chr11	58927386	58927723	GSE76494.SP4.HEK293	0	.	58927583	58927584	56,84,224	SP4	HEK293
chr11	58927387	58927559	GSE76494.ZNF35.HEK293	0	.	58927476	58927477	132,123,37	ZNF35	HEK293
chr11	58927387	58927870	GSE123565.POU2F1.22Rv1_Veh	0	.	58927612	58927613	112,84,196	POU2F1	22Rv1
chr11	58927388	58927669	GSE31006.FOXP1.H9	0	.	58927571	58927572	224252224	FOXP1	H9
chr11	58927388	58927687	ENCSR000BKD.YY1.WA01	0	.	58927528	58927529	168112140	YY1	WA01
chr11	58927389	58927544	GSE130408.HOXB13.prostate-cancer_PDX_167	0	.	58927443	58927444	224,28,224	HOXB13	prostate-cancer
chr11	58927389	58927685	GSE101074.TFAP2C.UCLA1-hESCs_TFAP2C--_1d_TFAP2C_Induc	0	.	58927583	58927584	252,140,84	TFAP2C	UCLA1-hESCs
chr11	58927389	58927753	GSE76494.ZNF350.HEK293	0	.	58927567	58927568	237196215	ZNF350	HEK293
chr11	58927389	58927832	GSE148358.BRD4.VCaP_R1881	0	.	58927642	58927643	196140252	BRD4	VCaP
chr11	58927390	58927513	GSE130408.HOXB13.prostate-cancer_PDX_92	0	.	58927401	58927402	224,28,224	HOXB13	prostate-cancer
chr11	58927393	58928133	GSE118247.BRD4.22Rv1_DHT-ABBV-744	0	.	58927569	58927570	196140252	BRD4	22Rv1
chr11	58927394	58927649	GSE129986.ETS1.cardiomyocyte_D9	0	.	58927607	58927608	252140196	ETS1	cardiomyocyte
chr11	58927395	58927678	ENCSR290SSQ.MAZ.HEK293	0	.	58927517	58927518	168252140	MAZ	HEK293
chr11	58927395	58928037	GSE130408.AR.prostate_1816_T	0	.	58927688	58927689	252,56,84	AR	prostate
chr11	58927397	58927577	GSE56694.KDM6B.CUTLL1	0	.	58927520	58927521	224,56,196	KDM6B	CUTLL1
chr11	58927397	58927653	GSE130408.FOXA1.prostate-cancer_PDX_189-3	0	.	58927586	58927587	252140168	FOXA1	prostate-cancer
chr11	58927397	58927661	ENCSR000EUO.CTBP2.WA01	0	.	58927483	58927484	196,56,196	CTBP2	WA01
chr11	58927398	58927623	GSE76494.ZNF341.HEK293	0	.	58927492	58927493	128196105	ZNF341	HEK293
chr11	58927400	58927590	ENCSR000BJA.EGR1.WA01	0	.	58927475	58927476	56224140	EGR1	WA01
chr11	58927400	58927676	GSE130408.HOXB13.prostate_2480_T	0	.	58927507	58927508	224,28,224	HOXB13	prostate
chr11	58927400	58927703	ENCSR000BIT.TCF12.WA01	0	.	58927464	58927465	56196196	TCF12	WA01
chr11	58927400	58927854	GSE118247.BRD4.22Rv1_DHT-ABBV-075	0	.	58927591	58927592	196140252	BRD4	22Rv1
chr11	58927401	58927660	GSE106949.PDX1.hiPSC_derived_PPs	0	.	58927528	58927529	112,84,112	PDX1	hiPSC
chr11	58927402	58927539	GSE106870.SIN3A.hiPSC_IB12	0	.	58927457	58927458	196112252	SIN3A	hiPSC
chr11	58927403	58927697	GSE116825.CTCF.anterior-temporal-cortex_fetal	0	.	58927546	58927547	252,140,56	CTCF	anterior-temporal-cortex
chr11	58927408	58927677	ENCSR125ULS.ZNF561.HEK293	0	.	58927633	58927634	18,220,76	ZNF561	HEK293
chr11	58927410	58927812	ERP007114.SP2.HEK293T	0	.	58927598	58927599	168,56,84	SP2	HEK293T
chr11	58927410	58928139	ENCSR502GAX.ZNF652.Hep-G2	0	.	58927699	58927700	189165208	ZNF652	Hep-G2
chr11	58927411	58927472	GSE130408.HOXB13.prostate-cancer_PDX_141	0	.	58927448	58927449	224,28,224	HOXB13	prostate-cancer
chr11	58927411	58927757	GSE130408.HOXB13.prostate_P1_T	0	.	58927472	58927473	224,28,224	HOXB13	prostate
chr11	58927411	58927893	GSE109524.POU5F1.HUES-8	0	.	58927655	58927656	140,28,112	POU5F1	HUES-8
chr11	58927412	58927832	GSE130408.HOXB13.prostate_P25	0	.	58927575	58927576	224,28,224	HOXB13	prostate
chr11	58927413	58927791	ERP002306.HNF4A.liver	0	.	58927546	58927547	140,84,56	HNF4A	liver
chr11	58927414	58927656	GSE76494.MAZ.HEK293	0	.	58927522	58927523	168252140	MAZ	HEK293
chr11	58927415	58927561	GSE147455.HDAC2.PC-3	0	.	58927510	58927511	84,168,56	HDAC2	PC-3
chr11	58927415	58927703	GSE130408.FOXA1.prostate_2078_T	0	.	58927537	58927538	252140168	FOXA1	prostate
chr11	58927416	58927577	GSE86538.ESR1.MCF-7_TAMR_E2	0	.	58927522	58927523	224,168,84	ESR1	MCF-7
chr11	58927416	58927929	GSE56567.SOX2.hiPSC	0	.	58927568	58927569	168,84,252	SOX2	hiPSC
chr11	58927417	58927899	GSE121880.XBP1.LNCaP_Tg	0	.	58927594	58927595	224,252,56	XBP1	LNCaP
chr11	58927418	58927781	GSE65478.AR.prostate	0	.	58927575	58927576	252,56,84	AR	prostate
chr11	58927419	58927723	GSE130408.HOXB13.prostate_2484_T	0	.	58927599	58927600	224,28,224	HOXB13	prostate
chr11	58927420	58927602	GSE130408.AR.prostate_P25	0	.	58927488	58927489	252,56,84	AR	prostate
chr11	58927420	58927722	ENCSR198ZYJ.RAD21.neural	0	.	58927607	58927608	140252224	RAD21	neural
chr11	58927420	58927785	GSE130408.HOXB13.prostate_2483_T	0	.	58927641	58927642	224,28,224	HOXB13	prostate
chr11	58927421	58927686	ENCSR000BIU.USF1.WA01	0	.	58927530	58927531	140196224	USF1	WA01
chr11	58927423	58927749	ENCSR297GII.HNF4G.liver	0	.	58927581	58927582	224224140	HNF4G	liver
chr11	58927424	58927608	GSE76494.ZNF770.HEK293	0	.	58927501	58927502	108220107	ZNF770	HEK293
chr11	58927425	58927685	GSE76494.SP2.HEK293	0	.	58927545	58927546	168,56,84	SP2	HEK293
chr11	58927425	58927722	GSE101074.TFAP2C.UCLA1-hESCs_TFAP2C--_2d_TFAP2C_Induc	0	.	58927529	58927530	252,140,84	TFAP2C	UCLA1-hESCs
chr11	58927426	58927718	ENCSR000EUV.TCF7L2.HCT-116	0	.	58927546	58927547	112140224	TCF7L2	HCT-116
chr11	58927427	58927623	GSE21614.SMAD3.BG03	0	.	58927532	58927533	140,112,56	SMAD3	BG03
chr11	58927427	58927698	GSE130408.FOXA1.prostate_2483_T	0	.	58927492	58927493	252140168	FOXA1	prostate
chr11	58927427	58927899	ENCSR715QNO.ZNF362.HEK293	0	.	58927627	58927628	216168103	ZNF362	HEK293
chr11	58927428	58927584	GSE75503.EBF1.MUTUL	0	.	58927482	58927483	28,56,224	EBF1	MUTUL
chr11	58927430	58927833	GSE104399.ESR1.breast_tumor_Male_14	0	.	58927534	58927535	224,168,84	ESR1	breast
chr11	58927431	58927615	GSE76494.SP1.HEK293	0	.	58927505	58927506	28,196,84	SP1	HEK293
chr11	58927431	58927675	GSE69479.SOX2.HNSC	0	.	58927549	58927550	168,84,252	SOX2	HNSC
chr11	58927433	58927607	GSE93706.POU5F1.SKM-1	0	.	58927518	58927519	140,28,112	POU5F1	SKM-1
chr11	58927438	58928096	GSE118247.BRD4.LNCaP-clone-FGC_DHT-Enzalutamide	0	.	58927575	58927576	196140252	BRD4	LNCaP-clone-FGC
chr11	58927440	58927932	GSE123565.POU2F1.22Rv1_DHT	0	.	58927663	58927664	112,84,196	POU2F1	22Rv1
chr11	58927444	58927649	GSE140782.TEAD4.hMSC-TERT4	0	.	58927601	58927602	196,252,56	TEAD4	hMSC-TERT4
chr11	58927444	58927799	GSE84677.BCL11B.thymus_CD34neg	0	.	58927516	58927517	126179157	BCL11B	thymus
chr11	58927444	58927889	GSE148358.BRD4.VCaP_Darolutamide	0	.	58927753	58927754	196140252	BRD4	VCaP
chr11	58927445	58927770	GSE129986.ETS1.cardiomyocyte_D2	0	.	58927566	58927567	252140196	ETS1	cardiomyocyte
chr11	58927446	58928049	GSE118247.AR.LNCaP-clone-FGC_DHT-ABBV-744	0	.	58927551	58927552	252,56,84	AR	LNCaP-clone-FGC
chr11	58927448	58927707	GSE130408.AR.prostate_4024_T	0	.	58927609	58927610	252,56,84	AR	prostate
chr11	58927449	58927782	ENCSR000EUP.MAX.WA01	0	.	58927575	58927576	56,196,84	MAX	WA01
chr11	58927451	58927740	ENCSR000EBW.ZNF143.WA01	0	.	58927462	58927463	252196196	ZNF143	WA01
chr11	58927454	58927555	ENCSR000BGA.FOXP2.PFSK1	0	.	58927514	58927515	224224168	FOXP2	PFSK1
chr11	58927454	58927643	ENCSR569ARC.NFYC.Hep-G2	0	.	58927570	58927571	154181231	NFYC	Hep-G2
chr11	58927460	58927741	ENCSR000BQV.SP4.WA01	0	.	58927580	58927581	56,84,224	SP4	WA01
chr11	58927461	58927738	GSE126004.STAT3.T-47D_JC5062	0	.	58927697	58927698	140196112	STAT3	T-47D
chr11	58927462	58927704	GSE76494.ZSCAN22.HEK293	0	.	58927594	58927595	159,35,51	ZSCAN22	HEK293
chr11	58927463	58927602	GSE33281.BRD4.hESC	0	.	58927521	58927522	196140252	BRD4	hESC
chr11	58927463	58927617	GSE74814.POU4F2.HNPC_DIF	0	.	58927560	58927561	252,112,84	POU4F2	HNPC
chr11	58927463	58927777	ENCSR000ECB.TBP.WA01	0	.	58927660	58927661	56,168,28	TBP	WA01
chr11	58927464	58927620	GSE102697.RUNX1T1.Kasumi-1	0	.	58927518	58927519	168196112	RUNX1T1	Kasumi-1
chr11	58927464	58927771	GSE126004.STAT3.T-47D_JC5056	0	.	58927556	58927557	140196112	STAT3	T-47D
chr11	58927465	58927677	GSE117508.BRD4.cortical-interneuron_KCl-pos	0	.	58927580	58927581	196140252	BRD4	cortical-interneuron
chr11	58927466	58927559	GSE39277.NCOR1.LS180	0	.	58927526	58927527	196,112,56	NCOR1	LS180
chr11	58927467	58927561	GSE130408.HOXB13.prostate-cancer_PDX_189-4	0	.	58927516	58927517	224,28,224	HOXB13	prostate-cancer
chr11	58927467	58927613	GSE76494.ZNF467.HEK293	0	.	58927548	58927549	117,58,64	ZNF467	HEK293
chr11	58927468	58927692	ENCSR000BSN.CREB1.WA01	0	.	58927473	58927474	84,28,224	CREB1	WA01
chr11	58927468	58927836	GSE130408.AR.prostate_2815_T	0	.	58927680	58927681	252,56,84	AR	prostate
chr11	58927469	58927647	GSE130408.FOXA1.prostate_2030_T	0	.	58927524	58927525	252140168	FOXA1	prostate
chr11	58927471	58927636	GSE60171.BRD4.HUVEC-C	0	.	58927510	58927511	196140252	BRD4	HUVEC-C
chr11	58927472	58927645	GSE53938.KDM4C.KYSE-150	0	.	58927540	58927541	112196224	KDM4C	KYSE-150
chr11	58927474	58927742	ENCSR000AVA.CHD7.WA01	0	.	58927569	58927570	84252252	CHD7	WA01
chr11	58927474	58927811	ERP007114.SP1.HEK293T	0	.	58927598	58927599	28,196,84	SP1	HEK293T
chr11	58927474	58927964	GSE125245.MED1.VCaP_Veh	0	.	58927808	58927809	112,196,56	MED1	VCaP
chr11	58927475	58927712	GSE115249.MYCN.Kelly_sensitive	0	.	58927556	58927557	28,196,56	MYCN	Kelly
chr11	58927476	58927686	GSE104399.ESR1.breast_tumor_Male_10	0	.	58927550	58927551	224,168,84	ESR1	breast
chr11	58927478	58927632	GSE78099.ZNF534.HEK293T	0	.	58927555	58927556	34,138,61	ZNF534	HEK293T
chr11	58927479	58927668	ENCSR198BHH.ZNF550.Hep-G2	0	.	58927567	58927568	159,70,250	ZNF550	Hep-G2
chr11	58927480	58927732	GSE117508.BRD4.cortical-interneuron	0	.	58927595	58927596	196140252	BRD4	cortical-interneuron
chr11	58927482	58927738	GSE125768.PDX1.hiPSC	0	.	58927571	58927572	112,84,112	PDX1	hiPSC
chr11	58927482	58927743	GSE104690.RYBP.WA01	0	.	58927585	58927586	28140196	RYBP	WA01
chr11	58927482	58927981	ERP003503.AR.LNCaP_FOXA1	0	.	58927883	58927884	252,56,84	AR	LNCaP
chr11	58927483	58927878	ENCSR141PZA.SP3.HEK293	0	.	58927657	58927658	230217222	SP3	HEK293
chr11	58927485	58927667	GSE103030.BRD4.Kelly_resistant	0	.	58927592	58927593	196140252	BRD4	Kelly
chr11	58927487	58927579	GSE104676.BCL11A.CD34_Day3_30min	0	.	58927502	58927503	84,168,28	BCL11A	CD34
chr11	58927488	58927690	ENCSR480LIS.ATF3.liver	0	.	58927598	58927599	56224168	ATF3	liver
chr11	58927488	58927695	GSE104399.AR.breast_tumor_Male_10	0	.	58927569	58927570	252,56,84	AR	breast
chr11	58927489	58927695	GSE124903.SMARCA4.hiPSC	0	.	58927583	58927584	224,84,252	SMARCA4	hiPSC
chr11	58927490	58927673	ENCSR735KEY.FOXA1.liver	0	.	58927553	58927554	252140168	FOXA1	liver
chr11	58927490	58927712	GSE74799.NANOG.LNCaP_pNanog8_Dox	0	.	58927603	58927604	196,28,224	NANOG	LNCaP
chr11	58927490	58927763	GSE104399.PGR.breast_tumor_Male_26	0	.	58927531	58927532	112,84,56	PGR	breast
chr11	58927491	58927702	GSE94822.MYCN.Kelly	0	.	58927580	58927581	28,196,56	MYCN	Kelly
chr11	58927494	58927809	GSE126004.STAT3.T-47D_JC4757	0	.	58927708	58927709	140196112	STAT3	T-47D
chr11	58927499	58927760	GSE128135.TBP.hiPSC_WTb_RNase-pos	0	.	58927670	58927671	56,168,28	TBP	hiPSC
chr11	58927499	58927859	ENCSR000EBO.SIN3A.WA01	0	.	58927743	58927744	196112252	SIN3A	WA01
chr11	58927501	58927661	GSE130408.FOXA1.prostate_P23_T	0	.	58927536	58927537	252140168	FOXA1	prostate
chr11	58927502	58927653	GSE110655.AR.LNCaP	0	.	58927615	58927616	252,56,84	AR	LNCaP
chr11	58927502	58927767	ENCSR516HUP.ZBTB33.liver	0	.	58927522	58927523	252224252	ZBTB33	liver
chr11	58927503	58927731	GSE121880.XBP1.LNCaP_R1881	0	.	58927645	58927646	224,252,56	XBP1	LNCaP
chr11	58927508	58927630	ENCSR000BQA.ZBTB7A.Hep-G2	0	.	58927540	58927541	196,28,252	ZBTB7A	Hep-G2
chr11	58927508	58927809	ENCSR000BQU.ATF2.WA01	0	.	58927627	58927628	196140224	ATF2	WA01
chr11	58927512	58927671	ENCSR000BMF.USF1.SK-N-SH	0	.	58927588	58927589	140196224	USF1	SK-N-SH
chr11	58927516	58927654	GSE122298.TBP.hESC_10h	0	.	58927588	58927589	56,168,28	TBP	hESC
chr11	58927518	58927664	GSE122298.TBP.hESC_2h	0	.	58927583	58927584	56,168,28	TBP	hESC
chr11	58927520	58927831	ENCSR521IID.MAX.liver	0	.	58927577	58927578	56,196,84	MAX	liver
chr11	58927521	58927731	GSE118247.AR.LNCaP-clone-FGC_DHT-ABBV-075	0	.	58927587	58927588	252,56,84	AR	LNCaP-clone-FGC
chr11	58927521	58927787	GSE113760.ESRRG.cardiomyocyte	0	.	58927658	58927659	11113163	ESRRG	cardiomyocyte
chr11	58927521	58927861	GSE130408.FOXA1.prostate_P5_T	0	.	58927656	58927657	252140168	FOXA1	prostate
chr11	58927526	58928070	GSE117136.GATA6.pancreatic-progenitor	0	.	58927834	58927835	224224224	GATA6	pancreatic-progenitor
chr11	58927528	58927948	ENCSR481FEC.ZBTB8A.HEK293	0	.	58927680	58927681	106,132,68	ZBTB8A	HEK293
chr11	58927532	58927829	GSE124903.SMARCC1.hiPSC_WT	0	.	58927538	58927539	28252168	SMARCC1	hiPSC
chr11	58927536	58927702	GSE130408.FOXA1.prostate_P27_T	0	.	58927627	58927628	252140168	FOXA1	prostate
chr11	58927537	58927777	GSE112555.REST.colorectal-cancer_shCDH1	0	.	58927600	58927601	140224196	REST	colorectal-cancer
chr11	58927537	58927779	GSE106870.KDM4A.hiPSC_IID12	0	.	58927634	58927635	140224140	KDM4A	hiPSC
chr11	58927538	58927652	GSE23436.CDX2.Caco-2_DIFF	0	.	58927604	58927605	252,56,196	CDX2	Caco-2
chr11	58927538	58927744	GSE126004.STAT3.T-47D_JC5054	0	.	58927676	58927677	140196112	STAT3	T-47D
chr11	58927541	58928108	GSE109524.GATA6.HUES-8_DE_JNKi	0	.	58927847	58927848	224224224	GATA6	HUES-8
chr11	58927541	58928149	GSE117136.GATA6.foregut	0	.	58927801	58927802	224224224	GATA6	foregut
chr11	58927545	58927914	GSE118247.BRD4.LNCaP-clone-FGC_DHT-ABBV-075	0	.	58927746	58927747	196140252	BRD4	LNCaP-clone-FGC
track name="cCREregistry"
chr11	58926302	58926638	EH38E1540172	0	.	58926302	58926638	255,167,0	Proximal enhancer	3.78	1.81	6.53	1.54
chr11	58926720	58927070	EH38E1540173	0	.	58926720	58927070	255,167,0	Proximal enhancer	4.21	2.34	6.71	1.43
chr11	58927079	58927282	EH38E1540174	0	.	58927079	58927282	255,167,0	Proximal enhancer	2.29	3.03	6.86	1.29
chr11	58927437	58927772	EH38E1540175	0	.	58927437	58927772	255,0,0	Promoter	5.43	4.05	6.81	1.63
track name="encodeCcreCombined"
chr11	58926302	58926638	EH38E1540172	425	.	58926302	58926638	255,167,0	pELS	pELS	4.25593	enhP	E1540172	EH38E1540172 proximal enhancer-like signature
chr11	58926720	58927070	EH38E1540173	397	.	58926720	58927070	255,167,0	pELS	pELS	3.97171	enhP	E1540173	EH38E1540173 proximal enhancer-like signature
chr11	58927079	58927282	EH38E1540174	216	.	58927079	58927282	255,167,0	pELS	pELS	2.16366	enhP	E1540174	EH38E1540174 proximal enhancer-like signature
chr11	58927437	58927772	EH38E1540175	529	.	58927437	58927772	255,0,0	PLS,CTCF-bound	PLS	5.29695	prom	E1540175	EH38E1540175 promoter-like signature
track name="geneHancerClusteredInteractionsDoubleElite"
chr11	58905397	58930139	GLYATL1/GH11J058925	430	1057.03	eQTLs,Distance	237,177,32	chr11	58925903	58930139	GH11J058925	.	chr11	58905397	58905398	GLYATL1	+
track name="geneHancerGenesDoubleElite"
track name="geneHancerInteractionsDoubleElite"
chr11	58905397	58930139	GLYATL1/GH11J058925	430	1057.03	eQTLs,Distance	237,177,32	chr11	58925903	58930139	GH11J058925	.	chr11	58905397	58905398	GLYATL1	+
track name="geneHancerRegElementsDoubleElite"
chr11	58925903	58930139	GH11J058925	433	.	58925903	58930139	255,51,51	ENCODE(Z-Lab),EPDnew,Ensembl	Promoter/Enhancer	Elite
track name="knownGene"
chr11	58905397	58947937	ENST00000534674.5	0	+	58905397	58905397	789624	3	264,124,80,	0,38145,42460,	uc058bpy.1	none	none	-1,-1,-1,	none	GLYATL1	none	protein_coding	coding	havana_homo_sapiens	protein_coding_CDS_not_defined	overlapping_locus	2	all	15
chr11	58917014	58928689	ENST00000531918.1	0	-	58917014	58917014	25600	2	270,373,	0,11302,	uc058bpz.1	none	none	-1,-1,	none	ENSG00000255523	none	lncRNA	nonCoding	havana_homo_sapiens	lncRNA	Ensembl_canonical,GENCODE_Primary,basic,exp_conf	1	canonical,basic,all	1
track name="ncbiRefSeqCurated"
1034	NM_001389718.2	chr11	+	58905480	58956406	58947902	58956027	6	58905480,58943542,58947857,58954769,58955175,58955609,	58905661,58943666,58947965,58954896,58955353,58956406,	0	GLYATL1	cmpl	cmpl	-1,-1,0,0,1,2,
1034	NM_001389714.2	chr11	+	58905480	58956406	58947087	58956027	7	58905480,58943542,58947045,58947857,58954769,58955175,58955609,	58905661,58943666,58947165,58947965,58954896,58955353,58956406,	0	GLYATL1	cmpl	cmpl	-1,-1,0,0,0,1,2,
1034	NM_001354699.4	chr11	+	58905480	58956406	58947087	58956027	8	58905480,58907240,58943542,58947045,58947857,58954769,58955175,58955609,	58905661,58907555,58943666,58947165,58947965,58954896,58955353,58956406,	0	GLYATL1	cmpl	cmpl	-1,-1,-1,0,0,0,1,2,
1034	NM_001389717.2	chr11	+	58906020	58956406	58947087	58956027	9	58906020,58907240,58942539,58943542,58947045,58947857,58954769,58955175,58955609,	58906092,58907555,58942584,58943666,58947165,58947965,58954896,58955353,58956406,	0	GLYATL1	cmpl	cmpl	-1,-1,-1,-1,0,0,0,1,2,
track name="refSeqFuncElems"
